# Supplementary material for: Phosphoproteome dynamics of Saccharomyces cerevisiae under heat shock and cold stress
Source: Mol Syst Biol. 2015 Jun 3;11(6):813. doi: 10.15252/msb.20156170 (PMC4501848; doi:10.15252/msb.20156170)
Supplement: Supplementary file 2 [file msb0011-0813-sd2.xlsx]

## Sheet: Phosphopeptides
id	Score.T00	Score.T02	Score.T04	Score.T06	Score.T08	Score.T10	Score.T12	Score.T14	Score.T16	Score.T18	Score.T20	Score.T22	Score.T24	Score.T26	Score.T28	Heat.T00	Heat.T02	Heat.T04	Heat.T06	Heat.T08	Heat.T10	Heat.T12	Heat.T14	Heat.T16	Heat.T18	Heat.T20	Heat.T22	Heat.T24	Heat.T26	Heat.T28	Cold.T00	Cold.T02	Cold.T04	Cold.T06	Cold.T08	Cold.T10	Cold.T12	Cold.T14	Cold.T16	Cold.T18	Cold.T20	Cold.T22	Cold.T24	Cold.T26	Cold.T28	Int_Max	Int_Avr	Sequence	PhosphoGroups
2027	100.88	94.465	143	130.16	105.2	139.32	111.86	147.28	NA	92.943	154.15	150.09	NA	115.65	108.98	-0.034707	-1.64016	-2.09813	-2.08498	-1.69073	-1.65977	-1.53948	-1.41604	NA	-1.68057	-1.48669	-1.44646	NA	-1.40156	-1.44835	-0.105722	0.676358	1.10528	1.30135	1.35468	1.52717	1.35061	1.41689	NA	1.2122	1.33594	1.25102	NA	1.28582	1.16761	7.86813	7.65572	_SNS(ph)IDYAK_	1
2034	100.14	111.11	47.281	94.259	79.029	NA	52.782	NA	NA	103.02	128.95	157.3	82.885	98.887	98.76	0.0813396	0.0139267	-0.410294	-0.390623	-0.159347	0.0633649	0.18954	0.659285	NA	0.468844	0.502942	0.651591	0.0229004	0.578697	0.152378	-0.0682111	-0.0194043	0.137635	0.188654	0.454808	0.0451634	-0.188874	-0.356606	NA	-0.147234	0.135009	-0.129623	-0.859981	0.0427844	-0.270817	8.139	7.63362	_NVVDENLINDMDS(ph)EDAHK_	1
3096	379.43	387.88	376.13	368.13	399.04	378.86	398.55	414.94	388.97	387.51	393.39	425.54	321.99	439.95	405.84	0.0436245	0.00547185	-0.0129557	-0.0229179	0.0186342	-0.0117189	-0.0106575	0.119157	0.0367495	-0.0375768	-0.00283046	0.0792928	-0.0316217	-0.0270133	0.0261627	0.0405418	-0.0307371	-0.0868138	-0.0130285	-0.0111954	0.00676478	-0.0107011	0.0024505	-0.0229326	-0.0359933	-0.038273	0.0104934	-0.199736	0.0294175	-0.0157825	9.53401	9.35305	_ADDEEDLS(ph)DENIQPELR_	1
406	173.98	199.15	220.36	178.1	208.47	186.56	147.06	126.25	NA	168.79	186.56	217.42	NA	157.57	190.25	-0.0638917	0.545474	0.852079	1.16472	1.04334	1.12486	0.887993	0.738033	NA	0.474981	0.255803	0.24817	NA	-0.220547	-0.12975	0.140255	0.223052	0.147697	0.0250288	0.0285692	-0.00186228	-0.138267	-0.174752	NA	-0.148657	-0.328689	-0.250371	NA	-0.405413	-0.114629	7.96471	7.75636	_SFT(ph)PSKS(ph)PAPVSK_	2
420	231.06	238.45	231.06	220.97	NA	141.97	210.91	212.32	237.06	222.51	216.17	242.9	NA	218.66	134.14	0.0896337	0.115832	0.240498	0.344828	0.215368	-0.0204282	-0.0237244	-0.130223	-0.262054	-0.309806	-0.401578	-0.487682	-0.555799	-0.482573	-0.749257	0.182946	0.238175	0.276675	0.394185	0.331017	0.350384	0.291486	0.332507	0.291014	0.327802	0.367371	0.342782	0.255199	0.319502	0.349026	8.94952	8.5252	_SFTPSKS(ph)PAPVSK_	1
261	67.646	53.169	95.197	91.317	NA	94.203	58.09	49.559	134.85	130.39	NA	193.42	118.53	113.29	161.2	-0.0192727	0.104739	0.203765	0.520045	NA	0.326652	0.316725	0.393965	0.437867	0.314174	NA	0.381283	0.243669	0.175045	0.206893	0.164658	0.18409	0.153935	0.295958	NA	0.222681	0.198117	0.190931	0.232906	0.184725	NA	0.221568	0.190552	0.204141	0.128953	8.66057	8.08636	_KEPVKTPS(ph)PAPAAK_	1
278	NA	NA	NA	NA	NA	6.1625	6.0677	NA	70.917	143.31	186.55	161.16	45.011	52.909	59.356	0.179893	NA	NA	NA	NA	0.512075	0.841812	0.843019	0.749749	0.791106	1.01021	0.904503	0.866473	0.695994	1.03619	0.22033	NA	NA	NA	NA	0.175429	0.0672257	-0.181248	-0.0287195	-0.00685463	-0.0597355	-0.151186	-0.205979	0.185993	-0.133163	8.11846	7.50948	_SKFEGLAAS(ph)EKEEEEMENK_	1
381	162.77	220.64	227	217.91	216.17	200.67	168.42	150.39	159.95	245.04	241.87	209.25	149.73	152.37	139.08	0.081476	0.318461	0.484293	0.543496	0.401521	0.341644	0.321813	0.224287	0.243547	0.0139267	-0.0940022	-0.0932171	-0.206262	-0.222919	-0.268469	0.115033	0.00317044	-0.0795847	-0.07514	-0.364738	-0.109437	-0.289281	-0.327366	0.0563061	-0.406541	-0.372412	-0.429965	-0.306109	-0.316295	-0.271862	8.083	7.76327	_SFT(ph)PSKSPAPVSK_	1
2264	176.19	170.09	240.92	244.18	174.59	79.805	170.78	64.407	150.76	62.237	223.68	178.14	116	169.02	166.04	0.0712135	0.0648829	0.215368	0.342669	0.348119	0.258217	0.383608	-0.0384952	0.40523	0.290896	0.346078	0.28889	0.339708	0.391548	0.29066	0.134221	0.107018	0.130931	0.206018	0.0999011	0.205393	0.108892	0.0942361	0.234624	0.208143	0.207518	0.144307	0.141694	0.192068	0.24123	8.05015	7.69559	_EPVKT(ph)PSPAPAAK_	1
2586	125.78	144.76	133.15	119.97	144.29	167	NA	121.62	NA	189.84	211.5	181.37	160.67	141.5	180.83	-0.0791275	-0.345271	-0.234024	-0.0465187	-0.407995	-0.409087	NA	-0.162832	NA	-0.957804	-0.904386	-0.818936	-0.667951	-0.621866	-0.922456	-0.0519375	-0.0152138	0.108625	0.425244	0.559834	0.512985	NA	0.762221	NA	0.500904	0.470927	0.560617	0.56589	0.628074	0.549423	8.15378	7.90272	_EEPEQEEIAPSLPS(ph)RNSIPAPK_	1
703	154.6	170.32	152.64	156.15	166.38	133.09	136.68	126.22	103.4	162.44	147.28	162.39	116.65	65.022	62.765	-0.0478006	0.0211954	0.0610158	0.047678	0.0821576	0.0472592	0.125122	-0.0183811	-0.371964	0.0526941	0.10017	0.143916	0.189793	0.0718999	0.125783	0.171975	0.2529	0.243425	0.177089	0.207393	0.190425	0.335598	0.227371	0.187514	0.211635	0.174534	0.28558	0.216486	0.0360461	0.202261	8.16364	7.89611	_KEPVKT(ph)PS(ph)PAPAAK_	2
1110	8.5029	NA	11.876	NA	NA	5.5855	5.3807	2.0178	NA	93.29	96.027	101.58	54.375	104.52	110.78	-0.234567	NA	0.016211	NA	NA	0.0071955	0.11023	0.480472	NA	0.340619	0.364684	0.435629	0.328951	0.634779	0.379399	0.0690147	NA	0.195726	NA	NA	-0.0101053	-0.018995	0.284396	NA	0.10017	-0.0432445	0.026021	0.0869196	0.0596322	-0.0653552	8.03695	7.59097	_TAEKPLETNLPKPETNEEDEEEGS(ph)MSENK_	1
1134	NA	3.0628	10.876	NA	NA	14.824	9.9828	NA	NA	72.425	117.03	157.43	35.376	NA	NA	-0.160911	-0.125258	-0.14626	NA	NA	-0.217256	-0.0554264	0.0024505	NA	-0.21429	-0.198129	0.0614306	-0.0974864	NA	NA	-0.164076	0.142348	0.127633	NA	NA	0.364012	0.42374	0.319271	NA	0.172488	0.123136	0.329755	0.283448	NA	NA	7.7524	7.28819	_GDNTGDQNAVEKSDFEKS(ph)DTEGSR_	1
3680	57.484	243.23	202.47	130.71	108.28	120.41	83.251	NA	NA	234.99	273.64	243.23	80.156	NA	NA	0.718614	0.214622	0.349139	-0.232379	0.689836	0.26135	0.694747	NA	NA	-0.100144	0.384823	0.25181	0.610039	0.39835	0.28759	0.106214	0.123004	0.241352	0.210389	0.049352	0.311271	0.231555	NA	NA	-0.121989	-0.0384063	-0.0623543	-0.093956	0.0497702	0.0963968	7.83702	7.41357	_GDNTGDQNAVEKS(ph)DFEK_	1
2423	NA	355.43	357.5	380.28	354.52	376.96	364.29	321.24	378.11	354.05	355.19	379.93	312.43	385.25	360.16	0.144699	0.065848	0.0462815	-0.0902499	-0.271183	-0.37301	-0.332971	-0.276293	-0.291239	-0.246019	-0.164302	-0.060939	-0.116332	-0.219203	-0.101258	0.0378742	0.135535	0.356595	0.511873	0.508327	0.473839	0.407516	0.413919	0.357833	0.322851	0.26111	0.292193	0.23131	0.250234	0.222186	9.53626	9.34241	_AVS(ph)VSDLSYVANSQSSPLR_	1
1293	73.067	51.927	79.974	62.303	74.162	52.79	79.974	64.82	NA	66.595	60.434	52.79	NA	60.434	NA	0.0533894	0.24732	0.187388	0.0287106	-0.0695881	0.0842004	0.088413	-0.341647	NA	0.0988238	NA	0.0717627	NA	-0.144473	NA	-0.122664	-0.25658	-0.273465	0.154324	-0.0859101	0.013498	-0.211799	-0.142019	NA	-0.044345	NA	-0.059044	NA	-0.199404	NA	7.35562	7.1483	_AYT(ph)IGDIR_	1
2361	155.17	136.14	106.14	NA	79.036	90.367	77.372	141.54	113.53	90.707	NA	NA	91.812	NA	76.358	0.274172	-0.567105	-0.747003	NA	-1.22654	-0.758501	NA	0.244156	0.498864	-0.913026	NA	-0.943971	NA	NA	-0.967194	-0.54555	0.292546	-0.00942265	NA	-0.172246	-0.046176	NA	0.820812	0.0801119	-0.536419	NA	-1.02131	NA	NA	-0.472309	8.2878	7.91362	_(ac)SEES(ph)LFESSPQK_	1
3628	239.75	239.75	NA	218.68	237.46	203.11	227.47	192.54	NA	173.71	NA	251.68	201.72	194.55	239.75	0.0735461	0.0247452	NA	0.334568	0.330329	0.382944	0.295605	0.462052	NA	0.283803	NA	0.278698	0.510557	0.537445	0.53077	0.0647449	0.0434845	NA	0.0427844	0.0524159	0.0982848	0.199625	0.0764223	NA	0.419323	NA	0.309176	0.247685	0.136979	0.182438	9.04532	8.64645	_(ac)SEESLFES(ph)SPQK_	1
509	206.19	224.97	177.76	159.4	172.91	176.04	164.28	119.46	NA	193.77	NA	140.22	119.92	72.184	168.41	0.224905	0.427713	0.617675	0.480265	0.472488	0.529771	0.844627	0.670297	NA	0.704252	NA	NA	0.860049	0.62368	0.810731	0.0708015	0.0578315	-0.208878	0.0332292	0.0511633	0.0230424	-0.326516	-0.149089	NA	-0.455396	NA	NA	-0.405432	-0.563284	-0.398646	8.72977	8.22181	_(ac)S(ph)EES(ph)LFESSPQK_	2
3500	157.9	112.45	128.88	117.43	167.1	141.64	101.71	108.25	NA	NA	81.922	180.37	132.84	99.838	154.71	-0.200863	-0.374243	-1.14688	-1.11622	-1.17628	-1.34696	-1.49139	-1.54103	NA	-1.19162	-1.45328	-1.42531	-1.34512	-1.59357	-1.52131	0.0506062	0.0564448	0.0862403	-0.223172	-0.354483	-0.0440772	0.0405418	0.0909889	NA	-0.330628	-0.139983	-0.174393	-0.311095	-0.459278	-0.281036	7.85401	7.64086	_LVSGATNSNSKPGS(ph)PVILK_	1
2460	101.35	102.53	119.27	104.07	82.494	93.258	120.86	103.08	117.02	86.344	120.86	97.734	41.54	58.37	NA	-0.0914176	-0.745092	-1.26316	-1.22621	-1.05185	-1.27816	-1.22088	-1.1285	-1.31441	-1.26809	-1.19664	-1.22786	-1.23087	-1.15724	-1.0129	-0.104868	0.0593553	-0.0771628	0.0603241	0.0291348	0.0209111	0.0586628	0.183836	0.20063	0.0432045	0.151729	0.14274	0.086512	0.106214	0.121148	8.11207	7.80584	_TQLS(ph)PIHK_	1
496	NA	62.377	195.15	151.48	NA	NA	NA	NA	NA	177.58	199.68	151.48	126.63	146.3	123.97	-0.501034	0.315218	0.52085	0.305795	0.102994	0.335483	1.34267	0.241718	NA	0.583615	0.834064	-0.00916129	0.453544	0.74261	0.00647756	-0.112849	-0.424978	-0.162622	-0.131187	-0.226763	0.0332292	0.195096	-0.283193	NA	-0.870176	-0.706418	-1.37452	-1.35435	-0.709576	-1.59553	7.74751	7.44092	_SLLDS(ph)PHDTSPVK_	1
1842	137.39	229.68	190.82	204.23	233.4	226.65	207.79	NA	NA	257.12	173.51	211.17	NA	199.58	237.05	-0.14602	-0.142688	-0.390623	-0.485701	-0.552685	-0.41835	-0.593529	-0.693061	NA	-0.341702	-0.403027	-0.189417	NA	-0.456069	-0.508609	0.251204	-0.00166005	-0.0684077	-0.0403634	-0.0344262	0.153027	0.175301	0.134221	NA	0.242816	0.201634	0.167486	NA	0.0382957	-0.0330085	8.03201	7.78547	_MSNTSINGS(ph)PSR_	1
2807	135.14	127.32	145.1	121.42	125.22	138.21	124.62	122.78	115.68	125.97	124.62	134.88	67.136	121.18	134.88	-0.12422	-0.228672	-0.349787	-0.563817	-0.546751	-0.542164	-0.568644	-0.483844	-0.888782	-0.575981	-0.637805	-0.642955	-1.10324	-0.65674	-0.616857	-0.062294	0.00705194	-0.0987682	-0.105861	-0.0540178	-0.0462207	-0.0803624	-0.0600212	-0.292458	-0.0766454	-0.0433188	0.00590296	-0.538115	-0.0320051	-0.18751	7.93977	7.78823	_DLDIPLVPS(ph)PK_	1
2424	84.829	99.044	75.682	69.188	72.207	72.359	NA	50.831	NA	78.95	NA	90.379	56.817	46.543	62.203	-0.135301	-1.03744	-2.3589	-2.73303	-2.97098	-2.77152	NA	-2.21578	NA	-2.84322	NA	-2.6175	-1.68659	-1.2062	-2.78647	-0.0890525	-0.229281	-0.159911	-0.127195	-0.228199	-0.167863	NA	-0.202954	NA	-0.130081	NA	0.068602	0.161178	0.00906047	0.0633649	8.12087	7.71802	_TS(ph)PGGLSIS(ph)PR_	2
3871	173.59	157.49	185.25	121.5	235.25	206.49	95.666	NA	168.06	141.36	NA	263.54	155.87	171.29	235.25	0.112633	-0.0186149	-0.0987836	0.153676	-0.100747	-0.106793	-0.186377	NA	-0.124188	-0.180822	NA	-0.488532	-0.300786	-0.302511	-0.524147	0.0802483	0.0430645	0.00518438	-0.126943	-0.0339831	-0.0508013	0.205768	NA	-0.359916	0.0486547	NA	0.0677764	-0.020838	-0.00974216	NA	8.17849	7.82269	_SLLDS(ph)PHDTS(ph)PVKETIAR_	2
3027	165.58	164.48	164.48	172.76	186.58	150.49	184.31	144.28	160.22	166.7	168.98	168.98	NA	168.82	169.89	-0.0424717	-0.394638	-0.708868	-0.850298	-0.863966	-0.99404	-1.05161	-0.941559	-1.10442	-0.950118	-0.914059	-0.727499	NA	-0.787244	-0.655581	-0.0148494	0.0549179	0.0342157	0.0705267	0.146003	0.0990932	0.0287106	0.145612	0.0663992	0.0457225	0.0535284	0.0754642	NA	0.135272	0.226632	8.56183	8.30655	_LAIPISS(ph)PQR_	1
1234	152.21	136.67	90.123	53.895	102.05	144.89	152.35	NA	NA	236.77	205.33	217	120.6	126.99	153.01	0.386259	0.941933	-0.464445	-0.558559	-0.908686	-0.311829	-0.0304277	NA	NA	-1.67066	-1.55423	-1.6631	-0.454644	-0.997405	-1.68534	-0.192958	0.0210533	0.169925	0.50853	0.344601	0.186627	0.0388575	NA	NA	-0.00173227	0.219711	0.278461	0.476226	-0.00426224	0.161694	8.14588	7.71637	_S(ph)INDFFSKPNNNVNSNINNTLPNR_	1
2567	49.929	NA	NA	77.185	NA	NA	80.469	45.79	51.546	93.348	NA	NA	NA	34.179	NA	0.0271541	NA	-0.705218	-0.757721	NA	-1.03747	-0.982933	-0.701107	-0.922374	-0.876678	NA	NA	-0.811751	-0.904116	NA	0.000576963	NA	-0.0636504	0.00662118	NA	0.0795658	-0.175452	0.138028	0.1125	0.00820001	NA	NA	0.17594	0.0708015	NA	7.84273	7.27436	_RLAIPIS(ph)SPQR_	1
2729	52.403	80.231	82.749	84.213	63.734	88.495	99.815	32.606	38.962	111.46	79.974	82.749	NA	34.532	NA	0.177216	0.147046	0.444667	0.494057	0.176323	0.214747	0.179766	0.414136	0.152897	0.300299	0.280838	0.417812	1.26003	0.633199	0.899717	0.0415234	0.0740944	0.0862403	0.306029	0.160017	0.0455828	-0.0958512	0.112767	0.0373119	-0.067455	0.0833836	0.0395596	0.0500489	0.296428	0.933497	7.72563	7.28584	_VTT(ph)PLKPK_	1
1941	103.21	94.192	65.425	125.52	117.03	104.3	108.75	94.192	NA	NA	147.25	112.45	NA	NA	82.593	-0.516636	0.0216219	-0.0602619	0.13606	-0.102248	0.0714881	-0.0512796	-0.109717	NA	NA	-0.437897	-0.515315	NA	NA	-1.01063	-0.636145	-0.273064	-0.629836	-0.181689	-0.531511	-0.466955	-0.540463	-0.387921	NA	NA	-0.581281	-0.439109	NA	NA	-0.406771	8.16823	7.96195	_STTNQS(ph)PVSDHASPISTDQDLIYK_	1
3906	41.432	NA	54.732	74.65	36.467	47.757	28.215	36.467	NA	NA	61.228	59.65	NA	60.348	104.98	0.513086	NA	-0.166697	-0.000606059	-0.67183	-0.763734	0.370164	0.251446	NA	NA	-0.387676	-0.943999	NA	0.777283	-0.486853	0.292546	NA	-0.148833	0.167615	-0.0233138	-0.384697	0.267955	0.106214	NA	NA	-0.0312825	0.0329472	NA	0.594166	0.155879	7.82524	7.66014	_STTNQS(ph)PVS(ph)DHASPISTDQDLIYK_	2
2440	86.324	192.64	111.1	89.396	123.86	132.34	58.861	68.934	50.261	79.829	NA	109.09	102.53	75.534	105.56	0.172231	0.103263	-0.429595	-0.384075	0.209017	0.016211	0.179638	0.405992	NA	0.33514	NA	0.387583	1.06833	1.09862	1.20552	0.117695	0.250113	-0.020399	0.161694	0.233888	0.122606	0.0806577	0.341303	NA	-0.460489	NA	-0.049039	0.202762	-0.236537	0.305212	8.24647	7.99791	_STTNQS(ph)PVS(ph)DHAS(ph)PISTDQDLIYK_	3
1067	107.61	112.72	82.102	97.203	118.52	81.311	109.83	92.063	NA	107.74	83.729	78.814	NA	98.582	107.61	0.179256	0.343692	0.200128	0.1149	-0.200432	-0.102403	-0.0628515	-0.0710574	NA	0.181166	0.427928	0.522257	NA	-0.327131	-0.137203	0.239765	0.544288	0.44869	0.296428	0.132906	0.0882773	0.218223	0.197111	NA	0.556503	0.629566	0.834792	NA	0.151859	0.314058	7.55205	7.41198	_ISLPSFIT(ph)PPR_	1
318	75.819	72.34	99.752	70.488	79.82	79.82	54.023	80.979	NA	84.507	90.653	81.625	NA	100.55	64.55	-0.0392362	0.307079	0.787767	NA	0.951737	0.798341	NA	0.90381	NA	0.807108	0.968423	1.04865	NA	0.984772	0.892896	0.225892	0.573568	0.72561	NA	0.649294	0.529571	NA	0.683472	NA	0.585251	0.615322	0.649386	NA	0.616734	0.630033	7.95638	7.70842	_TATT(ph)PPPVLR_	1
550	140.49	133.25	123.97	157.58	163.8	149.22	163.8	115.8	NA	131.72	139.49	98.633	NA	NA	144.29	-0.173612	-0.118884	-0.0696033	-0.077589	-0.0541976	0.00201836	-0.0501439	-0.159025	NA	0.199625	-0.036807	-0.0246046	NA	NA	0.0655723	0.00748258	0.064469	0.0507455	0.0176369	0.108759	0.111031	0.00805655	-0.0144413	NA	0.237319	-0.0603672	0.125651	NA	NA	0.147697	7.68977	7.54621	_VVGLS(ph)TLPEIYEK_	1
917	125.72	124.67	132.25	121.36	138.99	106.62	106.62	123.67	126.71	118.4	113.69	100.69	72.643	54.608	30.564	-0.0121698	0.163628	0.162983	0.361993	0.36793	0.411426	0.518938	0.403704	0.698041	0.614757	0.5889	0.469469	0.551393	0.571725	0.549028	0.142609	-0.0380804	-0.130508	-0.0659742	-0.0760066	-0.0497854	-0.100329	-0.208494	NA	0.0182069	0.0190614	0.0199154	-0.00769563	-0.125494	-0.154827	8.21856	7.91621	_GLVKS(ph)PIK_	1
2395	85.909	84.753	91.207	69.261	120.53	NA	91.812	81.311	NA	80.534	89.466	76.358	NA	80.706	90.444	0.0710762	-0.239413	-0.324112	-0.228689	0.131853	-0.158462	-0.0858182	-0.0655363	NA	0.0184917	-0.130444	-0.0123881	NA	0.044604	0.0359054	-0.0234751	-0.168285	-0.0647364	-0.0421597	-0.113005	0.0354832	-0.296633	-0.0196383	NA	-0.255322	0.0852887	-0.552241	NA	0.090718	-0.176707	7.42146	7.23167	_SIS(ph)IVGSYVGNR_	1
3617	133.86	114.06	133.71	143.14	149.99	117	133.96	131.48	NA	102.58	135.23	133.96	NA	152.94	144.33	-0.124692	-0.182409	-0.0940484	-0.212885	-0.15975	-0.199968	-0.257235	-0.331064	NA	-0.08982	-0.253997	-0.225143	NA	-0.155116	-0.27507	0.0375931	-0.323624	-0.0222585	-4.33e-05	0.0186342	0.0480967	0.052555	-0.000447305	NA	0.0918014	-0.0298531	0.0890913	NA	0.03492	-0.0265577	8.05377	7.87593	_FTLVGYDKEFS(ph)D_	1
2637	80.277	119.38	153.19	116.21	99.508	172.69	153.36	138.03	NA	89.668	148.88	148.88	NA	48.547	94.384	0.314058	0.234624	0.293488	1.0754	0.400319	0.271545	0.51005	0.498149	NA	0.637193	0.672652	0.644964	0.581978	0.583615	0.567837	0.349479	0.659011	0.628354	0.20063	0.717649	0.525568	0.309176	0.376735	NA	0.997762	0.128161	0.704429	0.306029	0.492417	1.07738	8.11341	7.84183	_S(ph)LLRDEEDVEGTDGR_	1
2441	312.74	313.51	359.5	349.37	302.84	306.2	255.99	271.66	210.14	367.58	NA	320.51	NA	228.29	328.61	-0.209261	-0.505881	-0.243182	-0.229551	-0.335991	-0.796661	-0.39369	-0.249359	-0.431248	-0.27282	NA	-0.189055	NA	-0.0997727	0.013498	-0.277412	-0.508383	-0.223138	-0.200084	-0.214675	-0.658105	-0.341793	-0.328507	-0.450203	-0.286726	NA	-0.403466	NA	-0.0106575	-0.0688919	8.33039	8.14671	_LPESANNYTYSSGS(ph)PTR_	1
2475	145.43	46.39	150.9	136.6	134.88	112.02	157.09	103.14	82.529	159.52	146.59	165.64	NA	155.09	157.86	-0.0805455	NA	-0.100066	-0.0983665	-0.00602862	-0.0913715	-0.0864921	0.0364682	-0.388582	-0.166389	-0.211214	-0.177996	NA	-0.129103	-0.182377	0.0578315	NA	0.103531	0.219587	0.109695	0.200504	0.165944	0.0652966	-0.554591	0.0672257	0.0257376	0.0996318	NA	0.033793	-0.00628941	7.98679	7.68172	_FST(ph)PELVPLDLK_	1
119	106.35	NA	22.636	NA	NA	95.153	22.375	43.598	49.865	249.59	204.65	205.43	55.763	31.358	173.55	-0.0469658	0.323889	0.696884	NA	NA	1.18396	1.32953	1.25864	1.19213	1.21568	1.22571	1.06929	1.12856	1.15724	0.856308	0.219215	0.191184	0.203013	NA	NA	0.136585	0.110096	0.0968016	0.0472592	-0.00776815	-0.114051	0.0107798	-0.00413202	-0.15449	-0.171921	8.33399	7.74456	_QAQELEKNES(ph)SDNIGANTGHK_	1
1693	89.355	80.455	96.948	116.05	96.948	91.069	94.309	86.67	NA	85.67	78.113	73.665	NA	76.221	85.67	0.0943712	0.168385	-0.233719	-0.0580524	-0.0655816	0.00389003	-0.0815832	0.0871912	NA	-0.0920172	-0.296279	0.0353424	NA	0.0406821	-0.0165412	-0.0451188	-0.106156	-0.1839	-0.231278	-0.236096	-0.213655	-0.228047	-0.14315	NA	-0.322451	-0.317409	-0.0431999	NA	-0.212133	-0.131092	7.86648	7.66853	_(ac)S(ph)DLVNKK_	1
101	93.633	209.64	139.22	NA	157.55	123.64	102.9	NA	NA	192.99	NA	222.36	106.45	NA	115.63	-0.0277926	0.215368	0.619366	NA	1.08746	1.47711	1.36446	NA	NA	1.44217	NA	1.44446	1.77762	NA	1.96839	0.184471	0.318577	0.273098	NA	0.872632	0.668482	0.271665	NA	NA	0.368265	NA	0.25689	0.410341	NA	0.375623	8.8782	8.22008	_IFQNPT(ph)DEES(ph)TTS(ph)LNEK_	3
49	53.033	107.33	136.56	140.17	153.82	168.27	163.64	86.625	NA	161.47	131.09	165.46	106.86	159.14	173.65	0.428678	0.585059	1.46462	2.21058	2.43792	2.58799	2.27608	1.32193	NA	2.22642	2.25178	2.43941	2.31632	2.54196	2.78125	-0.0253092	0.418676	0.715103	0.885262	0.509848	0.797096	0.395392	-0.661456	NA	0.756596	0.274649	0.497331	0.640343	0.623024	0.610983	7.93347	7.64361	_ANS(ph)EPPTPAGTPNVPTR_	1
925	NA	NA	34.689	27.904	NA	NA	NA	NA	NA	73.21	77.847	162.65	16.299	73.21	NA	-0.0723917	NA	-0.023519	-0.0625351	NA	NA	-0.216284	-0.133622	NA	-0.0196822	0.0309716	0.0378742	-0.391342	0.0226164	NA	-0.0284105	NA	0.147176	0.0274372	NA	NA	0.0405418	0.106884	NA	0.0413832	-0.0406898	-0.572523	-0.0948186	-0.139538	NA	7.31693	7.12777	_SNNEVTEHS(ph)DSEDLTEK_	1
1225	129.32	153.19	134.87	136.58	133.09	129.32	176.48	89.483	109.05	172.83	114.46	174.63	NA	211.75	242.9	0.132511	0.19497	-0.0140479	0.287236	0.358509	0.310689	0.158337	0.654527	-0.0147765	-0.0819497	0.0176369	-0.0514739	NA	0.124196	0.24184	-0.0446426	-0.0385989	-0.0604123	0.169925	0.135535	-0.0241057	-0.22297	-0.1121	-0.248553	-0.229027	-0.231125	-0.288311	NA	-0.16054	-0.0517131	8.33646	8.08906	_IFQNPT(ph)DEESTTSLNEK_	1
839	192.64	233.56	240.31	252.55	208.98	205.84	218.07	144.01	NA	296.04	273.7	290.96	NA	299.69	241.08	0.18053	0.744764	1.18288	1.08835	0.9282	0.84535	1.04208	1.03309	NA	0.852718	0.892508	0.866552	NA	0.847115	0.734135	0.174918	0.245739	0.453122	0.638213	0.682483	0.373063	0.385707	0.62714	NA	0.199374	0.284396	0.227495	NA	0.367036	0.18916	8.21777	7.9984	_AYS(ph)GDISAADDNLNPFER_	1
1726	33.273	71.548	71.879	44.193	58.098	NA	64.121	NA	NA	90.689	110.92	74.537	35.737	NA	NA	-0.108565	0.0094905	-0.00602862	0.172616	0.0810669	0.023894	0.196859	NA	0.0159257	0.0569996	0.00129784	0.120883	-0.00911773	0.162983	0.124593	-0.155438	-0.0138585	-0.0727255	0.289952	0.0846086	0.310573	0.0427844	NA	-0.127683	-0.120451	-0.0779849	-0.177914	-0.0495614	0.104068	-0.0170082	7.6893	7.27897	_RAPT(ph)PPAPSR_	1
3775	96.54	107.74	85.467	54.235	NA	NA	79.445	NA	NA	125.77	110.13	103.9	NA	NA	NA	0.000144262	-0.372561	0.129349	-0.155132	NA	0.385265	0.29678	NA	NA	0.619272	0.334568	0.560421	0.213752	NA	NA	0.176323	0.244765	0.682753	0.437334	NA	1.04201	0.0136409	NA	NA	-0.412923	-0.0370735	-0.278531	0.289008	NA	NA	7.87818	7.32228	_EAT(ph)GQDEVLNSITNELSHIK_	1
3920	97.551	NA	NA	77.912	86.467	80.96	86.467	66.533	NA	NA	67.964	78.653	NA	78.653	77.527	0.0873271	NA	NA	-1.75079	-1.15444	-1.20703	-1.20134	NA	NA	NA	-2.21156	-1.01106	NA	-1.47895	-2.63738	-0.330229	NA	NA	-0.524708	-1.03024	-0.47303	-0.501014	-0.472369	NA	NA	-0.912401	-0.355608	NA	-0.515192	-0.521349	7.11922	6.97909	_S(ph)PLVSYTPSLR_	1
1438	19.762	19.762	19.762	18.745	19.762	19.762	21.372	19.762	NA	22.641	19.762	19.762	NA	19.762	19.762	-0.159251	0.0639171	0.0234683	0.0318186	0.0220482	0.0193461	0.0311128	0.0427844	-0.169501	0.0672257	0.0192037	0.0827026	NA	0.090176	0.0574156	0.0833836	-0.0570464	0.0699771	0.0144981	0.00100953	0.0330882	0.00820001	0.0396999	-0.0119225	-0.0123735	-0.0226395	-0.0177383	NA	-0.142927	-0.0163223	8.05843	7.91346	_LVIFEDS(ph)K_	1
11	305.58	295.23	279.96	302.11	311.65	311.65	323.03	323.03	240.31	287.67	330.89	315.18	210.74	332.71	302.61	0.0159257	0.105678	0.25084	0.368936	0.414244	0.512783	0.53824	0.759412	0.148739	0.684549	0.810978	0.875623	0.712728	0.826274	0.926607	0.00619029	-0.0195798	0.0110662	-0.00491352	0.0612923	0.0381552	-0.0314742	0.0490731	-0.847518	-0.00660823	-0.0361412	-0.0160159	-0.235331	-0.0426648	-0.0528201	8.88376	8.60498	_LIEVSSGLEDDS(ph)DVEELR_	1
3687	107.34	131.4	92.211	124.25	97.579	116	75.018	102.78	NA	106.35	65.105	107.34	NA	116.35	126.63	0.088413	-0.00818885	-0.128756	-0.0237537	-0.0855273	-0.0168039	-0.240043	0.106482	NA	-0.0840585	-0.276223	-0.0977026	NA	-0.131566	-0.090849	0.0886844	0.100036	0.183582	0.203138	0.168	0.211635	0.269991	0.392207	NA	0.31603	0.232292	0.306729	NA	0.108625	0.241352	7.89611	7.71651	_DTT(ph)PTGSDSSSFNK_	1
3883	191.44	176.21	166.48	195.38	197.15	179.9	185.02	183.7	118.64	186.72	199.08	181.72	34.82	72.417	NA	-0.011079	-0.0766758	-0.130397	-0.0679388	-0.133907	-0.100097	-0.1666	-0.209545	NA	-0.332371	-0.42138	-0.370415	-0.397182	-0.415615	-0.350008	-0.00530443	0.178109	0.166844	0.231064	0.125519	0.0949116	0.176195	0.170438	NA	0.228849	0.117163	0.133432	-0.0597205	-0.22989	-0.0148348	8.22404	7.9053	_YFGVS(ph)DDDKDAIK_	1
3282	319.11	336.47	324.74	384.6	319.89	297.55	297.55	271.27	52.254	331.85	276.62	NA	NA	324.74	305.64	-0.085313	-0.106591	-0.22159	-0.372991	-0.573102	-0.574777	-0.595467	-0.530489	-0.540673	-0.55019	-0.528719	-0.413019	NA	-0.453222	-0.315504	0.101112	0.0154976	0.0401209	0.0514417	0.0496308	0.00100953	-0.071209	-0.0947878	0.472072	-0.176723	-0.200498	-0.200614	NA	-0.155888	-0.153447	8.68288	8.34675	_QSSDPTISEQS(ph)PR_	1
1975	123.02	109.38	137.61	118.53	109.38	120.29	112.26	90.348	NA	143.14	113.47	145.55	NA	103.61	140.22	0.30906	0.22033	0.578311	0.637007	0.796182	0.806283	0.898092	0.95628	NA	0.97673	0.990301	1.13816	NA	1.02411	0.8118	0.122209	-0.0710726	0.107822	0.16221	0.285935	0.332049	0.277033	0.00158609	NA	0.0729976	0.205142	0.236217	NA	0.106482	-0.153334	7.94665	7.66554	_QSS(ph)DPTISEQSPR_	1
229	175.42	217.11	184.34	201.13	210.66	190.8	NA	150.06	151.06	156.88	202.17	221.04	NA	269.07	264.52	0.0611541	0.41511	0.597412	0.825623	0.812621	0.89103	NA	1.09194	1.93486	1.12161	1.08011	0.93138	NA	0.901031	0.95732	0.11929	0.107554	0.0870554	0.185486	0.0267292	-0.0563262	NA	0.0630887	0.6124	-0.0876261	-0.0474726	-0.143962	NA	-0.21969	-0.177865	8.36293	8.18084	_STSYGAATIGS(ph)DEALANEK_	1
698	NA	NA	47.823	37.476	36.693	NA	37.476	68.224	NA	59.35	48.794	37.476	NA	48.283	31.422	NA	NA	-1.36989	-1.22065	-1.17127	NA	-1.22513	-1.50783	NA	-0.463708	-1.00772	-1.08229	NA	-0.942363	-0.764665	NA	NA	0.522458	-0.0623844	0.320311	NA	0.821547	0.251325	NA	0.406972	0.139862	0.344147	NA	0.428464	0.0551957	7.20841	6.95875	_S(ph)FFSVFR_	1
3264	170.56	136.14	146.99	162.49	216.82	NA	92.95	NA	NA	258.5	233.1	197.72	NA	65.901	160.3	-0.103178	-0.144584	-0.71461	-0.75521	-1.31058	NA	-0.861605	NA	NA	-1.20616	-1.08715	-0.752972	NA	-0.94984	-0.594944	0.193961	-0.522053	-0.0293672	0.336969	-0.232532	NA	-0.392989	NA	NA	-0.304113	-0.249874	-0.066926	NA	-0.0295439	0.0444641	7.65485	7.42218	_NEALLIELS(ph)PLKEDAGK_	1
653	66.246	121.99	157.23	87.519	127.57	81.448	94.487	116.58	NA	185.27	205.3	203.93	94.487	NA	80.632	0.766383	1.26694	1.79377	1.67906	2.57228	1.96628	2.08233	2.72846	NA	2.22438	2.01411	2.08536	2.01378	NA	2.38576	-0.149217	0.133432	-0.340916	-0.798366	-1.0233	-0.932829	-0.708114	-1.25694	NA	-0.237337	-1.24516	-1.27774	-0.763636	NA	-1.45115	7.70446	7.29547	_S(ph)VSAM(ox)GHPAVER_	1
3048	153.17	125.05	97.057	102.53	84.933	115.66	134.31	59.512	NA	256.85	248.95	224.93	140.09	122.5	155.56	-0.222768	-3.29732	-2.3143	-2.62736	-0.743545	0.455755	-3.01438	-2.67632	NA	-2.41581	-1.99752	-1.79061	0.284514	0.198494	0.192573	-0.642527	-3.74644	-2.90034	-3.08473	-0.963166	0.397584	-3.89436	-3.53481	NA	-3.60372	-3.191	-3.23827	-1.26403	-1.46271	-1.65286	8.62189	8.13153	_IPS(ph)QNVGQELEEEKESQSDQR_	1
3083	155.02	177.41	187.74	212.78	167.73	176.08	171.99	157.43	234.47	234.58	193.11	186.16	171.57	182.03	178.15	0.164786	-0.47903	-0.976702	-1.05263	-0.710071	-0.825133	-0.279004	-0.175599	-0.353653	-0.124409	-0.0670922	-0.214994	-0.200117	-0.142783	0.00288251	0.0842004	0.166201	0.435949	0.610983	0.569783	0.524365	0.404031	0.396379	0.471031	0.389347	0.372952	0.34426	0.439676	0.505078	0.359409	8.90914	8.54241	_ARQS(ph)LDLER_	1
593	73.546	131.37	162.65	106.04	NA	NA	162.65	NA	NA	227.87	170.18	282.91	NA	204.61	168.11	-0.0660497	1.28682	1.32077	0.976364	NA	NA	1.31904	NA	NA	1.40719	1.25447	1.03787	NA	1.45533	1.38802	0.0842004	0.0945063	-0.0728014	0.262433	NA	NA	-0.0701333	NA	NA	-0.0960979	-0.0436013	0.0985543	NA	0.684729	0.463099	8.06841	7.77299	_DKDS(ph)NSS(ph)ITISTSTPSEMR_	2
786	249.46	217.4	292.91	201.39	232.5	210	163.92	192.32	NA	222.66	269.51	204.58	224.57	162.92	250.21	-0.0403485	0.0688771	0.120883	0.0924781	-0.0197407	0.0543623	0.0197731	0.0114956	NA	0.0253123	-0.0196675	0.0374525	-0.00242577	-0.0594949	-0.142322	-0.0187757	-0.0506817	-0.0793713	0.0304067	-0.0359933	-0.07514	-0.0204136	-0.0747297	NA	-0.10386	-0.00868224	-0.076615	-0.109468	-0.323137	-0.216149	8.59245	8.36076	_S(ph)GNEEESGNEQVNHNDEAEEDPLLTR_	1
3410	139.54	181.89	119.36	135.17	102.05	116.22	50.224	78.618	NA	260.68	127.21	201.01	NA	191.99	265.68	-0.0205453	-0.0743803	0.0805212	-0.12904	-0.178829	0.044604	-0.186295	-0.0458633	0.320889	0.0129262	0.0745054	0.301119	NA	0.0832474	0.109026	-0.128062	-0.0649326	-0.0199601	0.0467006	0.281312	0.28155	-0.110838	0.291368	-0.206529	0.130931	-0.00636187	0.146395	NA	0.111833	0.191689	8.37168	8.07128	_S(ph)GNEEES(ph)GNEQVNHNDEAEEDPLLTR_	2
487	130.24	NA	138.77	103.21	150.12	124.45	126.71	96.591	NA	150.12	167.32	132.86	NA	173.68	160.27	0.0699771	NA	0.835439	1.14679	1.1306	1.36171	1.75266	1.02567	NA	1.59134	1.76073	1.94114	NA	1.55685	1.57134	-0.183654	NA	-0.214207	0.187768	0.286408	0.146786	-0.0847774	-0.680845	NA	-0.0972704	0.00963382	0.282855	NA	-0.0219948	-0.0749576	7.71684	7.32613	_DAVDDLES(ph)LFK_	1
2078	98.942	106.58	143.25	106.32	109.44	27.862	93.348	91.62	146.96	146.96	145.81	109	NA	62.891	88.087	-0.345803	-0.87994	-0.67013	-0.606518	-0.570272	-0.419121	-0.745309	-1.22708	-0.704653	-0.660977	-0.897194	-1.08461	-0.74802	-0.656535	-0.788315	-0.314786	-0.20425	-0.277167	-0.21058	-0.221842	0.00748258	-0.344813	-0.395397	-0.120341	-0.149777	-0.118007	-0.262452	-0.133733	-0.0722401	-0.0320789	8.0383	7.6062	_KMS(ph)FSGYSPK_	1
3428	192.78	191.78	197.47	197.17	204.52	198.15	191.78	219.52	179.17	201.24	198.15	206.43	132.81	202.82	198.15	-0.0462058	-0.244429	-0.254995	-0.16762	-0.188266	-0.120404	-0.146691	-0.130444	0.0388575	-0.00106799	0.0708015	0.0413832	0.42707	0.0816123	0.137766	0.0206267	-0.0662763	-0.0502484	-0.0420408	-0.153639	-0.204582	-0.187017	-0.261794	-0.240759	-0.308948	-0.252913	-0.283685	-0.10431	-0.411023	-0.410582	8.67809	8.43717	_DISASS(ph)PNLGGILK_	1
631	65.627	51.927	67.726	73.499	79.201	73.327	87.298	76.143	NA	51.927	60.434	66.056	NA	76.143	60.434	1.71572	2.08383	3.13924	2.91898	2.45439	2.3158	2.65981	1.57061	NA	1.6906	2.37418	3.57858	NA	0.247685	0.21176	0.16954	-0.572544	-0.0107011	-0.0951113	-0.597169	-1.06055	-0.515666	-0.769502	NA	-0.278934	-0.0362004	-0.517916	NA	-0.536106	-0.409738	8.29442	7.86515	_SVAS(ph)LPSR_	1
1741	53.193	194.67	NA	39.753	106.6	85.28	94.339	63.025	NA	154.69	70.451	59.728	NA	64.52	134.88	-1.04641	0.0554733	NA	-0.330919	0.0444641	-0.249874	0.132906	-0.771027	NA	0.164014	0.0231844	0.130536	NA	-0.620179	-0.388601	NA	0.310456	NA	-0.161669	0.400757	0.443607	-0.0861245	0.249142	NA	0.0714881	0.77543	0.587269	NA	-0.737952	-0.676019	8.01749	7.73201	_SNS(ph)LANTMVSMK_	1
2983	123.92	123.02	NA	130.01	98.508	96.666	82.007	71.558	NA	97.291	113.47	90.453	NA	146.78	123.02	-0.204499	-0.539687	NA	-1.44811	-1.81797	-1.56235	-1.90947	-0.842103	NA	-0.787767	-0.0831718	-1.31402	NA	-0.307841	-0.0918327	-0.152292	-0.626023	NA	-0.734131	-0.56043	-0.643653	-0.850559	-0.694391	NA	-0.724492	-0.876837	-0.915636	NA	-0.558177	-0.244104	7.62908	7.43491	_LSASSSAS(ph)PITK_	1
1140	228.55	NA	183.25	NA	NA	223.28	138.02	86.982	214.91	314	297.14	264.85	206.56	214.4	245.11	0.0444641	NA	0.548831	NA	NA	0.409907	0.522658	0.535854	0.283685	0.341644	0.347552	0.307079	0.282143	0.245009	0.141825	0.131194	NA	0.0777899	NA	NA	0.121811	-0.0805455	0.247441	-0.231786	-0.0994945	-0.158929	-0.114597	-0.069679	0.0152121	-0.139268	8.55436	8.12057	_NSLS(ph)SDNLSNKPVSSDVSHDDSK_	1
3061	166.04	147.83	176.42	164.41	122.75	137.17	157.91	104.2	71.781	139.49	119.96	63.827	NA	159.34	153.95	-0.0842573	-0.299986	-0.557072	-0.436354	-0.451642	-0.41204	-0.263975	-0.296403	-0.519756	-0.0735451	-0.0513394	-0.0122135	NA	-0.144457	-0.00649229	-0.00531891	-0.235229	-0.220732	-0.0682867	-0.0948956	-0.15388	0.0444641	-0.0781829	-0.504509	0.0497702	0.0972062	0.242938	NA	-0.000259708	0.156914	8.11564	7.90949	_EVLSS(ph)PVLSPNVQK_	1
2975	179.07	131.94	96.379	80.362	130.36	151.63	118.52	87.352	NA	97.271	NA	162.42	114.96	90.164	116.98	-0.0625049	-1.69222	-2.05331	-1.99648	-2.41766	-2.30879	-1.87816	-1.025	NA	-1.26552	NA	-1.35244	-1.04901	-0.840965	-0.843137	-0.0800727	-0.101366	-0.432786	-0.414499	-0.652584	-0.629702	-0.978549	-0.930215	NA	-0.816647	NA	-0.5704	-0.852824	-0.669809	-0.679804	8.40291	7.8664	_EVLSS(ph)PVLS(ph)PNVQK_	2
3385	188.12	162.88	86.578	103.14	171.26	70.281	128.22	83.087	63.754	131.06	165.78	184.51	146.59	125.22	180.95	-0.0393104	-0.0797067	-0.537654	-0.805762	-0.959122	-1.15569	-1.15557	-1.22277	-1.05424	-1.1804	-0.808463	-0.788714	-0.747366	-0.849882	-0.626135	0.447315	-0.0401408	0.344715	0.529371	0.697596	0.560421	0.822852	1.1573	0.301119	0.217975	0.204642	0.182565	0.00647756	0.304161	0.168899	8.42928	7.96464	_FISRLS(ph)S(ph)PEK_	2
889	206.2	240.42	231.07	240.42	247.32	260.19	228.93	195.1	199.13	228.38	240.11	212.11	NA	252.08	218.11	0.0713508	0.471968	0.349592	0.403159	0.453544	0.541217	0.673104	0.750607	0.849439	0.857583	0.974089	1.0561	NA	0.848077	0.890952	-0.0543024	-0.505267	-0.253653	-0.193981	-0.215697	-0.295411	-0.197666	-0.222667	-0.285003	-0.184916	-0.358454	-0.242687	NA	-0.283931	-0.249102	8.2489	8.09022	_TLS(ph)DNETITSR_	1
2309	129.01	191.63	157.35	102.63	156.96	134.81	101.53	86.578	NA	177.39	147.07	122.12	NA	103.83	147.51	0.016211	-1.42453	-0.95618	-0.760015	-0.373215	-0.453577	-0.72211	-0.344502	NA	-0.907982	-0.292599	-0.663602	NA	-0.673647	-0.768936	0.0716254	0.688941	0.545968	0.697952	0.810895	0.733181	0.573859	0.908813	NA	0.441802	0.413377	0.485221	NA	0.554049	0.645148	8.22253	7.91904	_TLSDNETITS(ph)R_	1
2673	103.78	91.748	104.24	121.19	77.175	NA	86.543	NA	NA	138.02	142.53	62.958	75.035	NA	91.213	-0.0621585	-2.03623	-1.24492	-0.345509	-0.415653	NA	-0.541534	-0.483259	NA	-0.738265	-1.15457	-1.11092	-0.940202	NA	-1.34384	-0.0221559	0.27262	0.423632	0.923644	0.637471	NA	0.496411	0.961327	NA	0.552475	0.202261	0.382059	0.165944	NA	0.261832	8.14026	7.66539	_KNS(ph)ISGLSSLNLSPLGAPGNSSVNVK_	1
2716	176.18	141.71	198.97	165.35	181.66	153.34	198.97	176.87	116.03	160.86	188.27	169.65	NA	160.52	189.43	-0.0972858	-2.12538	-2.77468	-3.25264	-2.91137	-2.81736	-3.26965	-3.08914	-3.1386	-3.0523	-3.1093	-2.99057	NA	-2.88651	-2.68659	-0.0324034	0.236952	0.0648829	0.1153	0.145743	0.187894	0.0385767	0.195977	0.127237	0.186627	0.163241	0.309642	NA	0.334797	0.464668	8.11434	7.87306	_NLS(ph)PINLLK_	1
299	147.3	103.5	168.61	112.13	120.98	111.1	125.02	97.916	NA	227.77	179.78	164.17	174.02	165.48	211.46	0.19131	0.544584	1.22589	1.42852	1.37607	1.3681	1.36949	0.980537	NA	1.72552	2.05776	1.72923	2.15678	1.97721	1.8394	0.0177794	-0.245266	0.188401	0.277628	0.486457	0.213503	-0.201443	-0.34452	NA	-0.213588	-0.0084065	-0.269182	0.717912	-0.123764	-0.324437	8.2489	7.941	_LNDLSLEPAPS(ph)HDEQDGSGLVIDIDQR_	1
2909	NA	331.8	316.14	314.21	283.08	267.56	306.27	286.6	275.23	265.54	299.71	NA	221.86	39.237	292.6	-0.214843	-0.840138	-1.01622	-1.04964	-1.11101	-1.47935	-1.49127	-1.49912	-1.97109	-1.79791	-1.76107	-1.78329	-1.81446	-1.94436	-1.82036	-0.33519	0.0318186	0.128161	0.293959	0.267116	0.109026	0.0842004	0.327687	0.303109	0.0625362	0.134221	0.182057	0.185867	0.265317	0.185993	8.79361	8.37545	_TLS(ph)ASAQHILPETLK_	1
2835	44.391	110.38	123.12	85.805	98.3	66.045	39.767	NA	NA	NA	NA	95.195	NA	NA	NA	0.491597	0.329411	0.379177	0.706818	0.629007	0.544386	1.24987	NA	NA	0.073409	NA	0.339708	NA	NA	0.023894	0.21176	-0.0772237	-0.123167	1.4007	0.107822	0.0257376	1.45159	NA	NA	0.189793	NA	0.0284277	NA	NA	-1.09163	7.74843	7.58326	_EENS(ph)PIQSPVQPILSSPK_	1
3392	188.09	168.61	196.7	202.32	177.81	168.61	217.09	146.79	NA	180.09	157.56	149.69	NA	180.09	192.15	0.0433445	-0.0229912	-0.168317	-0.157721	-0.28685	-0.0791579	-0.101026	-0.128141	NA	-0.22048	-0.303027	-0.166503	NA	-0.115113	0.0574156	0.151469	0.0321008	-0.129671	-0.0381841	0.0487942	-0.0399183	0.154065	0.0773797	NA	0.184598	0.0903115	0.104605	NA	0.151989	0.235727	7.95116	7.80746	_SLISES(ph)PQNVR_	1
23	129.5	108.33	163.43	144.59	130.37	167.5	113.06	91.819	NA	167.32	138.69	161.7	197.79	198.94	207.07	0.132116	0.49252	0.676358	0.764856	1.01092	1.214	1.30094	1.06605	NA	1.20602	1.31528	1.33193	1.4104	1.61955	1.49155	0.273337	0.439464	0.31034	0.0806577	0.209141	0.357383	0.423202	0.0142124	NA	0.219711	0.269991	0.177344	0.268195	0.480162	0.344828	8.47087	8.23374	_GQT(ph)PEGEDPLGKPEEELTVIPEFGGADNK_	1
3848	38.227	34.444	35.872	35.037	39.338	31.883	38.227	25.611	27.133	41.367	35.872	35.872	35.037	37.157	43.794	0.115433	-0.229687	-0.309681	-0.474532	-0.482855	-0.500789	-0.400416	-0.531677	-0.484833	-0.690265	-0.701084	-0.653877	-0.669717	-0.573317	-0.573016	0.110363	0.273217	0.263515	0.303342	0.266397	0.261591	0.272143	0.283092	0.18612	0.239642	0.221939	0.316377	0.244765	0.246955	0.29772	9.28517	8.9872	_S(ph)LKLNAGLIFSEDK_	1
130	41.996	49.31	68.034	84.365	76.357	56.139	69.602	50.562	NA	83.204	80.522	69.716	NA	56.569	NA	-0.288399	1.11397	1.65242	2.3641	2.39799	2.34914	1.72565	1.83131	NA	2.04914	2.01275	1.75112	NA	1.73682	1.52025	0.276318	0.161436	-0.0789598	0.140648	-0.0757633	-0.178208	-0.609707	-0.225194	NA	-0.109172	0.354114	0.309409	NA	-0.487096	-0.3119	7.29824	6.99948	_ISS(ph)SEDFSGK_	1
3016	137.05	142.98	111.57	104.03	137.05	120.11	81.356	122.57	NA	119.38	88.264	131.18	NA	115.76	132.76	-0.00252693	-0.330846	-1.06603	-1.23362	-1.69232	-1.79907	-1.41681	-1.56781	NA	-1.24838	-1.23501	-1.18	NA	-1.35454	-1.11838	-0.188315	-0.0195067	-0.127652	-0.0751248	-0.186311	-0.160734	0.0489336	0.0117819	NA	0.0669502	-0.227084	-0.122224	NA	0.0946415	0.0240359	7.72054	7.5354	_VQVLS(ph)DEPVIEAAPK_	1
226	259.53	275.42	NA	233.14	289.87	276.63	232.78	87.18	201.57	245.19	252.36	75.97	172.42	248.81	221.34	0.0499095	0.174406	0.527871	0.952035	0.0017302	0.101516	0.90327	1.1516	0.227125	0.0692897	0.0374525	1.23744	1.03041	-0.0399925	0.0207689	0.0768327	-0.100561	-0.126848	0.233029	-0.184162	-0.0530596	0.332622	-0.0790513	-0.059946	0.0461418	-0.107539	0.337197	0.236707	-0.227388	-0.180136	8.10243	7.87543	_DNLS(ph)DTEEVIVIK_	1
1506	279.91	274.81	289.65	227	281.68	258.92	224.36	213.7	175.61	214.28	284.79	274.1	127.71	144.68	99.481	0.0136409	0.156267	0.122341	0.0989585	0.0271541	-0.0517131	0.103934	0.0465609	-0.264495	-0.0277779	0.0745054	-0.0197114	0.0130691	0.0465609	0.186374	0.183963	0.351515	0.323197	0.249749	0.258217	0.173511	0.319271	0.196481	0.0913952	0.359858	0.378955	0.476641	0.32987	0.458487	0.495797	8.81893	8.48182	_AKNS(ph)PEPNEFLR_	1
3524	175.26	NA	193.32	181.51	188.44	201.4	151.44	NA	NA	NA	NA	NA	116.35	156	178.14	-0.064842	NA	-0.449375	-0.0848692	-0.194031	-0.121518	-0.488856	NA	NA	-0.66534	NA	NA	-0.617167	-0.500463	-0.621977	-0.0674248	NA	0.0560285	-0.10813	-0.0858182	0.0140696	0.342441	NA	NA	0.318693	NA	NA	0.503247	0.314058	0.292428	8.6535	7.94591	_FVDDS(ph)DTS(ph)YEEK_	2
2483	252.55	224.97	291.7	227.57	216.16	252.55	249.06	231.93	137.89	295.52	215.62	203.23	NA	221.92	274.59	0.0289934	-0.0330823	0.110764	0.332164	0.171079	0.202888	0.370164	0.139993	NA	0.373175	0.281312	0.321697	NA	0.200253	0.528771	-0.00219456	0.443076	0.285343	0.414136	0.275484	0.295723	0.314986	0.160017	NA	0.423094	0.38405	0.404467	NA	0.398898	0.634129	8.35668	8.10611	_LTGINDGDSNS(ph)ISGK_	1
1310	92.336	117.64	NA	115.66	170.91	91.729	142.99	NA	NA	75.112	85.248	179.58	NA	NA	125.58	-0.0767215	0.229711	NA	-0.647535	-1.15011	-1.23189	-1.62162	NA	NA	-1.6435	-1.20367	-0.855379	NA	-0.993465	-1.34487	-0.0283958	0.380508	NA	0.273814	0.0186342	0.177854	-0.0185272	NA	NA	0.0827026	0.276199	0.0761486	NA	0.139077	0.166587	7.74529	7.56877	_SSS(ph)FLGQGDSTSDFYDNNK_	1
3536	73.841	61.815	67.08	63.694	65.719	67.548	68.132	77.358	82.494	63.32	82.261	67.207	51.436	56.404	36.684	0.125783	-0.215379	-0.292599	-0.475635	-0.512287	-0.554739	-0.413653	-0.517833	-0.643811	-0.602263	-0.695956	-0.662803	-0.547658	-0.53931	-0.508506	0.0661236	0.273456	0.207393	0.266037	0.240009	0.249749	0.229588	0.265077	0.190299	0.22404	0.306262	0.268554	0.375846	0.259785	0.90766	9.49992	9.09442	_IS(ph)TPKLNFK_	1
3981	231.06	214.55	211.75	244.31	149.84	220.86	234.73	121.46	140.17	229.15	97.509	279.79	NA	NA	164.65	0.0871912	-0.00440694	-0.293518	-0.435671	-0.524355	-0.657491	-0.803393	-0.269269	-1.22911	-0.851495	-0.915718	-0.9573	NA	NA	NA	0.146134	0.294782	0.370945	0.363564	0.478817	0.563939	0.466131	0.777872	0.520749	0.511873	0.618615	0.659285	NA	NA	NA	8.24606	8.02814	_(ac)SSSVAS(ph)TENIVENMLHPK_	1
1157	187.16	178.79	177.69	192.44	203.75	157.76	166.65	177.69	NA	206.99	169.33	184.12	NA	NA	NA	-0.0791427	0.131458	0.117961	0.193583	0.305562	0.238298	0.044604	0.314871	NA	0.108223	0.255078	0.411752	NA	NA	0.468427	-0.0219215	-0.332044	-0.351755	-0.359564	-0.199073	-0.330084	-0.333298	-0.183277	NA	-0.308323	-0.296191	-0.0423974	NA	NA	-0.773886	8.11614	7.8061	_HSVTYDNVILPQESMEVS(ph)PR_	1
166	38.511	68.277	151.66	212.59	70.165	116.19	132.06	104.41	NA	30.133	NA	NA	70.373	64.313	51.009	-0.0343671	0.577151	1.33508	1.70456	1.93335	1.74519	1.89662	1.62508	NA	1.2784	1.96347	NA	0.847195	0.802896	1.2844	0.398788	0.208892	0.364909	0.227495	0.265677	0.0402612	0.371838	0.291132	NA	0.406754	0.789521	NA	0.278698	0.0563061	0.311503	7.8069	7.2921	_S(ph)SPDAVDSVGK_	1
537	NA	22.74	59.35	NA	27.742	NA	NA	27.772	102.06	NA	NA	21.464	NA	NA	NA	-0.140269	-0.0652193	-0.0199308	NA	-0.188167	0.0820213	0.416624	-0.205231	0.0117819	-0.0795847	-0.0327281	-0.002657	NA	0.0769695	NA	-0.0485316	-0.167167	-0.0441962	NA	0.350384	-0.0456399	0.406646	0.0405418	-0.00636187	0.18053	0.0775165	0.1595	NA	0.234256	NA	7.61436	7.34645	_LGLHS(ph)IR_	1
17	278.62	294	290.38	290.38	305.98	284.51	267.07	219.95	272.74	277.41	121.31	278.62	296.49	267.07	278.62	0.0684645	0.19774	0.485839	0.637378	0.7876	0.853916	0.965249	1.08038	0.90273	0.816067	1.07622	0.786931	0.918844	0.985063	0.957766	0.0170667	-0.000721528	-0.0298531	-0.0183373	-0.00345217	-0.106855	-0.374505	-0.292069	-0.528761	-0.697102	-0.621688	-0.716078	-0.712551	-0.661433	-0.692198	9.49413	8.91007	_(ac)SES(ph)PMFAANGMPK_	1
2186	NA	153.09	154.65	136.17	140.27	127.71	142.97	116.96	NA	153.09	112.72	104.95	158.31	NA	NA	0.313942	-0.395435	-0.148225	0.147567	0.411318	-0.057737	0.347779	0.936817	NA	0.0329472	-0.0582326	-0.26453	0.104471	-0.027925	0.481609	0.158337	0.68724	0.793105	1.3497	1.09255	0.948377	0.661202	1.08773	NA	0.418999	0.685985	0.662752	0.319155	0.14952	0.176323	8.23573	7.7047	_(ac)S(ph)ESPMFAANGMPK_	1
3172	178.85	178.14	205.52	148.41	174.4	152.71	209.66	59.862	132.51	213.49	NA	98.508	187	169.92	202.63	0.254352	0.0791562	-0.0852518	-0.129166	-0.105163	-0.328091	-0.264703	-0.164981	-0.594857	-0.587208	NA	-0.667034	-0.412001	-0.482876	-0.3821	0.215865	0.507211	0.563451	0.863701	1.06619	0.784085	0.565987	1.09038	0.569394	0.391218	NA	0.205518	0.281431	0.376957	0.204516	8.85793	8.27508	_(ac)S(ph)ES(ph)PMFAANGMPK_	2
1952	181.14	161.55	157.85	193.85	113.17	115.42	140.2	68.49	NA	153.11	115.46	125.28	124.31	126.69	141.97	-0.0539579	-0.0203112	-0.154923	-0.198891	-0.234873	-0.297733	-0.382702	-0.444773	NA	-0.465719	-0.436315	-0.450282	-0.479432	-0.554061	-0.422288	-0.00805828	0.152119	0.0353424	0.1145	0.141564	0.164529	0.108892	0.156655	NA	0.179893	0.31823	0.407516	0.348799	0.266037	0.202637	8.12372	7.76295	_STS(ph)PAANSADTPNETGK_	1
216	80.763	83.862	93.096	97.456	121.5	115.78	109.42	80.763	NA	82.417	93.058	70.977	NA	104.22	85.958	-0.0371179	0.335369	0.482642	0.614945	0.402831	0.550014	0.626299	0.883934	NA	0.728399	0.482435	0.525568	NA	0.631058	0.56881	0.244644	0.0985543	-0.0341603	0.0270125	0.00604663	-0.207928	0.0234683	-0.0392511	NA	-0.0925094	-0.163769	-0.148577	NA	-0.259772	-0.110807	7.60518	7.39443	_DASLT(ph)PLK_	1
472	114.03	143.46	125.18	157.47	157.54	133.93	120.08	41.53	NA	150.91	123.19	114.99	NA	163.56	161.99	-0.211064	-0.163494	-0.112537	-0.477964	-0.183884	-0.127936	0.0874628	-0.251161	NA	0.0110662	-0.10771	-0.22201	NA	-0.272158	-0.389451	-0.1588	-0.121173	-0.216652	-0.300377	-0.272768	-0.231566	-0.200896	-0.248708	NA	-0.242567	-0.227624	-0.0650835	NA	-0.0206624	0.0216219	7.83973	7.68584	_ADDDS(ph)VTIISAGNDK_	1
825	NA	54.764	81.51	126.4	46.663	110.77	NA	93.152	82.482	161.31	177.02	177.02	NA	NA	NA	NA	0.454386	0.741575	1.38162	1.24251	-1.38749	NA	1.78731	-0.928841	1.42782	1.32251	1.34891	NA	NA	NA	NA	-0.0464293	-0.0945259	0.281906	-0.292263	-2.96578	NA	-0.308948	-2.78588	-0.353155	-0.569094	-0.684735	NA	NA	NA	7.72329	7.45213	_KIEGGSTDIEST(ph)PK_	1
2103	101.39	93.011	93.011	115.14	112.43	82.85	103.26	65.295	NA	101.38	NA	117.79	NA	99.539	NA	0.96857	0.876802	0.928882	1.09822	1.24714	1.74687	1.45639	1.82814	NA	1.79822	2.02701	1.88725	NA	1.76575	2.15695	0.288063	0.185105	0.201759	0.240009	0.0200577	0.354452	0.161307	0.487589	NA	0.306845	0.700617	0.48944	NA	0.166587	0.420294	7.71225	7.55638	_EEMS(ph)PNIEIK_	1
485	134.06	134.04	109.07	119.87	153.32	97.203	100.4	102.52	NA	107.61	109.83	90.707	NA	90.707	121.18	-0.387902	-0.127825	0.0503276	0.0267292	0.12075	0.135666	0.0754642	0.25084	NA	0.528171	0.547549	0.217603	NA	0.190804	0.537147	0.189287	-0.00705759	0.205518	0.0526941	0.232047	0.289834	0.0447438	0.428357	NA	0.284751	0.569297	0.332966	NA	0.206268	0.25181	7.63022	7.3604	_NST(ph)PDEFLPNMK_	1
3557	252.82	216.99	214.82	172.24	213.51	184.99	184.99	97.579	NA	200.77	NA	105.39	172.91	163.71	209.13	0.0513025	-0.118132	-0.393141	-0.392345	-0.561878	-0.17524	-0.467553	-0.713805	NA	-0.852485	NA	-0.97211	-1.15245	-1.14982	-1.13432	0.18574	-0.0191704	0.0946415	0.191815	0.16543	0.216858	0.162339	0.210264	NA	0.143002	NA	0.120883	0.168899	0.0127832	0.229219	8.08142	7.70113	_FALDS(ph)PPQS(ph)PR_	2
2428	219.87	NA	234.47	178.77	206.28	211.49	200.39	152.04	NA	223.54	197.86	159.06	NA	189.11	192.25	0.176195	NA	0.117163	-0.215898	-0.102698	0.33674	-0.223559	-0.282948	NA	-0.250028	-0.0105122	0.37362	NA	-0.446482	-0.578844	0.00647756	NA	-0.0723462	0.0280033	0.111566	-0.03851	-0.0350765	0.0912598	NA	0.124857	0.193961	0.183836	NA	0.347439	0.24184	7.98693	7.78896	_NNITTDNNINSAS(ph)PR_	1
1541	431.87	419.86	362.69	381.1	NA	378.51	325.44	310.77	NA	119.02	NA	372.52	316.03	231.29	391.13	-0.0796	-0.0331857	-0.098969	-0.130334	NA	-0.309842	-0.460906	-0.300129	NA	-0.589594	NA	-0.99755	-0.845909	-0.806317	-1.0418	0.00446544	-0.121675	-0.0271162	-0.0878254	NA	-0.0492927	0.0153548	-0.0671678	NA	0.277747	NA	0.0585243	0.028852	0.0787464	0.0579701	9.11143	8.58877	_LPDS(ph)S(ph)DEDTGSEAVPSR_	2
878	145.13	166.61	126.37	148.64	NA	154.07	100.19	93.255	NA	129.98	NA	NA	NA	52.061	140.8	0.134352	0.405121	0.790772	0.709555	0.557778	0.575796	0.412511	0.357721	NA	-0.0538081	NA	NA	NA	-0.588248	-0.686058	0.132643	-0.0642385	-0.0784418	0.0900404	0.148609	0.286999	0.067501	-0.204283	NA	-0.0301183	NA	NA	NA	0.00575927	-0.0644045	8.31247	8.05155	_NS(ph)EGSS(ph)PCYNDDQIR_	2
1505	186.6	233.87	220.17	231.93	227.8	196.36	163.91	140.63	NA	228.65	219.34	200.1	NA	183.54	215.88	0.000865357	0.823749	0.799336	0.771717	0.751721	0.631617	0.639417	0.591871	NA	0.457437	0.474047	0.502942	NA	0.371169	0.39835	-0.0575868	-0.0289403	0.1141	0.120883	0.063641	-0.0243405	-0.155759	-0.0969772	NA	-0.274547	-0.315989	-0.225633	NA	-0.222768	-0.219371	8.43439	8.16651	_GNNS(ph)AQNLTTSSSTASR_	1
1958	101.67	136.2	138.66	145.61	126.88	109.42	117.67	87.85	NA	NA	99.891	115.34	NA	NA	NA	0.0701145	0.763836	0.536451	0.288299	0.00791308	-0.184802	-0.235348	-0.531949	NA	0.271545	-1.14529	-1.43401	NA	NA	NA	-0.0567913	0.136716	0.030548	-0.0319756	-0.118445	-0.0251183	-0.127305	0.00446544	NA	-0.10642	-0.217675	0.0224743	NA	NA	NA	7.76736	7.56606	_NSEGSS(ph)PCYNDDQIR_	1
1959	119.06	158.02	159.78	NA	83.039	50.029	101.94	NA	NA	136.64	120.52	107.74	NA	NA	95.71	-0.273273	0.746141	0.233888	NA	0.141825	0.0703893	-0.0388064	NA	NA	-0.19024	-0.542437	-0.317517	NA	NA	-0.782223	-0.413019	-0.0276308	-0.357086	NA	-0.315666	-0.291362	-0.794082	NA	NA	-0.682858	-0.787493	-0.778506	NA	NA	-0.628318	7.59522	7.44753	_VNT(ph)PAIDDYGNLITVER_	1
3861	118.23	NA	NA	NA	NA	74.446	31.6	31.6	NA	148.75	160.86	132	NA	120.98	135.75	-0.00853711	-0.207428	NA	NA	NA	-0.42283	-0.83542	-0.490801	NA	-0.791358	-0.837738	-0.80619	-0.900718	-0.846169	-1.23219	0.0274372	-0.350559	NA	NA	NA	-0.162121	-0.155679	0.0565835	NA	-0.128787	-0.192546	0.0441843	-0.150497	-0.0487106	-0.114925	7.90698	7.56136	_EDDNTPAGHAGNPTNISSPIVANS(ph)PNKR_	1
1930	NA	NA	173.07	98.29	NA	NA	121.96	30.882	NA	156.03	222.66	NA	114.03	106.65	60.728	-0.278164	NA	1.11962	0.908198	NA	NA	0.827006	0.48419	NA	0.847917	0.565305	NA	0.790522	0.634036	0.280125	0.0698396	NA	-0.478628	-0.923879	NA	NA	-0.904251	-0.740432	NA	-1.07397	-0.896254	NA	-0.488451	-0.639894	-1.44981	7.81435	7.51032	_SMDSNAIAEEQDS(ph)DDAEEEDETLKK_	1
2069	92.492	109.03	183.45	65.47	101.49	76.155	46.461	77.39	70.335	113.49	164.59	110.77	NA	NA	NA	0.0661236	-0.675051	-0.739179	-0.961423	-0.946972	-0.772259	-0.627962	-0.380803	-1.49871	-1.33399	-1.20553	-0.986588	NA	-1.34979	-1.46973	0.00317044	0.0869196	0.212881	0.28155	0.583519	0.51167	0.277271	0.466549	0.0840643	-0.168009	0.133432	0.116897	NA	0.148088	-0.206129	7.77974	7.37739	_RLS(ph)ISSLNPSNALSR_	1
3386	115.8	122.64	64.534	75.102	133.88	115.37	112.08	97.69	125.53	105	105.03	112.44	83.087	112.82	114.56	-0.174703	-0.604915	-1.80813	-1.94781	-2.93799	-3.39165	-3.16631	-3.17853	-2.58433	-2.82358	-2.44638	-2.18758	NA	-2.17371	-2.17286	-0.0451337	-0.0684833	0.286171	0.564134	-0.0447765	-0.010207	0.144177	0.654069	-0.259116	-0.0190388	0.0659858	0.163112	NA	0.00302648	-0.0616465	7.68163	7.55513	_S(ph)IDSISSSFIK_	1
3227	144.8	138.55	129.77	136.33	171.21	148.41	126.56	121.45	NA	141.65	122.78	110.44	NA	141.59	157.09	0.0478175	-0.350798	-0.656149	-1.11644	-1.31782	-1.29889	-1.33235	-1.35794	NA	-0.717667	-0.676895	-1.17478	NA	-0.879914	-0.898269	0.151599	-0.358398	-0.220883	-0.184998	0.000721167	-0.110916	-0.286322	0.136585	NA	0.126709	0.0183493	-0.145877	NA	-0.148641	-0.123764	7.73922	7.53137	_ANS(ph)FEPQSWQK_	1
508	NA	154.65	NA	136.33	141.07	130.61	97.273	128.22	NA	119.62	NA	NA	NA	NA	NA	-0.145829	-0.120043	-0.115254	-0.512843	-0.584609	-0.537466	-0.192826	-0.560324	NA	0.255682	NA	0.264356	NA	-0.169436	0.010923	-0.0726648	-0.14299	-0.132135	0.049352	0.0873271	-0.0607584	-0.142959	0.166587	NA	-0.167718	NA	-0.0215847	NA	-0.0437203	-0.0542575	7.95322	7.68451	_VGS(ph)IGSQSASR_	1
751	NA	133.09	209.71	155.76	213.72	99.059	146.99	109.66	NA	162.43	226.99	239.57	NA	187.07	194.56	NA	0.427392	0.534261	0.535356	0.104471	0.206143	0.093425	0.147828	NA	-0.0897278	-0.0339092	-0.252724	NA	-0.187362	-0.251504	NA	0.0825664	0.166972	0.362554	0.234256	0.110631	0.115566	0.111165	NA	0.0585243	0.00100953	0.0398403	NA	-0.0583978	0.0844725	8.20922	8.02838	_SPLQPQES(ph)QEDLMDFVK_	1
3499	93.258	110.39	101.95	93.096	84.658	90.685	NA	104.79	NA	114.83	99.522	97.734	NA	122.69	101.93	-0.161024	-0.765891	-1.38432	-2.18942	-1.69208	-1.77497	NA	-1.77413	NA	-1.80642	-2.10408	-1.64111	NA	-0.130666	-2.23406	-0.177425	0.0869196	0.215616	0.327687	0.166458	0.141564	NA	0.151859	NA	0.0204844	0.0807941	0.101112	NA	0.291839	0.293841	7.91058	7.54155	_YSS(ph)SFGNIR_	1
2336	168.61	168.61	168.61	160.18	180.09	180.09	160.18	135.94	NA	180.09	NA	180.09	138.02	134.68	180.09	0.0425043	-0.33219	-0.86641	-1.4362	-1.5128	-1.5187	-1.33559	-1.18902	NA	-1.1322	NA	-1.18689	-1.18925	-1.06939	-1.17739	0.143002	0.059909	0.0556122	0.204141	0.104471	0.171335	-0.0293377	0.243425	NA	-0.131392	NA	-0.0328904	-0.0539579	0.00575927	-0.0321674	8.76313	8.25956	_SLS(ph)LS(ph)PCTR_	2
4004	150.19	180.64	224.36	130.87	NA	161.48	125.75	60.489	NA	131.18	NA	NA	136.34	63.421	144.41	-0.31054	-0.581929	-1.4985	0.245861	NA	-0.209628	-1.24216	NA	NA	-0.405318	NA	NA	-0.600293	-0.959514	-1.21314	0.193078	0.593784	0.66029	1.33497	NA	1.13139	0.747001	NA	NA	0.406537	NA	NA	0.817296	1.2532	0.919378	8.04419	7.74447	_ANS(ph)FEPQS(ph)WQK_	2
4033	103.44	90.697	56.087	NA	79.886	71.176	NA	NA	NA	74.537	100.93	113.99	66.538	NA	116.24	0.0246034	-0.802738	-1.95646	NA	-2.73408	-1.89867	NA	NA	NA	NA	NA	-2.85925	NA	NA	-3.32857	-0.0676969	0.102994	0.0966667	NA	0.121811	0.223175	NA	NA	NA	0.274291	0.21176	0.36793	0.328377	NA	0.596458	7.44685	7.1238	_FKSS(ph)IS(ph)PR_	2
1856	119.96	136.36	137.17	117.07	158.64	101.39	134.14	127.75	NA	176.21	186.94	153.75	NA	NA	NA	-0.443458	-0.117443	-0.485661	-0.590962	-0.286269	-0.972336	-0.490091	-0.627248	NA	-0.414057	-0.459576	-0.833876	NA	-0.863914	NA	0.289952	0.389016	0.352871	0.412944	0.422125	0.695816	0.253021	0.837217	NA	0.232661	0.354226	0.485118	NA	0.0173518	NA	7.8445	7.52085	_SKS(ph)FTNIEQDYK_	1
1296	231.5	209.03	211.36	NA	NA	NA	156.81	118.48	NA	258.79	221.18	198.65	NA	NA	91.504	-0.179498	-0.0525508	-0.32404	NA	NA	NA	-0.799973	-0.707501	NA	-0.503773	-0.609927	-0.72242	NA	0.55395	-0.280177	-0.13223	-0.156209	-0.162396	NA	NA	NA	-0.339491	0.0641931	NA	-0.342232	-0.272332	-0.124424	NA	0.075738	NA	8.51663	8.13428	_PITQIISASDSEAGPKPSISLVPDKPSEPETS(ph)PR_	1
1551	103.26	62.064	NA	210.92	NA	155.87	119.87	120.23	NA	NA	NA	164.98	167.16	146.13	146.13	-0.401654	0.56179	NA	-0.236452	NA	-0.447485	-0.0824842	-0.279862	NA	NA	NA	-0.346738	-0.277744	-0.153463	-0.247423	-0.209345	-0.0757481	NA	0.00317044	NA	0.179766	-0.158301	-0.176642	NA	NA	NA	-0.150545	-0.166082	-0.0939098	0.0254541	8.32807	7.85001	_S(ph)DDDENGYNNDNADDLAK_	1
3509	NA	164.65	189.86	176.32	224.59	NA	200.19	94.532	NA	153.09	153.79	159.22	NA	98.943	NA	0.0139267	-0.144281	-0.282895	-0.0818581	-0.583398	NA	-0.282439	-0.465281	NA	-0.151987	-0.103596	-0.414114	NA	NA	NA	0.0836559	0.190299	0.134615	0.212756	0.105544	NA	0.292428	0.263034	NA	0.169027	0.259182	0.131589	NA	NA	NA	7.58468	7.35429	_ETVGIHS(ph)PIDEKC_	1
2678	101.2	68.168	78.932	91.845	117.2	115.68	NA	88.78	NA	114.69	98.676	NA	NA	82.578	87.083	-0.0519823	-0.184916	0.097476	0.32112	0.165815	0.341417	0.212009	0.120219	NA	0.568032	0.753861	NA	NA	0.210638	0.0882773	-0.305806	-0.199935	-0.505943	-0.28502	-0.398284	-0.0256322	-0.721635	-0.13576	NA	0.0592168	-0.211364	NA	NA	0.0071955	-0.369334	7.51795	7.36306	_TSS(ph)ASSPQDLEK_	1
405	92.935	75.669	104.17	96.591	102.28	74.678	85.457	51.546	NA	102.28	NA	114.64	NA	NA	NA	1.28747	1.29883	1.38642	1.72805	1.63459	1.52175	1.62302	1.45465	NA	1.334	NA	1.60905	NA	NA	NA	1.69875	1.64888	1.43856	1.06599	1.57657	1.98477	2.28528	1.5615	NA	1.49963	NA	1.57148	NA	NA	NA	7.86297	7.62978	_S(ph)RSPLDPSAPK_	1
1840	NA	NA	196.74	NA	161.21	NA	NA	95.854	NA	NA	NA	125.47	150.26	NA	131.08	-0.0645704	0.367707	-0.101939	-0.162686	-0.211381	0.551295	0.291368	NA	NA	0.0989585	0.231801	0.14978	-0.224789	0.484396	0.352646	-0.0340717	-0.0211161	-0.106607	0.301236	0.311968	-0.194047	-0.434754	NA	NA	-0.318956	-0.358805	0.184217	-0.0287489	-0.0786398	0.373954	8.10758	7.83009	_S(ph)VSQISVNPGK_	1
765	231.69	211.83	228.17	231.36	220.32	185.95	203.29	184.21	NA	214.42	180.3	212.83	NA	230.96	230.96	-0.174524	-0.141239	-0.110044	-0.137918	-0.0818428	-0.106001	-0.327638	-0.0729531	NA	-0.160476	-0.247645	-0.148305	NA	-0.199189	-0.1181	0.0176369	0.00805655	0.00906047	0.00748258	0.168257	0.0978804	-0.0927555	0.0735461	NA	-0.0683018	-0.0105848	0.0409625	NA	-0.000793701	0.0710762	8.17684	7.94792	_SNS(ph)NEFNAQNR_	1
773	46.926	101.01	140.84	NA	69.485	NA	NA	NA	130.06	121.79	138.39	92.773	NA	NA	NA	-1.1979	-0.938431	-0.278759	-0.54614	-0.119965	NA	-0.150593	NA	0.396488	0.177344	0.36614	0.352984	NA	0.688673	NA	-0.089252	0.0560285	0.117429	0.064607	0.569783	NA	0.163499	NA	0.336855	-0.0295881	0.00374614	-0.0137274	NA	0.347892	NA	7.68748	7.32072	_RSS(ph)ITNPVFNPR_	1
2349	53.569	89.403	54.7	48.948	43.501	65.232	65.179	52.693	NA	71.153	NA	60.255	NA	63.727	73.666	0.606063	-0.110137	-0.261587	1.03872	1.16819	1.25284	0.178109	1.54394	NA	-0.307769	NA	NA	NA	-0.349272	-0.463629	0.0798389	-0.0462058	-0.0457441	0.063779	0.123136	0.174151	0.0859685	0.256044	NA	0.190804	NA	NA	NA	0.0554733	0.110096	7.59045	7.38494	_TPVGVS(ph)PK_	1
1986	253.84	252.66	258.68	253.84	234.93	247.79	258.68	245.56	63.727	248.99	234.93	238.06	NA	247.79	253.84	-0.0776499	-0.129639	-0.492018	-0.83578	-0.958393	-0.943749	-0.872076	-0.694625	-0.586926	-0.529406	-0.404344	-0.200714	NA	-0.164626	-0.0354905	-0.0421894	0.0500489	-0.00153007	-0.00137121	0.0144981	-0.0346775	-0.00274373	0.026446	0.10742	0.0199154	-0.0490091	0.0681893	NA	0.107286	0.088413	8.75696	8.44364	_PEQEPLS(ph)PNGR_	1
2061	108.64	98.816	176.84	NA	90.468	63.69	112.88	NA	NA	120.42	107.9	222.69	NA	219.07	163.71	0.165687	0.146003	-0.605113	NA	-0.912456	-1.07036	-0.807629	NA	NA	-0.403027	-0.354962	0.0143553	NA	0.783415	0.570171	0.0635029	0.303693	0.0263043	NA	0.086512	0.218967	0.0688771	NA	NA	0.188907	0.301705	0.125916	NA	1.51571	1.52977	8.04622	7.78888	_GSAFS(ph)PDDSVSQFQSDGFMTR_	1
2922	186.01	181.85	118.16	NA	174.71	174.82	83.063	99.891	NA	NA	114.02	175.93	132.14	143.4	189.11	0.240131	-0.807377	-2.70774	NA	-3.14918	-3.04382	-3.30872	-2.43362	NA	-1.45934	-1.15969	-0.81421	-0.491835	-0.513399	-0.0730897	0.158596	0.848077	0.492007	NA	-0.0729835	-0.0293819	-0.0300152	0.118094	NA	0.5144	0.486972	0.547943	0.644133	0.698841	0.663208	7.96253	7.67838	_RFT(ph)NNDMDS(ph)IVVK_	2
2930	242.18	218.11	232.51	267.38	199.01	155.24	236.27	195.48	101.53	212.85	218.11	219.95	NA	97.836	NA	-0.121079	-1.98045	-3.03777	-3.70309	-3.7429	-2.07522	-3.31646	-3.29931	NA	-3.15598	-3.08265	-2.80854	NA	-2.08589	NA	-0.249565	0.318809	0.218347	-0.0536734	-0.113692	-0.0404672	0.152248	-0.0101925	NA	0.0701145	0.0896337	0.0676387	NA	0.130272	NA	8.34404	8.1352	_RFT(ph)NNDMDSIVVK_	1
2216	165.86	175.66	166.64	158.93	159.41	153.14	123.72	118.51	129.01	155.56	147.51	155.56	40.552	NA	NA	-0.0286459	-0.0485017	0.108759	0.208642	0.273337	0.24732	0.308827	0.296663	0.0607392	0.247563	0.252416	0.328722	0.326767	NA	0.211511	-0.0672131	-0.113973	-0.173889	-0.185835	-0.218817	-0.232888	-0.273779	-0.324636	-0.426276	-0.300662	-0.276712	-0.184785	-0.328	NA	-0.0152138	8.08913	7.82552	_KSS(ph)GTTGGLLK_	1
3768	68.639	132.79	126.22	115.15	120.31	76.704	91.414	NA	NA	116.09	106.31	119.38	NA	NA	127.47	0.429857	-0.0717396	0.357383	0.304745	0.305912	0.0935602	0.221815	NA	NA	0.188274	0.0869196	0.515107	NA	0.418244	0.275961	-0.274564	-0.406063	-0.442262	-0.552622	-0.547932	-0.694671	-0.747923	NA	NA	-0.559133	-0.411253	-0.228858	NA	0.160017	-0.131993	7.56796	7.34059	_NPS(ph)NSLQLQGGDITR_	1
980	120.06	115.57	129.89	120.06	115.18	113.63	122.51	91.313	NA	120.63	126.71	120.06	56.225	113.47	113.63	0.190046	0.215492	-0.173645	0.0635029	0.147567	0.176578	0.00705194	0.197991	NA	0.168642	0.201383	0.233397	-0.243455	0.306379	0.199625	0.180403	0.0945063	0.016211	0.0939658	0.125783	0.191689	0.0231844	0.19862	NA	0.0870554	0.178874	0.242694	-0.19108	0.399445	0.137372	7.98395	7.69254	_S(ph)MENVTPK_	1
3334	83.418	115.5	92.977	68.257	105.39	93.754	66.335	NA	NA	113.69	124.92	100.41	NA	95.347	NA	-0.0281751	-0.626224	-1.52932	-1.12497	-1.25687	-0.982791	-1.69956	NA	NA	-0.910773	-0.662963	-0.450065	NA	0.0402612	NA	-0.088853	0.260869	0.340049	0.557091	0.225152	0.33754	-0.236113	NA	NA	0.197362	0.0342157	0.382723	NA	0.690998	NA	7.25866	6.99157	_LSSAS(ph)GLNVPGGFR_	1
3275	156.29	NA	NA	NA	87.326	71.527	40.349	61.963	NA	65.454	189.78	233.28	NA	152.81	212.39	0.177854	NA	NA	NA	-0.31242	-0.875884	-0.0768889	-0.158961	NA	0.0832474	0.165944	0.0107798	NA	-0.186262	-0.0455357	-0.00633288	NA	NA	NA	0.266876	0.0930192	0.450063	0.265557	NA	0.403813	0.28155	0.414785	NA	-0.030354	0.25882	7.7548	7.58653	_DSSLDLNEVIEEES(ph)IYQPK_	1
2083	67.995	NA	NA	NA	NA	NA	NA	NA	57.009	NA	65.784	57.482	NA	NA	NA	0.151729	-0.436334	-0.772357	NA	NA	-0.585453	-0.08781	-0.00148674	0.161436	0.0745054	0.0272956	-0.0187318	0.0333701	0.264356	0.1595	-0.00597067	0.211012	0.00604663	NA	NA	0.309758	0.347325	-0.0227714	0.0633649	0.207143	0.0292762	0.00762609	0.298893	0.347779	0.179001	7.77051	7.27134	_GT(ph)M(ox)AVAGDNEHHAPFVK_	1
1139	210.98	236.16	194.94	153.36	204.78	200.67	169.67	142.88	257.15	289.95	250.08	255.2	NA	185.28	269.59	-0.144696	-0.106886	-0.11738	-0.0536884	0.00144197	-0.0623995	0.0575542	0.147958	0.0500489	-0.286991	-0.357104	-0.597191	NA	-0.619647	-0.718047	-0.182262	-0.0111517	-0.138712	-0.0535536	0.0607392	0.0504669	-0.114925	0.000432744	0.0851527	-0.117537	-0.0766606	-0.0858795	NA	0.0226164	0.00733905	8.1939	7.85719	_S(ph)FSAGNNFQSSSSEK_	1
1963	127.71	158.11	141.73	NA	NA	125.61	125.61	127.71	57.267	115.12	122.64	136.24	NA	NA	147.26	-0.350854	-0.297467	-0.471569	NA	NA	-0.825491	-0.435573	-0.476137	NA	-0.627828	-0.780934	-0.89459	NA	NA	-1.21498	-0.416558	-0.38039	-0.430587	NA	NA	-0.857155	-0.567532	-0.532053	NA	-0.496529	-0.717145	-0.671003	NA	NA	-0.573188	8.37546	8.19666	_ETSPDSIS(ph)IR_	1
3966	96.067	94.538	107.97	110.98	112.43	107.97	103.88	117.95	NA	72.496	90.697	103.88	NA	107.97	120.55	0.179766	0.169797	0.172872	-0.0119662	-0.02669	-0.191656	-0.402378	-0.574927	NA	0.0233263	-0.408914	-0.437311	NA	-1.03254	-1.00947	0.111298	-0.102156	-0.135348	0.0144981	0.097476	0.13606	0.232906	0.13014	NA	0.503043	0.355016	0.186501	NA	0.405557	0.345737	8.31913	8.00657	_ETS(ph)PDSISIR_	1
862	168.42	137.61	87.669	127.25	156.29	155.1	95.428	106.38	NA	73.279	NA	109.87	98.227	89.502	147.64	0.0657102	0.157173	0.328262	-0.0176653	-0.23669	-0.281632	-0.355258	-0.431423	NA	0.257373	-0.596972	-0.640591	-0.883768	-0.692548	-1.02512	0.170053	0.148479	0.723165	0.413919	0.138945	0.0764223	0.310805	0.255199	NA	0.828713	0.129613	0.246226	0.118227	0.626953	0.239154	7.93238	7.59625	_KETS(ph)PDS(ph)ISIR_	2
2362	NA	NA	69.356	NA	NA	NA	NA	NA	NA	26.422	NA	41.562	NA	NA	NA	0.119555	-0.0497108	-0.241594	-0.120279	-0.047577	0.0153548	-0.00319188	NA	NA	-0.344758	NA	-0.825952	NA	NA	-0.853632	-0.28286	0.0497702	0.145743	0.0951818	0.14509	0.16543	0.189793	NA	NA	0.136848	NA	-0.0196529	NA	NA	0.0844725	8.3963	8.21245	_QINENTS(ph)DLEDGVES(ph)ITS(ph)DSK_	3
364	68.463	80.312	83.204	82.543	78.763	66.533	77.894	NA	NA	80.312	62.162	59.898	NA	71.241	81.431	0.256044	0.342782	0.513794	0.656451	0.55817	0.453017	0.250234	NA	NA	0.719928	0.422125	0.543496	NA	-0.0604424	-0.0287784	0.0978804	0.049352	0.271665	0.17594	0.190425	-0.0523413	0.144699	NA	NA	0.599794	0.449429	0.239154	NA	0.245374	0.319271	7.91498	7.68754	_LLNPS(ph)PNSVR_	1
2038	140.91	152.96	147.72	162.49	158.42	162.49	132.59	136.38	NA	178.65	178.95	157.74	NA	162.49	170.68	0.0146409	-0.0934788	-0.581497	-0.664402	-0.675051	-0.653174	-0.377313	-0.321009	NA	-0.259047	-0.211966	-0.212802	NA	-0.0937097	-0.0572566	-0.0328904	-0.250749	-0.439657	-0.0149951	-0.0366443	-0.0852518	-0.17643	0.119024	NA	-0.351424	-0.284458	-0.267496	NA	-0.181902	-0.149201	8.41686	8.13714	_NGSINS(ph)LTK_	1
1998	247.6	268.39	258.62	224.58	250.72	221.13	243.26	282.53	232.5	273.43	256.46	269.55	276.16	268.39	249.54	-0.0112681	-0.605903	-1.69844	-2.21284	-2.33738	-2.41327	-2.36572	-2.18994	-1.92895	-1.83722	-1.76381	-1.63935	-1.49098	-1.37262	-1.3189	-0.008929	-0.0775129	-0.0682413	0.0291348	0.064469	-0.0209112	-0.0643743	-0.0016745	-0.0750488	-0.0278809	-0.0954504	-0.0518477	-0.10135	0.0110662	-0.0608487	9.26654	8.898	_TAEVSHDIENSSQNTTGNVLPVSS(ph)PQTR_	1
1376	105.51	142.45	128.12	88.09	NA	NA	98.703	NA	NA	149.32	130.83	146.76	NA	NA	NA	-0.0725131	-7.21e-05	-0.112272	-0.13242	-0.411119	NA	-0.399255	NA	NA	-0.938708	-1.0161	-0.979174	-0.758941	NA	0.387804	-0.385526	0.0688771	-0.236266	-0.0387471	-0.089605	NA	-0.0233578	NA	NA	-0.272315	-0.261068	-0.138219	-0.424087	NA	-0.0133925	7.92678	7.34237	_ARLS(ph)MFNQDITEQVPLPK_	1
2043	155.2	220.93	200.33	156.67	200.58	193.64	241.68	136.34	176.49	276.14	285.79	269.87	157.91	218.28	57.52	0.0900404	0.0641931	0.589763	0.669027	0.757535	0.982802	1.31794	1.30024	1.39342	1.35496	1.47607	1.52015	1.44827	1.7606	1.71	-0.118179	0.325732	0.209516	0.29537	0.0732718	0.240009	0.016211	0.287945	0.783918	0.114234	0.103263	-0.0883161	0.0873271	0.160017	0.246347	8.31798	7.85355	_STT(ph)HDVGEISNNVK_	1
2596	77.644	77.74	81.48	77.644	96.23	98.406	41.317	71.806	NA	119.43	107.97	51.569	NA	70.54	94.747	-0.0281015	-0.978975	-0.700615	-0.418003	-0.721159	-0.702163	-0.819241	-0.489241	NA	-0.475876	-0.229704	-0.417964	NA	-0.037488	0.0237521	-0.00623145	-0.190207	-0.486853	0.369718	0.082975	-0.0534787	-0.367471	0.32239	NA	-0.95562	-0.527263	-0.538912	NA	-0.0563112	0.0373119	8.1507	7.93277	_NGS(ph)INSLTK_	1
2880	125.97	144.7	134.75	128.88	124.21	101.39	93.258	106	129.82	136.96	136.96	125.46	82.171	116.55	105.46	-0.00939361	-0.0289255	-0.0479647	-0.0535835	-0.159364	-0.0973784	0.0311128	-0.140762	-0.190174	-0.0511749	-0.170037	-0.191986	-0.237609	-0.0785484	-0.383661	-0.0547819	-0.0739398	-0.0455952	0.00805655	-0.0234311	-0.0264255	-0.0508162	-0.0948648	-0.15645	-0.0800117	-0.0938175	-0.101103	-0.0722552	-0.126108	-0.121565	8.78814	8.39999	_KVPMDS(ph)PK_	1
3260	169.04	174.95	176.87	169.04	176.89	173.06	188.4	165.64	121.45	178.84	185.95	176.89	129.77	174.95	178.84	-0.10597	-0.111415	-0.235756	-0.311399	-0.412136	-0.456366	-0.45906	-0.41179	-0.477623	-0.464465	-0.456564	-0.545298	-0.444851	-0.299951	-0.274651	-0.0240177	0.016211	-0.0137711	0.0142124	0.0291348	0.00158609	0.0295589	0.0253123	-0.15608	-0.0487255	-0.0465485	-0.0789446	-0.194807	-0.0937867	-0.0835081	8.88572	8.68457	_DLPEPIS(ph)PETK_	1
2450	189.23	190.57	199.3	189.13	104.9	220.34	220.34	123.36	NA	116.63	NA	104.55	231.22	146.37	150.22	0.179766	-0.946472	-1.07701	-0.900772	-0.711511	-0.915909	-0.852329	-0.463052	NA	-0.743497	NA	-0.752364	-0.686545	-0.515192	-0.321874	-0.0622037	0.314986	0.413052	0.772984	1.24586	0.747688	0.481299	0.816395	NA	0.432853	NA	0.478092	0.326192	0.52707	0.382501	8.73261	8.14374	_NGS(ph)INS(ph)LTK_	2
1384	170.09	120.99	159.54	118.4	154.39	111.58	118.4	78.78	NA	167.35	157.91	180.02	NA	NA	35.329	0.0806577	0.27035	0.139469	0.158725	0.0258793	0.227864	0.251204	0.19862	NA	-0.00773914	0.0335111	0.0787464	NA	0.393416	0.0787464	0.066537	0.0167815	-0.100762	-0.0443896	-0.0841197	-0.155197	-0.0377842	0.102591	NA	-0.0694822	0.032383	-0.0582326	NA	0.0377336	0.212632	8.18932	7.84657	_SNS(ph)WSGLDSTLHR_	1
1609	153.95	178.85	186.85	144.97	161.24	151.59	152.94	106.36	142.32	186.85	136.34	162.41	NA	165.45	165.45	0.0932897	0.165687	-0.0229179	0.0214797	-0.0710878	0.0720372	-0.028381	-0.386449	-0.189499	-0.00309068	-0.0802557	-0.0352983	NA	-0.100097	-0.0743043	0.067501	-0.0241644	-0.0231085	0.00647756	-0.0356235	-0.0354313	0.00389003	0.0150693	-0.242584	-0.0487703	-0.0293083	-0.0228593	NA	-0.0877487	0.00317044	7.90922	7.73879	_DALFGTDIS(ph)PSMK_	1
3776	79.875	90.444	84.508	71.279	61.444	58.071	NA	NA	52.5	88.282	113.25	107.11	NA	NA	NA	2.14274	-0.347399	2.23609	2.0797	2.60862	2.23162	NA	NA	2.68601	-0.364403	3.71039	-0.00736207	NA	NA	NA	-0.11034	-0.00489905	-0.100252	0.0949116	-0.00549268	-0.240162	NA	NA	-0.446639	-0.158912	-0.156595	-0.159315	NA	NA	NA	8.49104	7.87915	_SLRS(ph)PAPIVPR_	1
2021	188.8	138.93	128.97	NA	77.689	NA	NA	NA	NA	166.29	64.542	185.45	NA	165.62	208.28	0.108892	-0.450301	-1.16819	-1.92544	-1.66237	NA	-1.36639	NA	NA	-1.03638	-0.778853	-0.440596	NA	-0.149649	-0.187198	-0.0340569	0.0894982	-0.039088	-0.191706	0.0531113	NA	0.0697022	NA	NA	-0.0486808	0.0761486	0.348119	NA	0.275722	0.332164	7.96994	7.80348	_ANLDKPITEGIAS(ph)PTS(ph)PK_	2
3602	125.97	82.651	98.943	67.136	108.58	115.91	114.74	112.72	NA	99.566	103.14	104.95	NA	121.42	112.72	0.862908	0.607011	0.914411	0.540027	0.688673	0.483777	0.680504	0.546561	NA	0.297954	0.386038	0.680234	NA	-0.88558	-0.852355	-0.284774	-0.152099	-0.165078	-0.346977	-0.478527	-0.373215	-0.413192	-0.428236	NA	-0.345436	-0.12477	-0.137172	NA	0.0709388	0.0440443	7.60168	7.39673	_STSESALS(ph)PTK_	1
3023	136.96	NA	125.04	63.184	119.79	72.771	NA	70.917	NA	96.79	72.883	NA	NA	NA	NA	0.14483	0.0912598	0.0994972	0.0867838	-0.295571	-0.605288	NA	-0.456227	NA	-0.443752	-0.392118	-0.842956	NA	-0.486024	NA	-0.000634926	-0.670658	-0.777245	-0.861815	-0.531886	-0.716292	NA	-0.346995	NA	-0.350541	-0.0808354	-0.825952	NA	-0.85186	NA	7.69204	7.39986	_TTSVGSLSSMSNRYS(ph)PIR_	1
2270	NA	100.72	119.39	95.094	NA	83.397	NA	NA	116.74	108.35	105.46	80.102	NA	103.22	90.685	0.0471195	-2.39343	-2.1151	-0.598173	NA	0.263395	-0.159315	NA	0.0126402	-0.34661	-0.430723	0.0732718	-0.261863	0.341417	-0.0495316	-0.215597	1.31991	2.02141	2.43352	NA	3.04082	2.81971	NA	2.54347	2.18821	2.03773	0.751892	1.69986	1.92288	1.60602	8.17146	7.54656	_SRS(ph)SVMFK_	1
256	97.836	87.148	104.94	86.641	79.022	68.257	NA	88.73	93.51	77.746	96.247	95.428	NA	NA	NA	0.124857	0.266637	0.360196	0.425567	0.394075	0.449746	NA	0.488309	0.464668	0.650948	0.464564	0.57415	0.518636	0.453228	0.180784	0.0747794	0.137635	0.159112	0.259423	0.208143	0.233888	NA	0.324926	0.0610158	0.102591	0.0103502	-0.0283222	0.153027	0.0159257	0.0240359	8.1313	7.65438	_TST(ph)PPLPMHFNAQR_	1
2188	162.91	97.691	186.68	NA	88.517	119.97	146.25	NA	145.52	189.66	189.66	199.29	182.89	172.17	171.08	0.114767	-0.419777	-0.372823	NA	-0.242652	0.204767	0.161178	0.205768	0.267236	0.0513025	0.0370307	0.0621217	-0.00543476	-0.015345	0.0590783	0.00690837	0.25544	0.259062	NA	0.0339339	0.569977	0.394734	0.482539	0.656176	0.195222	0.189919	0.212383	0.20989	0.168514	0.269512	8.62875	8.09512	_RTS(ph)VSGETLQPNNFDDWTPDHYK_	1
1918	NA	158.34	126.83	73.781	119.39	118.87	128.85	NA	NA	129.34	130.1	120.53	NA	NA	93.839	NA	-1.53399	1.37061	NA	0.372841	0.652509	0.516822	NA	NA	1.10869	0.299831	0.211386	NA	NA	0.532068	NA	2.42024	3.29938	2.99753	4.53313	3.98905	4.38812	NA	NA	3.38045	2.94238	2.8293	NA	NA	2.28735	7.7531	7.2357	_SRS(ph)S(ph)VMFK_	2
1976	283.83	NA	308.24	291.38	318.82	150.28	277.1	265.38	219.74	318.94	362.51	324.45	170.61	191.35	75.463	-0.219018	-1.09795	-1.41043	-1.74169	-1.58273	-1.40863	-1.31768	-1.14516	-0.944138	-0.765818	-0.702844	-0.491632	-0.470429	-0.413999	-0.368812	-0.234465	0.0243197	0.212756	0.352984	0.530071	0.550507	0.364236	0.28948	0.631523	0.641269	0.603027	0.587845	0.645794	0.641176	0.620493	9.16483	8.66537	_RSS(ph)AQEDAPIVIR_	1
2657	193.69	210.67	224.06	208.51	213.55	208.66	203.52	213.69	120.66	218.45	201.4	225.6	153.72	201.4	213	0.00028851	-0.0919403	-0.129481	-0.0963138	-0.0951267	-0.153158	-0.202174	-0.0345888	-0.118241	-0.13914	-0.0578271	0.0104934	-0.0207795	-0.0907876	0.0455828	0.0673634	0.0231844	0.00992041	0.105678	0.14091	0.118891	0.1137	0.168642	0.18409	0.114634	0.0953168	0.158078	0.0110662	0.146525	0.141302	9.1717	8.76053	_DASSLS(ph)PTSAGSR_	1
3189	212.65	NA	NA	193.87	85.932	225.3	215.08	206.34	239.48	226.08	227.4	237.18	263.75	275.37	265.41	0.0640551	0.00920383	0.0180644	-0.102125	-0.18354	-0.0557112	-0.0541077	-0.0580073	-0.142959	-0.0926017	-0.12688	-0.114691	-0.223155	-0.257045	-0.0151409	0.0942361	NA	0.0483757	0.0988238	-0.0748665	0.0246034	0.136716	0.0514417	-0.0277779	0.0071955	0.0850167	0.0947766	0.0896337	0.0280033	0.0321008	9.0423	8.53385	_WADRPNLDDYDS(ph)DEDSR_	1
2751	159.51	NA	115.55	105.79	93.966	NA	NA	NA	NA	66.871	132.84	95.123	NA	NA	198.39	0.216362	0.190299	0.260748	0.56179	0.415867	0.597507	0.314871	1.11537	0.163885	0.289952	0.248292	0.177726	NA	NA	0.74373	0.163499	-0.0520571	0.156138	0.232784	-0.142306	-0.0598558	0.00791308	0.346191	-0.0828356	-0.0650835	-0.169209	-0.0320199	NA	NA	-0.130713	7.9285	7.61809	_WADRPNLDDYDS(ph)DEDS(ph)R_	2
312	140.88	113.7	111.75	58.16	91.532	20.455	50.057	NA	146.01	160.63	172.4	147.76	51.22	45.957	42.659	2.79111	3.11152	3.29028	3.42089	3.39985	-0.0737121	3.593	0.124593	0.0989585	1.99215	2.0616	1.45397	-0.0607734	-0.0575418	0.421048	-0.409546	-0.449513	-0.36576	-0.178682	-0.463191	-0.0938175	-0.361676	0.0164963	-0.226307	-0.101196	-0.212618	-0.296208	-0.21974	0.000144262	-0.0370587	8.35522	7.98349	_EIEEDNS(ph)DNDKGVDENETAIVEKPSLVGER_	1
2261	173.44	139.3	193.06	232.78	203.11	225.29	222.75	173.68	NA	203.93	190.34	203.93	125.28	153.14	148.57	-0.524542	-3.76362	NA	-3.66255	-0.880631	0.0251706	-0.130286	0.0437644	NA	-0.302796	-0.0495167	-0.27631	-0.701999	-0.187214	-0.0832024	-0.561835	0.851039	-0.695886	-1.54608	1.82175	1.83244	1.51874	1.26183	NA	1.1811	1.13619	1.04306	0.863621	0.556601	0.818278	8.19318	7.86652	_LGS(ph)ITENDMNLK_	1
3979	199.39	179.94	205.45	229.44	249.36	208.66	233.31	218.9	148.24	223.14	218.45	197.73	66.533	73.022	135.47	-0.00781166	-0.434949	-0.696026	-0.779596	-0.906575	-1.08832	-1.12658	-0.98756	-1.38086	-1.13584	-1.26965	-1.37269	-1.40244	-1.28332	-1.48512	-0.0185711	-0.309359	-0.183916	-0.0126064	-0.0870743	-0.038925	-0.0517879	0.135535	-0.158623	0.0291348	-0.037562	-0.0274691	0.0197731	0.0211954	0.105544	8.47521	8.09848	_KLS(ph)DLSLSGSK_	1
2162	168.27	168.64	166.21	170.91	172	151.82	153.82	45.88	NA	169.85	189.47	161.8	139.83	121.63	158.44	0.128161	-1.18367	-0.970639	-0.905386	-0.573016	-0.780612	-0.607968	-0.456346	NA	-0.960104	-0.951624	-0.933794	-0.844691	-0.933187	-1.2451	-0.0147619	0.294077	0.140386	0.334225	0.447738	0.165172	0.428571	0.76545	NA	0.568616	0.587173	0.45038	0.415218	0.681854	0.731965	8.13335	7.84599	_ITS(ph)ADISTPSHDNGSVIK_	1
2727	59.116	80.469	85.845	47.189	50.286	70.089	67.952	49.423	NA	103.88	104.24	80.318	NA	NA	NA	0.50121	-0.0777869	0.1141	0.609377	0.0663992	0.0797024	-0.814793	-0.473711	NA	-2.17085	-1.74299	-0.948002	NA	NA	NA	-0.184507	0.851199	0.712728	0.940956	0.647545	0.833983	0.481402	0.899485	NA	0.510658	0.363227	0.483777	NA	NA	NA	7.48705	7.13874	_YLS(ph)SSSTPVK_	1
184	68.168	150.9	86.413	111.81	111.88	NA	103.3	81.703	NA	78.615	NA	NA	NA	58.071	95.651	-0.377182	0.546166	1.32314	1.62845	2.21847	NA	0.784504	2.0424	NA	0.860208	NA	NA	NA	0.623773	1.32429	-0.315038	0.703987	0.812539	0.563549	0.907352	NA	-0.0634544	0.348912	NA	0.502331	NA	NA	NA	1.02857	1.29795	7.98675	7.5178	_YLS(ph)SSST(ph)PVK_	2
2602	194.99	199.61	224.36	195.49	181.08	176.26	209.23	163	NA	205.12	231.06	234.36	108.63	181.86	204.9	0.08882	-0.518887	-0.55858	-0.193338	-0.0277191	-0.163704	-0.766652	-0.208628	NA	-1.08348	-1.06052	-1.00162	-0.703431	-0.801757	-0.895583	-0.110916	0.0156403	0.0174944	0.311968	0.337197	0.28155	0.122606	0.464982	NA	0.114767	0.119954	0.114367	0.0951818	0.252295	0.22132	8.60196	8.26909	_KLS(ph)DLS(ph)LSGSK_	2
4031	71.54	164.66	207.86	179.5	136.4	159.73	80.293	13.567	NA	128.17	NA	NA	NA	NA	199.75	-0.0302656	-0.0730138	-0.141414	-0.442418	-0.455989	-0.643811	-0.627694	-0.714255	NA	-0.767806	NA	NA	NA	NA	-0.793207	-0.0535087	-0.0155929	-0.107928	-0.249754	-0.187674	-0.232328	-0.238221	-0.263386	NA	-0.36049	NA	NA	NA	NA	-0.217172	7.76252	7.57589	_TTTASTASSSS(ph)PSSSSQTIR_	1
1542	175.66	149.3	115.1	119.56	184	162.7	94.45	164.2	126.16	170.11	114.33	115.04	NA	NA	NA	0.0326651	0.198746	-0.0413577	-0.147378	-0.436666	-0.488026	0.396269	-0.322	-0.12444	-0.0249715	-0.045759	-0.143357	NA	NA	NA	0.000144262	-0.105722	0.0978804	0.0130691	-0.102682	0.173639	0.435949	-0.0804082	0.417704	-0.02922	-0.116301	0.0339339	NA	NA	NA	7.89891	7.66416	_DSLDTTGRLS(ph)K_	1
2957	92.65	143.93	147.18	152.16	113.69	90.731	105.14	NA	79.466	192.39	145.6	89.629	NA	81.431	141.38	0.0504669	-0.74618	-1.13489	-1.39525	-1.36595	-1.57665	-2.04376	-1.64449	-1.60239	-1.46542	-1.43487	-1.51701	-1.66703	-1.67743	-1.25254	0.0462815	-0.106747	-0.0731504	0.0490731	0.221815	0.0936954	-0.109297	0.0507455	0.318346	0.11023	0.0972062	0.192825	-0.0117771	0.102322	0.051024	7.91145	7.57878	_MRDS(ph)LDTTGR_	1
3283	178.54	187.42	199.68	179.42	141.27	129.88	143.28	90.653	117.94	178.54	195.83	193.83	80.763	62.303	43.512	-0.0502186	-0.871179	-1.59837	-1.76886	-1.9808	-2.04805	-2.20397	-2.15502	-2.72109	-2.56209	-2.26639	-2.37445	-2.51787	-2.48084	-2.45973	-0.091679	-0.262209	-0.469709	-0.298265	-0.402245	-0.387468	-0.444184	-0.445283	-0.327385	-0.394752	-0.137489	-0.286515	-0.301764	-0.092617	-0.265639	7.93571	7.64669	_ITIKS(ph)PNK_	1
3783	119.76	NA	84.658	NA	NA	130.56	NA	83.397	112.13	NA	176.8	168.02	109.6	NA	181.66	-0.0578571	-1.00772	-1.60353	NA	NA	-1.69507	-1.80839	-1.70948	-1.9792	-1.88929	-1.99706	-1.96928	-2.0015	-2.08216	-1.95305	-0.0542575	-0.142974	-0.327385	NA	NA	-0.359842	-0.3363	-0.26356	-0.343238	-0.258494	-0.225329	-0.131898	-0.0693913	-0.0722552	-0.0701484	8.16011	7.6754	_LRS(ph)PQNPNR_	1
3934	128.85	117.09	140.24	130.56	140.24	146.16	140.39	117.23	NA	146.16	130.56	96.229	NA	122.7	116.54	-0.14229	-0.349824	-0.82452	-1.10606	-1.17596	-1.29616	-1.20536	-1.30654	NA	-1.25753	-1.38669	-1.46442	NA	-1.52508	-1.51396	-0.0864921	-0.320955	-0.392251	-0.272977	-0.462118	-0.436803	-0.47684	-0.350375	NA	-0.497588	-0.512082	-0.542942	NA	-0.457574	-0.357603	8.04029	7.89928	_ALGFS(ph)PASK_	1
1907	NA	NA	NA	NA	NA	NA	NA	NA	NA	38.093	NA	NA	NA	NA	51.265	-0.472709	-0.351903	NA	NA	NA	NA	-1.53734	-1.18698	-1.28139	-1.64084	-1.6852	-1.44066	NA	-1.57652	-1.37015	-0.201991	-0.490598	NA	NA	NA	NA	-0.0952346	-0.171466	-0.146515	-0.272088	-0.379263	-0.0910642	NA	-0.27535	0.143263	7.85503	7.41028	_M(ox)TAVINNHLHS(ph)PLK_	1
396	197.17	190.11	188.44	186.43	210.9	180.7	191.96	176.33	156	184.99	190.11	163.71	NA	180.62	177.74	-0.0924478	0.187894	0.280125	0.367707	0.334683	0.340277	0.0103502	0.0994972	-0.0861857	-0.16626	-0.267983	-0.464365	NA	-0.54187	-0.547784	0.0402612	-0.121157	-0.119542	0.000432744	-0.0305603	-0.0550966	-0.105659	-0.0585481	0.0701145	-0.154281	-0.140078	-0.115691	NA	-0.0556663	-0.00829042	7.9903	7.8086	_VVADDLVLVT(ph)PK_	1
1259	272.71	289.35	269.85	331.56	283.75	311.65	288.37	283.75	237.15	287.33	287.37	298.91	280.2	288.96	298.91	-0.0266753	0.00115369	-0.076037	-0.115504	-0.121188	-0.178388	-0.189269	-0.186508	0.0117819	-0.204083	-0.201211	-0.293271	-0.216954	-0.229399	-0.25032	-0.104465	-0.13887	-0.122334	-0.183556	-0.117631	-0.154474	-0.112787	-0.148625	-0.0723917	-0.124818	-0.0890218	-0.044345	-0.0758241	-0.0810948	-0.0402595	8.98599	8.76722	_DSVDDNENS(ph)DDGLDIPK_	1
3314	182.07	184.1	178.15	159.5	192.15	160.38	170.66	148.62	128.31	159.5	150.49	152.47	NA	159.5	141.38	-0.147905	-0.252724	-0.241236	-0.26616	-0.541618	-0.259271	-0.435124	-0.355664	NA	-0.0912332	-0.063379	0.0401209	NA	0.199374	0.104337	-0.254186	-0.138188	-0.25577	-0.120796	-0.442928	-0.257425	-0.283492	-0.18349	NA	-0.196575	-0.195467	-0.205447	NA	-0.279809	-0.271392	7.67749	7.54517	_LPELIS(ph)PVVK_	1
2887	9.5702	NA	8.0864	52.298	18.296	NA	7.9934	13.73	NA	18.298	NA	NA	NA	NA	104.96	0.102457	0.0920721	-0.0263226	0.158596	0.345283	0.147307	0.123401	0.063641	NA	-0.159992	-0.267166	-0.0196383	NA	-0.0526406	-0.207061	-0.0981349	-0.0334219	-0.0462654	0.0443242	-0.0143538	-0.0385248	-0.173482	-0.0296175	NA	-0.268591	-0.363846	0.0110662	NA	-0.152083	0.1503	7.95239	7.63966	_NGES(ph)DLS(ph)DYGNSNTEETKK_	2
2247	171.06	107.56	125.62	NA	128.98	NA	NA	NA	72.187	171.58	141.45	114.63	NA	NA	NA	-0.00566648	-1.03242	-0.860426	-0.516388	-0.41348	NA	NA	-0.679434	-0.302155	-0.482089	-0.366355	-0.14626	-0.257528	NA	-0.586948	-0.144345	-0.0698152	-0.0299857	-0.0798744	0.190046	NA	NA	-0.235076	-0.222751	0.276913	0.272501	-0.12411	-0.379751	NA	-0.243745	8.10578	7.74083	_LTNQFSPMDDPKS(ph)PTPMR_	1
3585	93.011	91.914	105.65	72.089	78.692	78.324	80.522	54.343	NA	81.565	82.543	47.712	NA	84.365	65.563	-0.15859	-2.19034	-3.04633	-2.97449	-3.27425	-1.56414	-3.46907	-1.55381	NA	-2.22823	-3.41104	-2.25863	NA	-1.83197	-1.40664	-0.298761	-0.130223	-0.0783504	0.398788	0.214	0.147697	0.244765	1.06046	NA	0.434668	0.482435	0.849119	NA	0.608052	0.486045	7.33933	7.03142	_TTMEPLS(ph)IPK_	1
2202	126.26	106.03	100.28	124.35	144.72	144.72	114.88	80.98	NA	108.71	124.35	150.69	NA	116.39	134.29	0.0977456	-0.624221	-0.675535	-0.622043	-0.550296	-0.514985	-0.563774	-0.749087	NA	-0.618672	-0.601321	-0.734155	NA	-0.794307	-0.91289	0.092884	0.271784	0.292782	0.346191	0.376179	0.420186	0.310922	0.212507	NA	0.198117	0.0999011	0.105142	NA	0.0497702	0.0344975	8.01102	7.77137	_SSS(ph)TGTGSAMSGGLATR_	1
3866	37.896	179.38	181.38	70.316	105.03	NA	43.888	NA	35.32	134.91	107.75	153.94	NA	NA	NA	0.0394192	-1.42566	-1.72114	-2.00185	-1.59798	NA	-1.70835	NA	-0.0119225	-2.5107	-2.13353	-2.4053	NA	NA	NA	0.0318186	0.161436	0.46801	0.154065	0.703012	NA	0.414893	NA	0.701416	0.332393	0.00374614	0.20063	NA	NA	NA	7.92537	7.78042	_RSS(ph)STGTGSAMSGGLATR_	1
516	130	94.856	125.12	136.43	188.41	131.67	136.49	76.768	NA	141.22	NA	102.37	NA	149.95	164.59	-0.215429	0.204141	0.306262	0.0939658	-0.162703	-0.373066	0.0601858	0.358284	NA	-0.145254	NA	-0.03354	NA	0.143524	-0.110231	0.238053	0.204266	-0.0101053	0.0444641	-0.0692702	0.0328061	-0.257804	0.375067	NA	0.0130691	NA	-0.114551	NA	0.366588	-0.000707094	7.61972	7.51083	_FSVNS(ph)EEDLNFSEVK_	1
1940	59.198	70.685	58.172	54.772	NA	45.257	47.288	NA	NA	50.207	NA	67.749	NA	67.456	53.967	2.07272	2.11253	1.73639	2.0938	NA	1.49897	1.40174	NA	NA	1.64998	NA	1.48867	NA	0.502432	0.200379	-0.0540178	-0.249994	-0.36099	-0.284669	NA	-0.369557	-0.278041	NA	NA	-0.220715	NA	-0.297147	NA	-0.329649	-0.332171	7.84018	7.50045	_EVIST(ph)PTAK_	1
3877	174.46	94.551	124.51	117.7	112.44	122.66	89.231	92.039	NA	107.93	86.467	95.631	NA	115.12	117.7	0.00848689	-0.125604	-0.155807	-0.0434377	-0.239873	-0.245403	-0.177555	-0.243233	NA	-0.281772	-0.295075	-0.00356786	NA	-0.201195	-0.22452	-0.0756416	0.00776959	-0.125478	0.064607	0.00776959	0.049352	-0.0305603	0.0385767	NA	0.0922074	-0.0120825	-0.164804	NA	0.0330882	-0.0695427	7.96087	7.78172	_GIDS(ph)DNDNVIR_	1
3743	178.52	104.16	157.42	NA	142.72	146.88	129.36	91.317	NA	NA	NA	NA	NA	NA	NA	0.028852	-0.325033	-0.572265	-0.0205453	-0.197931	-0.0535686	-0.482412	-0.434929	NA	-0.541786	NA	-0.270399	NA	-0.374486	NA	-0.162929	-0.405967	-0.411157	-0.462078	-0.52531	-0.333171	-0.668318	-0.804804	NA	-0.569608	NA	-0.51019	NA	-0.596645	NA	7.72808	7.41735	_KLS(ph)SDAISITQK_	1
221	121.21	118.35	135.21	72.927	96.55	62.19	122.77	89.668	NA	175.65	194.75	180.64	117.38	121.21	164.94	0.145351	0.372841	0.45628	0.626019	0.487692	0.544782	0.610228	0.808261	NA	0.577151	0.701505	0.678613	0.917317	1.12334	0.797511	0.245982	0.0539454	-0.358491	-0.180152	-0.195616	-0.545614	-0.640614	-0.520376	NA	-0.5992	-0.505984	-0.470829	-0.436647	-0.351038	-0.46921	8.24189	7.84538	_TANNDDDIKS(ph)PIPITNK_	1
2509	136.93	130.1	198.32	186.76	107.53	142.12	147.96	92.856	NA	132.69	NA	153.75	110.92	65.295	105.65	0.214	-0.591853	-0.500463	-0.101939	-1.14941	-1.36283	-1.30854	-0.270469	NA	-2.23616	NA	-2.31007	-0.717667	-1.72156	-1.19482	0.362778	-0.0173586	0.369829	0.665575	0.228357	0.0600474	0.797179	0.870976	NA	0.213627	NA	0.00317044	0.803888	0.0422241	0.633199	7.69992	7.41825	_S(ph)ATPTLQDQK_	1
2867	93.823	NA	63.709	63.709	NA	NA	NA	NA	133.66	81.311	142.97	116.43	63.709	84.566	70.98	0.0913952	-0.133337	0.294665	0.356707	NA	NA	NA	NA	0.121679	0.0193461	0.0482362	0.0299829	0.00216242	-0.0634996	0.0287106	0.233397	-0.0893901	0.00460925	0.110363	NA	NA	NA	NA	-0.189713	-0.30004	-0.228993	-0.132467	-0.0411796	2.07622	-0.301728	8.46476	7.81085	_LYAADGRPHS(ph)PLR_	1
3465	152.54	168.68	208.15	157.97	195.8	157.14	157.97	143.5	NA	189.17	168.22	191.55	NA	179.95	181.44	-0.0477261	-0.140094	-0.231922	-0.185392	-0.307144	-0.358731	-0.455614	-0.39838	NA	-0.515955	-0.495308	-0.416096	NA	-0.545445	-0.506353	0.0233263	-0.0172272	-0.0883774	-0.0288225	0.00834346	0.0122111	-0.108612	-0.057767	NA	-0.0686044	-0.142146	-0.06124	NA	-0.0819039	0.0241778	8.21029	7.93226	_TQS(ph)NLSYR_	1
187	193.8	200.67	207.56	227.88	170.09	145.43	186.94	199.65	NA	252.33	193.8	198.96	NA	212.37	201.18	0.229096	0.415542	0.599508	0.726046	0.735089	0.679424	0.550901	0.490467	NA	0.468948	0.27965	0.202762	0.807025	0.399773	0.372395	0.0374525	0.0271541	0.0926134	0.155231	0.22033	0.0688771	-0.0827745	-0.0255001	NA	-0.330139	-0.369483	-0.224098	-0.0464442	-0.341848	-0.492809	7.97854	7.61597	_ARS(ph)AT(ph)PTLQDQK_	2
2439	159.73	190.19	186.63	174.7	214.92	181.83	196.1	169.84	176.65	204.04	177.91	213.48	NA	187.86	168.75	0.0554733	0.0280033	0.147437	0.174662	0.168642	0.249991	0.309176	0.251931	0.37629	0.508733	0.525468	0.527571	NA	0.641731	0.530271	0.220701	0.0651587	-0.00607208	0.0540844	-0.0314889	0.100843	0.0150693	-0.0742436	0.10742	0.0563061	0.0861044	0.0955869	NA	0.0487942	0.291839	8.19019	7.95299	_QAFDDAIAELDTLS(ph)EESYK_	1
1524	57.794	64.04	51.771	59.634	59.513	NA	63.128	36.638	NA	63.29	NA	54.598	NA	NA	76.151	0.138028	0.518334	0.471968	0.289008	0.576183	NA	-0.240571	0.625925	NA	1.03647	NA	0.410341	NA	NA	0.508429	0.23131	0.411318	0.548831	0.537147	0.649937	NA	-0.474552	1.01006	NA	0.841007	NA	0.692338	NA	NA	0.424277	7.64286	7.43142	_(ac)S(ph)TSREDSVYLAK_	1
1945	NA	NA	NA	136.12	NA	141.77	136.67	NA	115.84	70.98	103.01	144.43	NA	107.52	121.52	-0.0308108	0.0132121	-0.0680296	-0.101583	-0.172961	-0.215362	-0.221035	-0.278986	-0.406465	-0.46552	-0.420994	-0.528365	-0.192859	-0.337995	-0.6208	-0.090465	-0.0662008	-0.130034	-0.199752	-0.0798744	-0.121157	-0.156708	-0.0687708	-0.231142	-0.164383	-0.193008	-0.181886	-0.229095	-0.0828356	-0.19342	9.22355	8.96157	_IYGKPVQEEDADIDNLPS(ph)DEEPYTNDDDVQDSEPR_	1
3305	273.66	281.99	244.22	220.69	305.7	291.25	272.96	NA	117.08	247.04	233.45	NA	89.028	82.36	NA	0.0172093	-0.071209	-0.0724221	-0.0808354	-0.118367	-0.381141	-0.211632	NA	-0.240827	-0.399997	-0.405738	-0.539016	-0.452175	-0.413019	-0.173433	-0.143644	-0.195269	-0.228757	-0.180937	-0.222869	-0.242038	-0.143819	NA	-0.320955	-0.31928	-0.278636	-0.330302	-0.167944	-0.0653703	-0.13329	8.52899	8.05444	_GEDDDSKDES(ph)DIEEDVDDDFFR_	1
522	113.54	113.52	91.441	114.7	189.99	194.86	101.61	206.66	NA	NA	177.93	147.66	NA	186.94	173.59	0.111165	0.509341	0.804962	0.73907	0.918005	1.09754	1.03984	1.00526	NA	0.783163	0.898866	0.972619	NA	0.805953	0.797179	0.189034	0.975924	0.331934	0.194087	0.343919	0.602077	0.209017	0.350837	NA	0.911577	0.535257	0.604356	NA	0.128953	0.105946	8.20162	7.99922	_TLNYARPQS(ph)N_	1
247	156.08	208.82	228.02	235.21	203.88	220.53	229.56	203.88	166.62	211.22	208.82	200.98	NA	199.8	229.56	0.180784	0.518434	0.622649	0.824157	0.796432	0.871922	0.957692	0.953153	1.30024	1.08862	1.1723	1.18884	NA	1.15069	1.30282	-0.135301	0.0816123	-0.00358233	0.14104	-0.00388608	0.072586	-0.0109191	-0.0116461	-0.182966	0.0278618	-0.015695	0.0535284	NA	0.0549179	-0.0208819	8.17875	7.98475	_AIS(ph)PDITLFNK_	1
840	109.89	125.28	130.05	155.75	109.89	NA	62.362	57.366	NA	96.379	102.33	76.027	NA	80.236	119.38	-0.145206	0.987903	1.20527	1.13337	1.00784	NA	0.731183	0.765959	NA	0.494467	0.453228	0.53057	NA	0.225398	0.119954	-0.0902653	0.0820213	0.148088	0.000865357	-0.178241	NA	-0.451721	-0.585626	NA	-0.439402	-0.474412	-0.532971	NA	-0.306002	-0.346206	7.91061	7.74467	_GGAENNTS(ph)ASTLPGDR_	1
775	NA	NA	NA	NA	NA	NA	NA	NA	NA	49.973	41.912	30.974	19.292	33.348	NA	-0.00591272	0.969896	1.3705	NA	NA	1.18021	1.45922	NA	NA	0.62854	0.650213	0.440208	0.635244	0.31313	0.522056	0.0492125	0.0506062	-0.597496	NA	NA	-0.247406	-0.411195	NA	NA	-0.446502	-0.412769	-0.27638	-0.292228	-0.383567	-0.14108	7.61083	7.21883	_GS(ph)DTPVKQNSILDEHLEK_	1
2068	189.07	107.52	140.52	124.9	168.26	166.19	186.23	115.84	NA	231.5	208.15	237.28	254.13	167.56	208.15	0.109962	0.0738202	-0.167134	-0.0130722	0.0478175	0.0835197	0.229957	0.180275	NA	0.193078	0.19862	0.290306	0.236462	0.434455	0.291014	-0.0190242	-0.0667295	-0.160798	-0.25739	-0.173205	-0.157319	-0.252913	-0.408914	NA	-0.11048	-0.200896	-0.101041	-0.180414	-0.263265	0.08882	8.21814	7.9794	_GVMNTSEDLPS(ph)PSKTSALEDQEEISDR_	1
3190	77.593	89.301	99.5	89.301	87.001	NA	53.034	45.115	114.24	108.56	125.54	110.08	NA	35.204	43.544	-0.494922	-0.624777	-0.595794	NA	-0.921991	NA	-1.22361	-0.992891	-0.920079	-1.41373	-1.35731	-1.48253	NA	-0.750276	-1.15175	-0.646473	-0.483037	-0.176332	NA	-0.277691	NA	-0.587403	-0.383078	0.233643	-0.108161	-0.133875	-0.148049	NA	0.233888	0.263635	8.22727	7.7711	_KQPS(ph)LNNIYR_	1
66	171.96	NA	115.63	149.84	142.55	76.41	160.05	125.49	NA	196.8	176.78	208.86	NA	22.981	NA	-0.0976254	NA	0.724476	0.81836	0.953749	1.06874	1.17268	0.844627	NA	0.941181	0.936063	0.990519	NA	1.04803	1.40637	-0.213052	NA	-0.00921936	0.0368901	-2.89e-05	0.156785	-0.0670771	-0.134889	NA	-0.269773	-0.315074	-0.239719	NA	-0.045759	0.115566	8.14373	7.7814	_QGQLHTFEQDGS(ph)EINDNEFENEDFNK_	1
2236	129.84	95.835	113.53	120.92	115.55	NA	92.993	78.661	NA	100.21	143.19	140.95	NA	114.2	130	0.106616	-0.14741	-0.13144	-0.114379	-0.108519	-0.437623	-0.502812	-0.20146	NA	-0.622488	-0.78081	-0.234313	NA	-0.200763	-0.761311	0.140255	-0.180577	-0.434676	-0.249891	-0.205347	-0.363475	-0.236011	-0.0624447	NA	0.109294	0.226262	0.235972	NA	-0.191211	NA	7.70564	7.50451	_EIS(ph)DQSLNSSIKPCESVLDR_	1
2536	225.9	186.3	205.63	190.83	200.26	207.82	215.37	134.07	102.48	207.82	178.77	187.06	NA	107.45	NA	0.109695	-0.00215122	-0.0204136	-0.0193458	0.0984196	-0.196062	0.0698396	0.0742314	NA	0.0506062	0.282855	-0.0307961	NA	-0.376957	NA	-0.0742891	-0.208961	0.0528332	-0.213721	0.00317044	-0.222431	0.0234683	-0.184277	NA	-0.211164	-0.0291463	-0.0737273	NA	-0.275577	NA	8.05088	7.80305	_FDQLVMAS(ph)DEEKTEVER_	1
2600	122.42	127.56	116.03	111.79	152.85	146.36	74.46	80.69	NA	117.2	116.24	142.08	87.001	127.17	167.44	-0.00298947	-0.116285	-0.415249	-0.884434	-0.603906	-0.581022	-0.817028	-0.210747	NA	-0.650974	-0.529281	-0.341592	-0.285935	-0.39479	-0.302511	0.0480967	0.267716	0.216113	0.152508	0.214498	0.202888	-0.23282	0.47892	NA	0.105812	0.315798	0.245009	0.187388	0.173255	0.346872	7.71464	7.49204	_FEYSDNFS(ph)R_	1
3366	56.569	72.417	46.926	39.509	58.071	40.237	30.961	33.204	NA	33.204	48.177	44.44	33.204	25.718	NA	0.140124	-0.0286901	-0.171661	-0.0993399	-0.136648	-0.244583	-0.185802	-0.343366	NA	-0.54924	-0.366932	-0.353671	-0.182475	-0.327095	-0.159138	-0.00186228	-0.12378	-0.194262	-0.211431	-0.070209	-0.111945	0.147958	-0.12411	NA	-0.281825	-0.00297502	-0.138791	-0.0286606	-0.0792799	0.116631	7.21458	6.97254	_EDPKPS(ph)PPSSK_	1
3611	249.52	183.56	165.17	203.26	182.82	178.72	165.74	162.42	NA	164.02	150.98	141.6	NA	22.154	NA	0.152508	-0.325756	-0.336883	-0.166486	-0.361101	-0.33805	-0.416539	0.0482362	NA	-0.467394	-0.460747	-0.189828	NA	-0.407919	NA	0.138814	-0.15101	-0.176528	-0.131297	-0.0400815	0.128821	-0.0631529	0.245982	NA	-0.13984	-0.0802557	-0.0854049	NA	0.135404	NA	7.90057	7.62691	_EHS(ph)YEGTTNEDFLDIK_	1
3711	158.74	160.67	175.73	157.79	112.74	155.28	128.32	136.43	167.53	160.67	159.7	158.74	NA	38.824	79.311	-0.146148	-1.47209	-1.46411	-1.70524	-1.33344	-1.9492	-0.590788	-1.02991	-1.60867	-1.71444	-1.5592	-1.82113	NA	-1.63918	-1.54166	-0.102264	0.0614306	0.103397	-0.098104	0.205267	0.495491	0.262313	0.679514	-0.172652	-0.120122	0.170822	0.210514	NA	0.110631	0.0739573	8.03056	7.70227	_FLDNHEVDSIVS(ph)LER_	1
1641	120.67	85.982	92.632	53.266	61.499	69.981	47.806	49.765	NA	84.318	50.498	46.862	NA	77.641	95.794	0.214995	0.464564	0.29066	0.0588014	0.131458	0.00129784	-0.0657477	-0.0263226	NA	-0.0855273	-0.416731	-0.341574	NA	-0.22297	-0.296279	0.115033	-0.0970852	-0.137235	-0.0755656	-0.00785518	-0.0694519	-0.295571	-0.159686	NA	-0.331645	-0.536691	-0.243045	NA	-0.481666	-0.5704	7.97233	7.81402	_EIS(ph)DQS(ph)LNSSIKPCESVLDR_	2
2839	45.011	107.45	96.718	60.747	NA	78.975	78.413	NA	NA	136.46	111.66	117.29	NA	45.237	NA	0.179129	-0.254926	-0.0163223	0.890952	0.261471	1.052	0.873971	NA	NA	0.860367	1.0207	0.770364	NA	0.392867	NA	0.273337	0.0623981	-0.0260729	0.859652	0.22848	0.546956	0.419647	NA	NA	0.261591	0.021764	0.219339	NA	-0.309753	NA	7.71942	7.34798	_TTS(ph)AGS(ph)VLEDTSMHK_	2
2916	185.71	210.16	205.13	164.31	225.34	205.13	115.55	NA	NA	158.35	NA	207.86	146.5	111.84	223.15	0.107822	-0.557688	-1.14813	-1.07185	-1.2182	-1.01926	-0.932637	-0.848843	NA	-0.650069	NA	-0.591419	-0.512905	-0.310701	-0.236724	0.033793	0.121811	-0.0294408	-0.11327	-0.115175	-0.26067	-0.372972	-0.269304	NA	-0.203269	NA	-0.251779	-0.230702	-0.270887	-0.238187	8.36444	8.1199	_YDS(ph)PVSS(ph)PITSASELGSIAK_	2
547	85.467	55.469	109.68	100.79	84.933	86.856	76.744	NA	NA	102.07	NA	68.895	NA	69.981	86.551	0.0713508	0.412077	0.863383	0.792356	-0.17687	0.198997	0.90381	0.575216	NA	0.751721	NA	0.671475	NA	0.691623	0.966061	0.146916	-0.43817	-0.416327	-0.501872	-0.911967	-0.96508	-0.804627	-0.674268	NA	-0.795208	NA	-0.891536	NA	-0.644037	-0.695349	8.03814	7.77373	_YDS(ph)PVSSPITSASELGSIAK_	1
2906	119.02	155.06	142.55	147.12	128.74	138.28	174.47	127.07	NA	134.81	118.16	127.03	134.81	129.77	162.7	0.0443242	-0.0463697	-0.130144	-0.0537932	-0.00129901	-0.0579172	-0.074517	-0.0794018	NA	-0.12792	-0.158768	-0.27127	-0.421361	-0.207061	-0.333825	0.0177794	0.104605	0.169284	0.157302	0.0676387	0.135272	0.100439	0.000432744	NA	0.0565835	0.065848	0.063641	0.0110662	-0.0766454	-0.00779716	8.20344	8.02686	_S(ph)GGSTPLDSQTK_	1
3206	407.67	336.14	236.34	369.24	274.79	330.67	214.92	234.34	46.785	276.19	272	232.38	13.255	159.08	160.27	0.0223323	-0.0760218	-0.121424	0.0528332	-0.139395	-0.0444491	0.0846086	0.0094905	0.183709	0.064607	0.0102069	-0.128976	-0.04375	0.159112	0.325502	0.0980152	0.121679	0.231555	0.177599	0.190172	0.227002	0.479231	0.303225	0.181929	0.337311	0.119024	0.231801	0.182311	0.138552	0.447738	8.43226	8.02	_GEADVEIIENNDDEWEDEKS(ph)DVEEGR_	1
3495	186.68	161.82	176.23	204.43	228.19	194.23	186.68	212.24	NA	115.38	83.966	185.12	NA	177.88	172.82	-0.151458	-0.862811	-1.38424	-1.70153	-1.56991	-1.57342	-1.93104	-1.9032	NA	-2.05823	-1.64016	-1.52795	NA	-2.02081	-2.18495	-0.0896818	-0.262365	-0.0794018	-0.0640425	0.0325241	0.0156403	0.067501	0.0515809	NA	0.0219061	-0.0869517	0.026021	NA	-0.169615	0.0267292	7.74092	7.43898	_TES(ph)GSSFVDLFNR_	1
2718	125.97	129.74	132.69	132.03	139.76	140.78	149.49	145.23	NA	137.55	136.06	150.09	NA	157.74	147.58	0.0127832	-0.91937	-1.11995	-0.82383	-0.788514	-0.873265	-0.996628	-0.737663	NA	-1.03756	-0.972874	-1.02268	NA	-0.88582	-0.846973	-0.0195067	-0.0339831	-0.100577	-0.0362891	-0.0619175	-0.0747905	-0.103953	-0.0592093	NA	0.0102069	0.0255958	0.00977712	NA	0.00345832	-0.0173878	8.46722	8.26402	_TSLS(ph)PINSK_	1
160	115.14	135.6	123.84	108.43	113.77	119.39	103.88	105.17	82.543	121.04	125.28	123.84	99.5	117.23	117.23	-0.0802862	-0.0537333	0.0820213	0.235237	0.245252	0.0836559	-0.154345	0.0206267	-1.80234	-0.333189	-0.333389	-0.252174	-0.365147	-0.225649	-0.204083	0.103397	0.147958	0.129085	0.331934	0.427928	0.293724	0.0749164	0.207518	-1.62167	0.0758749	0.0683269	0.0546401	0.0270125	0.214249	0.214498	8.49918	8.19658	_S(ph)LEPSSESVR_	1
1647	88.681	83.862	92.538	87.298	76.143	91.658	83	72.848	NA	83.862	63.283	62.303	NA	61.958	64.73	-0.0954504	0.0336521	-0.0954812	-0.381085	-0.0916482	-0.418658	-0.317553	-0.321531	NA	-0.446148	-0.495227	-0.218028	NA	-0.0214236	-0.488512	0.0132121	-0.165499	-0.451307	-0.128614	-0.173498	-0.110137	0.0526941	-0.110137	NA	-0.395473	-0.243165	-0.25789	NA	-0.27221	-0.424262	7.46195	7.22566	_DIFES(ph)PGR_	1
1768	NA	125.28	120.3	NA	119.31	108.89	130.06	110.77	NA	136.81	125.89	107.07	NA	120.66	122.93	0.205893	1.38802	0.838185	0.904195	0.0969365	0.8279	0.741057	0.671565	NA	1.40654	1.2649	1.65407	NA	1.49257	1.34664	0.12618	0.559834	0.0969365	0.419107	0.0721744	0.543001	-0.57893	0.332278	NA	-0.0812779	0.064469	0.385486	NA	-0.506824	0.352307	7.394	7.16052	_TESGSS(ph)FVDLFNR_	1
2404	90.685	94.616	116.77	129.16	121.9	90.685	143.96	120.06	NA	94.363	93.258	94.616	NA	111.27	94.616	-0.0390435	-1.59946	-2.02797	-1.83167	-1.65572	-1.78767	-1.72085	-1.37583	NA	-1.37041	-1.48096	-1.33174	NA	-1.38161	-1.25687	-0.0527752	-0.162977	-0.225228	-0.0974247	0.00129784	-0.00570993	-0.000447305	0.115166	NA	0.114234	0.00690837	0.115566	NA	0.18916	0.185613	8.01778	7.779	_ISMLS(ph)PVK_	1
2687	202.65	208.56	234.39	208.56	221.32	208.56	215.5	77.062	74.611	178.67	189.57	208.56	93.258	90.653	NA	0.0684645	-1.35428	-2.04329	-2.2453	-2.23576	-2.1634	-2.79857	-1.79006	-1.99487	-3.13771	-3.42011	-2.74178	-1.50504	-1.96291	NA	-0.053883	0.052555	0.0592168	0.371726	0.570657	0.378955	0.206018	1.16543	0.128953	0.23131	0.340277	0.284751	0.593784	0.313478	NA	8.17661	7.70395	_DAS(ph)LSEMKK_	1
2786	81.799	79.383	93.179	58.812	91.767	64.779	55.852	66.886	55.061	81.726	97.839	78.583	NA	28.145	NA	-0.398018	-0.847466	-0.810814	-0.597693	-0.649706	-0.91817	-0.51274	-0.515872	-0.099139	-0.258011	-0.263023	-0.384452	NA	-0.371329	0.15095	-0.301373	-0.561047	-0.537026	-0.342616	-0.499606	-0.820209	-0.535708	-0.347711	-0.288188	-0.374374	-0.52587	-0.472229	NA	-0.333752	0.0411028	8.04794	7.67539	_APKPPSYPSPVQPPQS(ph)PSFNNR_	1
3878	284.3	NA	266.03	278.2	274.5	247.61	253.39	221.47	NA	280.37	273.94	308.42	NA	106.5	NA	-0.0962213	NA	-0.460568	-0.635047	-0.463808	-0.689567	-1.34821	-0.75081	NA	-1.12589	-1.2935	-1.45368	NA	-0.446502	-1.72104	-0.136601	NA	-0.130744	-0.0753528	-0.0568813	-0.0692097	-0.186837	0.00446544	NA	-0.150737	-0.141669	-0.0945259	NA	-0.104977	0.0207689	8.57244	8.194	_SGSVEQEVSKS(ph)PTRVPEVSTPQLQDEQTLIQEK_	1
2534	89.723	64.383	93.278	87.772	100.17	NA	61.911	49.445	80.722	106.28	82.089	90.757	NA	51.783	76.31	-0.0177822	-0.925906	-1.58732	-1.3887	-0.99706	NA	-1.14944	-1.07391	-0.56546	-1.2974	-1.44371	-1.56815	NA	-1.29921	-1.4307	0.0565835	-0.668134	-0.424726	-0.109421	0.121811	NA	-0.288769	-0.226189	0.118227	-0.342854	-0.361565	-0.0390139	NA	-0.00958239	-0.242806	7.94339	7.72209	_APKPPSYPS(ph)PVQPPQS(ph)PSFNNR_	2
3807	93.51	120.92	90.348	198.16	165.89	141.06	129.53	82.102	110.97	225.85	161.82	175.66	82.102	121.79	92.063	0.210139	-0.323696	-0.87205	-0.713474	-1.30191	-1.09758	-1.10377	-1.2502	NA	-1.39043	-1.25037	-1.71421	-1.82261	-1.60573	-1.16611	0.286645	-0.141653	-0.589746	-0.00252693	-0.754869	-0.248125	-0.373178	0.0247452	NA	0.0783366	-0.0775433	-0.106917	-0.5272	0.0546401	-0.337959	8.02666	7.57256	_SAS(ph)EAIKGETLK_	1
62	161.99	161.1	172.6	NA	179.03	135.09	NA	NA	NA	180.12	171.26	199.96	NA	144.17	186.67	0.208392	0.629473	0.863938	NA	1.1277	1.13875	NA	1.22866	NA	1.1462	1.14776	1.33153	NA	1.31892	1.28143	-0.0207502	0.328951	0.468531	NA	0.6345	0.554638	NA	0.634593	NA	0.446362	0.429857	0.465504	NA	0.564427	0.470927	8.26578	7.97145	_EVPTLSQLNTTVS(ph)R_	1
1033	222.06	246.9	235.84	167.16	227.95	225.29	184.78	57.366	NA	189.51	234.11	264.96	NA	140.97	NA	-0.0113408	0.328492	0.266157	-0.0898967	-0.373832	-0.66294	-0.605201	-0.332698	NA	-0.161782	-0.530802	-0.787418	NA	-1.11979	NA	-0.137838	-0.222094	-0.204433	0.286999	0.243913	0.0706641	0.0236102	0.171975	NA	-0.00763761	0.142871	0.1644	NA	-0.166648	NA	7.74259	7.55477	_DKDVS(ph)DTLSPDFDSK_	1
1873	NA	244.77	215.08	178.11	211.98	200.2	217.89	179.76	180.26	203.72	203.33	215.07	154.19	168.79	162.77	NA	1.85687	2.59941	-2.22129	2.83568	2.2116	2.43168	2.32164	0.930245	-2.54751	2.22543	2.1782	-2.35144	-2.57184	-2.79166	NA	0.454702	0.672833	0.115699	0.555129	-0.174166	-0.29885	-0.697804	-1.0576	0.0750534	-1.19261	-1.05577	0.143655	0.191563	0.148999	8.21309	7.98204	_KTSQS(ph)LEDLPSQQNFIPTPR_	1
2056	27.32	NA	NA	NA	NA	17.158	16.798	27.035	153.06	44.931	33.265	39.153	38.843	59.282	58.08	-0.0564162	-0.660498	NA	NA	NA	-0.927743	-1.00926	-0.690964	-0.647716	-0.635764	-0.633837	-0.441811	-0.578176	-0.773565	-0.29442	-0.157641	0.172103	NA	NA	NA	-0.0858795	-0.215061	0.0723116	-0.454625	-0.151859	-0.305949	-0.155245	-0.365109	-0.0758393	-0.128582	7.72955	7.3952	_APKPPSYPSPAQPPKS(ph)PLLNNTR_	1
2284	360.43	349.55	342.42	358.13	84.975	349.58	335.29	353.67	184.38	342.81	348.68	349.55	253.99	236.29	95.094	0.0844725	-0.886886	-0.724016	-0.139061	0.767146	0.474981	0.43189	0.635522	0.572793	0.670206	0.618802	0.591009	0.673104	0.703544	0.636915	-0.0109627	0.160404	0.20201	0.247806	0.10541	0.10916	-0.0523413	-0.1386	0.308477	-0.0632132	-0.0408827	-0.052102	-0.0373399	-0.020999	0.199751	8.7172	8.28274	_DKDVSDTLS(ph)PDFDSK_	1
2527	131.69	80.312	113.24	89.43	101.39	96.745	106.26	96.745	NA	101.39	95.401	93.011	NA	101.39	108.72	-0.0264255	-0.255822	-0.372972	-0.655103	-0.752802	-0.670314	-0.58195	-0.596667	NA	-0.578004	-0.505185	-0.68397	NA	-0.634711	-0.672267	-0.137584	-0.0126355	-0.138489	-0.139156	-0.0112244	-0.154827	-0.225886	-0.0935096	NA	-0.238136	-0.253446	-0.226071	NA	-0.372244	-0.394202	7.65984	7.5093	_ALS(ph)PIPSPTR_	1
3202	141.73	132.32	153.95	155.97	136.96	121.08	140.24	139.31	120.57	151.98	158.08	155.48	NA	143.97	121.02	-0.0624748	-1.35923	-2.06058	-2.2103	-2.05098	-2.36743	-2.51829	-2.45633	-1.6961	-2.41342	-2.22823	-2.26548	NA	-2.22986	-2.27963	-0.00187672	-0.07552	-0.26741	-0.0262198	-0.0478454	-0.173612	-0.277254	0.0531113	-0.0418032	-0.0793866	0.015783	-0.0506369	NA	0.00302648	0.0196308	7.99911	7.70841	_SSFMLS(ph)PFR_	1
3860	147.84	140.8	122.64	115.63	51.688	NA	87.232	95.429	NA	130.47	87.554	140.32	68.639	106.98	146.18	0.210015	0.135141	-0.0494271	-0.157592	-0.0240764	-0.244531	-0.324238	-0.40901	NA	-0.243096	-0.367639	-0.476137	-0.361435	-0.813981	-0.533535	0.848878	1.35761	0.248413	0.19497	0.983313	1.92026	0.308128	0.412077	NA	1.01228	0.336969	0.663481	0.0522768	-0.136601	0.218967	8.20469	7.88316	_SSS(ph)PEENPITSMPSEK_	1
3943	239.13	237.51	209.64	221.21	222.31	72.033	201.69	171.91	200.3	244.77	212.99	230.63	NA	NA	NA	-0.0202966	-1.25929	-1.9376	-2.19034	-2.30879	-1.64674	-2.36654	-2.39828	-1.07525	-2.63111	-2.79006	-2.75526	NA	NA	NA	-0.0772693	-0.186278	-0.0953271	-0.106607	0.180784	0.0856966	0.186627	0.238298	0.0508847	0.185867	0.159371	0.188781	NA	NA	NA	8.45995	8.15975	_KTS(ph)QSLEDLPSQQNFIPTPR_	1
282	127.32	138.75	133.95	137.05	127.32	131.67	129.46	NA	NA	137.05	NA	129.2	98.175	NA	127.32	0.0680516	0.209141	0.277271	0.334911	0.147828	0.248778	0.358171	NA	NA	0.341986	NA	0.190172	0.118493	NA	0.0756011	0.204767	0.262433	0.20989	0.271665	0.118227	0.357383	0.208767	NA	NA	0.322736	NA	0.165044	0.0799754	NA	0.078883	8.55874	8.17809	_SS(ph)S(ph)PEENPITSMPSEK_	2
2219	242.16	216.82	211.06	242.71	209.71	191.65	226.71	162.85	NA	199.04	199.04	NA	NA	213.72	263.02	0.322044	-0.400168	-1.10911	-0.821993	-0.421902	-0.0678481	-0.140921	0.093425	NA	-0.0966069	0.215492	NA	NA	0.462681	0.5889	0.0567222	0.213503	0.0712135	0.326077	0.481506	0.319965	0.340961	0.413594	NA	0.220949	0.146395	NA	NA	0.316725	0.28759	7.86455	7.65507	_DKDVS(ph)DTLS(ph)PDFDSK_	2
2684	184.17	189.09	186.67	173.33	180.11	180.85	183.28	68.481	79.804	171.26	NA	186.67	179.65	175.6	172.85	-0.0671678	-0.190092	-0.440322	-0.577035	-0.740095	-0.861343	-0.856136	-0.747052	-1.00179	-0.828076	NA	-0.860269	-0.624888	-0.532658	-0.690032	0.0143553	-0.0382878	0.00575927	0.156526	0.19131	0.147697	0.0268709	0.482745	0.0668125	0.0856966	NA	0.0114956	0.0765591	0.110631	0.0913952	9.21189	8.5617	_ALS(ph)PIPS(ph)PTR_	2
1884	102.43	132.48	119.01	NA	90.978	71.527	NA	NA	NA	127.1	NA	142.04	98.269	NA	141.1	-0.0332595	-0.0108901	NA	NA	-0.45597	-0.329395	-0.965672	NA	NA	-0.697453	NA	-0.722991	0.115033	NA	0.0727232	-0.268313	-0.177082	-0.446757	NA	-0.0989845	-0.13649	-0.96539	NA	NA	-0.819012	NA	-0.420376	-1.07342	NA	-0.53199	8.38485	7.82006	_ALS(ph)PIPS(ph)PTRNS(ph)VR_	3
4036	52.79	43.512	51.092	51.092	57.348	42.743	42.743	49.5	NA	66.19	46.819	33.866	NA	52.79	31.229	-0.107135	-3.68537	-4.08412	NA	NA	-3.39955	NA	NA	NA	-4.98896	NA	NA	NA	NA	NA	-0.0758849	-0.216887	-0.095173	0.293253	0.364124	0.797345	0.312433	0.683562	NA	0.326997	0.40621	0.326997	NA	0.249749	0.404794	7.6393	7.31845	_NLS(ph)LPIGK_	1
491	175.29	167.03	204.35	156.6	178.67	204.35	155.17	181.67	NA	168.89	174.95	141.65	NA	168.89	234.9	-0.0236804	0.0792928	0.605494	-0.0210137	-0.13538	-0.170849	-0.368924	-0.136664	NA	-0.04213	-0.203718	-0.168869	NA	-0.145111	0.0274372	-0.260204	-0.293412	-0.603687	-0.464305	-0.284757	-0.380953	-0.467753	-0.344282	NA	-0.563753	-0.352234	-0.658606	NA	-0.335135	-0.255546	7.99677	7.75687	_SES(ph)EVDEPLQLK_	1
1133	83.894	91.401	110.12	NA	NA	97.095	89.374	NA	NA	96.143	124.29	152.37	NA	139.88	159.81	-0.0159576	-0.0113262	-0.108472	NA	NA	-0.325142	0.239154	NA	NA	0.293253	-0.105722	0.0528332	NA	0.296076	0.214622	-0.354446	0.0203422	-0.0184834	NA	NA	-0.284968	0.08882	NA	NA	0.142479	-0.477121	-0.356569	NA	-0.139903	-0.137981	7.74752	7.39231	_TDEES(ph)IIGSSQIALK_	1
1676	188.22	191.18	103.33	113.6	210.22	190.5	112.8	NA	NA	169.36	184.29	128.06	NA	NA	NA	0.309875	0.58246	0.236217	0.132511	0.388245	0.101381	0.633571	NA	NA	0.148609	0.473735	0.582845	NA	NA	NA	0.524565	0.418136	0.669117	0.783247	0.796182	0.229342	1.13343	NA	NA	0.296076	0.292546	0.68912	NA	NA	NA	7.6976	7.57655	_LLEEFDSPIDNGNES(ph)DVQTEHR_	1
3226	NA	NA	NA	NA	NA	NA	NA	NA	NA	NA	NA	59.185	NA	NA	40.025	0.287472	NA	NA	NA	NA	-0.540463	-0.494251	NA	-0.668134	-0.59218	-0.172799	-0.491815	-0.393406	-0.545824	-0.42026	0.311968	NA	NA	NA	NA	0.115832	0.297015	NA	-0.00244022	0.083792	0.0802483	0.176323	0.15043	-0.168593	0.0375931	8.02629	7.52738	_RAS(ph)LAT(ph)LRPR_	2
2120	67.456	54.7	NA	NA	20.009	53.252	NA	NA	85.845	NA	113.65	105.17	45.915	42.209	NA	0.0406821	-0.0330085	-0.0574968	NA	-0.190915	-0.0622187	0.0229004	0.0863762	0.195977	0.0684645	0.194213	0.113967	0.0579701	0.026446	0.202386	-0.136236	-0.0288519	-0.121094	NA	0.0126402	-0.0397997	0.0284277	-0.0868597	-0.00807278	0.00129784	-0.116895	-0.0353574	-0.0713454	-0.0267047	-0.0145141	7.94233	7.29895	_EKS(ph)PEISKPK_	1
2669	114.39	166.69	201.15	189.47	170.11	188.32	146.6	99.999	130.17	174.71	118.32	NA	129.84	213.15	171.06	0.587557	-0.13519	0.638954	0.962512	0.798092	0.106616	0.909351	0.253747	NA	0.207893	-0.196525	1.17875	1.80215	0.464564	-0.0100763	0.197236	0.256286	0.279768	0.237197	0.49334	0.461424	0.592636	0.473735	NA	0.499068	0.217231	0.65104	1.04369	0.458277	0.460376	8.1295	7.77581	_EGS(ph)VEAINAVNNSSLPNGK_	1
2712	NA	121.1	126.46	85.376	112.86	102.07	92.275	79.237	NA	NA	NA	NA	91.767	55.061	99.135	0.212009	0.105812	0.138552	0.156655	0.0909889	0.166844	0.122341	0.269033	NA	NA	NA	0.0647449	0.316725	0.466966	0.453649	0.290778	0.201383	0.227002	0.25181	0.268794	0.197991	0.139208	0.373843	NA	NA	NA	0.0167815	0.312433	0.315102	0.281906	8.53034	8.07877	_ESGNNAST(ph)PSSS(ph)PEPVANPPK_	2
1924	307.49	328.64	350.54	361.09	311.27	321.7	292.09	328.64	193.77	321.04	345.84	318.18	96.718	140.64	158.73	-0.129197	-0.0525059	-0.156643	-0.209528	-0.421805	-0.640029	-0.625089	-0.702022	-0.986302	-0.789985	-0.922866	-0.959542	-1.05227	-1.11029	-0.805156	-0.082637	-0.110246	0.0352016	0.077243	0.024887	-0.0424717	0.10742	0.0787464	-0.327529	0.0437644	0.0325241	0.0401209	0.0854247	0.0607392	0.138814	8.66543	8.27029	_RNS(ph)QDEDSLPNNTNLIK_	1
3938	145.29	NA	145.31	131.06	141.58	139.46	132.5	138.24	NA	152.4	138.89	131.17	NA	152.4	159.5	0.031254	NA	-0.199139	-0.402188	-0.51204	-0.663602	-0.64548	-0.740143	NA	-0.807452	-0.866726	-0.812942	NA	-0.997751	-0.98839	0.055751	NA	0.0717627	0.181039	0.200379	0.212507	0.142609	0.296311	NA	0.139862	0.181802	0.15095	NA	0.245252	0.145482	8.26319	8.04444	_NLLSSSDS(ph)R_	1
3780	215.48	211.7	234.21	226.67	215.48	218.12	215.48	215.48	142.01	234.21	201.24	218.78	NA	211.57	218.12	-0.0518178	-0.817384	-1.32222	-1.63689	-1.65281	-1.6772	-1.57317	-1.6312	-1.43592	-1.51585	-1.32409	-1.39112	NA	-1.17821	-1.02444	-0.0896818	NA	0.0508847	-0.106203	-0.0816138	0.00662118	-0.0570164	-0.115488	-0.109888	0.0106366	0.0549179	0.0086303	NA	0.041243	0.0422241	8.10677	7.9154	_SAYNYEMTFS(ph)PK_	1
4007	37.426	57.019	56.225	77.64	48.004	NA	47.288	38.634	55.452	60.49	48.004	51.841	NA	NA	NA	-0.0821177	-0.928045	-0.622243	-0.728503	-0.822018	NA	-1.25089	-1.81843	-1.31613	-1.81782	-1.95741	-2.31811	NA	NA	NA	-0.053883	0.215492	0.420509	0.622649	0.635522	NA	0.499782	0.394075	0.353436	0.211386	0.101516	0.0399806	NA	NA	NA	7.49318	7.20779	_KIS(ph)LPEALR_	1
3093	107.9	NA	NA	NA	NA	85.387	NA	NA	113.65	167.72	148.28	NA	72.771	93.633	20.891	-0.101118	-0.526514	-0.899399	-1.16705	-1.42488	-1.37523	-1.51379	-1.25687	-1.04133	-1.32673	-1.14973	-1.03168	-1.69013	-0.925193	-0.4478	-0.104775	-0.236588	-0.170524	-0.185392	-0.263819	-0.273186	-0.262296	-0.374748	-0.365518	-0.514635	-0.529843	-0.307287	-1.17049	-0.547194	0.0560285	8.03169	7.74222	_YSNIPSSKPAGEALS(ph)PVR_	1
1144	NA	NA	NA	7.1317	36.638	NA	NA	NA	21.841	10.816	55.885	21.233	NA	NA	NA	NA	NA	-0.236996	-0.223947	-0.245266	-0.49352	-0.603819	-0.324058	-0.25226	-0.56322	-0.433643	-0.417405	NA	NA	NA	NA	NA	-0.119887	-0.599003	0.0614306	-0.200531	-0.00199229	-0.173075	-0.000360719	0.00374614	-0.136712	-0.0982121	NA	NA	NA	7.8334	7.12656	_NKPKPTPPS(ph)PPAK_	1
486	NA	NA	91.401	168.69	197.49	216.19	223.97	205.18	159.81	229.02	227	223.97	NA	218.66	223.97	NA	NA	4.07228	4.43483	4.65134	4.17576	5.18412	5.46754	3.71545	4.94636	5.16285	5.32225	NA	3.91715	3.94626	NA	NA	1.38769	2.15898	1.42094	0.459537	1.28357	1.35558	2.17469	1.50843	1.68558	2.13898	NA	-1.10815	-0.932884	8.44775	8.20482	_YFDCSS(ph)PVSYYPECK_	1
1498	242.67	222.43	228.63	276.78	277.39	266.86	242.64	224.39	NA	172.61	157.68	166.79	47.745	97.509	NA	-0.141462	-0.0545871	-0.165548	-0.00961144	-0.228368	-0.122334	-0.0714212	-0.205264	NA	-0.0473682	-0.0687103	-0.145366	-0.169177	-0.245232	NA	-0.0404524	-0.052476	0.0265876	-0.104201	0.0257376	-0.0519375	0.1396	0.0197731	NA	0.0241778	-0.119291	-0.0852212	-0.145781	-0.0868138	NA	8.13938	7.79949	_YAISEDEDEEENYS(ph)DDDDFDRK_	1
2760	80.439	92.632	76.237	114.98	90.388	111.15	84.035	109.45	56.021	81.242	111	112.39	NA	90.37	110.61	0.141433	-0.35511	-0.261051	0.0878701	-0.133416	0.0533894	-0.290304	0.0965317	-0.247834	-0.351185	-0.250612	-0.399502	NA	-0.410812	-0.384829	-0.167653	-0.120451	-0.141462	0.0996318	0.199751	0.0743684	0.186374	0.00547185	-0.229399	-0.133242	-0.154522	-0.298123	NA	-0.152356	-0.0928786	8.10907	7.89227	_ENSSELPDSYDYS(ph)DSEFEDNLER_	1
3537	301.76	261.71	253.46	291.58	288.32	243.28	237.42	189.31	NA	162.38	255.62	268.64	61.228	69.551	46.149	-0.0956816	-0.160185	-0.308662	-0.377632	-0.625645	-0.793257	-0.619271	-0.634554	NA	-0.713213	-0.39914	-0.730512	-0.686104	-0.485378	-0.374318	-0.019185	-0.0948186	-0.0836304	-0.0649326	-0.148881	-0.393539	0.0997665	-0.0868597	NA	-0.0988763	-0.100824	-0.238783	-0.451051	-0.146947	-0.180152	8.34195	8.04903	_FQDSGFQGEKDDLEEENDDYQPLS(ph)PPR_	1
2210	NA	43.15	NA	NA	NA	NA	NA	NA	NA	NA	NA	NA	NA	NA	NA	-0.115035	-0.320486	-0.395663	-0.267097	-0.211648	-0.122491	-0.404917	-0.127557	-0.481223	-0.472329	-0.460866	-0.432805	NA	-0.339893	-0.344154	-0.141335	-0.064314	-0.0244432	-0.123041	-0.181935	-0.178959	0.0197731	-0.132878	-0.42977	0.264837	0.0606008	0.10608	NA	-0.104263	-0.169842	8.5574	8.34201	_FIDDAIEDT(ph)SLDS(ph)NDDGGEGNGQSYDDDVDNDKETK_	2
1161	NA	NA	NA	NA	122.01	72.644	NA	26.477	378.63	147.21	121.26	118.16	128.55	53.779	19.819	-0.116442	0.390558	0.0833836	NA	0.207393	0.209017	0.120883	0.161049	-0.397961	0.0423642	0.16877	0.0255958	0.103263	0.0333701	-0.0193458	-0.109281	0.480472	0.144569	NA	0.0462815	-0.0251917	0.0824301	-0.0670922	-0.176006	-0.0176945	0.193961	0.0385767	-0.0404375	0.0295589	-0.0535087	8.79536	7.75909	_HVTFDKLDES(ph)DENEEALAK_	1
772	93.243	NA	93.478	86.498	80.507	61.265	91.307	94.551	78.615	65.374	93.716	63.128	82.102	NA	89.992	-0.575486	NA	-0.547868	-0.445441	-0.568259	NA	-0.154121	-0.63895	-0.21885	-1.13806	-0.0593596	-0.253894	-1.29205	NA	-0.108208	-0.613101	NA	-0.463768	-0.285425	-0.462595	NA	-0.347509	-0.317265	-0.119495	-0.923359	-0.214106	-0.30276	-1.10485	NA	-0.445853	8.46675	8.09129	_ETTS(ph)DNEDLLIK_	1
3671	152.14	154.49	170.82	55.881	173.53	145.34	59.691	129.93	130.23	215.08	188.17	163.14	170.97	98.565	23.675	0.129613	-0.00858065	0.205017	0.193078	0.0526941	0.270589	0.233152	0.248292	0.0794293	0.204767	0.120485	0.236462	0.228111	0.244278	0.249749	-0.12312	-0.0285429	0.105946	0.081476	0.0332292	-0.00177561	0.00791308	0.067914	-0.0819344	0.121015	0.0353424	0.000576963	-0.0226395	-0.021863	0.0146409	8.12626	7.80117	_TANAQTHSNIDYDT(ph)DDGNEK_	1
3672	122.64	120.53	114.7	119.87	123.02	119.87	123.02	123.02	NA	114.7	114.7	123.02	NA	72.175	71.513	-0.0887303	-0.161298	-0.119824	-0.12926	-0.238562	-0.153495	-0.162041	-0.0954504	NA	-0.117005	-0.0761434	-0.242089	NA	-0.0892827	-0.108861	-0.147602	-0.281947	-0.210947	-0.193189	-0.253429	-0.225228	-0.193453	-0.145526	NA	-0.229433	-0.254582	-0.256563	NA	-0.619315	-0.46961	8.66044	8.4072	_ETT(ph)SDNEDLLIK_	1
2803	245.44	232.79	213.72	216.44	213.13	230.48	264.64	242.16	191.5	271.94	254.86	235.76	228.62	257.5	195.56	0.0453032	0.0265876	-0.0448211	-0.198295	-0.0268369	-0.00317743	-0.0675155	-0.133511	-0.195352	-0.147666	-0.230567	-0.128803	-0.159154	-0.184441	-0.185097	0.0529723	-0.0220534	-0.0933403	-0.0921095	0.0822938	0.090447	-0.0745018	-0.118179	-0.241833	-0.183425	-0.169079	-0.0282045	-0.155855	-0.141732	-0.136315	8.75507	8.37396	_ILENIS(ph)DDDYDDDDDGNKK_	1
3925	147.91	108.35	125.72	129	144.17	152.7	105.2	135.99	NA	126.19	100.55	105.46	NA	128.01	126.19	-0.0228007	-0.193222	-0.646112	-0.858515	-1.00691	-1.09517	-1.40648	-1.21873	NA	-1.25494	-1.50652	-1.3045	NA	-1.51099	-1.19406	-0.0149222	-0.137346	-0.289334	-0.0766911	-0.0194336	-0.0630022	0.0129262	0.122341	NA	-0.0741069	0.0683269	0.0973411	NA	-0.0279985	0.133827	7.82029	7.51798	_S(ph)YGTITTFR_	1
189	160.63	169.37	176.29	174.39	160.47	186.77	164.63	113.59	NA	177.74	174.21	158.91	NA	173.03	198.87	0.0610158	0.489646	0.540821	0.59579	0.800662	0.585251	0.538836	0.502025	NA	0.433066	0.380397	0.528471	NA	0.356595	0.355355	0.0650208	0.0720372	0.00216242	0.146916	0.232415	0.0593553	-0.0510105	-0.0262932	NA	-0.135095	-0.160443	-0.218884	NA	-0.112319	-0.147074	7.77925	7.6372	_FPS(ph)QDEIPDDR_	1
803	230.01	177.61	178.77	194.92	190.71	229.6	165.74	126.22	160.27	230.01	215.57	143.57	91.637	122.22	84.249	0.00690837	0.194717	0.281787	-0.0244872	0.128029	-0.00514516	-0.00497143	-0.180642	-0.311345	0.211012	0.0962619	-0.0418626	-0.293235	-0.143947	-0.380859	-0.0175339	-0.435534	-0.111913	-0.180168	-0.217172	-0.0165996	-0.150209	-0.348794	-0.694228	-0.228283	-0.223306	-0.263958	-0.195864	-0.190437	-0.0132905	7.92733	7.64951	_VLTENS(ph)NELKDTNNEGK_	1
1722	158.67	131.5	144.44	136.88	161.49	111.4	160.43	133.29	127.53	192.01	148.1	161.49	NA	139.22	139.22	0.0408223	0.157561	-0.0272485	0.0322419	-0.186722	-0.119777	-0.190026	-0.0408085	-0.444046	-0.29297	-0.32572	-0.297165	NA	-0.318866	-0.208678	-0.11774	-0.167199	-0.144489	-0.0545122	-0.229551	-0.0772541	-0.162186	-0.0961904	-0.25398	-0.136728	-0.206912	-0.192282	NA	-0.123858	-0.119025	8.45655	8.23592	_FYTPAEEPTAEFPVEELPNT(ph)PR_	1
1815	152.47	152.47	NA	127.02	82.774	132.14	125.89	107.53	NA	158.86	144.57	133.88	98.942	119.21	132.79	-0.0492927	0.0535284	-0.0325953	0.00115369	-0.17994	-0.0565362	-0.18372	-0.202091	NA	-0.351277	-0.407861	-0.292352	-0.714515	-0.231769	-0.171807	-0.00343771	0.046002	-1.48483	0.212009	0.164014	0.192952	1.47612	0.663299	NA	-0.129481	-0.0729835	-0.108161	0.93191	-0.289563	-0.232057	8.06722	7.74474	_S(ph)INVTTSNNK_	1
1894	NA	NA	81.799	63.694	NA	NA	70.942	NA	NA	101.3	NA	NA	NA	NA	NA	-0.143166	0.314174	0.162468	0.0846086	0.311852	0.0318186	-0.0867065	-0.158204	NA	0.0201999	NA	NA	-0.156097	-0.0317691	NA	-0.0458782	0.12446	-0.0532242	0.0526941	0.278461	-0.118805	0.0639171	0.0880059	NA	0.00518438	NA	NA	0.190931	0.139208	NA	7.8185	7.35777	_VIRTS(ph)PVR_	1
2358	NA	NA	NA	57.009	NA	NA	88.755	35.389	NA	97.488	99.407	NA	NA	NA	57.009	0.370164	NA	0.182819	-0.115113	-0.0818886	NA	0.206018	0.440314	NA	0.155749	-0.0658685	-0.108643	NA	NA	0.102725	0.173511	NA	0.0221902	0.0867838	0.0732718	NA	0.00590296	0.278936	NA	0.0219061	-0.0687103	-0.178388	NA	NA	0.0220482	7.625	7.30149	_YTGEGS(ph)IGNMTNMLLTK_	1
2799	246.92	225.14	199.03	224.21	214.91	186.54	212.97	173.53	148.22	202.17	193.14	219.93	227.96	194.11	213.11	0.0207689	-0.028484	-0.196591	-0.236775	-0.317804	-0.306252	-0.296279	-0.298389	-0.55926	-0.347711	-0.402073	-0.369427	-0.375253	-0.361268	-0.398094	0.148088	0.156267	0.25181	0.0333701	0.244278	0.134878	0.253142	0.109829	0.309293	0.263275	0.178747	0.0846086	0.349705	0.0780633	0.302173	8.55861	8.35827	_DFVALS(ph)DDEDEDGKQNCAVGGPEK_	1
2938	131.26	120.87	113.69	115.8	139.46	132.79	82.202	101.62	NA	81.431	71.548	77.185	NA	20.84	36.847	0.0714881	0.064469	-0.28379	-0.122601	-0.241833	-0.0820566	0.0339339	0.081476	NA	0.275245	-0.153784	-0.0946799	NA	-0.0998655	0.131589	-0.107306	0.305095	-0.423333	0.260146	0.0352016	0.44159	0.175812	0.237197	NA	0.186627	0.142348	0.312781	NA	-0.0370587	0.0203422	7.83794	7.53313	_DLSSLYS(ph)EKK_	1
3018	121.99	NA	NA	NA	NA	105.79	NA	80.719	116	NA	NA	NA	NA	NA	130.23	-0.256838	-0.651473	-0.945221	-1.21991	-1.15679	-1.46252	-1.40236	-1.35672	-0.398665	-1.62149	-1.6795	-2.10774	NA	-1.094	-0.970243	-0.391342	-0.243113	-0.308019	0.107152	0.127501	-0.110558	0.0344975	0.00776959	0.260267	0.0237521	0.0129262	-0.348041	NA	0.00389003	0.0539454	7.86908	7.73702	_GVSNENTNIS(ph)LK_	1
3024	323.13	NA	229.2	266.4	194.97	135.69	139.28	183.42	192.12	216.67	278.19	255.99	194.68	238.03	284.99	-0.0697093	NA	-0.622599	-0.466078	-1.34326	-1.46841	-1.21836	-0.875434	-0.790884	-0.91482	-0.97639	-1.04073	-1.21531	-1.02503	-1.02394	-0.0759305	NA	-0.431384	-0.194675	-0.900449	-0.998299	-0.551628	-0.314248	-0.408129	-0.369762	-0.397733	-0.450321	-0.39034	-0.272681	-0.363624	8.23093	8.03037	_TNEDASTLTQKLS(ph)PQASK_	1
3815	179.21	152	214.58	185.95	207.64	138.55	180.95	153.09	NA	211.51	194.13	214.11	NA	179.56	189.09	-0.0115443	-0.172506	-0.136268	-0.260014	-0.41523	-0.594509	-0.601015	-0.799295	NA	-0.566699	-0.695466	-0.523629	NA	-1.11757	-0.659677	-0.0702241	-0.0689221	-0.148849	0.0196308	-0.00869676	0.0850167	-0.217256	-0.168917	NA	-0.147586	-0.18097	-0.0717244	NA	-0.124047	-0.0623844	7.87788	7.67315	_SPS(ph)YIELFQGMR_	1
4009	96.247	NA	131.24	107.98	119.45	129.38	94.339	19.843	32.152	124.16	77.068	84.508	NA	NA	NA	-0.203568	NA	-1.26458	0.0186342	-0.824878	-0.878189	-1.05715	-0.0673341	-0.417348	-0.711464	NA	-1.10045	NA	NA	NA	-0.42053	NA	-0.279949	0.0507455	-0.0547669	-0.268817	-0.0144704	0.0166389	0.0328061	0.0890913	NA	0.0241778	NA	NA	NA	7.79921	7.45544	_LAS(ph)QVSLSEGLK_	1
2682	170.56	177.03	181.82	181.82	69.088	155.93	177.47	123.12	NA	290.49	226.51	327.25	NA	107.74	261.17	0.0164963	-0.287554	-0.536147	-0.553109	-0.919615	-0.920298	-0.792907	-0.466796	NA	-0.778012	-0.737687	-0.804804	NA	-0.425908	-0.351093	-0.0828815	0.0423642	0.0994972	0.209266	0.192068	0.19333	-0.0109627	0.359409	NA	0.162081	0.118891	0.0576929	NA	0.248049	0.256286	8.22745	7.98009	_VLT(ph)ENS(ph)NELKDTNNEGK_	2
3003	163.34	161.61	164.8	132.51	208.85	147.53	156.49	94.01	101.68	153.72	83.418	181.69	128.64	133.86	157.74	0.0947766	-0.0781829	-0.125337	-0.553977	-0.553278	-0.732668	-0.65111	-0.374636	-0.287096	-0.801456	-0.83712	-0.373664	-0.569565	-0.364255	-0.56403	-0.0137566	-0.141796	-0.349916	0.392757	0.115033	-0.47349	-0.679504	-0.388374	0.219711	-0.493967	-0.393785	-0.130097	-0.686545	-0.0477708	-0.395663	7.97971	7.66521	_LAS(ph)QVS(ph)LSEGLK_	2
3468	105.95	111.88	116.71	111.88	115.83	40.552	103.83	NA	NA	150.26	143.56	118.73	NA	121.48	145.92	0.263155	0.0542233	-0.136014	-0.0314889	-0.188134	-0.205114	0.169925	NA	NA	0.0563061	0.0900404	0.303927	NA	0.201257	0.219091	0.488412	0.453017	0.331591	0.800662	0.782409	0.378955	0.616358	NA	NA	0.328492	0.261471	0.490365	NA	0.257735	0.275841	8.25336	7.91219	_DLSS(ph)LYS(ph)EKK_	2
3956	99.796	132.95	104.94	103.66	116.58	114.31	58.814	NA	NA	NA	NA	112.68	NA	NA	91.845	0.0316775	-0.0591342	-0.426373	-0.630461	-0.468312	-0.487298	-0.448056	NA	NA	-0.46935	NA	-0.656172	NA	NA	-0.388677	0.22231	-0.0988609	0.146264	0.353323	0.481506	0.560519	0.214871	NA	NA	0.247563	NA	-0.329667	NA	NA	-0.0698455	8.27214	7.80807	_DLS(ph)S(ph)LYS(ph)EKK_	3
874	178.32	247.35	214.86	201.31	NA	209.67	197.85	142.43	110.41	220.28	198.9	235.44	108.56	66.285	NA	0.00619029	0.451857	0.673556	0.671927	0.62396	0.395502	0.350045	0.263756	0.303225	0.143002	0.0802483	0.0596322	-0.0923709	0.248899	NA	-0.027028	0.0766959	-0.18372	-0.438737	-0.429362	-0.428061	-0.627828	-0.821993	-0.657605	-0.711393	-0.51021	-0.42618	-0.215898	-0.393274	NA	7.89798	7.5336	_NSVANGALGHANS(ph)PK_	1
802	97.431	97.431	101.64	99.802	98.033	78.334	87.308	76.064	97.431	87.308	93.551	78.334	31.074	39.148	39.148	0.0635029	0.449007	0.507617	0.502636	0.505789	0.285461	0.453017	0.302056	0.0607392	0.165558	0.073409	0.00891709	-0.12455	-0.132704	0.0106366	0.0416635	0.0139267	0.0990932	0.115965	0.136323	0.064331	0.0114956	0.0518593	-0.0188634	-0.0641179	-0.145462	-0.189072	-0.259047	-0.217759	-0.140985	7.92785	7.70677	_SIS(ph)PIKR_	1
148	81.317	127.88	131.45	150.59	145.82	138.08	105.38	126.88	NA	98.165	135.28	103.85	NA	127.22	158.98	-0.0343081	-0.0259406	0.0464212	0.295841	0.305912	0.287945	-0.159219	0.201257	NA	-0.240452	-0.261517	-0.427848	NA	-0.248262	-0.0829426	-0.101103	-0.147026	0.0294175	-0.0813848	0.0124972	-0.0426797	-0.112927	-0.211097	NA	-0.0141499	0.125387	-0.113723	NA	-0.0193166	0.13014	7.88109	7.60863	_MSTIS(ph)NESLNLGLLR_	1
1034	85.67	85.676	82.287	73.233	74.376	73.233	83.948	85.676	NA	95.502	90.629	NA	NA	NA	95.502	-0.0367626	0.193961	-0.00641983	-0.0849763	-0.156579	-0.0412538	-0.0378878	-0.00804377	NA	-0.181248	-0.257338	NA	NA	NA	-0.2881	-0.0702544	-0.0352687	-0.164108	-0.170459	-0.126061	-0.135554	-0.143054	-0.0456697	NA	-0.245523	-0.0662159	NA	NA	NA	-0.120043	7.7553	7.57165	_LSS(ph)SPLK_	1
1620	79.974	91.584	85.355	77.379	88.495	42.21	99.815	50.194	NA	103.7	67.334	88.495	NA	105.98	82.417	-0.597452	-0.517358	-0.563348	-0.652629	-0.518887	-0.695372	0.780646	0.0236102	NA	-0.882465	0.602647	0.621524	NA	-0.841534	-0.824725	0.362778	0.462262	0.50019	0.726046	0.672561	0.760178	0.613437	0.57628	NA	0.408168	0.237686	0.292546	NA	0.0196308	0.211261	7.68903	7.36394	_MTPST(ph)PVR_	1
1911	NA	66.27	NA	NA	NA	NA	NA	NA	NA	NA	NA	NA	NA	NA	NA	-0.0100908	0.0749164	-0.0119371	0.0140696	-0.0657326	-0.11566	-0.0833246	-0.157415	NA	-0.203851	-0.23226	-0.328199	NA	-0.370601	-0.334134	-0.0960825	-0.108534	-0.148289	-0.0871202	-0.0319609	-0.146004	-0.12625	-0.0997109	NA	-0.133733	-0.184457	-0.151795	NA	-0.0775586	-0.0740917	8.09377	7.79452	_LSSS(ph)PLK_	1
2529	237.21	212.55	267.77	226.23	212.11	241.76	241.76	225.33	115.83	253.06	236.22	264.58	NA	244.15	233.52	-0.0307077	-0.189746	-0.314751	-0.233498	-0.175648	-0.198262	-0.340258	-0.272733	-0.270991	-0.369874	-0.477924	-0.396384	NA	-0.603095	-0.570357	0.00317044	-0.0170228	-0.0974401	0.0705267	0.0980152	0.0791562	-0.0371623	0.0731347	0.383939	0.0401209	0.0444641	-0.0394438	NA	-0.0766606	-0.0336434	8.25246	8.09219	_EIES(ph)AGDITFNR_	1
3259	70.919	61.679	77.732	NA	NA	NA	NA	NA	77.732	97.431	103.56	91.853	NA	53.968	105.57	0.0444641	-0.0910334	0.268674	NA	NA	NA	-0.22803	-0.176153	-0.127605	-0.481827	-0.303436	-0.324473	NA	-0.328344	-0.497812	-0.00403074	-0.0801337	-0.350099	NA	NA	NA	-0.130681	0.0226164	0.00820001	0.0801119	-0.0821482	-0.0103814	NA	0.0214797	-0.0780153	8.2055	7.62106	_HVSS(ph)PFK_	1
3725	211.67	188.3	186.15	197.41	240.68	211.67	219.06	171.3	145.52	217.33	220.82	237	128.05	153.25	87.772	-0.240145	-0.276887	-0.312258	-0.39407	-0.167021	-0.257011	-0.204832	-0.268747	-0.0705423	-0.28766	-0.194295	-0.325811	-0.96852	-0.674337	-1.22776	-0.366262	-0.499218	-0.411061	-0.488491	-0.277114	-0.556584	-0.520004	-0.559473	-0.272559	-0.479653	-0.440694	-0.505287	-0.853918	-0.510786	-1.31108	8.43233	8.06835	_STQPLLSYPES(ph)PIHR_	1
3946	NA	147.53	189.45	118.24	82.663	NA	120.9	NA	NA	173.28	202.18	120.39	NA	NA	NA	-0.343403	-0.412309	-0.504305	-0.561047	-0.88164	NA	-0.080454	NA	NA	-0.236724	-0.0488599	-0.400378	NA	-0.105194	NA	-0.511732	0.013498	0.0843364	0.164143	0.377846	NA	-0.179841	NA	NA	-0.132594	-0.0895743	-0.337284	NA	-0.613653	NA	7.78827	7.3695	_MHDAESTVDS(ph)LLK_	1
2522	147.09	170.09	197.14	190.24	NA	111.58	183.73	140.46	68.576	180.1	198.51	168.55	NA	134.14	NA	-0.0352391	-1.97898	-1.73774	-1.72461	NA	-1.77517	-1.70962	-1.49879	-2.38632	-1.70524	-1.76695	-1.88114	NA	-1.87742	NA	-0.548839	0.24306	0.405992	0.645056	NA	0.629846	0.620117	0.305562	0.165944	0.378734	0.37362	0.329525	NA	0.445515	NA	8.48232	8.08983	_RLS(ph)SVVTTSPDK_	1
2589	217.35	170.79	197.1	166.91	218.66	207.43	117.65	157.98	103.75	196.01	171.85	150.9	54.501	172.6	NA	0.190299	-0.122743	0.773996	1.02652	0.0781999	0.130008	-0.00251248	0.249749	0.698041	0.871844	0.88495	0.296546	0.168129	1.24957	NA	0.0890913	-0.198494	0.301588	0.258217	0.258459	-0.0208819	0.047678	-0.22896	-0.460072	-0.0481437	-0.200415	0.524365	-0.108208	-0.0370143	NA	8.24252	7.95175	_SIDDVSKAS(ph)PLAK_	1
2661	169.06	90.475	131.59	132.48	169.84	127.8	98.121	108.4	NA	149.85	89.511	129.85	NA	147.93	147.21	0.579566	0.390558	0.213129	0.253142	0.521654	0.521352	0.590626	0.531469	NA	0.304044	0.735176	0.794686	NA	0.201634	-0.109872	0.145612	-0.0549467	-0.0369698	-0.0383915	0.000721167	-0.0761739	-0.231295	-0.0125627	NA	-0.119698	-0.265639	0.00891709	NA	-0.117021	-0.138743	7.87614	7.72707	_SNNAPNAS(ph)DDDDALSQLK_	1
513	23.925	66.419	163.83	84.855	46.128	NA	158.16	NA	NA	152.52	29.21	86.266	NA	47.683	74.128	-0.274128	0.109026	0.185486	-0.0793103	0.0490731	NA	0.386701	NA	NA	0.261952	0.380397	0.559443	NA	0.531768	0.69323	-0.0574667	0.308827	0.266637	0.719753	0.686613	NA	0.62293	NA	NA	0.421156	0.499782	0.730488	NA	0.500292	0.570074	8.41374	8.00689	_NSSATGSIGSETPDLEGTPGEES(ph)TQEETVK_	1
1887	111.39	131.69	133.88	117.07	173.19	150.49	154.36	109	141.37	192.15	170.66	157.22	NA	132.9	170.95	0.104068	0.70115	0.487486	0.282499	-0.131629	-0.51928	-1.24315	-1.12023	NA	-1.89223	-1.79812	-2.11154	NA	-2.21779	-2.00659	0.374511	1.47009	0.944933	1.48995	1.46142	1.47576	0.80488	1.21263	NA	0.602362	0.669571	0.727441	NA	1.02928	0.898557	7.8766	7.55607	_SAS(ph)ATGILGLR_	1
745	180.64	138.98	162.59	144.97	178.14	162.61	125.98	130.29	NA	159.81	137.61	159.14	NA	147.7	152.37	0.0633649	0.546759	0.786931	0.593115	0.602552	0.449218	0.283922	0.383276	-0.326914	-0.216434	-0.307287	-0.26067	NA	-0.300893	-0.426005	-0.0868597	0.271306	0.768333	0.78375	0.821547	0.490365	0.419215	0.481299	0.556209	0.225768	0.307195	0.256528	NA	0.308594	0.406646	8.1659	7.91612	_SSS(ph)TSNLENLIPLR_	1
879	70.889	210.37	213.83	176.29	186.29	164.81	178.67	NA	NA	123.02	144.8	116.84	NA	NA	NA	0.594644	2.08274	2.64127	2.31725	2.85028	2.279	1.94677	NA	NA	1.14339	1.03019	0.825867	NA	NA	NA	1.33382	-0.0354313	0.751892	1.07307	1.75322	1.28901	1.09633	NA	NA	0.864176	0.914182	0.861082	NA	NA	NA	8.10755	7.72067	_SVST(ph)EDNIHLLR_	1
3399	41.749	NA	30.459	NA	NA	42.302	NA	NA	NA	70.151	62.302	61.228	49.854	NA	56.041	0.164271	-0.102156	0.0540844	NA	NA	-0.0100327	-0.0331414	-0.164173	NA	-0.0155346	-0.0521917	-0.0725283	0.00230647	0.0196308	0.255682	0.115832	-0.110822	-0.00675317	NA	NA	0.0799754	0.10916	0.055751	NA	0.147046	0.0388575	0.0167815	-0.0120243	-0.27174	0.0729976	7.71926	7.41469	_EAEVS(ph)EDEDYHDDVYKPVNDHDDNDADVFLDEESPR_	1
2329	185.62	235.25	219.79	186.62	186.62	222.57	199.04	100.64	NA	208.17	220.25	223.75	NA	220.25	270	0.0632268	-0.0515786	0.280838	0.388686	0.394843	0.234256	0.142609	0.298658	NA	-0.396688	-0.412347	-0.48219	NA	-0.568602	-0.566741	0.0328061	0.292782	0.157561	0.508733	0.579952	0.439251	0.026021	0.432425	NA	-0.218212	-0.0972086	-0.209628	NA	-0.00607208	-0.0388212	8.29101	8.0315	_LGSAPNNAGEDSDNNS(ph)IR_	1
1101	229.98	252.11	234.51	248.18	261.88	228.62	242.9	239.57	85.945	245.44	238.87	242.9	NA	256.52	267.55	0.0071955	0.244765	0.0923428	0.0434845	0.0721744	0.0775165	0.0220482	0.180912	0.350271	0.064469	-0.0235484	0.159371	NA	-0.0451635	-0.0100036	0.0847446	-0.417637	-0.300555	-0.192151	-0.175599	-0.260342	-0.275053	-0.123733	-0.745092	-0.681515	-0.714539	-0.556839	NA	-0.442144	-0.452767	8.73844	8.39717	_LGSAPNNAGEDS(ph)DNNSIR_	1
120	271.64	303.7	318.85	323.41	328.42	285.95	277.45	218	NA	258.02	NA	192.75	255.83	208.73	269.74	-0.0249275	0.0743684	0.14509	0.196733	0.261711	0.176067	0.329066	0.477263	NA	0.116099	NA	-0.111913	0.117296	0.311852	0.0437644	0.0402612	0.1129	0.0692897	0.439251	0.445409	0.11703	-0.0116752	0.378845	NA	-0.209578	NA	-0.181248	-0.156852	0.0231844	-0.0136546	8.86747	8.37301	_LGSAPNNAGEDS(ph)DNNS(ph)IR_	2
2004	137.95	187.62	168.61	196.7	148.62	156	157.56	132.79	138.02	204.01	200.21	168.61	111.12	85.288	72.958	0.0263043	-0.783042	-0.560983	-0.51742	-0.419488	-0.365277	-0.176675	-0.079539	-0.235603	-0.343568	-0.244719	-0.240503	-0.249359	-0.222835	-0.244839	0.0515809	0.186374	0.263756	0.321813	0.495491	0.32112	0.385597	0.420509	0.268075	0.221568	0.236095	0.209266	0.168129	0.2529	0.230818	8.22575	7.81447	_S(ph)IHDESNFER_	1
55	100.55	83.182	120.77	122.51	89.805	106.49	77.593	80.979	NA	80.979	109.24	91.961	NA	88.338	102.4	-0.0352835	0.230695	0.313826	0.330444	0.409255	0.414785	0.397365	0.316609	NA	0.327802	0.346985	0.311038	NA	0.31742	0.284633	0.0612923	-0.296102	-0.344941	-0.403294	-0.30333	-0.298105	-0.354612	-0.283018	NA	-0.333462	-0.481183	-0.474091	NA	-0.369949	-0.280492	7.32543	7.15257	_VTEGS(ph)PYAK_	1
349	NA	NA	NA	NA	NA	50.292	NA	NA	NA	NA	NA	NA	NA	NA	NA	-0.133337	-0.0820566	0.240742	0.434028	0.332966	0.298424	0.462576	0.361656	NA	0.450274	0.251083	0.208392	NA	0.354339	0.222805	-0.1811	-0.230499	-0.489382	-0.536796	-0.680868	-0.770683	-0.695372	-0.761727	NA	-0.461601	-0.692525	-0.648236	NA	-0.455257	-0.317714	7.65754	7.40677	_ADGVLS(ph)PK_	1
627	141.84	144.89	59.971	113.65	105.54	150.12	NA	144.55	138.34	160.57	131.9	128.71	77.065	154.33	152.21	-0.0553064	-0.0153305	0.51248	0.395502	0.996316	0.569394	0.883386	1.13731	1.66776	1.66512	1.52797	1.69492	1.42825	1.85156	2.23527	-0.162977	0.0294175	0.53067	0.103934	0.642748	-0.0956354	0.0330882	0.0521376	1.33891	0.456386	-0.0450444	0.0761486	-0.457078	-0.0682867	0.338681	8.60691	8.21455	_KGSGEDDEEETETT(ph)PTSTVPVATIAQETLK_	1
2000	147.39	168.33	177.57	177.85	175.61	NA	163.18	NA	NA	194.36	211.66	201.12	NA	NA	NA	-0.195087	-0.209161	-0.328344	-0.215597	-0.00340878	NA	0.233888	NA	NA	0.978855	1.06385	1.13836	NA	NA	1.21456	-0.259064	-0.21677	-0.184162	-0.176381	-0.112444	NA	-0.169939	NA	NA	-0.236486	-0.285776	-0.114988	NA	NA	-0.176153	8.45251	8.13428	_KKGS(ph)GEDDEEETETT(ph)PTSTVPVATIAQETLK_	2
1967	97.893	14.375	NA	NA	NA	122.68	114.7	129.56	NA	104.48	96.563	NA	152.1	95.111	126.45	-0.159154	-0.11821	NA	NA	NA	-0.369856	-0.471749	-0.482613	NA	-0.660315	-0.807907	-1.02903	-1.09919	-1.15037	-1.50226	0.00489684	0.151469	NA	NA	NA	0.142217	0.049352	-0.0420557	NA	0.0839282	NA	0.0163537	-0.0319166	0.0812033	-0.0547219	7.96324	7.76559	_KKGS(ph)GEDDEEETETTPTSTVPVATIAQETLK_	1
6	104.88	150.91	132.51	132.64	136.2	168.64	140.89	164.57	NA	163.35	177.67	162.15	NA	161.91	135.08	0.0261627	0.192825	0.536451	0.660016	0.880568	0.893052	0.910119	1.34051	NA	1.39067	1.33583	1.28558	NA	1.4253	1.49129	-0.122633	0.104068	-0.0585481	-0.00681115	-0.0958666	-0.353598	-0.109405	0.0729976	NA	-0.277429	-0.14741	-0.320684	NA	-0.259478	-0.38628	8.13532	7.81128	_VTTDS(ph)DGWCTFEAK_	1
3691	72.603	71.608	71.608	74.404	84.097	64.633	84.641	64.633	66.879	73.975	82.126	91.66	NA	84.097	91.66	0.0371713	0.0335111	-0.065476	0.0515809	-0.00121237	0.0374525	-0.0676213	0.0694272	-0.0212479	0.000576963	-0.0429323	-0.0995872	NA	0.144699	-0.0435418	0.1133	0.13014	0.155102	0.214622	0.255682	0.198871	0.109695	0.131721	0.351289	0.1121	0.171847	0.116498	NA	0.165172	0.0564448	8.59352	8.31771	_DIVADKPILGFNAFAALES(ph)EDEDDEA_	1
258	57.299	57.832	84.822	73.266	65.736	59.401	53.408	46.034	NA	61.112	76.402	122.89	NA	87.368	77.825	-0.0137274	0.298424	0.445091	0.644318	0.382169	0.748375	0.860685	0.477988	NA	0.780898	0.181675	0.471968	NA	0.412402	0.172616	0.0951818	0.257735	0.205893	0.548733	0.299714	0.555424	0.265557	0.190172	NA	0.173383	-0.112849	0.0606008	NA	0.165558	-0.268782	8.09233	7.87473	_AIT(ph)PSNEGVKPNTSLEGM(ox)TSSPMESTQQSK_	1
3443	94.188	110.09	169.98	123.95	118.09	79.829	133.46	74.446	174.36	290.48	249.95	184.86	126.67	167.01	132.34	-0.12268	-0.192101	-0.26668	-0.0303098	-0.128409	0.0447438	-0.0334366	-0.0225515	0.1956	0.166458	0.0920721	0.12618	0.0593553	0.0931545	0.030548	-0.105411	-0.328652	-0.356347	0.14496	-0.089605	-0.103782	-0.34344	-0.191294	-0.177392	-0.446856	-0.495329	-0.511115	-0.528448	-0.435651	-0.516512	8.87298	8.43479	_AITPSNEGVKPNTSLEGMTSS(ph)PMESTQQSK_	1
695	138.18	143.07	NA	81.208	112.14	NA	227.24	NA	148.88	114.91	147.94	277.16	NA	NA	131.16	0.106348	0.145743	NA	0.419431	0.414785	NA	0.228849	NA	0.0546401	0.282025	0.144177	0.184978	NA	NA	0.294665	0.239154	0.149389	NA	0.497331	0.436482	NA	0.0903115	NA	-0.289845	0.129745	-0.0336434	0.0608775	NA	NA	0.151339	8.66916	8.38491	_AIT(ph)PSNEGVKPNTSLEGMTSS(ph)PMESTQQSK_	2
1325	241.76	257.8	133.16	271.64	281.54	205.61	214.18	298.78	256.4	281.1	285.9	284.68	70.412	163.27	213.67	0.0401209	0.203138	0.0648829	0.263635	0.219958	0.285816	0.286763	0.4246	0.498659	0.493135	0.433387	0.607958	NA	0.696973	0.732747	-0.0471595	0.365469	0.321235	0.381283	0.356031	0.318461	0.121281	0.305445	0.192952	0.272979	0.227371	0.328492	NA	0.227495	0.265917	8.43283	8.16512	_VNENT(ph)PEQWKK_	1
2864	229.66	220.23	237.95	253.9	220.52	257.1	NA	146.99	NA	NA	80.002	218.69	NA	249.32	221.14	-0.018688	-0.05951	0.0713508	0.132643	0.0404015	0.0325241	NA	-2.97619	NA	NA	-0.10827	-0.310969	NA	-5.06811	-4.4269	0.0190614	-0.00991646	-0.141923	-0.0773302	-0.145813	-0.0296322	NA	-2.94253	NA	NA	0.0581086	-0.135332	NA	-4.42728	-3.99346	9.22167	8.57188	_EYVPLDNAEQSTSSS(ph)QETK_	1
3544	174.61	170.58	135.62	169.28	185.04	180.21	106.5	100.79	NA	160.83	NA	NA	151.06	NA	151.19	-0.0284252	-0.0309582	-0.0345297	-0.0558912	0.0451634	-0.0641179	0.00633393	-0.0540927	NA	-0.134556	NA	NA	-0.0593145	NA	-0.0215261	0.0223323	0.00676478	0.044604	0.0513025	0.0582472	0.0375931	0.0779266	0.121944	NA	0.0666748	NA	NA	0.157949	NA	0.093425	8.75813	8.45681	_EYVPLDNAEQSTSS(ph)S(ph)QETK_	2
3854	113.52	110.92	103.46	96.756	110.38	76.357	89.44	71.976	NA	73.36	88.101	125.03	NA	115.37	91.784	0.165558	0.00317044	-0.205048	-0.281492	-0.675973	-0.490618	-0.590223	-0.533911	NA	-1.19067	-1.30864	-1.2667	NA	-1.37988	-1.63147	-0.0687254	-0.320666	-0.35251	0.10608	0.119555	0.0936954	0.299127	0.393416	NA	-0.11505	-0.0776347	-0.104217	NA	-0.134445	-0.0307371	7.64352	7.47822	_SNGS(ph)YSSGLR_	1
3130	89.08	NA	65.347	85.676	84.213	66.435	78.334	68.735	NA	80.688	66.435	66.435	66.692	NA	56.563	-0.376957	NA	-2.95188	-1.96342	-4.85546	-3.03576	-2.28757	-2.67098	NA	-0.656422	0.0831112	NA	NA	NA	NA	-0.203535	NA	0.423632	1.05005	0.622837	0.643672	0.756511	0.764346	NA	1.33096	0.823179	0.587365	0.759923	NA	0.227864	7.2539	6.99493	_QQIQT(ph)WR_	1
1459	140.28	151.31	132.03	101.38	132.62	87.411	99.273	53.453	132.62	176.85	168.08	174	46.663	25.718	41.092	0.182819	0.629473	0.62499	0.472176	0.547351	0.474981	0.6072	0.753005	0.453122	0.415326	0.486663	0.429321	0.587269	0.722116	0.656725	-0.0372215	-0.152292	-0.0383767	0.135009	0.402286	0.558072	-0.0798134	0.235727	-0.0210869	-0.212802	-0.11416	-0.0509358	-0.0966686	-0.0828815	-0.0164244	8.61983	8.08571	_EQGS(ph)HQS(ph)LQEHLQR_	2
24	NA	NA	NA	191.66	205.84	259.45	251.56	234.23	86.909	282.18	271.66	259.45	NA	135.98	NA	NA	0.234011	0.452912	0.557876	0.599318	1.01863	1.06846	1.25912	1.09815	1.45854	1.66925	1.79776	NA	2.10128	NA	NA	0.121281	-0.0823773	-0.255822	-0.18043	-0.364366	-0.377257	-0.425191	0.641084	-0.505922	-0.33228	-0.148689	NA	-0.280808	NA	8.39909	8.09075	_GSGGTSELGGSEST(ph)PLLR_	1
3523	77.847	59.661	95.366	48.229	91.583	59.661	46.578	47.392	NA	74.748	78.987	68.88	NA	NA	NA	0.0124972	-0.0311498	0.0396999	-0.0175631	0.229588	0.13606	-0.0590891	-0.103798	NA	0.350837	0.555227	0.115699	NA	NA	NA	0.139731	0.200881	0.25882	0.287709	0.278104	0.2929	0.222557	0.137635	NA	0.291486	0.453755	0.314058	NA	NA	NA	7.73143	7.58741	_NGDNGS(ph)DNEKANLGFFQSVDPR_	1
2694	110.94	NA	98	51.398	137.24	69.981	NA	NA	NA	143.05	115.58	101.47	NA	NA	113.6	0.151209	NA	0.135141	0.151989	0.25181	0.23217	0.139077	0.133958	NA	0.572793	0.118626	0.457647	NA	NA	0.59579	0.347212	NA	0.374956	0.558072	0.15082	0.273217	0.0810669	0.0966667	NA	0.457542	0.194844	0.32008	NA	NA	0.431356	7.96122	7.60106	_NSAQDLENS(ph)PMS(ph)VGKDNR_	2
1928	167.02	63.776	102.58	NA	178.89	136.44	69.873	NA	120.8	127.4	95.541	201.08	117.88	104.84	187.32	-0.243028	3.12262	0.903887	NA	-0.945193	-1.05847	1.32175	NA	NA	1.16588	0.960363	-1.4858	-1.56935	-1.03848	-1.48758	-0.228807	0.0651587	-0.308591	NA	-0.19309	-0.186065	0.231064	NA	NA	0.264957	0.120883	0.0745054	-0.0082614	0.0947766	-0.21838	8.26383	8.03148	_KQQPTGDSTPSGTATNS(ph)AVST(ph)PLTPK_	2
207	132.45	NA	178.41	123.53	79.568	167.24	181.29	48.229	NA	96.79	189.47	207.67	NA	215.58	209.97	0.0951818	0.120352	0.376957	0.410558	0.306496	0.339935	0.370164	0.499476	NA	0.50019	0.435735	0.624896	NA	0.530171	0.728138	0.00762609	-0.0793866	-0.114394	-0.0793256	-0.0266753	-0.0762195	-0.127589	-0.0632735	NA	0.0167815	0.0932897	0.121413	NA	-0.0338354	0.176323	7.9292	7.80122	_IYPYDSEELT(ph)DEELELNR_	1
2614	77.677	27.115	92.062	NA	NA	69.954	44.203	NA	117.7	96.331	127.4	140.75	67.563	113.62	107.21	0.0695647	-0.210463	0.1149	NA	NA	0.146916	0.083792	-0.124534	-0.297342	-0.149281	-0.182999	-0.209678	-0.175713	-0.091556	0.0017302	-0.014587	0.300299	-0.0362891	NA	NA	-0.0794628	-0.172067	-0.119056	-0.288893	-0.202074	-0.273256	-0.271862	-0.336409	-0.260048	-0.269373	8.42974	7.90515	_RNT(ph)NPFK_	1
2580	68.676	51.135	78.486	70.089	96.059	86.288	65.295	NA	NA	138.2	80.469	90.731	NA	NA	89.43	0.689568	0.408712	0.0930192	-0.162105	0.0812033	0.346645	0.274769	NA	NA	0.251568	0.155231	0.178109	NA	NA	0.185993	-0.208211	0.61155	0.498251	0.381394	0.77104	0.825623	0.787182	NA	NA	0.806943	0.978049	0.847035	NA	NA	0.652877	7.4063	7.16016	_SYIQSQT(ph)PER_	1
3928	138.19	142.91	140.93	97.417	103.88	103.39	122.12	64.04	NA	142.91	142.1	NA	NA	130.95	138.01	-0.0902653	-0.372935	-0.630908	-0.8072	-0.970639	-1.00677	-1.03177	-0.933325	NA	-1.07835	-1.0386	NA	NA	-1.2361	-1.2137	-0.0515636	-0.0697395	-0.0377545	0.067088	0.0240359	0.033793	0.0373119	-0.119228	NA	0.0923428	0.097476	NA	NA	0.192825	0.139731	8.31884	7.87333	_SSAVPQTS(ph)PGQPR_	1
2833	NA	190.6	168.17	160.99	NA	154.66	167.87	NA	148.3	NA	158.12	150.95	NA	NA	NA	0.174406	0.0769695	0.133564	0.274172	0.119024	0.0716254	0.292075	0.187261	0.0999011	NA	0.256286	0.0878701	NA	NA	NA	0.204767	0.0688771	0.0268709	0.117562	0.0589399	0.317072	0.308827	0.372729	0.144046	NA	0.513188	0.19497	NA	NA	NA	8.37985	7.89438	_VVIESNNS(ph)DDESMQDTNGTSNHYPK_	1
3904	99.86	111.66	109.66	NA	NA	NA	NA	NA	136.49	147.53	140.06	89.668	NA	NA	48.656	0.252779	0.0227584	0.283092	NA	0.102591	NA	-0.204665	NA	-1.52604	-0.0211893	-0.30381	0.309293	NA	NA	-1.75711	-0.0105122	-0.457851	-0.218279	NA	-0.558984	NA	-0.698623	NA	-1.47947	-0.600949	-0.348997	-0.208061	NA	NA	-0.558325	7.78373	7.414	_DLTMT(ph)PPSNGHGALSAR_	1
2311	220.36	NA	NA	NA	233.89	156.87	NA	141.31	NA	NA	116.94	238.96	NA	NA	NA	0.0561673	-0.0574067	-0.0550216	0.000576963	0.120086	-0.00536235	-0.06924	0.236829	NA	0.044604	0.118758	0.0732718	NA	NA	NA	0.0172093	-0.160863	-0.115879	-0.300484	-0.171823	-0.182279	-0.220446	-0.10053	NA	-0.130966	-0.0749576	0.0378742	NA	NA	NA	7.80048	7.54802	_VSSVTAAIGSS(ph)PTKDER_	1
3216	77.662	47.603	52.278	59.931	52.725	54.539	NA	62.823	NA	NA	48.602	NA	NA	20.304	36.334	-0.0451188	-0.0668051	0.00690837	-0.0645553	-0.109826	-0.00724607	0.166844	-0.0136109	NA	0.165944	-0.0301477	NA	NA	0.115166	NA	-0.0975636	-0.067198	-0.39138	-0.0809575	-0.0528351	-0.0737273	0.00820001	-0.470829	NA	0.277033	-0.360434	NA	NA	0.0881416	NA	7.21455	7.0231	_LNIS(ph)PSK_	1
117	134.49	162.61	137.3	135.23	145.69	135.23	126.46	116.96	144.46	162.61	131.82	158.74	NA	130.12	152.68	0.0374525	0.11023	0.264476	0.466862	0.521754	0.496616	0.486354	0.511164	0.52085	0.405012	0.413269	0.46069	NA	0.337197	0.429643	0.0867838	0.105142	0.123799	0.330099	0.382833	0.355129	0.232415	0.377846	0.242084	0.170822	0.1137	0.169027	NA	0.216238	0.206393	8.46626	8.14804	_LTS(ph)LNVVAGSDLR_	1
36	96.489	156.57	168.69	130.12	153.41	144.72	148.24	151.38	110.57	136.57	134.02	154.81	NA	104.55	58.071	-0.494211	-0.39838	0.695281	1.05353	1.56823	2.07724	2.69993	2.38488	3.03547	2.70662	2.65771	2.8193	NA	3.15155	3.06972	-0.572823	1.37373	1.45001	0.969233	1.11377	1.1161	1.41338	0.840604	1.32008	0.928806	0.696795	0.685357	NA	0.79693	0.72779	8.81863	8.41724	_RTS(ph)IIGTIGPK_	1
152	NA	NA	72.089	NA	68.676	52.071	55.261	53.448	NA	72.958	67.252	66.498	NA	106.49	78.324	NA	NA	0.242328	NA	1.10353	1.36687	1.66767	1.7035	NA	-0.0538231	1.95751	-0.0540777	NA	-0.0346922	0.0662614	NA	NA	-0.259461	NA	1.16755	0.338111	0.712376	0.375067	NA	-0.207611	-0.127825	-0.163316	NA	-0.472189	0.0742314	7.32976	7.09821	_T(ph)SIIGTIGPK_	1
414	113.53	128.26	132.13	94.973	131.84	NA	104.16	106.87	NA	132.64	106.16	99.011	NA	68.82	132.64	-0.0696184	-0.0681203	0.0373119	0.385597	0.267596	NA	0.0576929	-0.000995803	NA	-0.0826217	0.430499	0.310689	NA	0.181293	NA	0.127237	-0.220698	0.0947766	0.310107	0.275126	NA	-0.0319904	0.380508	NA	0.0784732	0.214	0.353775	NA	0.124725	NA	7.69584	7.39837	_LTSLNVVAGS(ph)DLR_	1
822	NA	78.763	108.17	78.486	NA	NA	62.891	49.929	NA	130.07	98.531	120.14	NA	85.42	120.14	NA	0.303576	0.415975	0.49334	NA	NA	0.153287	-0.125022	NA	0.211386	-0.24081	0.162468	NA	-0.336573	0.266277	NA	-0.218884	0.373286	0.132643	NA	NA	-0.546077	-0.548058	NA	0.0745054	-0.245968	0.0746424	NA	0.0113525	0.0628125	7.40588	7.16998	_T(ph)NNPETLVALR_	1
2900	210.98	143.93	169.77	155.54	NA	84.946	NA	80.362	NA	130.89	101.53	112.14	NA	NA	NA	0.049352	-0.478567	-0.982819	-1.3224	-1.69339	-1.99395	-2.10308	-2.26396	NA	-2.07747	-1.99902	-2.28328	NA	-1.8593	NA	-0.0319314	-0.10036	-0.308251	-0.0502186	-0.037799	-0.158832	-0.372767	-0.279809	NA	-0.268817	-0.2994	-0.239481	NA	-0.21414	NA	8.18221	7.86289	_SNGANRDS(ph)SDLAPTLR_	1
3635	90.685	90.685	90.685	90.685	68.069	68.069	90.685	80.763	48.44	90.685	90.685	79.659	33.225	61.353	NA	0.239765	-1.12268	-1.9614	-1.85742	-2.536	-2.31043	-2.40867	-2.02679	-2.07564	-2.61794	-2.84073	-2.66246	-1.90406	-2.23263	NA	0.0623981	0.0367495	-0.0616013	0.0783366	0.0285692	-0.0382285	-0.0991853	-0.107741	-0.0582927	-0.164108	-0.142576	-0.0850988	0.00374614	-0.0709211	NA	7.94911	7.57159	_RVS(ph)DVLPK_	1
3782	155.98	172.99	157.22	164.68	160.18	168.61	149.69	153.81	NA	142.57	148.62	133.71	NA	142.57	99.161	0.0398403	-1.20666	-1.22092	-1.25168	-1.47065	-1.46383	-1.48871	-1.71444	NA	-1.58515	-1.7152	-1.5842	NA	-1.78592	-1.61869	-0.194608	0.238787	0.317536	0.365133	0.330099	0.49968	0.274172	0.404467	NA	0.301939	0.253263	0.350497	NA	0.183074	0.260146	7.7831	7.70855	_TTS(ph)SSFESEIK_	1
1187	NA	NA	123.02	120.53	120.53	131.53	95.264	102.52	NA	112.42	123.02	123.02	NA	148.48	143.58	NA	NA	-2.35041	-1.46542	-1.64282	-2.53266	-2.45839	-1.13743	NA	-2.05595	-1.28104	-1.68492	NA	-0.449868	-0.110137	NA	NA	0.491597	1.1462	1.33685	1.24823	1.16247	1.67992	NA	1.07327	1.19377	1.20639	NA	1.89286	1.85679	7.52661	7.22946	_NSVNSVVT(ph)PR_	1
1189	125.04	112.53	59.814	125.73	154.6	116.94	130.89	NA	NA	137.12	108.96	152	NA	198.49	215.62	-0.0912793	0.18916	NA	-0.140333	-0.278304	-0.265431	-0.0896664	NA	NA	-0.313262	0.12446	-0.450065	NA	0.885496	1.2506	-0.124975	-0.294084	NA	-0.629099	-0.684341	-0.544477	-0.601453	NA	NA	-0.708868	-0.343696	-0.521266	NA	-0.262088	-0.279809	7.85045	7.58471	_TSIQNSTLEDFS(ph)PSNK_	1
2911	70.977	70.977	88.056	59.542	65.5	64.439	NA	NA	NA	68.355	59.542	67.334	NA	60.641	69.979	-0.0121407	-0.526514	-0.689381	-0.772752	-0.871944	-1.00729	-1.03593	-1.02565	NA	-0.989077	-1.05361	-1.1583	NA	-1.3065	-1.44085	-0.120702	0.174406	-0.0627611	0.0469799	-0.0247807	0.239031	0.14104	0.181929	NA	0.329985	0.299831	0.322851	NA	0.144438	0.381062	7.77042	7.48516	_LLTT(ph)PPSK_	1
25	175.49	172.21	169.58	162.36	169.58	160.91	158.05	158.41	139.86	169.58	169.58	169.58	NA	183	171.62	0.105142	0.181929	0.485221	0.646992	0.754289	0.862432	1.00029	0.96192	0.999784	1.15555	1.18307	1.0697	NA	1.17505	1.21425	0.00762609	0.200128	0.341075	0.511468	0.523963	0.513491	0.516721	0.517024	0.805623	0.481816	0.556012	0.536451	NA	0.575603	0.609471	8.55317	8.25297	_VGEGTY(ph)GVVYK_	1
2908	215.5	158.8	208.77	222.01	221.66	168.59	214.6	169.7	210.73	180.23	179.38	163.52	NA	138.4	251.07	-0.0127374	-0.33692	-0.892339	-1.00526	-1.52508	-1.82041	-1.8656	-2.07552	-2.11553	-2.489	-2.20005	-2.08927	NA	-2.2906	-2.45379	0.0968016	0.0810669	0.0468403	0.197488	0.111833	0.0224743	0.165815	0.0919367	0.183582	0.144307	0.195474	0.200002	NA	0.327342	0.227248	8.48837	8.27324	_QLELSINSAS(ph)PNVNHS(ph)PVPTK_	2
2095	394	367.76	363.49	310.94	335.23	342.82	352.64	294	371.15	364.63	392.63	394	378.54	345.28	370.39	0.18916	-0.309467	-0.347509	-0.297431	-0.227337	-0.0427986	0.320196	-0.014383	0.0367495	0.012068	0.0699771	0.0749164	0.0453032	1.03161	1.3662	0.176195	0.415651	0.166201	0.474358	0.669752	0.531469	0.241596	0.503451	0.458487	0.083792	0.146003	0.0146409	0.0289934	0.147176	0.0480967	9.44827	9.01005	_(ac)SLKEEQVS(ph)IKQDPEQEER_	1
3839	203.33	NA	NA	201.17	235.68	208.12	222.47	NA	226.7	214.24	197.28	209.64	NA	211.98	NA	-0.0474428	NA	NA	-0.142544	-0.0263373	-0.41573	-0.181624	NA	-0.801556	-0.709175	-0.737807	-0.898377	-0.905683	-1.00329	-0.999625	-0.00112574	NA	NA	0.00647756	-0.0207648	-0.034116	-0.0415656	NA	-0.0178844	-0.0493674	-0.0832635	-0.0994326	-0.158768	-0.122476	-0.0416992	8.68394	8.33251	_QLELSINSAS(ph)PNVNHSPVPTK_	1
1297	252.05	223.18	229.04	258.05	189.88	184.94	129.27	187.09	226.9	220.5	232.7	242.36	234.73	226.9	240.02	-0.00920484	0.0558898	0.0319597	0.0626744	0.0939658	-0.175175	-0.196872	-0.234177	-0.30652	-0.249514	-0.288188	-0.365388	-0.397771	-0.466457	-0.516883	-0.03623	0.00360224	0.00389003	-0.0485763	0.00317044	-0.111446	-0.0828662	-0.00311959	0.0574156	0.0542233	-0.00875482	-0.0117771	0.0289934	0.0966667	0.102322	8.92324	8.50843	_QLELSINSASPNVNHS(ph)PVPTK_	1
3719	197.36	211.22	208.82	199.8	212.59	208.82	200.21	211.38	174.39	213.99	200.21	199.8	171.29	197.36	177.42	-0.0331118	-0.207145	-0.528865	-0.728981	-0.742193	-0.530218	-0.643473	-0.537654	-0.907684	-0.626246	-0.665615	-0.539352	-0.634442	-0.430587	-0.490963	-0.0448509	-0.00375589	0.143785	0.3667	0.373509	0.32239	0.411969	0.519643	0.517326	0.46874	0.509848	0.575409	0.625364	0.617957	0.640806	8.7248	8.47224	_(ac)S(ph)LKEEQVSIK_	1
3095	187.29	226.14	213.47	187.29	197.33	207.55	153.87	NA	163.46	262.15	199.46	234.39	NA	256.12	246.17	-0.748626	-0.968068	-1.14487	-1.59044	-1.14535	-1.34498	-1.38266	NA	-0.941393	-0.348739	-1.18518	-0.610235	NA	0.0450235	-0.247251	-0.779695	-0.29917	0.0806577	0.280719	0.530271	0.339822	-0.470609	NA	0.332393	0.319849	-0.3531	0.171847	NA	0.743644	0.422771	8.58003	8.31667	_(ac)S(ph)LKEEQVS(ph)IKQDPEQEER_	2
1368	132.44	121.79	103.88	141.34	94.487	112.96	NA	122.93	NA	119.31	111.64	95.347	NA	139.58	132.44	0.00201836	0.180021	0.0207689	-0.104263	-0.00959692	-0.0248394	NA	-0.0379323	NA	-0.364329	-0.323101	-0.165742	NA	-0.0576919	-0.191475	0.0364682	-0.0406601	0.0564448	0.0272956	0.0900404	0.146134	NA	-0.00926292	NA	-0.16762	-0.121879	-0.236316	NA	0.0886844	-0.0315184	7.67483	7.57863	_ELGETLT(ph)DEELR_	1
114	353.31	393.09	362.25	363.52	357.71	335.84	374.92	312.01	320.12	393.09	381.79	393.09	280.59	255.2	161.8	0.0132121	0.237197	0.492212	0.654985	0.71396	0.637564	0.86378	0.946207	0.591871	0.892741	0.988921	1.03703	0.996316	1.09532	0.896931	-0.0866606	-0.0356235	-0.117772	-0.00458061	-0.116254	-0.364533	-0.456643	-0.388072	-0.511917	-0.511567	-0.496122	-0.443772	-0.541534	-0.456286	-0.17015	8.49006	8.08364	_KFEENVSVDDTTAT(ph)PK_	1
897	278.45	389.87	375.52	370.58	365.76	361.47	357.1	358.83	337.87	398.19	359.5	415.13	201.31	255.6	103.1	-0.933435	0.0699771	-0.230787	0.179384	0.287827	0.361095	0.458697	0.667938	-0.478969	0.470198	0.52095	0.47892	0.828632	0.54201	0.599413	-0.985845	0.140124	-0.201626	0.409147	0.321351	0.326767	0.049352	0.415218	-0.888301	0.128425	0.067501	0.143263	0.302524	0.138159	0.160017	8.63144	8.28983	_KFEENVS(ph)VDDTTATPK_	1
1591	161.82	191.57	192.54	199.84	NA	176.4	135.72	124.5	63.923	170.42	38.995	141.82	NA	130.27	NA	-0.0956354	-0.0882854	-0.138108	-0.127148	NA	-0.210279	-0.231193	-0.191162	-0.783042	-0.0673038	NA	0.101112	-0.00533339	0.00302648	0.137635	0.0144981	0.122871	0.0628125	0.14091	NA	0.190172	0.0641931	0.159629	-0.115801	0.128161	NA	0.138683	0.125519	0.172616	0.0274372	8.19429	7.73175	_TVLS(ph)DSAHFDVK_	1
3235	NA	112.24	119.45	57.703	122.93	98.694	84.842	50.305	NA	NA	97.268	95.57	NA	NA	NA	0.215741	-0.107617	-0.34463	-0.371964	-0.287765	-0.848245	-0.655126	-0.271879	NA	-1.1274	-0.351314	-0.68859	NA	NA	NA	0.0160684	0.165558	-0.03484	0.367483	0.230203	0.183709	-0.102016	0.236462	NA	0.0229004	0.100439	-0.0409124	NA	NA	NA	7.70786	7.48063	_TVLSDS(ph)AHFDVK_	1
3502	136.44	89.483	104.33	156.69	137.32	133.95	169.91	33.348	67.778	118.67	48.656	385.26	NA	416.34	328.45	0.0253123	-0.0250156	-0.0690886	0.0465609	0.00733905	-0.0765541	-0.375703	0.00158609	-0.12444	-0.609354	-0.559112	-0.40093	NA	-0.466855	-0.408301	0.0482362	-0.0557112	-0.0620079	-0.0541227	0.0192037	0.00360224	0.00590296	-0.00426224	-0.035801	0.0213376	0.00791308	0.0539454	NA	-0.00797123	-0.0222731	8.90977	8.64524	_IEFEDDDDDDDDS(ph)IDNDSVMDR_	1
960	NA	NA	85.595	88.571	97.057	141.15	133.58	101.58	NA	178.46	165.66	196.14	42.454	99.366	65.425	NA	NA	0.564134	1.04138	0.944933	1.24793	1.54923	1.69354	NA	1.69042	1.50192	1.45312	2.12872	2.16318	1.64025	NA	NA	0.598937	0.948377	0.70726	0.616828	1.00411	0.966135	NA	0.677531	0.514198	0.448161	1.2294	0.920293	0.474462	7.87723	7.49726	_DQYEQDHEDATMENLS(ph)LNDR_	1
1184	295.75	287.57	268.66	277.75	279.66	197.99	227.24	209.89	129.73	297.7	293.13	308.8	NA	12.481	43.598	0.0597706	0.121015	0.109026	0.0164963	0.0692897	0.156655	0.119954	0.0955869	0.328147	0.0104934	-0.0756416	-0.0392955	0.146134	0.0920721	0.159371	0.00647756	-0.0397552	-0.0794323	-0.123041	0.0330882	0.15782	-0.0310172	0.045443	0.357721	-0.0506967	-0.0220094	-0.0269104	0.0344975	-0.257338	0.0579701	8.44844	8.04448	_WDKIELS(ph)DDS(ph)DVEVHPNVDK_	2
1755	152.38	133.32	166.71	157.74	158.42	138.2	129.34	126.83	NA	138.2	159.77	152.38	132.14	154.85	144.92	0.0219061	0.267716	0.185232	0.205893	0.144046	0.082975	0.171079	0.0936954	0.114767	0.0211954	0.00992041	0.10916	-0.0351948	-0.0387323	0.0787464	0.018919	0.0473988	-0.00116906	0.0621217	-0.00827591	-0.153575	-0.20553	-0.200067	-0.313656	-0.234313	-0.286304	-0.237132	-0.149105	-0.154233	-0.0911256	8.50672	7.98095	_RQT(ph)PLQSNA_	1
126	117.52	103.18	128.81	140.49	125.74	143.5	138.22	140.49	NA	128.81	133.44	134.84	NA	57.293	134.84	0.0764223	0.206268	0.469052	0.60046	0.703012	0.701239	0.731618	0.741834	NA	0.599508	0.509442	0.619272	NA	0.415218	0.486251	0.154583	0.125783	0.0659858	0.125254	0.15069	0.155879	0.169925	0.0915306	NA	0.0606008	0.0927487	0.0913952	NA	0.0434845	0.127105	8.27722	8.05934	_SVS(ph)DAELR_	1
1020	NA	NA	106.2	NA	NA	NA	NA	NA	76.282	109.88	NA	NA	NA	NA	108.15	-0.0517281	-0.0210429	-0.125085	-0.0788532	-0.0709211	-0.0630625	-0.0806065	-0.11516	-0.390888	-0.0615561	-0.111477	-0.187395	NA	-0.218968	-0.126124	0.0728604	0.0576929	0.0306892	-0.0183227	0.032383	0.0357647	0.125122	0.0485152	-0.0687254	0.0890913	0.0847446	0.063779	NA	-0.0187026	-0.00508724	8.7886	8.49732	_FGLS(ph)PSK_	1
3576	82.663	51.591	64.52	75.911	66.335	82.59	57.499	75.911	NA	79.317	90.561	91.657	NA	91.657	101.01	-0.182753	-0.194163	-0.542773	-0.496081	-0.56224	-0.274756	-0.554591	-0.248056	NA	-0.42909	-0.412328	-0.40612	NA	-0.353192	-0.49147	0.148479	0.214498	0.200253	0.383718	0.361656	0.557582	0.318461	0.601506	NA	0.423417	0.591488	0.506399	NA	0.543199	0.581592	7.34516	6.99631	_GGS(ph)LGDAGGASDR_	1
2950	167.72	147.11	153.1	159.7	125.35	158.8	102.67	78.717	63.372	169.91	226.56	NA	85.467	151.42	129.78	0.254352	0.103263	-0.0360081	0.402286	0.111298	0.160533	0.536948	0.643302	0.828144	0.645794	0.603217	0.584482	0.787516	0.830904	0.963474	0.310689	0.490878	0.392207	0.671022	0.721766	0.457857	0.575022	0.9115	0.45038	0.638306	0.406972	0.523562	0.692963	0.421371	0.243182	7.98751	7.57377	_NFDNVPAEEEEIKEET(ph)PAEK_	1
817	NA	127.36	92.939	84.753	75.764	56.951	71.548	47.189	50.562	93.478	101.2	98.943	95.981	56.951	31.526	-0.0664274	0.303576	0.436588	0.425137	0.338111	0.465086	0.459117	0.369829	0.227495	0.257373	0.248413	0.227495	0.233029	0.252416	0.218223	0.0731347	-0.191376	-0.186771	-0.217994	-0.413	-0.269078	-0.390396	-0.356883	-0.371348	-0.225683	-0.220782	-0.235875	-0.198957	-0.185917	-0.153896	7.54248	7.23118	_NKPTEGTPS(ph)PK_	1
1401	137.91	132.61	120.63	190.18	125.98	159.4	132.51	122.5	NA	149.21	143.14	161.8	NA	209.66	171.78	0.0795658	0.173383	0.0553345	0.0556122	-0.101087	0.0430645	0.232906	0.0619835	NA	0.217355	0.43189	0.244522	NA	0.0617071	0.154972	-0.0387619	0.0350608	-0.059916	0.0367495	-0.0906339	0.0672257	0.0425043	-0.0451337	NA	0.1141	0.201006	0.0709388	NA	-0.0359341	0.0561673	7.99798	7.82317	_MDNVS(ph)GEEEYATK_	1
2100	NA	NA	NA	NA	NA	30.094	54.288	26.237	148.19	104.03	129.15	120.4	118.52	84.493	82.586	-0.099309	-1.52662	NA	NA	NA	-1.29584	-1.19575	-0.664906	-0.620335	-0.794783	-0.90977	-0.556669	-1.33708	-0.983076	-0.790983	0.0536674	1.59765	NA	NA	NA	2.78228	2.57097	2.81242	2.26132	2.7327	2.52389	2.57785	2.61763	2.81854	2.33854	7.7317	7.33545	_ALS(ph)LDDLVNHDENEKVK_	1
2107	147.67	83.039	148.88	116.24	121.33	NA	121.47	78.975	NA	168.78	127.28	161.66	NA	194.25	173.65	-0.0122135	-0.712717	-0.411809	-0.356162	-0.21786	NA	-0.0461611	-0.114972	NA	-0.445225	-0.316348	-0.362065	NA	-0.346151	-0.429051	0.0761486	-0.0424271	0.0589399	0.476745	0.312433	NA	0.320658	0.503451	NA	0.294077	0.264236	0.32458	NA	0.364572	0.162855	7.84184	7.65964	_NLLSNGS(ph)PPMNDGSDANAK_	1
1151	NA	151.94	128.97	127.3	NA	NA	7.9542	96.903	132.84	108.94	109.41	12.663	73.036	45.257	24.011	-0.0635147	0.0619835	0.0024505	0.00834346	NA	NA	0.275484	0.0610158	0.232415	-0.0315922	0.0869196	0.181675	0.226632	0.217727	0.351515	0.159887	0.16954	0.126312	0.134221	NA	NA	0.111165	0.0978804	0.147567	0.195222	0.191942	-0.0910181	0.0900404	0.111432	-0.205846	7.85854	7.48438	_KGNVDGWDDDGDS(ph)DSWDTNW_	1
1236	59.367	59.367	NA	NA	NA	53.013	59.418	NA	NA	52.693	NA	59.418	NA	NA	45.653	-0.0333185	0.0291348	-0.0404375	-0.139919	-0.195897	-0.185573	-0.132499	NA	NA	-0.664037	NA	-0.237183	-0.461263	-0.202854	-0.350504	-0.148513	-0.0780763	-0.142401	-0.168139	-0.173807	-0.136426	-0.0729076	NA	NA	-0.548544	NA	-0.106467	-0.423352	-0.250371	-0.444105	8.65419	8.42638	_IY(ph)IDSNNSPEK_	1
384	62.162	NA	97.273	63.709	124.42	76.759	75.669	50.102	NA	100.54	NA	61.212	NA	80.96	103.85	0.49416	NA	1.82615	1.84691	2.25523	2.22296	2.01945	1.88721	NA	2.03559	NA	1.44398	NA	1.95587	1.64851	0.20201	NA	-0.0535386	0.281787	-0.143484	-0.400777	-0.104604	NA	NA	-0.310593	NA	-0.860792	NA	-0.425366	-0.28193	7.61696	7.30348	_LSPNS(ph)PTPPLK_	1
2884	163.71	179.38	211.75	176.53	174.4	197.37	178.69	208.17	151.47	183.49	175.46	164.66	133.1	155.87	87.102	0.0798389	-0.021863	-0.0793408	-0.157705	-0.0225662	-0.0206624	-0.1588	-0.194658	-0.0118061	-0.205114	-0.219304	-0.274285	-0.377444	-0.243267	-0.364496	0.0951818	0.0939658	0.103397	0.132643	0.0589399	0.0284277	0.0549179	0.0366088	0.108892	0.128821	0.148348	0.162855	0.122871	0.233888	-0.0318724	8.786	8.53413	_AAAHQQNYFNDS(ph)DDEDDEDNIK_	1
3254	110.61	NA	80.359	NA	NA	57.688	NA	11.001	148.22	57.688	207.01	216.12	NA	NA	102.6	-0.145573	NA	-0.228283	NA	NA	-0.199139	-0.237779	-0.320306	0.0179219	0.374511	-0.127132	-0.312724	NA	-0.179302	-0.195352	-0.102698	NA	-0.128109	NA	NA	-0.130255	0.0596322	-0.0647062	-0.131139	0.0897693	-0.0604274	-0.131598	NA	-0.15311	-0.148881	8.15482	7.55841	_QSSNPSSGSAHEKEYDS(ph)MDEEDCR_	1
3563	119.39	155.5	121.24	151.19	172.34	163.01	143.86	148.8	130.62	49.608	161.05	148.05	147.01	142.72	152.09	0.0221902	-0.62687	-0.513419	-0.777913	-0.853397	-1.27708	-1.4071	-1.52301	-1.61026	-0.721944	-1.63218	-1.42372	-1.30216	-1.55869	-1.58368	0.0946415	0.438825	0.515208	0.744506	0.662935	0.642378	0.900954	0.767401	0.398898	1.05485	0.993131	1.18732	0.97695	1.01314	1.03837	8.44056	8.17713	_RAS(ph)SIFSINTTPLAPPNATDIQK_	1
907	261.92	216.69	234.52	255.95	224.56	306.35	291.98	322.84	241.15	293.47	323.61	268.88	308.03	308.57	322.32	0.0267292	0.117429	0.0575542	0.0422241	0.0416635	0.181293	0.190678	0.215368	0.312317	0.242328	0.257735	0.268554	0.311387	0.237564	0.295488	0.0773797	0.190931	0.0816123	-0.0035534	-0.10538	0.0522768	0.101112	0.046002	-0.0297206	0.0325241	0.0391384	0.111966	0.0724488	0.0335111	0.0423642	9.32726	9.00628	_VES(ph)DEDFAPQEFPHTDTDVIVNEHR_	1
1677	325.78	271.43	281.16	315.56	308.4	330.43	306.29	343.5	306.41	221.6	280.93	280.3	207.22	350.39	331.46	-0.00586927	0.0501882	0.021764	0.0436245	-0.030575	-0.215312	-0.283755	-0.258201	-0.371777	-0.444105	-0.462634	-0.385771	-0.340642	-0.591962	-0.515831	0.0742314	0.0766959	0.032383	0.0368901	0.0621217	0.013498	0.0258793	0.0564448	-0.0749576	-0.0965452	-0.109997	-0.00333648	0.0107798	-0.186984	-0.0859101	9.28684	8.82777	_DENDGYAS(ph)DEVGGTLSR_	1
3336	183.01	162.72	170.8	186.92	222.24	235.76	202.66	192.63	218.69	217.08	201.13	129.26	NA	233.28	328.61	-0.322199	-0.535436	-0.403618	-0.539981	-0.895932	-1.04266	-1.1654	-0.995448	-1.32013	-1.07735	-1.0607	-0.867726	NA	-0.720422	-0.72609	-0.341866	-0.14264	0.170181	0.102591	0.219958	0.32458	0.145612	0.382612	0.384823	0.461005	0.318809	0.527671	NA	0.756767	0.839153	8.30899	8.15509	_DENDGYASDEVGGTLS(ph)R_	1
1888	148.12	121.12	160.56	143.56	180.9	141.23	131.56	149.3	126.76	138.93	124.35	152.56	NA	122.86	166.68	0.0739573	0.299714	0.119555	-0.128156	-0.180136	-0.29573	-0.403217	-0.370135	-0.433974	-0.30349	-0.463649	-0.554019	NA	-0.432416	-0.488451	-0.0383322	-0.137156	-0.0816901	0.0524159	-0.0516384	-0.00235351	-0.0656873	-0.108099	0.0368901	0.00590296	-0.0343967	0.185993	NA	-0.0868291	-0.0836762	8.60569	8.22453	_RAS(ph)S(ph)IFSINTTPLAPPNATDIQK_	2
3724	133.58	154.45	184.53	186.65	161.56	253.67	182.4	NA	268.75	225.27	NA	298.03	219.32	259.29	240.26	0.00302648	-0.144664	-0.254272	-0.568452	-0.566079	-0.795534	-0.665523	-0.766308	-0.741951	-0.857312	NA	-1.12898	-0.790235	-0.999596	-1.13562	0.0359054	0.187134	0.136848	0.334454	0.355129	0.347892	0.187008	0.314871	0.532467	0.283211	NA	0.449218	0.409147	0.487486	0.540424	8.70543	8.43017	_DENDGYAS(ph)DEVGGTLS(ph)R_	2
1274	134.25	154.8	118.68	61.478	148.12	87.253	91.748	NA	92.874	121.86	NA	47.616	56.211	47.429	64.856	-0.0699667	0.29007	-0.158558	-0.146707	-0.123591	-0.518474	-0.619293	NA	-0.523608	-0.716552	NA	-0.835677	-0.847284	-0.878587	-0.841249	0.049352	0.0306892	NA	0.489235	-0.132657	-0.0718912	0.0395596	NA	0.110898	-0.261829	NA	0.355467	-0.0388953	-0.148065	-0.0574367	8.6388	8.23191	_RAS(ph)S(ph)IFS(ph)INTTPLAPPNATDIQK_	3
7	140.2	147.16	161.22	131.54	180.05	160.27	157.98	131.67	NA	184.78	174.02	235.73	NA	227.04	232.84	-0.0283222	0.106348	0.282855	0.292546	0.458277	0.657183	0.710525	1.03893	NA	1.07813	1.06495	1.33605	NA	1.21381	1.36888	-0.204599	-0.0288519	-0.0896357	-0.272994	-0.0839056	-0.224132	0.00820001	0.0951818	NA	-0.0224343	0.0373119	0.133695	NA	0.0440443	0.221815	8.01473	7.74433	_NGEMVDPYDYENS(ph)LR_	1
2250	152.17	NA	NA	115.5	139.71	123.42	NA	NA	NA	128.82	144.4	NA	NA	NA	NA	0.15017	0.0970714	0.0173518	0.143263	0.395502	0.438719	0.373398	0.729357	NA	0.57889	0.419862	NA	0.391438	0.428035	1.16665	0.161307	0.168257	0.0805212	0.243547	0.286763	0.305795	0.319155	0.351967	NA	0.243547	0.288299	NA	0.411101	0.0479571	1.47975	8.29734	7.80032	_DLGEYDKDDFS(ph)R_	1
1412	218.6	211.75	218.16	232.53	242.48	175.01	169.17	212.17	162.48	236.42	236.4	209.39	NA	115.8	93.823	0.202762	0.238909	0.181929	0.326307	0.218099	0.0287106	0.255682	0.280719	0.21176	0.248535	0.257011	0.246591	-0.118069	-0.0457888	0.215244	0.0848807	-0.0197699	0.064469	-0.000865877	-0.0184834	-0.111913	0.0546401	0.091666	0.174279	0.280006	0.134221	0.240742	0.0959919	-0.00805828	0.0363275	8.0975	7.79488	_YAANLQES(ph)PKR_	1
820	68.069	86.313	98.353	86.313	NA	NA	78.653	52.693	86.313	78.692	86.313	NA	NA	NA	NA	-0.0588336	0.376957	0.635708	0.132643	NA	NA	-0.0924786	NA	0.152897	-0.0623091	0.0908534	NA	-0.464047	-0.765842	-0.261985	0.0086303	-0.0753832	0.337768	-0.04497	NA	NA	-0.667676	NA	-0.451386	-0.296775	-0.278321	NA	-0.425443	-0.435241	-0.785428	7.58391	6.9641	_RAS(ph)TFDLLK_	1
2320	40.671	45.336	79.122	NA	79.163	77.995	34.512	NA	NA	125.13	147.27	86.697	45.751	33.132	62.594	-0.299116	-0.354243	-0.537152	NA	-0.650476	-0.603928	-0.540841	NA	NA	-0.452767	-0.554761	-0.596536	-0.565268	-0.644668	-0.583744	-0.315648	-0.155952	-0.221354	NA	0.10675	0.0920721	-0.0270574	NA	NA	0.098689	0.181039	0.137635	0.0903115	-0.0359193	0.1149	8.62935	8.3283	_ISDEGVAEDEFDKDGDVDNFEESS(ph)TQPINK_	1
1981	156.84	102.78	NA	79.021	109.05	NA	91.911	101.16	69.482	176.88	132.58	162.55	51.236	NA	44.317	0.240986	-0.0648269	NA	0.426104	0.584578	0.756255	0.781989	0.950468	0.967021	1.07327	1.16027	1.08746	1.44053	1.80917	1.41646	-0.128961	-0.188365	NA	-0.127668	0.288536	0.0554733	-0.337393	-0.252518	-0.426645	0.0622599	0.00604663	-0.0312678	-0.321189	-0.0531494	-0.181968	8.10476	7.52983	_SGHETAPVS(ph)PVEDPLHASTALENETTIETVNPSVR_	1
1783	230.67	312.88	318.98	269.11	264.19	256.16	225.02	182.53	268.75	270.02	278.72	303.32	82.384	110.13	23.168	-0.0357714	0.105142	0.0117819	-0.144425	-0.184638	0.220206	-0.0358158	0.0137838	-0.0455505	-0.0653854	NA	0.0413832	-0.069785	-0.0308845	0.11703	-0.111757	0.0825664	0.0373119	0.154713	0.169797	0.215244	0.106884	0.366364	0.294782	0.10286	0.0732718	-0.0124608	0.00504062	-0.24064	0.263275	8.89806	8.57974	_DATESVAVEPSNEDVKPEEKGS(ph)EAEDDINNVSK_	1
3277	70.315	NA	NA	NA	NA	NA	NA	14.064	NA	68.88	NA	57.578	NA	NA	NA	0.182184	0.0912598	-0.0486957	0.190931	0.113567	NA	0.438719	0.487795	NA	0.427713	NA	0.269871	NA	NA	0.608904	0.23842	0.0698396	0.052555	0.309758	0.334568	NA	-0.0703605	-0.350504	NA	0.15069	NA	-0.470769	NA	NA	-0.0646459	7.18483	6.90525	_DATESVAVEPS(ph)NEDVKPEEK_	1
19	NA	254.59	251	263.2	265.08	231.44	219.97	221.31	143.14	233.37	209.23	166.67	NA	68.257	6.5807	NA	-0.721872	-0.527928	-0.373421	-0.0108755	0.137241	0.614663	0.682394	1.56876	1.13514	0.984115	0.949049	NA	1.59464	0.830093	NA	0.410884	0.703101	1.0861	0.970706	0.76901	0.756596	1.42002	1.46106	1.07895	0.935309	0.754631	NA	0.379843	0.860287	8.16708	7.83759	_KNS(ph)ATTNLPSEER_	1
38	51.211	127.56	107.17	112.5	107.39	105.65	107.39	92.295	NA	93.766	109.15	113.07	NA	90.861	92.295	NA	0.822445	1.55134	2.61016	3.7149	3.94514	4.0763	4.39595	NA	3.56694	3.59311	3.50995	NA	2.99608	3.13599	NA	2.0181	2.40449	2.57659	2.83572	2.87682	2.86344	3.19305	NA	2.2136	2.40629	2.2291	NA	1.8737	1.80921	7.84177	7.60333	_TGS(ph)LTDLSGR_	1
1603	127.58	201.64	142.93	147.35	164.18	143.4	151.21	102.66	NA	168.68	147.93	201.27	NA	192.09	184.35	0.0267292	0.0650208	-0.11221	-0.213036	-0.208244	-0.318794	-0.181411	-0.515253	NA	-0.178502	-0.129623	-0.216904	NA	-0.128819	-0.142051	0.0380147	0.0387171	-0.00823238	-0.0770106	0.0803848	0.0596322	0.0561673	0.0211954	NA	0.184978	0.173511	0.288654	NA	0.31823	0.409581	7.87373	7.67059	_LSNINSNSVQSVIS(ph)PK_	1
4034	182.03	208.87	167.73	177.12	187.45	161.87	167.05	157.52	63.185	118.73	NA	162.13	152	152.74	141.34	-0.011748	-0.0366887	-0.0472639	0.00891709	-0.17158	-0.305343	-0.520604	-0.550338	NA	-0.648236	NA	-0.746108	-0.75268	-0.798818	-0.876546	0.0575542	0.0549179	0.0540844	0.0160684	0.0197731	0.0976108	-0.0748968	-0.0553064	NA	0.144046	NA	0.191815	0.0764223	0.14991	0.168257	8.66864	8.32363	_(ac)S(ph)QEFVEDYSR_	1
154	185.95	185.95	176.89	182.57	182.57	188.4	170.56	180.3	NA	NA	NA	NA	185.87	154.72	219.35	0.24184	0.341303	0.49293	0.508429	0.694747	0.616264	0.795185	0.693855	NA	0.804467	NA	0.470511	0.749234	1.33148	0.507414	0.217603	-0.0724979	-0.122083	0.179766	0.295605	0.184471	-0.0177091	-0.0332595	NA	0.338909	NA	0.223546	-0.00469639	0.786011	0.0980152	8.32999	7.92795	_(ac)SQEFVEDYS(ph)R_	1
307	78.597	99.451	NA	81.713	109.35	103.04	NA	NA	NA	NA	NA	107.5	NA	NA	NA	0.325386	0.368265	0.376957	0.674189	0.623492	1.0552	0.511974	0.73786	NA	0.760774	NA	-0.201808	NA	NA	0.687061	-0.100995	0.276913	-0.126959	0.231064	0.339479	0.80033	-0.00752159	0.177089	NA	0.156526	NA	-0.248159	NA	NA	0.31823	7.88667	7.5275	_(ac)S(ph)QEFVEDYS(ph)R_	2
832	104.82	172.56	149.33	149.33	152.54	138.25	162	79.889	85.845	157.14	176.48	160.77	NA	106	151.07	0.122739	1.3429	1.48398	1.1149	0.647545	0.190804	-0.124676	-0.0584129	-0.339035	-0.813981	-0.913896	-0.835986	NA	-0.901904	-0.886593	0.241108	1.10554	1.17409	1.15575	1.18365	1.09862	0.758303	1.09112	1.09653	0.63292	0.622181	0.660564	NA	0.836894	0.887915	8.29325	8.05858	_SYS(ph)VGYQAR_	1
3354	135.49	173.04	176.01	125.59	221.3	190.59	113.35	125.97	NA	169.18	162.02	172.11	169.18	2.8286	NA	-0.236996	-1.22031	-1.46041	-1.0998	-1.72963	-0.934759	-1.17514	-0.913488	NA	-0.894483	-0.759234	-0.949505	NA	-0.653854	NA	-0.0831107	0.751549	0.537445	0.996678	0.891497	0.910809	1.02162	1.04893	NA	0.840926	0.874679	1.04614	NA	0.748891	NA	8.04926	7.59024	_RAS(ph)ATDVTDSLGSTSSEYIEIPFVK_	1
1260	200.29	183.07	160.77	172.69	201.61	189.82	55.228	141.47	NA	103.67	120.64	178.22	NA	171.42	194.25	0.168514	0.747688	-0.324238	-0.467593	-0.621733	-0.761115	0.602742	0.776357	NA	0.240986	0.159371	0.379066	NA	-0.962576	-0.718498	0.248899	0.436588	0.217479	0.171847	0.298658	0.392537	0.010923	0.245252	NA	0.801738	0.811224	0.834064	NA	0.200504	0.489337	8.00039	7.79641	_TIS(ph)IESDVSNITDDDDLR_	1
2963	228.62	204.82	174.7	259.93	NA	NA	222.51	153.56	NA	183.01	NA	264.8	NA	287.67	283.48	-0.135459	-0.635428	-0.745019	-0.342342	NA	NA	-0.460985	-1.10154	NA	-0.263698	NA	-0.225919	NA	0.180657	0.408821	-0.110199	-0.475054	-0.484267	-0.372954	NA	NA	-0.762118	-1.66818	NA	-1.17013	NA	-1.37951	NA	-0.850454	-0.750761	8.22497	8.12241	_TISIESDVSNIT(ph)DDDDLR_	1
1970	135.73	133.21	132.13	83.418	97.488	128.41	62.765	49.537	NA	157.97	125.09	142.85	NA	146.97	172	0.131194	-0.515996	-0.0302214	0.199374	0.345169	0.57289	0.742696	1.04453	NA	1.08052	1.20739	1.33925	NA	1.39462	1.49216	0.111031	0.1503	0.0583858	-0.142592	-0.232566	-0.437838	-0.33692	-0.81246	NA	-0.323281	-0.242379	-0.107819	NA	0.123401	0.262433	8.13446	7.84314	_QPQS(ph)PLSSQSTQNQAIPR_	1
2939	109.04	102.08	116.82	83.758	124.84	81.317	NA	100.35	110.22	NA	137.27	123.41	NA	NA	24.594	0.0170667	-0.158445	-0.30308	0.386701	0.286053	0.352081	0.599603	0.751378	1.02609	NA	1.00281	1.0966	0.949049	NA	1.3639	-0.124676	-0.100701	-0.107928	0.474462	-0.194212	-0.0890832	-0.159444	-0.238919	-0.261846	NA	-0.510026	-0.340021	-0.751732	NA	-0.474693	8.04438	7.4926	_YAQNSS(ph)PTAAHFQPQR_	1
131	67.115	NA	81.311	NA	NA	47.532	NA	NA	116.96	107.61	101.36	120.53	NA	NA	112.72	-0.0688616	0.104471	0.553655	NA	0.813853	0.822608	NA	NA	0.759667	0.594262	0.842134	0.915253	0.66421	NA	0.65104	0.347552	0.231064	0.00891709	NA	-0.415384	-0.223997	NA	NA	-0.691429	-0.598457	-0.404172	-0.172018	0.132906	NA	-0.222734	7.65119	7.37788	_NGHS(ph)PTNGQFPR_	1
385	171.31	197.36	258.19	159.59	178.91	180.71	126.36	98.565	169.57	304.59	273.41	223.76	162.91	142.45	224.79	0.423094	0.658828	0.677531	1.00662	0.711583	0.184598	0.778629	0.639047	NA	0.0588014	-0.279949	-0.341263	0.291839	-0.515625	0.124196	-0.181411	-0.405815	-0.129182	-0.28988	-0.802537	-0.286903	-0.64948	-0.743472	NA	-0.401082	-0.367415	-0.366913	-0.220866	-0.442654	-0.466975	8.08386	7.77035	_ISDNDFQNIGPAPRPPS(ph)SNSQGR_	1
1323	366.79	361.17	311.34	342.37	334.73	342.42	356.78	323.88	300.17	364.76	339.9	358.45	329.57	356.24	342.42	0.0761486	0.282973	0.211386	0.356257	0.335712	0.433066	0.586693	0.702923	0.799004	0.737514	0.883464	1.1141	1.29631	1.58472	1.51374	0.171079	0.484499	0.438612	0.268794	0.352307	0.339935	0.468218	0.404576	0.629566	0.270947	0.460795	0.40174	0.338453	0.492827	0.476848	8.86934	8.58124	_TEQDDILETEAS(ph)PAKDDDEIR_	1
2461	218.12	172.91	200.77	222.45	190.82	174.52	169.92	121.82	NA	211.57	190.82	222.57	NA	127.3	174.95	-0.00251248	-0.16125	-0.0813848	0.0482362	-0.103968	-0.443438	-0.273605	-0.0406304	NA	-0.271844	-0.432416	-0.298424	NA	-0.233566	-0.354114	0.217851	0.141694	0.295841	0.404467	0.38416	0.0336521	0.171207	0.262674	NA	0.141171	0.315566	0.229588	NA	0.188401	0.0985543	7.59825	7.39451	_SNDS(ph)EQELLEAFK_	1
3415	164.46	123.53	154.33	96.338	103.84	82.639	121.35	90.475	NA	229.69	214.08	234.55	171.52	152.88	216.48	0.108089	-0.536378	-1.1116	-0.931425	-1.00477	-1.4647	-1.23912	-1.71952	NA	-1.2327	-1.04698	-1.1256	-1.11585	-1.041	-0.908226	0.113034	0.133827	0.1595	0.615981	0.345964	0.555227	0.549521	0.405012	NA	0.475915	0.52667	0.476537	0.612871	0.542109	0.557288	8.02999	7.64946	_VCSSDSDLPGSDIKS(ph)LDEAK_	1
606	137.73	NA	140.3	129.05	167.28	150.27	49.537	37.886	NA	90.385	137.45	126.88	75.239	136.36	132.5	0.169412	0.723515	0.821139	0.679514	0.0867838	0.0170667	0.946057	1.06164	NA	0.516519	-0.00869676	-0.0992935	-0.147985	-0.844743	-0.632696	0.0352016	-0.196046	0.451752	0.721066	0.133169	0.0193461	0.0261627	0.124196	NA	1.23168	0.407733	0.241108	0.692963	-0.203568	-0.0302214	8.19772	7.83802	_VCS(ph)SDSDLPGSDIK_	1
1607	93.768	69.081	117.53	139.29	128.59	107.62	131.45	107.51	NA	101.08	143.67	106.87	NA	111.33	69.975	0.0560285	0.714751	0.688852	0.891652	0.89033	1.11776	1.04649	0.844064	NA	1.12763	1.15413	1.06447	NA	1.06564	0.63171	0.138814	0.472488	0.125916	0.271904	0.124196	0.438612	0.227618	-0.116051	NA	0.0716254	0.0411028	0.116764	NA	0.312084	-0.740312	8.13868	7.89612	_VCSS(ph)DSDLPGSDIK_	1
683	146.97	175.77	160.27	159.06	197.41	196.3	167.53	NA	NA	98.889	NA	153.36	108.13	84.249	151.96	0.111165	0.429429	0.607958	0.480265	0.31904	0.441483	0.377179	0.355129	NA	-0.101072	NA	-0.43952	-0.0677574	0.103263	-0.267566	0.254231	0.103128	0.172872	0.330329	0.143393	0.347892	0.271306	0.58111	NA	0.0844725	NA	-0.0441962	0.219215	0.218347	0.0706641	8.65085	8.17061	_VCS(ph)SDS(ph)DLPGSDIK_	2
156	71.697	118.24	175.51	129.32	115.34	127.78	NA	63.337	NA	150.7	164.01	93.152	127.22	88.992	NA	0.240009	0.996678	1.75193	2.09045	2.44951	1.95267	2.13172	2.00119	NA	1.79627	1.91762	1.4829	1.79123	1.90149	NA	0.220701	0.313362	0.455755	0.55454	0.86995	0.457752	0.24987	-0.361083	NA	-0.414095	-0.336719	-0.408053	-0.438679	-0.189039	NA	7.74071	7.46438	_TERPQSSTT(ph)PIDSK_	1
2134	145.33	124.43	117.18	98.508	NA	134.82	NA	69.485	NA	42.813	114.58	143.22	NA	134.93	166.77	-0.0631077	-0.76273	-1.2182	-1.46013	NA	-1.5317	NA	-1.58641	NA	-1.61489	-1.54907	-1.4661	NA	-1.38492	-1.35376	-0.128472	-0.109888	-0.101258	0.0418037	NA	0.179256	NA	0.154842	NA	0.200253	0.206393	0.21176	NA	0.219958	0.26123	7.78888	7.5141	_SEATPQPATSAS(ph)PK_	1
856	57.019	NA	57.019	42.809	46.592	NA	NA	NA	13.404	46.069	57.019	57.019	NA	NA	NA	-0.093525	NA	0.270708	0.397803	0.230572	0.952334	NA	NA	0.8746	0.822689	0.738379	1.02396	NA	0.837297	NA	0.0375931	NA	-0.149777	0.198243	0.093425	0.18612	NA	NA	0.123534	0.0750534	-0.167475	-0.168415	NA	0.357045	NA	7.3857	7.01198	_SAS(ph)PTLPTRR_	1
672	256.49	182.34	278.82	241.52	288.57	197.84	96.391	124.18	NA	237.31	275.23	252.77	NA	38.417	NA	0.0487942	0.162339	0.226755	0.203514	0.191942	0.0709388	0.235359	0.141433	NA	0.502229	0.542506	0.327572	NA	0.506297	NA	-0.0515188	-0.39174	-0.239123	-0.389678	-0.389565	-0.8962	-0.318902	-0.655512	NA	-0.633524	-0.532074	-0.845702	NA	-0.656558	NA	7.8026	7.53843	_NTSYQES(ph)PGLQERPK_	1
1804	96.673	87.566	74.296	130.47	105.46	106.52	87.566	104.95	NA	80.507	48.216	70.197	NA	85.734	98.943	-0.146228	0.0578315	-0.0750944	0.0219061	-0.0406304	-0.0711484	-0.283053	-0.250045	NA	NA	-0.310826	-0.0664274	NA	-0.461819	-0.361973	-0.254307	-0.431773	-0.557072	-0.569115	-0.615685	-0.504714	-0.351369	-0.740119	NA	NA	-0.425036	-0.28539	NA	-0.332262	-0.402645	7.80383	7.54583	_LDS(ph)PVSENGEIK_	1
3884	115.66	145.02	134.29	93.73	117.31	83.606	72.771	NA	NA	171.07	119.01	150.94	NA	80.98	126.51	0.418999	0.275245	0.135666	0.359971	-0.0562812	0.402722	0.00144197	NA	NA	-0.220228	-0.476358	-0.614911	NA	0.509544	-0.334753	0.145612	0.164786	0.140386	0.384713	-0.0541676	0.280481	-0.0274103	NA	NA	-0.136315	-0.215144	-0.193074	NA	-0.266489	-0.316672	7.84605	7.64529	_NTS(ph)YQES(ph)PGLQERPK_	2
2648	87.25	74.321	39.149	116.57	75.261	61.801	NA	41.087	NA	91.407	58.498	68.231	NA	NA	119.75	0.102994	-0.130729	-0.054632	0.0546401	-0.0128684	0.184217	NA	-0.00218012	NA	0.288299	0.321004	0.193078	NA	NA	0.572502	0.346985	0.147307	0.34301	0.37362	0.253989	0.210514	NA	0.266157	NA	0.184598	0.229096	0.337996	NA	NA	0.181293	7.88858	7.7594	_QDSVANNEEDVTENKS(ph)IEDVQEEVQGK_	1
2869	73.067	62.303	73.067	70.977	NA	73.067	73.067	72.006	NA	51.092	NA	25.386	NA	51.927	NA	0.210264	-1.18712	-1.05466	-0.972025	NA	-1.21776	-1.65413	-1.05562	NA	-1.63062	NA	-1.69008	NA	-1.53007	NA	0.359858	0.0787464	0.147958	0.409147	NA	0.237808	0.0359054	0.369383	NA	0.330788	NA	0.495797	NA	-0.0885769	NA	7.3285	7.13265	_SVDVLS(ph)FK_	1
953	181.87	340.41	300.15	285.38	281.96	243.7	381.27	316.76	209.75	321.58	351.77	298.15	182.39	227.2	204.82	0.218595	0.272023	0.236829	0.261471	0.272979	0.595886	0.280719	0.328607	0.364124	0.178619	0.123136	0.182819	0.0496308	0.276318	0.258097	0.10286	0.0496308	0.111031	-0.000461736	-0.00223791	0.00934717	0.0200577	0.0553345	-0.0353574	0.0533894	0.0236102	0.0657102	0.0176369	0.0086303	0.0377336	8.76399	8.31549	_KIEFGVNEDDS(ph)DNDIR_	1
329	197.09	232.37	261.63	NA	225.86	217.26	237	223.5	180.62	269	282.33	283.83	192.85	147.17	58.671	-0.390283	0.0835197	0.421156	NA	0.683652	0.522759	0.780226	0.697863	0.631058	0.926759	0.925088	1.00813	1.12525	1.23591	1.17294	-0.18092	-0.0877794	-0.0431702	NA	-0.0398294	-0.10597	-0.027822	-0.0400815	-0.13155	-0.0461611	0.0277203	0.0513025	0.0292762	-0.0502335	-0.120137	8.241	7.90238	_KVESLGS(ph)PSGATK_	1
2403	131.53	130.61	129.17	143.94	143.94	141.54	143.94	130.61	109.84	119.17	115.12	118.51	NA	140.31	148.48	-0.18313	-0.340916	-0.0211454	0.0677764	-0.0194774	0.0828388	0.315334	0.451541	0.363003	0.476745	0.470303	0.50518	NA	0.79859	0.916477	-0.0911564	-0.150097	0.0666748	0.161952	0.1149	-0.0353574	0.247563	0.237686	0.0332292	-0.0948956	-0.108565	-0.113426	NA	-0.0566262	-0.0383767	8.19703	7.94175	_IETPVT(ph)PTETK_	1
401	178.68	171.14	171.08	141.34	130.72	146	113.65	NA	74.296	171.08	161.49	171.26	NA	NA	NA	0.1145	0.555129	1.15931	1.37962	1.26021	1.09795	1.0554	NA	0.237808	0.262313	-0.199786	-0.0139896	NA	NA	NA	-0.0281604	0.0973411	0.414027	1.04488	0.863146	0.870976	0.488926	NA	0.491699	0.417488	0.281075	0.265917	NA	NA	NA	8.17173	7.88125	_SASS(ph)SSTINHVLK_	1
1038	122.01	174.2	163.91	231.06	138.66	124.86	NA	NA	66.335	202.95	166.27	159.74	40.381	NA	NA	-0.305985	0.10916	0.0251706	0.432318	0.581592	1.07272	NA	NA	NA	0.790689	0.657366	0.476122	0.282618	NA	NA	0.342213	0.117695	0.27023	0.257855	0.453439	0.748204	NA	NA	NA	0.0280033	0.0429244	0.133695	-0.115426	NA	NA	7.64386	7.45171	_KSS(ph)DIDQVNNAEDPSR_	1
2238	NA	132.13	99.011	NA	79.511	NA	NA	79.311	NA	NA	100.97	127.91	NA	NA	NA	0.0721744	-0.250921	-0.207794	-0.0395921	0.00115369	-0.0550966	-0.142194	-0.13641	NA	-0.149137	0.00115369	0.0565835	NA	-0.0570914	NA	0.355355	0.242206	0.355129	0.362217	0.494364	0.250113	0.361319	-0.0553364	NA	0.0669502	0.301939	0.0775165	NA	0.2529	NA	7.68737	7.35676	_SIYDGSAPS(ph)FHEAK_	1
2467	215.61	202.25	201.65	178.67	130.2	216.54	227.34	202.25	201.76	220.85	207.64	220.06	209.39	141.54	148.52	0.0401209	-0.0582176	-0.156531	-0.282	-0.476358	-0.369203	-0.229044	-0.325901	-0.288699	-0.170767	-0.244822	-0.160298	-0.0886229	-0.0420557	0.140779	0.0469799	-0.0182788	-0.0404672	0.0418037	-0.0499945	0.121679	-0.0226248	0.0375931	-0.0716941	0.0149265	-0.0865993	-0.041239	-0.099139	-0.123701	0.174406	8.87482	8.41454	_QEAPKS(ph)PSPLK_	1
3454	99.796	71.98	93.424	103.32	96.673	109.1	101.75	NA	NA	109.1	95.538	102.63	66.387	95.822	95.854	-0.183376	-0.451346	-0.179139	-0.22011	-0.166778	-0.426878	-0.146515	0.041243	NA	0.00877371	-0.226493	-0.28293	0.0550568	-0.200134	-0.290092	-0.0115007	-0.219085	0.0291348	-0.0494868	0.0801119	-0.176609	0.0931545	0.159629	NA	0.0912598	-0.0599009	-0.0617368	0.0223323	-0.0255441	-0.192431	8.3061	8.10285	_SAT(ph)PPSSITAAK_	1
3489	156.25	193.96	160.04	182.7	155.57	144.29	142.19	89.232	NA	173.03	170.95	162.46	NA	151.38	206.19	-0.047398	-0.0902499	-0.265952	-0.334116	-0.484489	-0.409527	-0.531073	-0.584544	NA	-0.524811	-0.677864	-0.518412	NA	-0.416885	-0.447997	-0.0156513	-0.144744	-0.0592694	0.0154976	-0.0437203	-0.117537	-0.0516683	-0.0209844	NA	NA	-0.166438	-0.0206477	NA	-0.0220973	-0.0214383	8.40678	8.11274	_QEAPKS(ph)PS(ph)PLK_	2
18	162.7	140.78	150.19	114.06	153.2	172.43	162.7	109.1	92.952	162.7	178.22	97.065	92.952	156.96	162.7	0.233397	0.246347	0.405775	0.646255	0.706995	0.790355	0.847356	0.964214	0.86924	0.683023	0.58246	0.710173	0.507719	0.993276	0.949423	0.351967	0.535157	0.631244	0.799087	0.732573	0.699019	0.819668	0.7433	0.745969	0.587077	0.545672	0.655901	0.377068	0.602077	0.502229	8.68802	8.35843	_EET(ph)PLAEPTNVSK_	1
163	242.85	291.17	270.94	277.69	252.67	255.42	283.12	283.12	167.93	285.32	298.47	293.59	233.49	226.08	143.14	0.0384362	0.0551957	0.121413	0.219835	0.227987	0.212507	0.174023	0.377735	0.229342	0.0982848	0.181293	0.176195	0.212507	0.414244	0.367483	0.0894982	0.12618	0.250113	0.18916	0.224905	0.245739	0.190678	0.233152	0.0472592	0.0827026	0.110497	0.144177	0.147437	0.171975	0.0990932	8.87839	8.57794	_RES(ph)TEGVLDGSK_	1
667	52.19	154.07	115.88	140.97	NA	NA	NA	53.278	NA	133.21	146.15	NA	NA	NA	NA	0.0897693	0.560519	0.634872	0.52697	0.640899	0.587653	NA	0.61899	NA	0.624241	0.364012	NA	NA	0.51167	0.281075	-0.0354905	0.342327	0.340961	0.377401	0.502025	0.552475	NA	0.521453	NA	0.290188	0.109695	NA	NA	0.133169	0.198746	7.65475	7.31259	_KQTAS(ph)PLSSSTEEPK_	1
1001	NA	86.214	77.24	70.529	64.52	70.529	81.632	NA	NA	97.45	111.83	94.532	NA	107.61	124.62	NA	0.367595	0.581207	0.226509	0.670115	0.849439	1.09653	NA	NA	1.03633	1.46942	1.05457	NA	1.46749	1.38067	NA	0.819586	1.17306	0.634407	1.10588	0.545771	0.66948	NA	NA	0.718526	1.1234	0.355016	NA	0.362778	0.330903	7.85437	7.4972	_VEPVEGS(ph)LQSK_	1
2847	157.11	132.4	93.738	63.546	130.87	124.96	130.92	70.802	NA	109.42	94.366	128.99	NA	59.286	NA	0.0328061	-0.335044	-0.686824	-0.913108	-1.04928	-0.929611	-0.725661	-0.850637	NA	-1.14404	-0.744076	-0.963166	NA	-0.816113	NA	0.1038	0.195222	0.274172	0.116365	0.278342	0.34551	0.203138	0.610133	NA	0.28759	0.437654	0.36614	NA	0.296428	NA	7.74245	7.57153	_EETPLAEPTNVS(ph)K_	1
3116	NA	NA	NA	34.687	NA	46.714	58.089	NA	NA	NA	70.151	130.52	64.072	109.01	NA	-0.15563	NA	NA	-0.533911	-0.570679	-0.635719	-0.58342	NA	NA	-0.943195	-0.876069	-0.419488	-0.794407	-0.642212	-0.486691	-0.252467	NA	NA	0.237197	0.252658	0.277271	0.14496	NA	NA	0.108089	0.152378	0.194213	0.055751	0.245252	0.204266	8.25191	8.05884	_EEVPEPVAGPIVESSVTEKS(ph)PALPQADDPIVETK_	1
3737	163.55	131.53	111.56	176.75	144.24	179.1	99.774	NA	NA	183.93	201.66	119.72	96.77	139.67	112.73	-0.0054782	-0.134936	-0.488269	-0.260497	-0.412789	-0.31964	-0.593398	-0.512534	NA	-0.65499	-0.742434	-0.529448	-0.78076	-0.883609	-0.911478	0.0137838	0.00590296	0.207143	-0.129387	-0.167977	0.0798389	-0.0430661	-0.0420705	NA	0.0930192	0.246226	-0.0285429	0.00963382	0.103397	0.0959919	8.21898	7.8711	_KSNES(ph)LDDNEEEDGVTGTTTEDVTGTSR_	1
2190	53.793	NA	95.111	NA	NA	42.015	66.381	13.435	NA	191.74	168.84	221.44	221.44	82.266	179.43	0.103531	-0.0668957	-0.0130576	NA	NA	0.220578	0.497536	0.143785	NA	0.197236	0.503858	0.13606	NA	0.769941	0.239154	0.104471	-0.106017	-0.142385	NA	NA	0.233643	0.175045	0.20989	NA	-0.0316364	0.125122	-0.00539131	-0.00714458	-0.00384268	0.0578315	8.26236	7.74572	_VRDNESYSATNNNNLLRPDDNDYNNEALS(ph)DIDR_	1
354	39.629	45.33	70.26	70.26	54.402	NA	39.685	35.35	NA	74.966	65.472	65.472	NA	29.341	NA	0.271545	0.648465	1.38869	1.58043	1.31904	1.57017	1.25665	1.30118	NA	0.836005	0.753776	1.1117	0.593784	0.280481	0.281194	0.0749164	0.243791	0.380951	0.613343	0.497025	0.625083	0.241718	0.35095	NA	0.115566	0.0543623	0.271067	0.177599	-0.195385	0.107286	7.71121	7.2866	_T(ph)VDEQITANENNK_	1
443	54.812	NA	NA	104.17	39.685	55.885	56.527	95.651	NA	57.794	39.685	43.548	NA	67.136	NA	0.45386	NA	NA	0.494569	0.671475	0.503145	0.534858	0.545771	NA	0.784085	NA	0.861161	NA	0.65361	0.510354	0.328492	NA	NA	0.395611	0.351289	0.122739	0.281669	0.425352	NA	0.311968	NA	0.277033	NA	0.065848	-0.112974	7.78605	7.51176	_SVDAS(ph)PNDVTR_	1
3033	272.58	235.06	324.92	423.26	431.91	194.29	247.6	268.64	NA	335.66	408.8	232.22	86.507	122.95	107.63	0.102725	-0.0778326	-0.390321	-0.70038	-0.751587	-0.720089	-0.863887	-1.10364	NA	-0.797864	-0.718118	-0.570657	-1.05095	-1.18501	-1.03446	0.174918	0.0448837	-0.127463	-0.308609	-0.325322	-0.472609	0.110631	-0.274686	NA	0.165815	0.143263	0.141956	0.0561673	-0.214592	0.15562	8.52308	8.09531	_FGS(ph)DTDDDDIDLKPVEGGKDPDNQSLPNSEK_	1
3690	193.77	188.7	149.29	202.58	184.54	104.52	173.08	139.96	NA	303.12	258.91	286.51	70.986	139.16	107.63	-0.136363	-0.189137	-0.201659	-0.142497	-0.242038	0.0489336	-0.249942	-0.0844867	NA	-0.117662	-0.211882	-0.0863389	-0.237166	-0.0416844	-0.0690281	0.175812	0.131853	0.055751	0.230941	0.0430645	0.496922	0.127369	0.182565	NA	0.164658	0.0831112	0.168642	0.0847446	0.281787	0.0723116	8.37559	7.94065	_FGSDT(ph)DDDDIDLKPVEGGKDPDNQSLPNSEK_	1
3626	171.16	182.33	224.79	110.33	229.34	156.81	185.43	18.775	156.17	216.7	248.46	133.85	18.965	161.02	278.3	-0.0395624	-0.0916328	0.0747794	0.0167815	0.0240359	-0.101722	-0.0542725	-0.102512	-0.154088	-0.346591	-0.291327	-0.230618	-0.445441	-0.33328	-0.34077	0.0503276	0.0728604	0.064469	0.104605	0.201885	0.213627	0.0799754	0.173767	0.0946415	-0.095805	-0.0836457	0.000721167	0.0182069	0.115033	NA	8.84952	8.64455	_FGS(ph)DT(ph)DDDDIDLKPVEGGKDPDNQSLPNSEK_	2
1142	NA	NA	NA	NA	NA	NA	NA	NA	NA	NA	NA	3.3922	NA	4.4511	NA	0.0832474	0.748118	NA	0.738465	0.878765	1.11723	NA	1.02567	NA	1.3779	NA	1.4479	NA	1.21624	1.21213	0.023894	0.0941009	NA	-0.129118	-0.107182	0.138683	NA	-0.0392214	NA	-0.00768112	NA	-0.09883	NA	-0.102047	0.0499095	7.5988	7.44246	_(ac)PS(ph)FNPVR_	1
673	118.22	116.24	NA	NA	79.445	88.222	NA	NA	NA	NA	NA	70.091	NA	59.429	120.67	-0.0179574	0.142217	0.476952	0.188528	-0.0112971	0.0727232	-0.0329938	-0.0433485	NA	0.197111	NA	0.301002	NA	0.137897	0.26111	-0.0579472	0.283922	0.148609	0.2949	-0.0337763	0.0988238	0.209266	-0.0887303	NA	0.0500489	NA	0.090176	NA	0.107554	-0.0294261	7.63225	7.36391	_DVDVSGANS(ph)DENSSPSSTIK_	1
3908	193.54	177.22	NA	224.49	191.42	NA	NA	184.45	NA	NA	NA	103.53	NA	23.44	16.506	-0.0798287	NA	-0.205231	0.13829	0.102322	NA	-0.338798	0.197236	NA	0.184725	NA	-0.290356	NA	0.0472592	-0.165968	0.108357	NA	-0.113317	-0.314428	-0.03354	NA	0.00331439	-0.0953117	NA	0.425996	NA	-0.184998	NA	0.20201	0.193456	8.0664	7.52977	_HGLFVDS(ph)ESDLENLEGNDDINK_	1
1597	254.05	332.44	272.12	264.19	210.06	19.324	258.11	104.12	NA	362.87	380.71	320.65	NA	NA	NA	0.0371713	0.0900404	0.0207689	0.147437	0.132643	0.20063	0.156914	0.388796	NA	0.420833	0.300651	0.301822	-0.0199308	NA	0.172103	0.0494914	0.119688	-0.113364	0.145873	0.1038	0.15004	0.0676387	0.115433	NA	0.00302648	-0.021819	0.0243197	-0.529468	NA	-0.163688	8.46891	7.89471	_HGLFVDS(ph)ES(ph)DLENLEGNDDINKSDK_	2
3540	86.625	NA	72.644	NA	NA	64.723	NA	29.118	NA	100.27	107.45	85.35	55.588	70.453	86.546	0.111298	-0.123387	-0.32292	NA	NA	-0.477864	-0.544856	-0.522696	NA	-0.647061	-0.691616	-0.599047	-0.680475	-0.644442	-0.643653	0.265677	0.313362	0.1595	NA	NA	-0.033038	0.0350608	0.0503276	NA	0.171591	0.113034	0.339479	0.0497702	0.306146	0.151989	7.76572	7.37983	_RNS(ph)M(ox)DDASTDQYSLDPGDSDKK_	1
838	167.97	228.38	178.54	195.46	247.36	194.15	114.02	139.11	NA	195.46	142.98	193.27	28.813	144.57	247	-0.0718761	0.00891709	0.0695647	0.0553345	-0.0504725	-0.0935557	-0.0206038	-0.0983974	NA	-0.101536	-0.195632	-0.268469	0.0993625	-0.261431	-0.202854	0.052555	-0.104977	-0.0959746	-0.100066	-0.135016	-0.116457	-0.089866	-0.180381	NA	-0.202705	-0.185179	-0.190306	-0.325684	-0.248948	-0.209061	8.26949	7.95223	_DSITSSSTTT(ph)PPSSQQK_	1
3535	191.16	172.26	166.51	169.73	203.38	154.99	179.2	92.846	107.6	189.31	192.63	164.85	134.12	147.76	164.65	-0.0716486	-0.0733325	-0.252157	-0.311005	-0.556372	-0.74899	-0.706912	-0.869095	-0.984445	-0.92596	-0.977469	-0.923824	-0.912972	-0.95716	-1.09783	0.221444	0.336283	0.254231	0.341075	0.405557	0.405448	0.393306	0.599508	0.538935	0.415867	0.486869	0.449218	0.423094	0.508226	0.413594	8.75199	8.53662	_TVQDAKPAPSVATNDPS(ph)PEPVPSAPEER_	1
481	115.74	125.97	123.95	109.71	96.626	NA	96.158	74.846	NA	164.29	178.4	153.63	26.898	90.485	20.92	-0.303436	-0.141319	0.0434845	0.0040339	0.204391	0.709644	0.633106	0.720016	NA	0.957023	0.968791	1.02517	1.01257	1.38538	1.35462	0.27965	-0.0208087	0.237808	0.156785	0.116099	-0.279091	0.441908	0.0335111	NA	0.138552	-0.0456548	0.271306	0.0339339	-0.187313	-0.211047	8.38943	7.89648	_SSGIDEDEVVT(ph)PAEDAKEEEEEHPPLPAR_	1
365	145.14	173.89	157.55	136.44	153.94	103.29	161.84	84.404	161.84	201.15	201.63	185.7	154.14	157.07	146.64	0.144699	0.147437	0.187008	0.331705	0.316377	0.0795658	0.253263	0.091666	0.0522768	0.0401209	0.0468403	0.0206267	0.0405418	0.181675	-0.00563751	-0.058473	0.165815	0.0214797	0.376513	0.0955869	-0.0796152	0.0144981	0.0230424	-0.119322	-0.102837	-0.0269398	-0.0717851	0.0144981	0.0277203	0.0632268	8.26446	7.90367	_WQPLPPEPLDT(ph)TPTKVNAVSR_	1
554	137.24	NA	164.79	116.72	128.97	153.94	135.01	120.85	115.45	135.58	178.58	83.701	NA	NA	NA	0.0703893	NA	0.242938	0.297015	0.198494	0.282143	NA	0.476226	-0.104124	0.0388575	-0.0496212	0.128161	-0.279757	-0.0660346	0.235482	0.281312	NA	0.0799754	0.0922074	0.213752	0.00891709	NA	0.559443	-0.194757	-0.433467	-0.232769	-0.610389	-0.244104	0.0732718	-0.129718	8.01695	7.43101	_WQPLPPEPLDTT(ph)PTKVNAVSR_	1
1351	161.55	115.02	172.69	177.02	158.44	139.11	171.13	130.36	63.706	194.08	210.22	210.22	192.94	198.35	195.53	0.165944	0.21661	0.154065	0.238542	0.180912	0.0388575	0.27011	0.290896	0.308477	0.127237	0.138683	0.0499095	0.0344975	0.0415234	0.0294175	0.123004	0.323658	0.232784	0.387032	0.51339	0.325962	0.23131	0.350837	0.381394	0.133827	0.202888	0.0791562	0.19333	0.187641	0.212881	8.85939	8.58936	_KNPDEDEFLINS(ph)DDEM_	1
3791	16.228	212.39	NA	NA	201.64	12.481	12.848	43.888	288.82	37.552	47.564	198.84	119.41	7.9934	NA	0.158725	0.148088	0.0976108	NA	-0.0863236	0.0569996	0.0112094	0.190678	0.00834346	-0.0322116	-0.091556	0.0371713	-0.0377842	0.0233263	-0.182017	0.00891709	0.160662	0.368489	NA	0.589476	0.356369	0.326077	0.475396	0.42191	0.0776532	0.105812	0.226262	0.17479	0.399007	0.196481	8.47331	7.53204	_EQHHEDS(ph)EEEDSWSQFVEK_	1
107	213.48	308.1	312.15	209.74	239.19	222.51	232.82	118.32	NA	323.69	NA	320.79	219.35	159.74	192.63	0.158466	0.283566	0.538637	0.625645	0.645517	0.533464	0.415975	0.346985	NA	-0.110978	NA	-0.102171	-0.0982893	0.0824301	0.0137838	-0.196889	0.105142	-0.00891449	0.077243	0.0126402	0.0226164	-0.347913	-0.4057	NA	-0.430198	NA	-0.426994	-0.393823	-0.446364	-0.408704	8.76272	8.05831	_VVAETTYIDT(ph)PDT(ph)ETK_	2
3071	86.772	106.29	113.53	82.55	59.248	51.875	73.022	66.533	107.37	111.88	118.52	118.52	NA	80.469	78.763	-0.214542	-1.10482	-0.327004	-0.890225	-0.718925	-0.0588486	-0.772752	-0.707124	-0.284792	-0.499076	-0.486873	-0.308573	NA	0.409472	-0.172929	-0.143484	-0.67489	-0.162816	-0.745454	-0.659631	-0.0298531	-0.821126	-0.586883	-0.118962	-0.228655	-0.384339	-0.350817	NA	0.876095	-0.149825	8.01157	7.68361	_SRS(ph)PFTVETR_	1
3005	186.01	162.81	199.7	181.26	186.63	135.21	148.89	104.82	NA	237.15	243.16	174.63	NA	NA	NA	0.105142	-0.359675	-0.813981	-0.590419	-0.61072	-0.556521	-0.502485	-0.150225	NA	-0.727165	-0.697383	-0.725828	NA	NA	NA	-0.165353	0.0396999	0.0409625	0.203514	0.176195	0.240009	0.343124	0.340049	NA	0.117828	0.0576929	0.118626	NA	NA	NA	7.82052	7.58041	_RPS(ph)DDNELVLNMSGK_	1
1946	253.72	240.18	265.41	270.93	269.57	281.38	244.26	262.3	72.496	280.05	280.05	260.67	128.31	260.67	284.67	-0.0629268	-0.0334219	-0.135871	-0.139887	-0.198725	-0.218783	-0.237966	-0.250697	-0.513172	-0.272838	-0.337977	-0.440146	-0.373925	-0.364311	-0.334225	0.0450235	0.081885	0.0589399	0.0192037	0.0117819	0.0142124	0.086512	0.0154976	0.0183493	-0.0285429	0.0204844	-0.0286459	-0.111617	-0.0301772	-0.0032208	9.13764	8.67235	_LNS(ph)PNSNINK_	1
473	117.66	138.78	123.59	104.88	159.75	160.6	141.44	111.75	138.6	165.97	NA	139.31	NA	68.101	150.99	-0.235739	0.063641	0.392977	0.236952	0.290188	0.411426	0.67229	0.28629	0.644225	0.506297	NA	0.403159	NA	0.319618	0.254957	-0.0802862	-0.257373	-0.271635	-0.516037	-0.527304	-0.461223	-0.453399	-0.602898	-0.627716	-0.523318	NA	-0.405967	NA	-0.680498	-0.485135	8.56587	8.33948	_AAS(ph)VSPSTKPLNTEPESSSVQPTVSSESSTTK_	1
744	66.479	85.937	110.16	79.054	129.64	36.059	87.21	48.867	NA	83.022	57.629	50.464	NA	86.434	95.741	-0.404344	-0.198692	-0.105365	-0.50181	-0.712031	-0.0231818	-0.19674	0.494262	NA	-0.408474	0.163112	-0.00943717	NA	0.362105	-0.189664	0.0922074	0.290778	-0.182835	-0.210763	-0.489403	0.0806577	-0.332789	0.515712	NA	-0.510087	0.460376	0.0133551	NA	0.163241	-0.368737	8.13325	7.9127	_ANSIPSVIGAQEPPQEAS(ph)PAEEATK_	1
2045	252.28	272.95	246.76	252.67	191.54	138.52	194.7	25.221	185.44	275.19	281.63	290.96	195.54	223.54	NA	-0.0833094	-0.276642	-0.236979	-0.0954196	0.148739	0.24184	0.289834	-0.280107	0.643672	0.379066	0.434775	0.416083	0.45628	0.647361	NA	0.0380147	0.0721744	0.148609	0.163885	0.164014	0.207268	0.0618453	-0.290568	0.296663	0.0443242	0.0683269	0.091666	-0.0713151	0.082975	NA	8.31867	8.0382	_SEVSNQS(ph)PAVVESNTNNTSQEEKPVK_	1
2289	79.762	NA	98.121	58.015	107.74	72.227	24.397	30.306	98.121	114.88	174.28	150.72	81.373	43.888	110.94	0.341303	-0.087672	0.0522768	0.180275	1.29655	0.0368901	0.352307	0.158854	0.0784732	0.449324	0.260748	0.217107	0.456701	0.761881	0.450591	0.398022	-0.0242671	0.11703	1.5148	-0.118429	0.115033	0.159242	-0.000938057	0.0392788	0.147697	0.0375931	0.0894982	0.245861	0.0302654	-0.0393104	8.44562	7.683	_M(ox)REEEQTSQEKS(ph)PQENTLPR_	1
2757	135.01	128.52	172.71	NA	68.439	NA	68.269	65.073	NA	134.17	132.49	65.073	54.53	NA	124.61	0.0506062	-0.328073	-0.235331	0.00920383	-0.0543474	NA	-0.429945	-0.338633	NA	-0.732189	-0.546435	-0.573317	-0.363605	NA	-0.657218	0.164915	0.236584	0.319387	0.690909	0.512783	NA	0.108357	0.241108	NA	0.301354	0.304978	0.29337	0.363115	NA	0.174151	8.53349	8.1444	_SNGAPTNAS(ph)PAPPPVILQPTLQPNDQGNPLNTR_	1
2652	120.48	125.96	193.84	184.53	164.87	143.28	133.77	73.665	164.87	151.98	104.96	205.6	70.291	84.247	158.94	0.0416635	-0.114441	-0.345088	-0.583376	-0.384038	-0.186311	-0.567447	-0.214759	-0.33579	-0.389187	-0.372244	-0.198576	-0.423004	-0.374898	-0.334826	0.214622	0.0606008	-0.0363187	0.0210533	0.0558898	0.139208	-0.00124125	0.190299	0.0729976	0.202888	0.057277	0.170053	-0.0276455	-0.0931248	0.0942361	8.89094	8.5298	_AAS(ph)VS(ph)PSTKPLNTEPESSSVQPTVSSESSTTK_	2
3371	50.102	63.894	95.981	65.565	104.7	44.44	58.071	59.607	NA	97.084	31.767	35.891	NA	NA	74.678	0.142871	-0.0623091	-0.415114	-0.310432	-0.815022	-0.184425	-0.37458	-0.266038	NA	-0.261033	0.15562	-0.00323526	NA	NA	-1.10665	0.0705267	-0.02157	-0.0827745	0.122341	-0.225616	0.17479	-0.00628941	-0.0343967	NA	-0.012519	0.215492	0.27011	NA	NA	-0.674752	7.86051	7.57062	_LSSSMPNS(ph)PK_	1
3745	95.981	101.62	110.44	94.551	101.2	68.83	62.287	84.468	55.196	99.481	149.32	115.91	NA	NA	NA	0.444243	0.260267	0.802814	0.515612	0.317883	-0.278636	0.448584	0.313246	0.142087	0.208392	-0.0432147	0.137241	NA	-0.130997	-0.286726	0.0221902	0.0586628	0.465191	0.388024	0.335826	0.201006	1.02581	0.254231	-0.043869	0.265677	0.229588	0.119954	NA	-0.122366	0.383718	7.7225	7.3862	_SYS(ph)ANDLHM(ox)AR_	1
369	250.94	145.91	200.48	115.98	212.76	184.15	141.97	135.09	NA	164.02	206.21	237	NA	132.13	NA	0.260748	0.303576	0.361207	0.619554	0.265917	0.215119	0.603122	0.370611	NA	-0.10231	0.0540844	-0.117427	NA	0.272382	NA	0.167229	0.212258	0.29901	0.346418	0.0183493	0.230572	0.250719	0.418244	NA	0.0482362	0.0140696	0.0164963	NA	0.0727232	NA	7.79485	7.45957	_LTIFQQVDAPKS(ph)PK_	1
2972	51.875	51.875	51.875	51.875	51.875	51.875	42.209	47.915	42.209	51.875	51.875	51.875	47.915	39.424	NA	0.0153548	0.0129262	0.0179219	-0.0265136	-0.0251036	-0.0158263	0.0404015	0.00891709	0.0735461	0.220206	0.161307	0.341644	0.135404	0.240375	0.300651	0.0113525	-0.0854049	-0.149665	-0.144489	-0.0918481	-0.0537333	-0.130729	-0.204117	-0.0507564	-0.0874421	-0.137822	-0.121345	-0.0666389	-0.0733781	-0.182409	9.07037	8.83943	_YPVGGIFHGY(ph)EVRR_	1
872	127.36	153	184	196.48	166.65	162.69	177.93	110.25	NA	112.02	132.95	127.07	105	109.84	NA	0.44869	2.26376	2.6843	2.61885	2.23658	1.42283	1.09977	0.912113	NA	0.89344	0.922046	0.766977	0.729792	0.604546	0.828713	0.390778	-0.100422	-0.233074	-0.735067	0.0893626	-0.247525	-0.477683	-0.650703	NA	-1.9018	-2.11472	-1.32843	-1.53768	-1.42163	-1.37404	8.25799	7.77657	_EQDNKT(ph)PILNK_	1
71	109.85	107.47	101.29	92.95	105.46	101.6	109.75	100.64	135.21	NA	101.29	101.89	NA	82.477	NA	-0.00426224	0.202512	0.349931	0.770787	0.846634	0.856627	0.483983	0.978049	0.458697	NA	0.182184	-0.084242	0.329755	0.535058	0.401958	-0.176805	0.209017	0.0807941	0.219215	-0.0455208	-0.116035	-0.0271015	-0.142003	-0.113754	NA	0.0448837	-0.258166	-0.171645	-0.404134	-0.122209	8.03731	7.74773	_EATT(ph)PTIETPISCKPSLFR_	1
376	150.65	148.35	138.96	NA	130.25	114.92	NA	118.14	NA	109.08	130.32	154.19	117.04	75.661	NA	0.14509	0.443713	0.67075	NA	0.933648	0.763582	NA	0.851119	NA	-0.23399	-0.199636	-0.323967	-0.643721	0.064607	NA	0.0881416	0.213876	0.238542	NA	0.294782	0.103665	NA	0.132379	NA	-0.176528	-0.300288	-0.377482	-0.804778	-0.310343	NA	8.26269	8.04467	_TVPPTAVNSTLNSTHGTETAS(ph)PK_	1
1118	42.106	NA	56.947	NA	NA	49.638	NA	72.532	NA	89.197	105.32	67.33	90.468	100.7	111.65	-0.336756	0.090718	-0.119855	NA	NA	-0.283492	NA	-0.184343	0.101516	-0.250749	-0.238732	-0.16351	-0.250715	-0.50275	-0.120765	-0.110417	0.0301242	-0.19309	NA	NA	-0.219656	NA	0.0908534	0.064469	0.120219	0.00619029	0.0982848	-0.0434377	0.0776532	-0.0464442	7.93584	7.49364	_RSS(ph)IDADELDPM(ox)SPGPPSKK_	1
2750	132.24	145.49	169.54	104.09	134.02	102.28	117.2	82.529	NA	143.58	123.1	125.22	NA	115.68	122.33	0.245009	-0.447367	-0.244002	0.377512	-0.573896	-0.505984	-0.536189	0.0984196	NA	-0.824495	-0.137172	-0.673785	NA	-0.808008	-0.72781	0.0356239	0.350271	0.39835	0.49375	0.482125	0.535157	0.230572	0.63385	NA	0.283803	0.362217	0.362554	NA	0.410233	0.339251	7.87374	7.62955	_SNLAMS(ph)PPSIR_	1
3132	137.27	160.03	145.94	116	161.91	134.76	182.57	111.34	142.4	100.58	149.21	162.26	NA	29.733	30.961	-0.186557	-0.199736	-0.0092484	-0.126171	-0.124755	-0.044583	-0.120388	0.123931	-0.312294	-0.224014	-0.116035	0.0291348	-0.0203843	0.171079	0.12075	-0.297803	-0.162557	-0.239396	-0.066382	-0.0124172	0.00417776	-0.206795	-0.114972	-0.779645	-0.21093	-0.0767823	-0.099309	0.0166389	-0.022112	-0.0983356	7.89148	7.58956	_FDS(ph)SKLEASTTK_	1
742	107.47	109.75	99.999	109.75	124.86	125.73	124.86	114.84	NA	119.06	128.55	111.38	85.248	106.69	135.21	0.000721167	0.0184917	0.357158	-0.374542	0.226878	-0.119996	0.210389	-0.122146	NA	0.157044	0.081885	0.22367	0.209266	0.532167	0.135404	0.303342	0.105544	0.358846	0.0629506	0.285225	0.229957	0.271784	0.209765	NA	0.217727	0.051024	0.242694	0.217727	0.33514	0.223793	8.01157	7.65254	_TSAPS(ph)VNDDLLHNEVTAK_	1
1757	173.18	208.72	242.53	190.64	208.63	179.06	204.04	125.04	NA	190.64	195.36	181.83	155.16	175.77	197.69	-0.0531344	0.220454	0.15004	0.184217	-0.050876	-0.0936789	0.205643	0.112767	NA	0.270469	0.213254	0.170053	0.346985	0.273337	0.185613	0.138159	-0.136315	-0.120482	0.0867838	-0.146994	-0.109452	-0.173466	-0.174621	NA	-0.240077	-0.185376	-0.170183	-0.293695	-0.177245	-0.145956	8.41566	8.08294	_(ac)MDPHQSPADNAAS(ph)PTK_	1
3169	162.81	121.63	130.05	204.17	217.73	133.09	146.19	90.968	NA	77.391	NA	NA	100.19	81.967	93.5	-0.0131886	-0.481707	-0.160734	-0.254978	-0.189302	-0.0160159	-0.135935	0.116365	NA	-0.485479	NA	NA	-0.245899	-0.287096	-0.131139	0.0694272	0.277152	0.145743	0.136191	0.179001	0.295253	0.185105	0.508124	NA	-0.0832177	NA	NA	0.059909	0.139469	0.117429	8.09075	7.69805	_(ac)MDPHQS(ph)PADNAASPTK_	1
2368	181.78	206.65	244.85	217.29	222.21	160.12	170.68	NA	NA	199.37	NA	NA	155.87	95.153	198.73	0.0617071	-0.823447	-0.542626	-0.294686	-0.413384	-0.424707	-0.199554	NA	NA	-0.0680598	NA	-0.0254413	0.195474	0.2587	0.36614	0.0820213	0.345396	0.370834	0.625458	0.508226	0.383055	0.566377	NA	NA	0.585924	NA	0.496616	0.668845	0.723864	0.662844	8.30923	8.05105	_(ac)MDPHQS(ph)PADNAAS(ph)PTK_	2
3401	29.303	42.083	42.809	47.288	56.225	27.862	36.32	NA	NA	56.205	45.915	46.592	NA	28.806	42.976	0.582556	-0.823728	-0.741276	-0.96773	0.0802483	-0.155646	-0.897732	NA	NA	-1.0413	-1.20486	-0.941143	NA	-0.789462	-0.29161	-0.10276	0.977756	1.18688	1.20495	1.4401	1.17741	0.976877	NA	NA	1.41316	1.36882	1.20652	NA	1.36916	1.39682	7.49284	7.16891	_IS(ph)LGSGAAR_	1
990	67.115	67.275	111.31	70.68	104.26	68.42	61.212	67.964	NA	67.964	77.527	60.401	NA	76.262	77.912	0.528971	1.17146	0.773996	0.0415234	0.118626	0.198494	0.49682	0.222681	NA	0.927366	0.55817	0.93138	NA	0.193835	0.25411	0.434882	0.389016	0.254352	0.0086303	0.0440443	0.167229	0.0590783	0.168514	NA	0.201383	0.103665	0.049352	NA	-0.0576769	-0.00349555	7.90593	7.71994	_LSIGS(ph)APTSR_	1
3109	98.077	109.38	98.169	97.095	109.42	NA	69.422	NA	NA	102.84	130.38	86.453	NA	NA	60.938	0.368712	0.105276	0.155102	0.111031	0.279174	NA	0.406972	NA	NA	-0.507931	-0.179547	-0.0706332	NA	NA	-0.258511	-0.00134233	0.352646	0.102457	0.362554	0.417272	NA	0.316957	NA	NA	0.215865	0.1145	0.229834	NA	NA	0.182438	7.81845	7.67493	_RS(ph)S(ph)MGESSSLMK_	2
451	124.42	118.9	113.22	102.4	155.97	NA	98.353	100.55	135.99	101.39	124.42	129.82	NA	NA	41.283	-0.0871969	0.0922074	0.288418	0.107554	0.0657102	0.127105	0.142087	0.271067	0.220701	0.115433	0.214622	0.241352	0.0996318	0.153805	-0.0259994	-0.10231	-0.152244	-0.0355348	-0.142194	-0.256115	-0.129734	-0.16822	0.0346383	-0.14221	-0.209712	-0.156965	-0.158655	-0.253653	-0.0324772	-0.314715	7.76182	7.48087	_ISLNHS(ph)PK_	1
869	159.73	NA	42.454	51.398	141.36	91.767	107.9	NA	NA	42.454	40.682	154.71	NA	125.39	NA	0.185232	NA	0.295253	0.338681	-0.0460122	0.476019	0.287354	NA	NA	0.211511	0.0776532	0.0180644	NA	1.35969	NA	0.119555	NA	0.067501	0.256286	0.0184917	0.311154	0.263876	NA	NA	0.1137	-0.0368514	0.0754642	NA	0.289598	NA	8.28425	8.07281	_EIAAFPMLEMS(ph)DDENNASGK_	1
4	236.4	223.26	274.61	247.9	268.38	180.7	219.52	197.47	180.62	247.79	269.55	236.4	183.6	146.78	176.23	-0.124723	0.444455	0.781653	0.80752	1.05214	1.14574	1.33388	1.39116	1.40376	1.5726	1.51869	1.60317	1.58496	1.53978	1.37929	-0.225818	-0.199984	-0.243814	-0.18079	-0.157448	-0.0444789	-0.198759	-0.214123	-0.066654	-0.150545	-0.258753	-0.211765	-0.136934	-0.00570993	-0.337248	8.89492	8.42093	_DRSDS(ph)EIAQFR_	1
271	NA	NA	NA	82.515	NA	42.209	NA	53.001	NA	NA	80.905	34.179	26.541	34.685	103.85	0.142217	0.194213	NA	1.1644	NA	1.40534	0.732834	1.57638	NA	NA	2.22851	1.43531	1.39698	1.60269	1.55366	-0.0729379	-0.288717	NA	-0.425869	NA	-0.372094	-0.391153	-0.312581	NA	NA	0.0745054	-0.144999	-0.350008	-0.141064	-0.0963138	7.87165	7.08923	_DRS(ph)DSEIAQFR_	1
915	120.32	59.814	NA	151.82	103.9	52.909	66.871	NA	NA	125.58	136.57	72.033	NA	NA	201.15	-0.0708908	0.257735	-0.368104	-0.230059	-0.121298	0.0265876	0.139077	0.0522768	NA	-0.148801	-0.218632	-0.20578	-0.528823	NA	-0.307805	0.456175	0.583615	0.333195	0.338909	0.346305	0.319734	0.282736	0.338111	NA	0.338339	0.640806	0.41792	0.412077	NA	0.132379	7.60739	7.44949	_KNNNEIDLDLS(ph)S(ph)DEDER_	2
966	286.6	293.63	277.1	296.45	312.03	264.92	296.45	272.31	237.39	282.2	281.3	267.26	122.94	313.59	286.6	0.0130691	0.032383	-0.155325	-0.182066	-0.212785	-0.219371	-0.252673	-0.197997	-0.180103	-0.0747905	-0.205114	-0.195319	1.05339	-0.177099	-0.143628	0.000865357	0.00302648	0.0475384	0.0453032	0.075738	0.0356239	-0.0178406	-0.0473235	-0.00236796	-0.0759457	-0.0435567	-0.123277	0.643487	-0.145605	-0.0884388	9.07958	8.71506	_NPISSTVSSNQQS(ph)PK_	1
1183	220.78	NA	246.55	258.38	291.93	NA	251.13	168.5	170.95	170.32	318.72	353.52	191.22	NA	261.26	-0.0717699	NA	0.269991	0.221073	0.328951	NA	0.416732	0.217231	NA	0.454071	0.28759	0.321004	0.371392	NA	0.254715	0.00619029	NA	-0.0428877	-0.00969858	0.0576929	NA	-0.0673794	-0.129308	NA	-0.0771019	-0.146962	-0.085757	-0.169112	NA	-0.157608	8.35813	7.95073	_TNLNASAESNSVEWGPGKSS(ph)PSTQSK_	1
2137	216.82	322.36	265.27	227.37	325.24	189.57	202.62	162.85	NA	302.17	282.69	305.19	NA	NA	NA	0.187768	0.143393	0.143785	0.164915	0.241474	0.222063	0.299831	0.358509	NA	0.363115	0.57889	0.53665	NA	0.575409	NA	0.437547	0.41792	0.490262	0.485633	0.521453	0.743127	0.498353	0.505484	NA	0.490057	0.557582	0.395282	NA	0.425459	NA	8.30402	7.9855	_HDGIATS(ph)PEKGSGFNTNLG_	1
1019	206.95	123.04	155.32	NA	195.35	187.92	162.87	168.72	NA	214.91	233.33	210.68	98.349	193.75	236.34	-0.149089	-0.0280721	-0.0437054	NA	0.00518438	0.0574156	0.14978	0.139862	NA	0.1153	-0.0452974	-0.0655967	0.200379	0.0842004	-0.0898046	-0.249119	-0.112615	-0.143564	NA	-0.153816	-0.169599	-0.188496	-0.139474	NA	-0.130839	-0.38862	-0.285618	-0.179923	-0.30036	-0.445323	8.2104	8.0417	_SFQEGLPAPTSVTTSSDKPLT(ph)PTK_	1
285	64.297	54.608	62.303	76.465	NA	97.565	66.435	64.297	73.887	106.2	140.83	NA	87.913	81.338	108.43	0.281906	1.40414	1.91138	2.61396	NA	2.5269	2.32455	2.58128	2.3531	2.00407	2.05894	2.09221	2.10004	2.15966	2.35279	0.241962	0.428464	0.0846086	-0.126061	NA	-0.276817	-0.492647	-0.605661	-0.665546	-0.859981	-0.792032	-0.763905	-0.798542	-0.63702	-0.785303	8.41179	7.69268	_S(ph)RDNSFR_	1
136	146.79	136.3	136.3	141.37	136.3	136.3	139.48	139.78	109.44	145	145.6	136.3	68.034	134.68	136.3	0.556993	2.5653	2.92212	3.14279	3.14915	2.97187	2.8048	3.15204	3.03979	2.49188	2.57408	2.68048	2.78701	2.7171	2.79127	0.487178	0.29066	-0.405623	-0.16288	-0.217088	-0.286885	-0.662826	-0.34953	-0.799571	-0.837171	-0.835394	-0.800048	-0.933601	-0.791433	-0.821457	9.31628	8.82684	_DAMMSAPGS(ph)R_	1
134	53.136	71.558	80.96	75.589	67.079	50.562	64.534	63.292	NA	71.208	85.536	102.73	NA	73.877	92.039	0.435629	1.01728	1.68836	2.32152	2.60559	2.39506	2.01361	2.65214	NA	1.59484	1.61089	1.72666	NA	1.93255	1.95278	0.332393	0.661294	0.791439	0.540722	0.49968	0.34551	-0.0969	0.0462815	NA	-0.743472	-0.537026	-0.619226	NA	-0.440812	-0.390756	7.63721	7.28297	_DAMM(ox)S(ph)APGSR_	1
41	NA	68.277	84.468	88.282	NA	55.724	92.939	52.5	NA	85.837	NA	NA	103.83	153.39	97.273	NA	-0.195533	0.269033	0.647361	1.13133	1.59841	1.80434	NA	NA	2.15627	NA	NA	2.07468	2.46145	2.16614	NA	-0.479995	-0.409508	-0.574068	-0.363995	0.223423	-0.166989	NA	NA	0.0313952	NA	NA	0.127501	0.23131	-0.45253	7.36436	7.09146	_VGS(ph)TSENITQK_	1
143	NA	NA	NA	134.24	NA	NA	136.51	71.692	NA	NA	NA	NA	NA	NA	NA	0.920522	1.17549	2.09596	2.3764	2.46783	2.40501	2.28158	2.35851	NA	1.53973	1.53431	1.74468	NA	1.85722	1.70805	0.601506	0.569977	0.53665	0.589763	0.399116	0.288299	0.0738202	0.228726	NA	-0.178567	-0.287589	-0.0863389	NA	-0.0520272	0.0528332	7.59265	7.14245	_NNS(ph)SNYNNNNGGYNGGR_	1
144	116.58	144.88	141.75	146.58	138.28	151.22	141.75	153.14	81.311	146.48	NA	NA	142.95	125.36	131.03	0.622556	3.59371	4.55053	5.06527	5.33092	5.21156	5.15502	5.57679	NA	4.95364	NA	NA	5.16892	5.37796	5.06299	0.479541	0.286171	-0.275874	-0.355295	-0.347913	-0.650521	-0.968718	-0.761874	NA	-1.10597	NA	NA	-0.951485	-0.786821	-0.928402	9.38511	8.93744	_DAMMS(ph)APGS(ph)R_	2
2840	192.61	NA	NA	NA	204.67	13.199	125.56	NA	NA	227.33	NA	NA	30.372	64.004	76.356	0.161436	-0.0446723	NA	NA	0.360083	0.363115	0.245131	NA	NA	0.916553	0.898479	NA	0.525969	1.7398	1.22435	-0.0634695	-0.0600964	NA	NA	0.0847446	0.00848689	-0.0741221	NA	NA	0.0896337	0.0519985	NA	-0.148993	-0.165046	0.00475305	8.52119	8.08858	_VNEQETSAQEQEEETAEPS(ph)EENEDRVPEVDGEEVQEEAEKK_	1
3181	224.4	226.75	240.42	234.38	271.73	247.3	209.45	226.75	164.99	199.41	226.75	213.64	NA	68.257	85.619	-0.0119225	-0.128125	-0.154715	-0.0973321	-0.103023	-0.0432445	-0.0204429	-0.0800727	-0.160089	-0.00962596	-0.0663518	-0.0293966	-0.367583	0.0503276	-0.0861704	0.0625362	0.0272956	-0.0670015	-0.0190534	-0.046936	-0.0209698	0.00144197	-0.0549467	-0.157303	-0.0105848	0.0655723	0.0426443	-0.254616	0.0832474	0.0878701	8.30754	7.98943	_KTES(ph)PLENVAELK_	1
186	92.463	137.24	229.76	77.693	286.63	NA	289.38	155.49	72.474	253.44	269.25	272.38	NA	248.7	199.1	0.268913	1.1167	1.52532	1.77235	1.97468	NA	1.97218	1.96971	1.96196	1.80476	1.41397	1.35586	NA	1.47721	1.27632	0.273098	0.438719	0.575506	1.01307	1.23352	NA	0.546364	0.663846	1.4401	0.469469	0.30871	0.519441	NA	0.543694	0.468218	8.36791	8.01233	_(ac)GSINNNFNTNNNS(ph)NTDLDRDWK_	1
239	NA	6.3843	NA	NA	7.1398	20.97	NA	NA	NA	NA	NA	NA	NA	NA	NA	-0.339729	-0.29108	-0.253808	NA	-0.0850222	-0.11352	-0.33101	-0.120435	-0.110729	-0.355461	-0.281912	-0.237592	NA	NA	-0.238306	-1.2255	-0.464803	-0.414153	NA	-0.201908	-0.0946029	-0.422907	0.0194884	0.0784732	-0.309502	-0.407498	-0.379958	NA	NA	-0.220009	9.15966	8.44829	_(ac)MGS(ph)INNNFNTNNNS(ph)NTDLDR_	2
4023	275.21	254.61	250.84	267.25	278.98	189.8	230.55	91.722	NA	227.3	NA	NA	206.92	97.346	49.412	0.0385767	-0.181853	-0.628519	-0.966461	-1.26903	-1.47537	-1.69507	-2.03038	NA	-2.09443	NA	NA	-2.62718	-1.86202	-2.55224	0.0619835	0.0206267	-0.0758089	-0.0821024	-0.171596	-0.0716638	-0.0992008	-0.172864	NA	-0.331518	NA	NA	-0.00771013	0.181548	-0.2572	8.69928	8.28012	_VNDSYDS(ph)PLS(ph)GTASTGK_	2
3935	326.23	372.82	337.96	345.35	337.96	306.06	314.74	259.45	187.19	327.19	322.95	346.44	NA	316.56	357.26	0.0415234	-0.181558	-0.259979	-0.39388	-0.464405	-0.576024	-0.474552	-0.661547	-0.257925	-0.42744	-0.569329	-0.600424	NA	-0.568388	-0.603534	0.0701145	0.0513025	0.0117819	-0.158832	-0.22302	-0.316708	-0.191557	-0.321784	-0.347527	-0.363512	-0.344355	-0.376283	NA	-0.451997	-0.456999	8.76578	8.57863	_VNDSYDS(ph)PLSGTASTGK_	1
3875	93.093	96.303	69.152	NA	NA	35.32	64.028	NA	NA	109.41	166.06	107.9	65.213	64.488	103.63	0.127105	-1.5098	-2.08939	NA	NA	-0.567596	-1.34685	NA	NA	-2.47465	-2.53776	-2.50267	-2.67641	-1.72133	-2.27656	0.224287	0.127765	0.104873	NA	NA	0.36042	0.08882	NA	NA	0.10742	-0.0110354	-0.0600363	0.169925	0.086512	0.127369	8.10629	7.64464	_DGNLAS(ph)SNSAHFPPVANQNVK_	1
319	126.36	NA	NA	NA	NA	90.207	NA	NA	NA	106.06	145.86	158.36	57.507	28.946	130.2	-0.169842	-0.0224343	NA	NA	NA	0.0839282	0.112367	-0.186311	NA	0.00302648	-0.0108174	0.113834	0.237319	0.0187766	-0.0298384	-0.0504277	-0.0871509	NA	NA	NA	-0.119432	0.0332292	-0.0976099	NA	0.0607392	0.0017302	0.0129262	0.0504669	0.111031	-0.0352983	8.23492	7.88006	_NS(ph)PGGNSVGQESELEHVPEEDDSGDKEADHEDSETATAK_	1
459	110.41	114.88	119.38	170.53	177.02	170.53	102.33	109.03	NA	105.32	91.637	90.316	NA	120.31	181.14	-0.21932	0.0890913	0.207518	-0.219707	-0.207878	-0.200863	-0.139283	-0.44906	NA	0.465504	0.208018	0.283803	NA	-0.5572	-0.477703	0.0318186	1.07025	0.969307	0.214125	0.282025	0.329181	0.782996	0.263876	NA	0.797345	0.635336	0.791106	NA	0.464982	0.560519	8.23616	7.74111	_NSS(ph)VGSSANAGPTQQR_	1
3974	294.88	249.06	307.97	246.67	256.11	266.45	266.78	235.56	199.97	280.81	215.65	301.72	NA	282.18	267.22	0.0897693	-0.125463	-0.194724	-0.401559	-0.438835	-0.561984	-0.673808	-0.72454	-0.0591041	-0.773097	-0.87856	-0.821432	NA	-1.05667	-1.08819	0.090447	0.117296	0.0186342	-0.0214822	-0.0298237	0.031254	-0.0611798	0.0040339	0.285698	0.000144262	-0.0160451	-0.000288568	NA	-0.00936456	-0.0403634	8.39085	8.21601	_TSQPQQQS(ph)PSLLQGEIR_	1
3923	193.15	176.87	202	190.66	182.71	166.24	114.87	138.89	40.552	174.21	213.84	179.67	61.375	52.555	NA	-0.0185857	-0.176838	-0.362974	-0.603797	-0.851183	-1.05697	-1.25584	-1.15775	-1.18334	-1.57686	-1.53308	-1.70628	-1.68617	-2.05949	NA	-0.0252504	-0.0345001	0.0304067	0.0356239	0.0654344	0.0287106	-0.0429026	0.0139267	0.236584	-0.0255294	0.00590296	0.0220482	0.038998	-0.0878867	NA	8.39408	8.01106	_S(ph)PHLEDLTSR_	1
4035	NA	NA	220.13	NA	259.6	233.56	128.55	179.42	NA	249.38	219.35	219.35	NA	39.647	222.54	NA	NA	-0.520976	NA	-0.843966	-0.962098	-0.767929	-1.23399	NA	-1.47654	-1.51589	-1.85799	NA	-2.23406	-2.38994	NA	NA	0.215741	NA	0.204642	0.319387	0.409907	0.316841	NA	0.383497	0.405883	0.38659	NA	0.329411	0.320311	8.26614	7.96924	_NS(ph)SSLDS(ph)DHDAYYSK_	2
2897	227.64	210.47	202.94	197.94	206.63	231.62	174.72	197.09	119.38	212.34	216.16	193.72	141.86	127.4	109.72	0.0669502	0.000865357	0.0567222	0.208517	0.0672257	-0.0327871	0.19131	-0.0910488	-0.380953	-0.400225	-0.42942	-0.66818	-0.842465	-0.909499	-0.956599	0.0586628	0.0873271	0.1149	0.142217	0.126841	0.206893	0.224164	0.181548	0.00834346	0.181039	0.183582	0.134484	0.218967	0.165558	0.22231	9.0167	8.64966	_DDS(ph)FAVPDGKDENTR_	1
3986	175.15	188.28	182.28	175.15	169.65	175.15	164.65	169.65	150.04	172.8	169.65	175.15	NA	167.12	169.65	-0.0496958	-0.278566	-0.376714	-0.470869	-0.551078	-0.78707	-0.743907	-0.904278	-1.17635	-1.16893	-1.21632	-1.30112	NA	-1.82306	-1.91056	0.0593553	0.0251706	-0.0241791	0.0939658	0.158596	0.16877	0.165687	0.214995	0.226262	0.207643	0.260748	0.29337	NA	0.325962	0.394404	9.02329	8.73916	_MFTSTS(ph)PR_	1
3471	143.39	NA	119.8	NA	124.63	NA	86.8	105.77	117.29	113.47	NA	115.34	17.296	39.338	NA	0.0272956	NA	-0.297431	-1.28434	-0.211498	-0.409125	-0.268052	-0.644961	-0.467314	-0.136728	NA	-0.575916	-1.0706	-1.1171	-1.06238	0.14978	NA	0.0746424	-1.21877	0.049352	-0.0554114	-0.363345	-0.0960362	0.241596	0.100978	NA	0.0727232	0.0551957	-0.0451783	-0.0271897	8.04739	7.57569	_NSSSLDS(ph)DHDAYYSK_	1
3942	NA	300.35	306.2	294.88	304.34	287.37	263.92	NA	263.09	NA	120.56	289.24	200.6	98.165	115.98	NA	-0.18922	-0.214592	-0.269477	-0.352621	-0.394278	-0.0522516	NA	-0.506968	NA	-0.680498	-0.624132	-1.02034	-1.16269	-0.76842	NA	0.00992041	0.00906047	0.0387171	-0.0425757	-0.00359679	0.0129262	NA	0.0597706	NA	0.164143	0.0950467	-0.159525	-0.020121	0.0843364	8.56542	8.01001	_NSS(ph)SLDSDHDAYYSK_	1
3143	74.698	78.794	85.974	93.269	49.973	57.496	88.755	NA	NA	85.231	93.684	92.492	66.325	75.55	66.152	0.124328	-0.17656	0.185867	0.116897	0.182057	0.436588	0.258459	0.570657	NA	0.135929	0.0724488	0.140124	0.480679	0.190046	0.398131	0.243182	0.0539454	0.109962	0.172103	0.0687396	0.223299	0.0769695	0.1137	NA	0.145612	0.00432161	0.0437644	0.176833	0.240864	0.236462	7.70271	7.37483	_ETASAPLCS(ph)PKLPVEK_	1
3858	148.66	155.71	167.3	100.88	161.37	163.15	137.47	135.32	124.18	159.36	93.172	187.68	105.49	103.75	NA	0.0268709	-0.046772	-0.25789	-0.494759	-0.458822	-0.462038	-0.486893	-0.608716	-0.824597	-0.604345	-0.789861	-0.76469	-0.881428	-0.688799	-0.799697	0.0735461	0.0475384	0.139339	0.642563	0.136585	0.129349	0.0905825	0.159371	0.164529	0.0278618	0.867896	0.143785	0.212258	0.130536	0.330558	8.63516	8.17787	_(ac)STNTVPSS(ph)PPNQTPPAASGIATSHDHTK_	1
3387	172.3	204.31	186.01	176.67	146.89	162.85	172.83	127.1	NA	214.55	217.42	217.42	NA	NA	NA	-0.21098	-0.750227	-1.50152	-1.75628	-1.8706	-2.64584	-1.03059	-1.25936	NA	-0.45419	-0.773294	-0.248331	NA	-0.0683775	0.278698	0.223299	0.021764	0.162081	0.66102	0.55031	0.262433	0.425674	0.403268	NA	0.338111	0.091666	0.361993	NA	0.394843	0.598556	8.02148	7.63413	_EQMIATNQLDNRYS(ph)VER_	1
997	NA	87.16	89.468	72.184	89.982	NA	81.157	97.284	101.49	108.56	135.29	87.676	NA	40.962	29.58	NA	-2.16657	-1.70519	-2.31739	-3.0768	NA	-2.72261	-2.2547	0.0430645	-1.92347	-1.21806	-1.5199	NA	-0.873159	-0.949338	NA	-0.840526	-0.139236	-0.361713	-0.371478	NA	-0.803922	-0.291062	1.54052	0.61504	0.96916	0.90589	NA	1.37951	1.23634	7.76939	7.48688	_YSRPQVS(ph)FNDETPK_	1
3856	134.75	101.89	135.08	87.216	137.4	96.067	132.03	80.871	NA	102.28	85.522	93.839	NA	107.34	122.33	-0.0486957	-1.21595	-2.44254	-2.60069	-3.46309	-3.13784	-3.27998	NA	NA	-1.88929	-3.49365	-3.6116	NA	-1.1757	-1.92325	0.00187429	0.0880059	-0.0221852	0.0489336	-0.0975019	-0.179596	-0.0626707	-0.0559962	NA	0.208517	0.0806577	0.116897	NA	0.380175	0.459537	7.59381	7.43357	_QETWMTS(ph)PK_	1
3012	161.5	193.06	106.43	140.71	NA	NA	NA	NA	NA	172.32	173.07	169.26	164.62	119.14	150.11	0.092884	-0.00935004	0.0560285	-0.0421003	NA	NA	NA	NA	NA	0.345056	0.422018	0.707525	0.245374	0.731965	0.40305	-0.111945	0.204767	0.240253	0.335598	NA	NA	NA	NA	NA	0.2949	0.125783	0.372395	0.108223	0.108491	0.207018	8.08838	7.88683	_EDAEEFTFNDDTEYDNHS(ph)FQPTPK_	1
1982	67.334	NA	94.692	NA	NA	91.867	63.184	NA	94.309	103.55	94.692	88.495	NA	104.22	94.309	0.0204844	-0.944638	-1.61976	NA	NA	-1.42713	-1.20893	-0.902335	-0.779992	-0.776577	-0.769354	-0.699818	-0.610609	-0.669763	-0.430295	0.0413832	0.0852887	0.224534	NA	NA	0.448267	0.357496	0.457332	0.501719	0.308827	0.30906	0.384381	0.363115	0.346418	0.27965	8.57432	8.11118	_LRTS(ph)LDR_	1
2030	252.05	244.97	265.37	223.29	263.2	244.97	223.06	181.72	154.31	276.38	202.96	243.86	NA	216.72	188.77	0.0340748	-1.29438	-1.68441	-1.73078	-1.71099	-1.55173	-1.52895	-1.32771	-0.757623	-1.25278	-1.08314	-0.705947	NA	-0.208411	-0.337758	0.116631	0.129876	0.146655	0.128161	0.0261627	0.018919	-0.0444789	-0.0133633	-0.20156	-0.088899	-0.000288568	0.0654344	NA	0.172999	0.175684	8.27561	8.04524	_DQLS(ph)PVTTTNNLPR_	1
2917	NA	NA	NA	NA	NA	NA	NA	NA	81.922	131.56	168.65	129.78	42.806	19.324	NA	0.0209111	-1.12857	-1.1285	NA	NA	-1.42449	-1.0432	-0.907062	-0.768125	-0.767953	-0.717881	-0.613167	-0.580332	-0.716623	NA	0.0306892	-0.0164682	0.406972	NA	NA	0.612211	0.618145	0.564817	0.570366	0.39835	0.487898	0.475707	0.50924	0.470719	NA	7.79437	7.42915	_ARAS(ph)LDLPGINHAETLLSQR_	1
280	65.395	64.55	77.64	64.64	69.216	64.55	69.554	NA	NA	74.611	76.332	45.915	NA	59.198	60.49	-0.480901	-0.33579	-0.0055651	0.179511	-0.128298	-0.285583	-0.62371	NA	NA	-1.069	-1.29492	-1.16932	NA	-0.843086	-1.26899	-0.161734	-0.161201	-0.155293	-0.215329	-0.321243	-0.542942	-0.412885	NA	NA	-0.554909	-0.622421	-0.507665	NA	-0.140317	-0.349713	7.50965	7.29762	_DIST(ph)PDLSK_	1
3210	55.033	53.482	109.09	48.388	66.01	69.625	NA	NA	NA	128.22	124.37	119.54	NA	83.633	131.84	-0.46339	-0.934952	-1.43929	-1.3216	-1.65631	-0.954277	NA	NA	NA	-0.532616	-0.92038	-0.824801	NA	-1.10597	-0.475756	-0.8677	-0.545319	0.142871	-0.0439136	-0.106653	-0.343348	NA	NA	NA	0.134615	-0.046921	0.0913952	NA	-0.205281	-0.0601115	7.86881	7.65786	_MS(ph)ADFGRPS(ph)LDYENLNQTMSQANR_	2
2295	87.148	136.57	150.76	131.24	140.03	134.81	125.67	124.5	NA	153.23	166.9	153.79	NA	139.6	156.17	-0.504817	-1.71175	-1.94764	-2.16249	-2.00909	-1.92106	-1.84809	-2.02386	NA	-1.05023	-1.38945	-1.5023	NA	-0.496855	-0.879356	-0.217088	0.330673	0.742437	1.08862	1.27053	1.44758	1.50701	1.67469	NA	1.69064	1.68023	1.66211	NA	1.72225	1.79793	7.77344	7.50264	_S(ph)IAGDGNIEDFR_	1
616	152.37	146.76	156.49	152.37	142.01	141.97	112.3	111.92	58.09	175.26	176.04	130.56	NA	NA	42.813	-0.0688162	-0.038273	0.116498	0.00389003	0.0612923	-0.129245	-0.126833	-0.0327281	NA	-0.0319166	0.0668125	-0.111851	NA	NA	0.16633	0.0652966	-0.194641	-0.0852212	-0.140969	-0.0998036	-0.217843	-0.314661	-0.0672282	NA	-0.0661857	-0.11391	-0.162977	NA	NA	-0.104713	7.74916	7.47532	_LSPYEILQS(ph)PGRK_	1
428	35.748	NA	28.951	NA	NA	36.111	NA	NA	130.23	107.17	103.29	157.88	28.93	72.086	77.19	0.146786	NA	0.161952	NA	NA	0.590434	0.276913	0.0506062	0.0508847	0.201508	0.334797	0.416732	0.646716	0.505383	0.822852	0.24817	NA	0.20989	NA	NA	0.316957	0.0415234	0.083792	-0.132198	-0.0828815	-0.0638313	0.0416635	0.102053	0.23131	0.358059	7.99872	7.47465	_IKMEAEENPS(ph)ETETNDSHLDR_	1
2191	300.6	125	240.44	223.12	350.97	250.82	260.46	134.97	88.571	314.37	57.147	386.19	NA	243.28	106.63	0.0361868	-0.388865	-0.506476	-0.550254	-0.583247	-0.500728	-0.367676	-0.300431	-0.461303	-0.303045	-0.204449	-0.229027	NA	-0.192216	-0.0883007	0.0211954	0.0955869	0.0336521	0.0504669	0.10541	0.266757	0.245982	0.20389	0.394404	0.217107	0.256286	0.249021	NA	0.245496	0.27274	8.47754	8.1535	_LNALSSDADMLS(ph)PTHS(ph)PQK_	2
2145	417.47	405.75	426.65	436.58	432.75	431.48	416.06	362.9	133.37	421.68	438.62	425.9	NA	138	28.505	-0.165095	-1.92698	-1.72604	-1.66997	-1.64138	-1.64571	-1.62767	-1.41093	-0.875778	-1.68409	-1.69343	-1.68599	-1.5089	-1.93308	-1.59453	-0.115676	0.189919	0.121811	0.189919	0.257373	0.266757	0.217479	0.367259	0.380508	0.266637	0.328032	0.33308	0.359409	0.181548	0.406754	8.93445	8.50293	_SNS(ph)HSFTNSLNQDPIVR_	1
2333	NA	70.488	68.536	61.344	NA	30.872	NA	NA	74.962	72.531	35.224	NA	NA	NA	NA	-0.189812	-2.32099	-1.89191	-1.5235	NA	-1.06921	-1.10343	-0.771224	-0.904413	-0.912727	-1.26327	-0.833079	NA	NA	NA	-0.181689	0.0816123	0.0426443	0.343124	NA	0.131326	0.200253	0.384602	0.167743	0.0556122	0.0954519	0.162081	NA	NA	NA	7.45591	7.09893	_GS(ph)FSGHSMK_	1
2620	189.09	102.21	137.24	127.14	184.45	102.21	180.66	180.66	197.86	226.24	197.28	251.02	159.73	NA	244.95	0.24184	-0.339674	-0.324527	-0.127857	-0.189384	0.0422241	-0.00465297	0.109026	0.253263	0.208268	0.147307	0.242816	0.254231	0.641454	0.291368	0.134615	-0.0342046	0.0405418	-0.0422191	-0.154875	-0.15109	-0.41756	-0.295022	-0.141223	-0.367453	-0.350633	-0.488653	-0.308019	-0.488775	-0.255477	8.34788	7.81078	_LNALSSDADMLS(ph)PTHSPQK_	1
2865	58.674	NA	NA	NA	NA	NA	NA	NA	72.958	99.941	133.15	109.44	NA	65.395	80.522	-0.0564912	NA	NA	NA	NA	-0.655876	-0.597562	-0.42911	-0.648734	-0.92314	-1.00903	-0.941503	NA	-1.07701	-0.867936	-0.0260435	NA	NA	NA	NA	0.436801	0.290424	0.358846	0.283092	0.15782	0.270828	0.312665	NA	0.270589	0.223546	8.31288	7.80329	_RGS(ph)LANWSR_	1
2866	19.058	NA	NA	NA	NA	51.147	NA	NA	41.86	NA	59.261	50.079	NA	15.155	74.786	-0.0934634	NA	-1.10079	NA	NA	-0.525912	-0.299276	-0.4922	-0.836321	0.176578	-0.165709	-0.262521	-0.593942	-0.684364	-0.533576	0.000721167	NA	-0.169793	NA	NA	-0.34661	-0.313746	-0.326661	-0.93082	-1.17557	-0.7556	-0.759576	-0.924289	-0.56781	-0.6256	7.75162	7.34445	_RSS(ph)FNVSSNNTSR_	1
3036	157.75	120.32	NA	159.42	177.91	70.525	142.47	129.33	114.76	NA	118.23	170.74	171.12	NA	175.34	-0.0655967	-0.0668202	NA	-1.03307	-1.08424	-0.65724	-0.830665	-1.02427	-0.728335	NA	-0.412693	-0.34705	-0.400568	NA	-0.65272	0.197111	-0.118288	NA	-0.181199	-0.0667144	-0.11182	-0.0828509	-0.102016	0.136323	NA	-0.39646	-0.232566	-0.207878	NA	-0.226257	8.63942	8.33956	_SSFAYPQQVAITTTPSS(ph)PNSSHVLLSSK_	1
3134	171.96	134.74	128.47	27.905	141.82	107.3	117.66	76.583	NA	129.54	25.955	36.467	92.623	51.07	81.406	0.403595	0.184471	0.222186	-0.515068	-0.109608	-0.0347218	-0.210813	0.0404015	NA	0.0169241	-0.731446	-0.416577	-0.415884	-0.206845	-0.384301	0.381948	0.1595	0.411752	-0.0402744	0.323543	0.396927	0.467801	0.511367	NA	0.654527	0.130799	0.204015	0.354114	0.451435	0.531968	8.47023	7.96515	_DVS(ph)PDPIFSPDPADDSSNTSDAGSR_	1
89	128.72	141.6	170.89	119.95	166.57	140.8	127.17	106.92	NA	139.74	NA	NA	NA	NA	150.45	-0.0735451	0.313594	0.808838	0.813196	0.965914	1.14841	0.591679	0.896156	NA	0.29537	NA	NA	-0.691127	NA	0.342213	0.219835	-0.0287489	0.289126	0.178619	0.400647	0.520447	-0.0272191	-0.00232461	NA	0.0905825	NA	NA	-0.814286	NA	0.208143	7.98239	7.67779	_TVFSSSSSNIS(ph)S(ph)K_	2
3308	132.43	112.32	117.39	78.667	117.17	NA	75.224	NA	NA	68.05	147.59	98.088	NA	NA	76.066	0.212258	-0.506127	-0.567511	-0.762559	-1.07327	NA	-0.571515	NA	NA	-0.611821	-1.25412	-0.997924	NA	NA	-0.860164	-0.111991	-0.274948	0.0867838	0.0654344	0.15782	NA	-0.068907	NA	NA	-0.203502	-0.154779	-0.103658	NA	NA	0.0501882	8.20593	7.82931	_RSS(ph)FAYPQQVAITTTPSS(ph)PNSSHVLLSSK_	2
636	90.397	212.24	139.22	155.73	175.89	210.96	172.8	NA	152.52	165.4	172.87	182.23	NA	NA	NA	-0.729196	0.140386	0.235114	0.0211954	0.10916	0.102591	-0.0830495	NA	-0.2372	-0.059946	0.0932897	0.128425	NA	NA	-0.113957	-0.497221	-0.0213797	-0.116145	0.0123541	0.044604	-0.0815374	-0.0155054	NA	-0.143134	0.0174944	0.0322419	0.445091	NA	NA	0.163885	8.59443	8.26939	_SALDVGEHS(ph)DSS(ph)DIEVDHTK_	2
2860	80.711	37.054	NA	NA	59.282	54.152	NA	NA	104.14	89.297	80.664	84.365	NA	NA	106.88	0.0122111	0.000576963	-0.238562	NA	0.0735461	0.140124	NA	NA	-0.0783656	0.204266	0.170053	-0.0107592	NA	NA	0.0330882	-0.0846397	-0.0547219	0.216362	NA	-0.00894352	0.0762854	NA	NA	-0.110791	0.123004	0.0618453	-0.0873808	NA	NA	0.0287106	8.02959	7.67935	_SALDVGEHS(ph)DS(ph)S(ph)DIEVDHTK_	3
1326	89.029	104.5	88.278	106.38	98.133	75.005	103.14	92.363	61.694	103.14	89.055	98.98	NA	104.01	98.133	-0.0195944	0.0173518	-0.0207063	0.00115369	-0.0121989	0.00820001	0.0828388	0.111165	0.262072	0.176706	0.268794	0.184217	NA	0.281194	0.280719	0.0912598	0.161049	0.059909	-0.0217458	0.00432161	0.105544	0.1129	0.0159257	-0.0397255	0.131326	0.11929	0.123269	NA	0.0451634	0.129745	8.72492	8.58766	_DVANDQEYFKPAAWVPPTEDDS(ph)DE_	1
269	55.213	53.403	54.598	78.615	91.845	67.115	NA	64.394	NA	108.71	65.219	77.068	NA	NA	NA	-0.0574367	0.091666	0.365693	0.583615	0.470407	0.3122	NA	0.322274	NA	0.976657	0.563939	0.825867	NA	0.16633	NA	-0.0856192	0.102322	-0.271183	0.293135	0.185867	0.220454	NA	-0.0947878	NA	0.344147	-0.0415359	0.144569	NA	-0.828819	NA	7.38735	7.19469	_AHGLS(ph)PEDPGLK_	1
4014	148.29	147.39	103.9	148.28	135.62	84.68	110.31	124	123.43	75.533	104.53	220.23	57.922	219.23	220.23	-0.037414	-0.125982	-0.184851	-0.280177	-0.568816	-0.742627	-0.816876	-1.01535	-0.90018	-1.17824	-1.29814	-1.52098	-1.45249	-1.50742	-1.55034	-0.157785	-0.219001	-0.365946	-0.290445	-0.29674	-0.331227	-0.188677	-0.260912	0.0578315	-0.0702241	-0.154859	-0.179482	-0.0941254	-0.113333	-0.125148	8.47112	8.23573	_VVDDLIEDS(ph)DDDDFSSDSSK_	1
377	83.499	108.58	NA	162.88	158.89	103.85	NA	113.35	NA	109.84	103.14	NA	NA	NA	138.55	-0.337339	0.802069	NA	1.36804	1.84703	1.04691	NA	1.25399	NA	0.773828	0.80554	NA	NA	0.0160684	0.909274	0.161436	0.389126	NA	-0.170979	0.239642	-0.829819	NA	-0.282877	NA	-0.0257056	-0.325738	NA	NA	-0.0550816	-0.363642	7.53434	7.33904	_FSS(ph)SRDDISFDI_	1
2330	84.365	83.499	NA	80.371	73.386	40.477	76.262	NA	NA	67.095	35.054	65.773	NA	NA	74.537	-0.125353	-0.196624	NA	-0.0570614	-0.0212772	0.107152	0.0122111	-0.114769	NA	0.225768	-0.00570993	-0.227895	NA	NA	0.0425043	0.587941	0.313942	NA	0.305212	0.401412	0.425459	0.218471	-0.0732263	NA	0.315566	0.454176	0.380729	NA	NA	0.265317	7.81569	7.63487	_(ac)MNDDRET(ph)PPK_	1
1511	144.8	118.13	134.37	117.2	136.17	110.44	67.964	75.669	57.804	140.27	90.367	104.41	41.092	69.602	NA	-0.156804	-0.132641	-0.203452	-0.468072	-0.537592	-0.402817	-0.873054	-0.896415	-1.39013	-1.23077	-1.22462	-1.43436	-1.3237	-1.24124	NA	-0.0191558	-0.10197	-0.0960517	0.0107798	-0.134366	-0.0991235	-0.130492	-0.275682	-0.538199	-0.062746	-0.205746	-0.125164	-0.0547519	-0.152677	NA	7.59762	7.29505	_SDTTPIKPS(ph)PK_	1
3383	188.12	171.11	192.32	160.5	176.43	160.65	184.02	136.33	NA	193.06	203.27	171.26	NA	209.79	204.35	-0.1811	-0.318938	-0.590506	-0.649888	-0.816088	-0.866936	-0.766406	-1.06863	NA	-0.547679	-0.550972	-0.461223	NA	-0.449946	-0.435846	-0.140985	-0.0669411	-0.0415953	0.0938306	0.213503	-0.114832	0.054779	-0.108487	NA	0.0892269	0.162468	0.199625	NA	0.0285692	0.201634	7.84585	7.70471	_QSVSNLS(ph)PDLK_	1
3296	146.89	137.09	185.61	151.45	127.5	112.58	137.09	74.698	NA	NA	129.32	NA	NA	188.8	168.78	0.381948	0.131063	0.0965317	0.343692	0.290896	-0.242431	-0.0158117	0.250113	NA	NA	-0.191524	NA	NA	-0.524023	-0.553511	-0.00497143	-0.0570164	-0.183769	-0.00555061	0.134484	-0.265761	-0.0282339	-0.126061	NA	NA	-0.210346	NA	NA	-0.119432	-0.0968383	8.08045	7.89303	_(ac)SLEPTQTVSGT(ph)PPMLHQR_	1
1224	NA	NA	NA	NA	NA	NA	NA	24.319	NA	NA	NA	NA	NA	NA	NA	0.0867838	0.0970714	0.0890913	0.341417	0.466027	0.424815	0.388134	0.564037	NA	0.303459	0.210139	0.218223	-0.102543	0.353323	0.33514	-0.0558762	-0.0316659	-0.105458	0.127105	0.103934	-0.0234017	-0.160008	0.120485	NA	-0.202854	-0.193404	-0.169582	-0.695185	-0.185687	0.0309716	8.99843	8.43638	_SLAS(ph)KIVHFLELLS(ph)SK_	2
2998	197.68	210.74	202.85	215.58	221.48	222.51	187.83	151.82	166.27	180.13	222.51	231.37	218.57	215.58	228.28	0.311387	0.301119	0.728225	0.644502	-0.054602	0.057277	0.1644	0.356257	-0.524811	0.38416	0.157949	0.124593	0.190425	0.255199	-0.0773607	0.173511	0.136716	0.0285692	0.283448	0.334911	0.194717	0.0329472	0.123401	-0.791158	1.9724	0.514804	1.03365	-0.0342194	0.121015	0.159371	8.52281	8.28088	_(ac)S(ph)DINEKLPELLQDAVLK_	1
3868	167.61	109.55	160.8	85.493	120.66	72.315	80.534	NA	NA	113.52	131.72	143.97	NA	NA	NA	-0.439402	-0.835137	-1.47121	-1.77482	-1.68186	-1.88555	-1.45664	NA	NA	-1.5438	-1.04832	-1.85763	NA	NA	NA	-0.321513	-0.411311	-1.12674	-0.740119	-1.63361	-0.694345	-0.546899	NA	NA	-1.51808	-0.477502	-1.35797	NA	NA	NA	8.059	7.84647	_IKS(ph)PTPQEILQR_	1
883	211.35	237.22	265.63	NA	232.11	182.39	NA	167.99	132.36	237.95	215.79	239.57	223.07	156.36	229.78	-0.751174	3.03231	3.17627	3.08678	2.53923	2.00411	1.74407	1.69929	1.55969	1.5103	1.39089	1.35502	1.44642	1.33862	1.3344	0.306262	-0.0928017	-1.65463	-2.51358	-2.74933	-1.2947	-3.349	-2.55326	-1.74425	-2.52384	-2.13201	-1.98542	-1.80945	-1.50578	-1.40962	8.62208	8.23819	_SST(ph)PNAESQLLSASDKDNGK_	1
273	71.853	100.58	85.062	103.31	112.56	154.84	166.21	77.681	NA	179.7	102.48	185.61	NA	NA	173.43	0.722116	1.21276	1.334	1.49983	0.99429	1.9809	2.15611	1.69595	NA	2.01167	1.54666	1.4715	NA	NA	1.17594	1.15251	0.799087	-0.156595	1.08468	0.495797	0.875072	0.157302	0.655443	NA	0.235482	0.458802	0.513491	NA	NA	0.0144981	7.68802	7.48006	_TSIEQVNELETNS(ph)DLGK_	1
681	95.651	103.85	164.88	123.38	123.1	119.87	NA	106.13	NA	121.76	110.25	120.53	NA	103.85	126.63	0.300885	0.354791	1.05651	0.480575	0.239765	-0.198725	NA	-0.275228	NA	-0.219976	-0.729244	-0.239805	NA	0.104739	-1.00029	-0.341281	1.3851	2.72166	2.26598	2.96547	2.18406	NA	2.17246	NA	1.82985	1.49754	1.43146	NA	1.42137	1.13475	7.63599	7.35416	_GPSS(ph)ITDFLNLK_	1
2303	136.53	NA	88.149	NA	NA	142.6	47.251	85.337	143.54	168.15	140.39	174.6	156.52	73.107	164.11	-0.0292641	-0.16882	0.0169241	NA	NA	0.124725	0.227864	0.0753273	0.054779	-0.199024	-0.193123	-0.301266	-0.400644	-0.389187	-0.432026	-0.116442	-0.239719	-0.129987	NA	NA	-0.048263	-0.147905	0.0801119	0.166972	-0.0203697	-0.0834011	-0.0817359	-0.119354	-0.119793	-0.114426	8.3871	8.01843	_EESEEKEEQEEEQDVPLS(ph)DVEFDS(ph)DADVVPHHK_	2
100	87.199	113.66	75.864	87.199	106.61	95.371	NA	43.655	NA	139.2	146.37	123.55	NA	NA	NA	-0.197004	-0.123387	0.395173	0.541019	0.722116	0.649386	NA	0.557189	NA	0.669208	0.709202	0.837863	NA	NA	0.943584	-0.153864	-0.121439	0.0846086	0.290424	0.553557	0.471239	NA	0.215368	NA	-0.0175193	0.10017	-0.0567163	NA	NA	0.0432045	8.21421	7.79576	_EES(ph)EEKEEQEEEQDVPLS(ph)DVEFDS(ph)DADVVPHHK_	3
3297	151.63	123.42	136.91	148.49	NA	60.181	90.832	NA	NA	113.14	NA	109.03	NA	NA	NA	0.306146	0.0503276	-0.17015	-0.0644045	-0.0723007	-0.569158	-0.409432	0.0504669	NA	-0.0810338	-0.12699	-0.368588	NA	NA	NA	0.00446544	-0.154843	-0.0675608	-0.170849	-0.170053	0.063641	-0.222498	-0.122083	NA	-0.0215847	-0.147522	-0.029809	NA	NA	NA	8.34904	8.00443	_VWDEYGEGGS(ph)S(ph)EDDDGEDDFEASFGSMPKPTDNEEKK_	2
2070	149.73	137.27	193.54	161.24	162.41	155.1	140.8	127.88	144.97	162.76	154.46	176.25	107.98	107.98	NA	0.131589	-0.252707	-0.295022	-0.349382	-0.143166	-0.0269545	0.0976108	0.406863	0.315566	0.442545	0.540424	0.697151	0.528471	0.626392	0.683472	0.253021	0.312433	0.424707	0.618896	0.757194	0.651132	0.504264	0.543001	0.480058	0.428786	0.418244	0.40021	0.369271	0.384381	0.219835	8.29892	7.9918	_TSGRLS(ph)VDQEPR_	1
1229	NA	122.46	119.25	120.55	96.745	48.568	87.001	98.105	135.6	87.001	76.522	57.802	NA	NA	14.561	NA	-1.37831	-0.150369	-1.21605	-0.758575	-0.135634	-0.530697	0.195474	-0.265067	-0.285267	-0.184277	-0.277062	NA	NA	0.618333	NA	1.97427	2.57071	2.23594	2.71879	2.36813	2.29704	2.23119	2.0894	1.80298	1.77699	1.49825	NA	NA	1.45291	7.6489	7.31482	_RIS(ph)NTLFSK_	1
337	199.29	252.55	279.56	243.16	310.75	219.34	188.86	145.75	108.13	274.91	320.25	327.16	138.3	85.808	61.102	-0.0466528	0.803144	0.902498	1.08107	1.01357	0.909428	0.718526	0.930927	NA	0.813278	0.882526	0.674189	0.691802	0.761115	0.792939	0.364348	0.392317	0.549817	0.757791	0.718088	0.609282	0.518132	0.637749	NA	0.214374	0.533962	0.2529	0.312549	0.338909	0.256407	8.06859	7.72538	_NSSHSLS(ph)ETDLNQSK_	1
1135	169.84	207.22	184.02	206.86	244.31	151.45	152.32	163.42	158.02	180.32	223.97	215.58	NA	NA	NA	-0.327982	-0.0911717	-0.294137	-0.0797219	-0.0743499	-0.35021	-0.639063	-0.580073	-0.273273	-0.587403	-0.815428	-0.871152	NA	NA	-1.57029	-0.302262	-0.404611	-0.480056	-0.171401	-0.258977	-0.289845	-0.249925	-0.307841	-0.325521	-0.518308	-0.367546	-0.525393	NA	NA	-1.37951	7.97147	7.57063	_SHNSS(ph)PTNGLSQANGTVR_	1
2195	109.08	157.83	121.62	95.123	80.683	134.81	132.26	NA	NA	149.18	108.64	NA	91.767	212.39	207.24	0.136323	-0.408627	-0.5754	-0.192167	0.0706641	0.248535	0.0196308	NA	NA	-0.138267	-0.248245	-0.113926	0.049352	0.030548	0.041243	-0.219908	-0.30036	-0.260705	-0.0624447	0.658463	0.54666	-0.366448	NA	NA	0.109829	-0.082026	-0.0352539	-0.00453719	0.333538	0.288299	8.12607	7.86455	_TTS(ph)VSGPSGYSDDAGVPNVNR_	1
2297	122.97	NA	NA	NA	NA	NA	46.408	NA	56.599	NA	NA	NA	42.209	33.685	NA	0.0893626	-0.254616	-0.436783	-0.502628	-0.495044	-0.306484	NA	-0.135285	-1.27035	-0.381517	-0.539708	-0.780686	-0.531761	-0.839002	NA	-0.0119952	-0.0327428	0.0229004	0.149389	0.152119	0.0993625	NA	0.115433	0.161952	0.210015	0.191689	0.126973	-0.0363927	0.175045	NA	7.79639	7.51836	_GQPFQPS(ph)PTKK_	1
3850	155.17	162.94	145.43	123.29	170.26	136.17	127.36	90.853	72.615	145.43	NA	181.77	96.27	83.633	148.72	-0.0253973	-0.397809	-0.780289	-1.35631	-1.47257	-1.74222	-1.6599	-2.07655	NA	-1.06272	NA	-2.69301	-1.3124	-2.43464	-2.6246	0.0972062	0.0652966	0.154324	0.257735	0.245374	0.230572	0.178237	0.303576	NA	0.123269	NA	0.106884	0.252658	0.134089	0.176067	8.68593	8.25778	_LLST(ph)PS(ph)PVNR_	2
2918	153.75	162.31	162.31	179.93	149.69	141.37	160.18	105.66	NA	193.28	150.49	126.32	NA	160.18	160.38	-0.0381693	-0.310808	-0.644307	-0.649752	-0.624221	-0.716908	-0.546899	-0.425036	NA	-0.23121	-0.112256	-0.100097	NA	-0.0800422	0.00934717	0.0663992	-0.0705574	-0.27418	-0.0755504	-0.162993	-0.222599	-0.330755	-0.148625	NA	-0.267878	-0.248605	-0.177262	NA	-0.268278	-0.157689	8.02894	7.79153	_TALGNS(ph)PTLK_	1
1152	279.96	NA	255.41	212.05	255.41	178.53	237.45	201.32	128.07	262.98	273.87	259.6	NA	256.9	252.75	0.083792	0.146264	0.0229004	-0.169631	-0.140603	-0.125541	-0.187477	-0.102279	-0.8435	0.13829	0.166458	0.250598	NA	0.0569996	0.242328	0.120352	0.12499	0.00977712	0.0126402	0.0419438	0.0738202	0.101919	-0.0272485	-0.349419	0.109427	0.110898	0.12618	NA	0.138814	0.182184	8.04692	7.89922	_TSPMGDLLSNSEALS(ph)PR_	1
96	95.814	57.616	98.165	NA	101.64	89.049	61.167	54.288	NA	141.64	135.18	95.814	NA	130.01	97.256	0.144307	0.371392	0.691802	NA	0.820159	0.912037	0.896311	1.15905	NA	1.30323	1.40768	1.70359	NA	1.89523	1.89933	-0.00733307	-0.0459228	-0.101753	NA	-0.181968	-0.249153	-0.929858	0.10742	NA	0.0604625	-1.14963	-0.637379	NA	-1.11841	0.547055	7.95548	7.57732	_NVSS(ph)PSFNAKPPLPIK_	1
2929	180.63	153.83	NA	NA	NA	167.57	162.01	132.1	163.72	NA	NA	246.73	150.53	139.36	207.17	0.0017302	-0.847051	NA	NA	NA	-0.0693762	-0.0770715	0.0568609	0.275484	NA	NA	0.621243	0.939603	1.11949	0.753776	-0.137156	0.0416635	NA	NA	NA	-0.153575	-0.274006	-0.272245	-0.0356235	NA	NA	-0.0355792	0.0893626	0.246469	-0.248656	8.36143	7.91656	_SVTS(ph)PTYTPVALQNTPVLKPK_	1
286	102.28	103.44	142.47	120.03	103.44	89.189	107.09	68.676	NA	132.69	115.92	114.76	NA	149.23	105.25	-0.21922	-0.0442408	0.109962	0.158725	0.0946415	0.0492125	0.43082	0.402613	NA	0.440314	0.521654	0.698307	NA	0.525167	0.670931	-0.103116	-0.0405414	0.028852	0.101516	0.211511	0.0207689	0.111699	0.478609	NA	0.0363275	0.0503276	0.032383	NA	0.140255	0.154194	8.0484	7.73715	_EYS(ph)NVDQYGR_	1
768	46.592	NA	29.807	42.095	NA	NA	NA	NA	78.324	NA	43.544	38.634	NA	NA	38.634	-0.0111517	NA	0.0966667	0.303576	NA	0.131985	0.173511	0.15095	0.142479	0.235972	-0.0410608	0.0721744	NA	-0.219656	-0.0442855	-0.0671224	NA	-0.195005	1.00547	NA	-0.018425	-0.110682	-0.0263814	-0.334316	0.0792928	-0.0610293	0.0467006	NA	0.0106366	0.0230424	7.79308	7.48242	_RNS(ph)ITGSLR_	1
3322	148.7	138.02	NA	100.45	NA	150.26	NA	NA	NA	102.26	NA	NA	117.7	83.692	130.61	-0.0656269	-0.210713	-0.218615	-0.0899889	-0.610477	0.205267	-0.613454	-1.19538	-1.11647	0.0582472	0.0712135	NA	0.563451	-0.488208	0.326537	-0.0406601	-0.177637	-0.273605	-0.412558	-0.36602	-0.255012	-0.729627	-1.53542	-1.18593	-0.334389	-0.158993	NA	0.193835	-0.728957	-0.245523	8.59821	7.81447	_RNS(ph)ITGS(ph)LR_	2
1512	167.22	160.27	142.43	58.835	134.52	80.98	66.644	NA	NA	114.88	48.229	153.11	NA	NA	120.71	0.147958	0.522357	0.0945063	0.0102069	-0.325485	0.08882	-0.262071	-0.451208	NA	-0.494881	-0.181968	-0.0287048	NA	-0.463131	-0.427557	0.0835197	-0.0916328	-0.154169	-0.56126	-0.236928	0.185359	-0.13076	-0.13887	NA	-0.414922	-0.394904	-0.45336	NA	-0.555927	-0.360046	7.48708	7.31062	_TIS(ph)AGSGVSTPTMALNR_	1
2352	73.273	129.84	76.326	87.001	84.718	74.46	53.034	72.958	NA	89.301	40.516	84.289	NA	68.44	69.864	-0.00568096	-0.106389	0.781989	0.851039	1.18047	NA	0.799004	0.496002	NA	0.123931	0.116099	0.223423	NA	0.0359054	0.00417776	0.442439	0.277747	-0.0142081	0.162855	0.361095	NA	0.199625	0.124857	NA	-0.462018	0.207143	-0.293288	NA	-0.193816	-0.432922	7.53532	7.35689	_GQS(ph)SVSLER_	1
3301	101.3	88.191	58.498	96.242	90.485	114.03	59.228	NA	NA	100.36	57.076	61.583	NA	46.785	73.126	0.115433	-0.136553	-0.030354	-0.0904035	-0.123418	-0.370937	-0.565204	NA	NA	-1.09283	-1.16046	-1.01949	NA	-0.954669	-1.32905	0.102457	0.151599	-0.0443003	-0.0937713	0.153805	-0.0609239	0.170053	NA	NA	-0.0605628	-0.0456994	0.030548	NA	-0.148145	-0.137457	7.90742	7.73777	_WTIGS(ph)DTESSREPSISPNENTTSITK_	1
2698	NA	NA	NA	NA	NA	NA	NA	NA	36.856	NA	91.637	68.567	NA	NA	NA	0.111699	0.0499095	0.412402	NA	NA	0.700351	0.240375	0.611267	0.568032	0.525768	0.518535	0.576183	NA	NA	0.963548	0.402176	0.178874	0.309525	NA	NA	0.360645	-0.0848692	0.18916	0.343806	0.177344	0.0802483	0.134352	NA	NA	0.0821576	7.55403	6.83207	_KHS(ph)PPSSPSSTTTLGK_	1
2781	135.58	NA	NA	189.61	184.32	NA	NA	NA	NA	184.71	NA	NA	86.729	135.81	NA	0.139731	-1.09188	-1.05901	-0.760455	-0.772111	-0.837532	-0.898753	-0.811675	NA	-1.17208	-1.16731	-1.17739	-1.44407	-1.29202	-1.06564	0.171847	0.647545	0.864493	0.928579	0.930851	0.809661	0.687419	0.640991	NA	0.474981	0.473008	0.473943	0.473943	0.453122	0.386811	8.59564	8.19137	_SNS(ph)TSLPAANK_	1
2591	180.61	202.61	240.18	NA	206.32	201.09	197.38	179.8	122.45	211.38	190.34	213.99	NA	200.98	213.99	0.0657102	-1.50332	-1.30764	NA	-0.7071	-0.782571	-1.05901	-0.620024	-1.13138	-1.40137	-1.2776	-1.21816	NA	-1.1546	-1.1191	-0.101428	0.644502	1.01321	NA	1.50777	1.3259	1.12413	1.32826	1.14065	0.769433	0.707436	0.726744	NA	0.709732	0.694657	8.7976	8.42428	_LGQMIISQS(ph)R_	1
360	137.88	189.7	179.74	120.15	152.65	176.84	152.49	127.83	212.82	216.69	212.82	220.62	206.95	201.39	198.85	0.00662118	0.580531	1.01021	1.25417	1.13133	0.946955	0.894449	0.908275	0.66257	0.507313	0.583519	0.528271	0.685895	0.705403	0.684729	-0.0492629	0.232292	0.203765	0.273337	0.443501	0.101785	-0.180152	0.237319	0.00805655	-0.22011	-0.144808	-0.0900349	-0.0923094	-0.013509	-0.155116	8.7132	8.36814	_VAT(ph)PSIPQQPIPLKNDPIVDASLSK_	1
302	63.033	151.99	NA	101.37	153.32	111.24	104.48	89.634	NA	130.25	78.159	136.63	64.532	128.43	128.43	0.586693	2.77159	NA	3.0587	3.09572	2.57976	2.14124	0.97159	NA	1.41392	0.57918	0.653702	1.24483	-0.00550717	0.846714	0.171207	-0.575508	NA	-1.17694	-1.32713	-0.908496	-1.55025	-1.84887	NA	-1.53537	-1.42356	-1.29382	NA	-1.47077	NA	7.67943	7.51068	_LEPVVVNQPNRT(ph)TPLSANSTGVSSLTR_	1
458	108.17	110.35	119.54	118.2	128.74	113.59	160.78	121.99	NA	141.06	138.73	140.84	NA	190.86	139.58	-0.477763	1.28848	1.89208	1.84101	2.04054	2.1161	2.25994	2.0899	NA	2.28679	2.19727	2.33728	NA	2.18891	2.45325	-0.0805913	0.252416	0.275126	0.100305	0.131985	-0.0964835	0.0166389	0.218099	NA	0.479127	-0.0169499	0.0554733	NA	0.312317	0.276675	7.76574	7.45514	_LQEMFDDLS(ph)QR_	1
1861	143.04	136.68	150.69	101.74	144.01	148.38	131.98	112.54	185.09	168.99	79.461	180.08	NA	122.53	105.67	-0.215262	-0.00781166	-0.991542	-0.786522	-0.994758	-1.02791	-1.19106	-1.11726	-1.30508	-1.51924	-0.0103959	-1.32384	NA	-1.88806	-1.63747	-0.531302	-0.928484	-0.017826	0.628167	0.495593	0.42191	0.211012	0.705668	0.189413	-0.0147911	-0.943999	0.0592168	NA	0.117163	0.308361	8.57733	7.75239	_TTPLSANS(ph)TGVSSLTR_	1
1903	447.25	410.48	374.68	425.96	415.23	385.03	395.98	436.47	261.54	411.86	373.92	359.22	146.76	428.32	456.74	-0.0366887	0.0918014	0.026446	0.0363275	-0.0221559	-0.0848845	-0.456722	-0.142337	-0.353727	-0.649299	-0.805156	-0.844639	-0.593899	-0.751781	-0.773639	-0.00949526	-0.260947	-0.248262	-0.286163	-0.374636	-0.405203	-0.296439	-0.354114	-0.464047	-0.432299	-0.452827	-0.440929	-0.265015	-0.40855	-0.382457	9.2026	8.73228	_ANSNEDGESVSSIQES(ph)PK_	1
2999	122.94	52.298	NA	154.55	199.29	190.31	125.23	NA	NA	NA	NA	NA	197.72	119.31	141.07	-0.12334	-0.29214	0.102725	0.063779	0.0398403	0.212258	0.266037	0.531569	NA	NA	0.27262	NA	0.524565	0.500394	0.548338	-0.152933	-0.534997	-0.179776	0.0132121	-0.0535686	-0.044345	-0.0581425	0.109695	NA	NA	-0.124251	NA	-0.022068	-0.0338649	-0.0371919	8.17455	7.60815	_YPAPGTS(ph)PSHNEGNSK_	1
3058	110.39	131.09	126.71	100.92	NA	140.78	96.957	53.567	NA	133.44	113.44	110.54	NA	84.658	65.5	0.0941009	-0.103131	0.179511	0.160017	NA	0.531768	0.647361	0.187641	NA	0.314058	0.320889	0.432318	NA	0.349252	0.66421	0.0681893	0.240986	-0.0900042	0.575216	NA	0.368601	0.0890913	0.0243197	NA	-0.224705	-0.245249	-0.187099	NA	-0.126014	-0.0631378	8.17289	7.84297	_TES(ph)DVFDR_	1
3728	111.99	136.64	NA	152.28	210.74	192.63	114.04	139.51	NA	69.27	70.942	67.864	NA	102.45	161.2	0.370276	-0.284686	-0.375347	-0.242533	-0.302671	-0.700005	-0.554316	-0.787493	NA	-1.38813	-0.151442	-1.60261	NA	-0.328525	-1.1224	0.490981	-0.0639067	-0.00926292	-0.0227567	0.129613	-0.186886	0.115566	0.0803848	NA	0.393197	0.166844	0.259544	NA	0.315914	0.19131	8.24157	7.64944	_ANS(ph)NEDGESVSSIQESPK_	1
3900	179.84	209.73	161.1	206.6	178.76	210.69	189.25	174.72	NA	181.6	181.63	166.66	130.36	197	183.53	-0.0471148	-1.29022	-0.879356	-0.94636	-1.03198	-1.07012	-1.17788	-1.10955	NA	-1.41227	-1.42736	-1.25116	-1.25209	-1.36001	-1.31255	-0.103302	0.272262	0.14991	0.371726	0.405339	0.399554	0.262193	0.588133	NA	0.134484	0.138421	0.142479	0.0409625	0.237686	0.216982	8.82323	8.63648	_TTPLS(ph)ANSTGVSSLTR_	1
3976	263.32	300	264.8	261.46	302.11	272.27	244.91	260.56	285.55	264.66	279.96	294.33	159.78	292.53	314.08	-0.0645403	-0.118147	-0.261794	-0.417675	-0.504203	-0.640546	-0.750203	-0.245318	-0.7618	-1.01715	-1.05883	-0.888541	-0.992144	-0.602942	-0.575594	-0.0552165	-0.174719	-0.150177	0.182946	0.156397	0.0621217	-0.0442706	0.292546	-0.0387175	-0.0850222	-0.218044	-0.116645	0.0263043	0.310573	0.161178	8.72665	8.49602	_SQS(ph)LTSSVANNAPQSVR_	1
2477	187.76	208.61	245.63	220.74	216.83	189.57	NA	198.84	142.42	183.88	75.112	228.6	207.17	168.75	211.43	0.127501	-1.899	-1.51313	-1.35598	-1.44403	-1.54545	NA	-1.43121	-1.20257	-2.23487	-1.93192	-2.49492	-1.93534	-1.61834	-2.02785	-0.00440694	0.525367	0.696172	1.03154	0.873892	0.877587	NA	0.989066	0.725436	0.598079	0.2949	0.70726	0.656084	0.689389	0.714663	8.83111	8.33175	_TTPLS(ph)ANS(ph)TGVSSLTR_	2
2829	104.6	NA	233.8	135.21	181.35	173.55	173.44	117.64	NA	252.71	NA	NA	179.38	149.85	NA	-0.471489	-0.535269	-0.291115	0.931305	0.249991	-0.0066662	0.115166	-0.0328757	NA	-0.775515	NA	-0.946972	-0.365202	-0.548987	-0.636235	-0.36537	0.148869	0.15562	0.509848	0.437334	0.687867	0.347552	0.0698396	NA	0.452385	NA	0.403704	0.380397	0.304044	0.487178	8.7979	8.13532	_SQS(ph)LTSS(ph)VANNAPQSVR_	2
3915	280.97	118.9	NA	284.15	187.13	203.24	114.01	273.32	NA	NA	NA	NA	39.459	40.104	161.91	-0.154731	-0.160927	0.188401	-0.121596	-0.081339	-0.212116	-0.56435	-0.222094	NA	NA	NA	NA	-0.398627	-0.506537	-0.88558	0.147828	-0.125211	0.418676	-0.212551	-0.178339	-0.295234	-0.240537	-0.175387	NA	NA	NA	NA	-0.0503381	-0.207678	-0.23455	8.24819	7.71978	_ANS(ph)NEDGESVSSIQES(ph)PK_	2
2140	166.6	138.25	161.41	138.24	132.39	54.943	111.65	NA	146.5	234.9	NA	105.03	216.45	NA	145.33	0.100036	-3.08265	-2.90174	-2.36149	-2.2348	-3.41473	-2.11372	NA	NA	-2.06052	NA	-1.20719	-0.873846	NA	-2.37692	0.00389003	0.572987	0.769772	1.35913	1.68607	1.82163	1.68702	NA	NA	1.90989	NA	1.25604	1.96706	NA	1.83495	8.27946	7.93589	_TTPLS(ph)ANS(ph)TGVSS(ph)LTR_	3
3963	142.56	203.29	176.9	130.15	169.88	147.91	114.21	NA	83.881	200.3	NA	NA	112.13	55.469	192.99	0.404031	-0.28423	-0.310021	0.264717	-0.401216	0.161178	-0.100005	NA	NA	-0.197931	NA	NA	-0.393406	NA	-0.127195	0.114234	0.188401	0.307079	0.708585	0.900336	0.661385	0.245252	NA	NA	0.469886	NA	NA	0.317651	NA	0.56988	8.52962	8.21378	_SQS(ph)LTS(ph)S(ph)VANNAPQSVR_	3
944	246.96	223.7	208.39	235.22	218.28	198.74	220.46	200.55	167.37	220.21	214.45	202.4	NA	180.27	222.16	-0.0875494	0.119423	-0.247388	-0.157802	-0.0750792	-0.051145	-0.349346	-0.178371	0.326307	-0.391475	-0.235892	-0.0833246	NA	-0.648055	-0.538471	0.0154976	-0.188956	0.0641931	-0.0334662	-0.0029461	-0.0430958	-0.207011	-0.0313415	0.174918	-0.231939	-0.12202	0.0329472	NA	-0.466776	-0.347527	7.98847	7.82174	_(ac)AS(ph)TDFSKIETLK_	1
2495	252.8	273.28	352.48	294	280.68	273.28	NA	295.66	157.65	NA	354.69	358.58	439.61	389.06	284.94	-0.120263	-0.373346	-0.184392	-0.120404	-0.400378	-0.164561	-0.11713	-0.126392	-0.360712	-0.21734	-0.255804	-0.223947	-0.25846	-0.184277	-0.285935	0.200253	-0.0945259	0.248292	0.217355	0.0712135	0.19497	0.154194	0.0408223	0.468114	-0.0152721	0.0119249	0.0154976	-0.0281751	0.0553345	0.00201836	9.24075	9.03673	_ADEFDSFPAASAAAAEEEEDDDVDLFGS(ph)DDEEADAEAEKLK_	1
113	247	273.01	268.49	230.67	288.96	298.11	327.31	267.69	160.95	317.83	274.82	303.7	NA	314.43	336.39	0.217355	1.42008	1.64432	1.75493	1.87825	1.76926	1.81574	1.91399	1.60592	1.70876	1.8423	1.90874	NA	1.5725	1.7467	0.124857	0.183836	0.319271	0.403486	0.454071	0.182311	0.110631	0.222557	-0.140523	-0.190898	-0.31865	-0.189335	NA	-0.361175	-0.193173	8.45871	8.24824	_DNQIS(ph)TSDLLSDSQVR_	1
431	97.69	148.68	116.19	115.8	131.53	124.3	126.95	105.03	NA	147.18	147.18	135.58	NA	142.85	131.53	0.0329472	0.720979	0.913416	0.843099	0.945907	1.14906	1.27352	1.29219	NA	1.28036	1.36653	1.43178	NA	1.40882	1.42991	0.409472	0.526169	0.167229	0.636729	0.372618	0.567156	0.341758	0.901494	NA	0.0153548	0.245374	0.145612	NA	0.334911	0.294547	7.88378	7.59068	_LAPISS(ph)LSDR_	1
227	42.659	NA	75.174	NA	NA	NA	NA	15.132	NA	146.57	120.91	110.03	228.9	85.982	108.1	-0.116755	NA	0.0490731	NA	NA	0.223546	0.499986	0.108357	NA	0.433494	0.461005	0.485633	0.380286	0.559345	0.411318	0.0233263	NA	-0.0916175	NA	NA	0.380729	0.0870554	0.345169	NA	-0.0245165	-0.0494569	0.0930192	0.00690837	0.15043	-0.103302	8.09318	7.79253	_TATGENQNDDFKDANEDLHS(ph)LSSR_	1
1005	68.82	NA	NA	NA	NA	NA	NA	62.475	NA	NA	63.337	70.335	NA	89.261	68.82	0.369383	NA	NA	0.543298	0.326307	0.499068	0.617204	0.793188	NA	0.521855	0.505993	0.787349	NA	-0.0369698	0.0177794	-0.449966	NA	NA	0.382944	0.0824301	0.563256	0.462366	-1.41365	NA	0.34426	-1.046	-0.504366	NA	-0.292405	-0.345418	7.85299	7.39213	_ETVES(ph)ESSQTALSK_	1
3021	NA	129.32	118.36	177.09	152.38	154.84	150.91	142.85	179.19	197.4	188.26	132.48	109.85	168.64	131.56	NA	2.29628	1.97405	3.70332	3.28877	2.30702	1.75813	2.35775	2.94533	3.42707	3.37365	1.83996	-0.686917	3.34227	0.464355	NA	-0.249411	2.0031	NA	1.75476	0.915253	-0.613608	1.95252	1.02984	-0.351387	-0.213655	0.107956	-3.72566	0.211386	-2.73774	7.99333	7.77742	_GQVVSEEQRPGT(ph)PLFTVK_	1
3985	NA	216.83	NA	199.3	185.66	NA	193.62	193.62	160.05	NA	189.61	193.62	NA	109.6	34.685	0.052555	-0.252896	-0.430995	-0.676872	-0.855719	-1.01634	-0.989678	-1.17049	-1.52662	-1.38315	-1.63281	-1.6827	-1.73169	-1.73701	-1.93264	0.026446	0.151079	0.246955	0.375067	0.304978	0.306029	0.30906	0.429214	0.220454	0.284988	0.342782	0.29337	0.321235	0.357496	0.522357	8.38399	8.12573	_EPEEKIS(ph)IGNK_	1
4025	292.35	302.64	294.22	325.49	304.49	284.12	308.21	281.96	183.22	346.63	288.53	314.91	137.61	175.51	130.39	-0.0346775	-0.166551	-0.50083	-0.789811	-1.04767	-1.28409	-1.46347	-1.65426	-1.96702	-1.74894	-2.099	-2.19113	-2.52841	-2.47345	-2.54002	0.0112094	-0.0472192	-0.0819802	-0.0305161	-0.0600513	0.0384362	0.0144981	-0.0756416	-0.113536	0.0017302	-0.0444045	0.0172093	-0.0512347	-0.117224	-0.168074	8.63142	8.33532	_KIS(ph)GYGNDLDAQK_	1
2099	61.56	34.692	38.804	48.44	NA	34.755	48.284	36.684	NA	27.428	36.684	NA	NA	54.539	43.308	-0.0448509	-0.812815	-1.27219	-1.14095	-1.1145	-0.598872	-0.119072	-0.230025	NA	0.0706641	-0.0832941	NA	NA	0.013498	0.112233	0.138683	-0.0930786	0.201508	0.126973	0.144046	0.090447	0.330444	0.334797	NA	0.135666	0.20389	NA	NA	0.0122111	0.154065	7.38885	7.23207	_SIIS(ph)NDAK_	1
2954	132.31	194.85	182.57	164.88	170.56	167.55	181.71	173.68	NA	179.39	152.99	203.32	NA	182.57	141.46	-0.223947	-0.75599	-0.993925	-1.03664	-1.05598	-0.535374	-0.623554	-0.878958	NA	-0.640299	-0.581907	-0.487015	NA	-0.396574	-0.491531	-0.154313	0.234624	0.054779	-0.0339387	-0.123685	-0.0501439	-0.146372	-0.324383	NA	-0.382908	-0.549388	-0.261102	NA	-0.368849	-0.420878	7.89159	7.67267	_QLEVDS(ph)LINER_	1
1973	266.78	240.21	260.53	273.94	258.87	262.21	268.65	221.85	194.49	268.3	277.03	250.79	NA	249.5	283.08	0.0615688	-0.304701	-0.368495	-0.310057	-0.190223	0.0487942	0.168257	0.381394	0.446786	0.552672	0.685895	0.950842	NA	1.09511	1.22749	0.0291348	0.0765591	-0.0611948	-0.156804	-0.139125	-0.147953	-0.285513	-0.260411	-0.242601	-0.323823	-0.381912	-0.379751	NA	-0.353837	-0.364329	8.56345	8.36608	_IASGLIS(ph)PVLGEVSER_	1
2730	110.92	68.809	77.204	95.631	115.34	65.043	59.898	79.466	NA	94.287	115.12	107.93	NA	120.14	128.31	0.00201836	-1.07048	-1.00506	-0.801808	-0.909987	-0.675604	-0.739902	-0.674844	NA	-0.751028	-0.625957	-0.641424	NA	-0.562495	-0.559069	0.0535284	0.50019	0.312781	0.407081	0.452174	0.462471	0.365804	0.518031	NA	0.431997	0.230572	0.178619	NA	0.0913952	0.198243	7.94837	7.41484	_NNS(ph)ITSATSK_	1
3142	20.096	62.802	54.076	NA	53.527	NA	NA	NA	115.24	205.66	241.52	232.23	29.385	NA	40.295	0.138814	-0.302742	-0.228655	NA	-0.381949	-0.170118	0.143655	NA	-0.375216	0.0760117	0.00834346	-0.0875494	0.183963	0.278461	0.19774	-0.0151118	0.283092	0.912037	NA	0.841249	0.779218	0.747258	NA	0.69635	0.813607	0.786596	0.764516	0.825541	0.844948	0.801821	8.1474	7.70125	_SLGVSPDSLEHTFSGFSQGSSIEDDQDAIS(ph)NQEKK_	1
2841	NA	NA	118.37	99.531	NA	96.059	109	87.498	NA	118.37	129.71	141.38	NA	130.1	130.1	NA	NA	1.7455	0.840443	NA	1.39638	2.32703	0.505383	NA	2.2298	2.17172	2.11167	NA	2.24547	1.53421	NA	NA	-1.11388	-1.28535	NA	-0.148353	-0.750421	-2.12268	NA	-1.33927	-0.362918	-0.525808	NA	-0.786871	-1.18469	7.59483	7.279	_SAAMIS(ph)PTLK_	1
2962	99.991	99.991	NA	NA	89.507	102.52	NA	NA	NA	NA	74.678	115.12	101.32	101.32	115.34	0.0810669	0.0753273	-0.08982	NA	-0.214659	-0.0938483	-0.431015	NA	NA	NA	-1.13109	-1.06434	-0.847284	-0.789711	-0.727284	0.283566	0.363339	0.144046	NA	0.614569	0.354001	-0.0411351	NA	NA	NA	0.214622	-0.190503	0.313014	0.483468	0.511873	7.75579	7.38291	_(ac)S(ph)QDFVTLVSK_	1
1819	126.91	121.21	104.82	107.78	118.16	110.67	73.405	NA	NA	72.771	NA	130.89	49.662	NA	105.96	-0.542858	-0.0995717	-0.114551	0.0494914	-0.15117	0.0309716	-0.345949	NA	NA	-0.894885	NA	-0.384508	-1.02765	NA	-0.118022	-0.522716	-0.286955	-0.178584	-0.151154	-0.219186	0.349026	-0.685501	NA	NA	-0.845469	NA	-0.435866	-0.768224	NA	-0.356569	8.25871	7.7442	_S(ph)NES(ph)LPNLTVNNDK_	2
419	118.18	118.18	118.18	93.111	105.4	100.02	NA	100.02	101.65	95.311	101.65	105.4	105.4	94.692	100.02	0.0862403	0.474981	0.793355	0.926986	0.754203	0.545178	0.383497	0.132774	0.0482362	-0.143883	-0.289104	-0.462356	-0.734683	-0.67985	-0.765057	0.0751903	0.177471	0.547055	0.856866	0.927062	0.975337	1.12519	1.10246	1.18618	1.07121	1.18897	1.16916	1.03752	1.21232	1.21549	9.26338	8.92219	_(ac)S(ph)FENLHK_	1
3488	210.37	172.82	206.49	203.27	189.33	162.46	166.9	173.36	NA	206.49	168.5	203.27	NA	232.17	240.46	-0.0351504	-0.407631	-0.573445	-0.79016	-1.03316	-0.808564	-1.17228	-1.40114	0.179001	-1.23128	-1.22641	-1.02512	NA	-1.65644	-1.25943	0.139993	0.148218	0.0740944	0.0764223	-0.0109482	0.194213	-0.000259708	0.219958	0.0200577	0.125519	0.194087	0.0497702	NA	-0.0944951	0.0590783	7.94265	7.65224	_YAS(ph)LTDDQVANMR_	1
453	116.96	180.97	186.68	196.95	218.28	189.1	232.17	186.56	202.4	204.43	174.59	197.14	NA	234.22	207.31	-0.109654	0.0742314	0.601506	0.550704	0.689836	0.81836	2.7478	0.91104	0.903347	1.25804	3.62877	1.25023	NA	1.14274	1.21101	0.0478175	-0.0818733	0.00748258	0.0443242	0.0441843	0.0213376	-0.302991	0.0745054	0.200128	0.0364682	0.110631	-0.0724676	NA	0.0233263	0.0143553	7.99763	7.72111	_IGLDCAS(ph)SEFFK_	1
900	121.71	182.71	145.31	161.25	166.11	162.93	184.43	155.88	159.44	198.97	177.64	171.49	74.76	106.49	NA	0.183328	0.214374	0.193583	0.285225	0.29901	0.451224	0.452385	0.779974	0.436162	0.364124	0.325847	0.370053	0.15069	0.346418	0.305679	0.23634	0.123269	0.0464212	0.0434845	-0.0875801	0.0970714	-0.0100036	0.553557	0.216982	-0.0924786	-0.167799	-0.155695	-0.0984901	-0.00222346	0.0988238	8.5092	8.13759	_IGS(ph)EVYHNLK_	1
952	139.83	158.89	138.22	141.47	134.87	111.83	130.09	103.95	NA	158.52	147.67	150.91	NA	10.838	42.309	-0.1538	-0.0165996	-0.259306	-0.201244	0.0786098	0.295958	-0.00351002	-0.224486	NA	0.00374614	0.22132	0.11929	NA	0.679694	-0.739661	0.278817	0.197236	0.160275	0.15549	0.272859	0.474566	0.130667	0.165044	NA	0.177854	0.126841	0.208268	NA	0.201132	-0.579857	8.01766	7.566	_SIVPS(ph)GASTGVHEALEMR_	1
2183	229.68	188.26	203.06	97.69	184.95	162.85	174.2	131.59	NA	205.96	150.94	196.55	146.89	124.31	NA	-0.0913869	-0.186262	-0.0113262	0.0231844	0.23842	0.211884	0.155231	-0.0183665	NA	0.549028	0.61711	0.436268	1.27941	0.435522	NA	0.316957	0.232047	0.118493	0.0316775	0.253989	0.429643	0.252779	0.408929	NA	0.10916	0.195977	0.307662	1.03598	0.168	NA	8.10762	7.84536	_SIVPSGAS(ph)TGVHEALEMR_	1
1915	20.329	20.329	24.155	20.329	21.372	20.329	20.329	20.329	NA	24.155	20.329	24.155	NA	30.57	20.329	-0.0119952	0.0127832	0.00446544	0.0668125	-0.072771	0.0483757	-0.106669	-0.28365	NA	-0.61405	-0.762999	-0.977838	NA	-1.02709	-0.791583	-0.190372	-0.261933	-0.228824	-0.0243551	-0.136521	-0.072771	-0.241475	-0.151715	NA	-0.242448	-0.219488	-0.219119	NA	-0.267514	-0.269669	8.02044	7.80861	_KS(ph)NESILR_	1
2540	NA	NA	171.08	176.23	149.59	NA	135.47	162.46	NA	171.67	NA	NA	NA	214.45	219.52	0.964066	0.636079	0.686702	0.794187	0.735262	0.624148	0.726308	1.20658	NA	0.582074	0.991535	0.98863	NA	0.591009	0.411643	0.0885487	-0.0762651	-0.140221	-0.130081	0.0291348	0.0278618	-0.235722	-0.0101198	NA	-0.118978	-0.0594498	-0.133147	NA	-0.0703605	-0.00408862	8.22118	7.88992	_ALTAAEES(ph)DEER_	1
2876	264.88	261.15	221.13	173.87	192.16	220.42	149.34	156.73	182.28	227.46	214.46	242.09	NA	210.98	258.8	-0.0528052	-0.487945	-1.08902	-1.43893	-1.93385	-2.21685	-2.40095	-2.62959	-2.48884	-2.4394	-2.75516	-2.55809	NA	-2.82072	-2.61653	0.0292762	0.0490731	0.0094905	0.0306892	-0.0482929	0.00475305	0.00216242	-0.0144996	-0.109234	-0.0527154	-0.0508013	-0.00475429	NA	-0.0136255	0.0352016	8.49689	8.28016	_NQLVAASS(ph)PQQLQQQK_	1
409	NA	53.578	82.65	157.11	109.25	NA	NA	NA	NA	60.641	36.3	45.878	NA	NA	61.538	0.129217	0.678883	0.932439	1.12128	1.08406	1.00461	0.992116	0.852398	NA	0.470511	0.0619835	-0.196707	NA	-0.026543	-0.0614206	0.203765	0.269153	0.310456	0.524264	0.55031	0.467279	0.383718	0.796265	NA	0.440314	0.348006	0.452279	NA	0.400101	0.517326	7.82443	7.51178	_T(ph)RS(ph)NPHDSS(ph)PSYQDDLEK_	3
2449	220.63	258.37	NA	NA	295.87	223.93	194.08	234.04	77.959	295.86	295.35	239.03	134.06	NA	NA	-0.0871662	-0.0914484	-0.384433	-0.428818	-0.362993	-0.30438	-0.452807	-0.133068	0.502025	0.177982	0.373954	0.395611	0.479231	NA	NA	0.154065	0.0204844	0.274769	0.0866479	0.250598	0.265677	0.482539	0.268913	0.941782	0.528771	0.495593	0.378955	0.314407	NA	NA	8.03763	7.85174	_SNPHDSS(ph)PSYQDDLEK_	1
2653	202.66	195.13	138.22	156.87	243.72	217.82	116.65	187.83	87.772	152.48	159.14	243.23	103.27	129.32	90.316	0.360533	0.253626	0.180657	-0.0436013	0.117163	0.143393	0.0352016	0.0492125	-0.927771	0.157561	0.385928	0.316957	0.088413	0.166587	0.107688	0.237686	0.327687	0.0536674	-0.145382	0.0795658	0.0455828	0.247198	-0.0123881	0.664028	0.0154976	0.22404	0.287827	0.350724	0.212258	-0.118179	8.16699	7.8405	_S(ph)NPHDSSPSYQDDLEK_	1
2947	76.341	94.057	NA	115.63	84.508	125.59	87.654	76.151	NA	119.38	NA	105.79	65.47	63.998	20.939	-0.0893594	-0.10135	NA	-0.519838	-0.616348	-0.143421	-0.360471	-0.18277	NA	0.201634	NA	0.303927	0.323774	0.28948	0.532068	0.253142	0.073409	NA	0.0970714	0.158466	-0.297821	0.342441	0.392098	NA	0.414352	NA	0.350045	0.247198	0.33308	0.103128	7.98093	7.76757	_SNPHDS(ph)SPSYQDDLEK_	1
422	190.87	238.07	253.98	281.23	287.55	155.18	177.3	164.46	169.28	254.33	234.73	232.44	40.104	NA	NA	0.0614306	0.962142	1.40784	1.45323	1.25393	1.02361	0.940505	0.859334	0.403486	0.228973	0.166458	-0.0322264	-0.162493	-0.383868	0.507617	0.148218	0.0892269	0.359521	0.245617	0.204642	0.120352	0.0648829	0.104471	-0.128235	-0.0790208	-0.0100182	-0.0556363	0.0123541	-0.269269	0.327917	8.28463	7.88536	_T(ph)RS(ph)NPHDSSPSYQDDLEK_	2
1373	NA	NA	NA	61.222	NA	NA	NA	29.135	NA	46.273	NA	NA	NA	NA	NA	-0.221169	-0.0679842	-0.517028	-0.301301	NA	-0.533493	-0.288276	-0.125809	NA	-0.0908029	-0.0936635	-0.490821	NA	NA	NA	0.178619	-0.0711939	0.0754642	0.183582	NA	-0.0363631	-0.132135	0.149389	NA	-0.00501486	0.140255	0.20063	NA	NA	NA	7.44851	7.24339	_S(ph)NPHDS(ph)SPSYQDDLEK_	2
1107	256.93	292.73	309.45	245.41	315.39	255.87	295.25	NA	NA	292.96	327.59	311.82	52.237	133.95	NA	0.211386	0.256407	0.178237	0.213129	0.246955	0.201006	0.137504	NA	NA	0.156397	0.210389	0.15082	0.185486	0.0154976	NA	0.148348	0.193078	0.141433	0.17479	0.307195	0.225768	0.156785	NA	NA	0.147437	0.140255	0.129349	0.123534	-0.0218776	NA	8.5799	8.2917	_VHGISVSADFDS(ph)DNEDNEDGSFSQNGYNDNASR_	1
2014	163.27	160.48	125.61	170.95	140.53	137.62	141.54	133.15	NA	170.95	194.86	160.48	NA	NA	NA	0.0669502	-0.806241	-1.3957	-1.74618	-1.37464	-1.03384	-0.466058	-0.218733	NA	0.00891709	0.147567	0.0807941	0.241962	NA	0.0332292	0.0328061	-0.236945	0.430071	0.924024	0.942008	0.837701	0.851119	0.849679	NA	0.537644	0.416516	0.396927	0.491597	NA	0.044604	8.18806	7.82305	_SELTRQS(ph)LEK_	1
281	NA	NA	NA	NA	NA	NA	NA	NA	NA	NA	49.463	NA	NA	NA	NA	-0.0775586	0.358059	0.490467	0.728835	0.59579	0.51339	NA	NA	NA	0.218347	0.238542	0.558464	NA	-0.0829273	-0.341848	0.00805655	0.0894982	0.14483	-0.024766	0.348912	0.0110662	NA	NA	NA	-0.460112	0.156655	-0.169777	NA	-0.00361125	-0.368775	7.30703	7.11615	_AASEES(ph)DVEEDEDK_	1
2065	NA	22.902	NA	20.154	NA	NA	NA	NA	NA	16.299	22.375	50.425	NA	57.989	155.86	0.451541	0.0448837	0.10541	0.169797	0.19774	0.388134	0.202386	0.51339	NA	0.547351	0.719403	0.578697	NA	0.716859	0.774587	0.304394	-0.0458633	-0.0127665	0.0959919	-0.106809	-0.107399	0.210264	0.128425	NA	-0.199073	-0.0650533	-0.0571365	NA	-0.222347	-0.181133	7.55639	7.11742	_KPENAET(ph)PSQTSQEATQ_	1
254	159.94	136.96	169.52	132.32	160.72	144.1	147.62	130.16	NA	144.7	132.62	121.02	NA	134.98	140.78	-0.0444045	0.252173	0.481299	0.71308	0.591488	0.637286	0.836974	0.794936	NA	1.12068	0.98251	1.19295	NA	1.04481	1.04914	-0.108145	0.0214797	-0.0724221	0.22848	0.137635	-0.126455	0.0114956	-0.048636	NA	0.0897693	-0.044717	0.125783	NA	0.244035	0.0579701	7.9401	7.74061	_SNIFSS(ph)PIR_	1
3983	180.85	170.79	204.17	190.86	191.57	172.82	171.76	169.3	144.88	209.56	179.56	181.72	NA	191.06	236.05	-0.0229033	-0.231379	-0.889557	-1.22183	-1.42763	-1.70336	-1.69558	-1.76911	-2.02873	-2.29506	-2.40392	-2.04424	NA	-2.15586	-2.22526	-0.150817	0.159758	0.0328061	0.0578315	0.00662118	0.00906047	-0.0125482	0.00662118	-0.244121	0.0240359	0.146134	0.117961	NA	0.225522	0.339822	8.00852	7.84992	_NLS(ph)DLENYSQR_	1
505	193.64	238.79	243.23	215.65	226.99	196.4	196.99	89.668	133.38	228.28	113.99	181.85	105.32	150.94	131.65	-0.639782	-0.280405	-0.248159	-0.445244	-0.778457	-0.581065	-0.128078	-0.16125	-0.927771	-0.274582	-0.215379	-0.735091	-0.231125	-0.0812322	-0.279616	0.271426	0.0543623	0.0511633	0.356707	0.259905	0.360083	0.0419438	0.438293	0.664028	0.216238	0.153027	0.402395	0.0594937	0.166972	-0.163252	8.04297	7.78456	_DES(ph)QGAEGTEHSVDFSK_	1
819	33.308	NA	14.254	NA	NA	14.472	NA	NA	94.387	32.55	93.754	95.767	55.33	83.418	41.412	-0.0389398	0.0662614	0.306262	NA	NA	-0.141955	-0.333916	-0.164852	NA	-0.297183	-0.330338	-0.209461	-0.222128	-0.506209	-0.217038	0.205393	0.156138	0.0295589	NA	NA	-0.100995	-0.047577	0.00705194	NA	-0.0948956	-0.154731	-0.127305	0.0820213	0.102322	-0.0914945	7.99115	7.39733	_VRNS(ph)DLEDDESLKK_	1
1027	271.92	247.36	271.92	266.2	314.29	235.21	216.65	257.93	61.648	166.91	256.4	289.76	NA	276.3	286.83	0.0221902	0.0848807	-0.104697	-0.146531	-0.252999	-0.368663	-0.335008	-0.315792	1.27685	-0.517296	-0.545845	-0.618429	NA	-0.505206	-0.641334	-0.0321379	0.0311128	0.000432744	-0.104635	-0.0435121	-0.00779716	0.00791308	-0.0600363	0.0681893	0.066537	0.026446	0.0465609	NA	-0.00821787	-0.112849	8.40744	8.08658	_DFDLENDEYELS(ph)EEEK_	1
1043	161.16	30.428	198.39	NA	NA	166.06	142.41	119.83	288.94	184.45	178.58	197.12	230.91	254.68	233.45	0.0600474	0.107956	-0.0975636	NA	NA	-0.125526	0.00115369	0.0184917	-0.1741	0.121546	0.14483	0.180912	0.242572	0.208143	0.27965	0.105142	0.318809	0.411752	NA	NA	0.376402	0.402286	0.383497	0.440421	0.529471	0.464459	0.513693	0.481402	0.339822	0.345283	8.46177	8.12866	_SVESDLHEHS(ph)PDNLYDLAAR_	1
2314	125.62	73.036	42.454	139.36	NA	24.011	131.43	73.036	NA	29.745	209.76	240.3	NA	241.29	183.42	0.207143	-0.153318	-0.131613	-0.0679842	NA	0.0630887	0.0366088	0.0659858	NA	-0.0145141	-0.0380508	-0.0547968	NA	0.108223	-0.0713454	-0.0426054	-0.0353574	-0.293094	-0.052865	NA	0.0163537	-0.199719	-0.108845	NA	-0.450183	-0.397562	-0.482956	NA	-0.424513	-0.345638	8.03149	7.85422	_VINIDPTTNGAYEEDS(ph)EVFR_	1
3246	233.91	212.38	231.9	249.78	243.35	215.68	222.43	219.07	221.6	257.37	272.45	278.52	202.2	190.5	276.89	-0.0824078	-0.150689	-0.280983	-0.210312	-0.430781	-0.371572	-0.115035	-0.519611	-0.593442	-0.43571	-0.644623	-0.830793	-1.12196	-0.936497	-0.892821	0.013498	-0.0513543	-0.122601	0.0833836	-0.00202119	-0.128251	0.246226	-0.0363779	0.178109	0.349139	0.00374614	0.0989585	0.166715	0.0301242	0.239031	8.24773	7.97273	_S(ph)LDESEEQIPLKDFTGENNNNLK_	1
3376	81.373	73.036	67.979	25.67	46.839	44.258	74.584	NA	NA	157.59	66.871	185.62	NA	137.86	NA	0.0267292	-0.31651	-0.219606	-0.445362	0.0680516	0.0657102	0.03492	NA	NA	0.134221	0.203264	0.359296	NA	0.264476	0.151599	-0.075672	0.0858325	-0.260601	-0.223559	0.264957	-0.0405711	-0.292246	NA	NA	-0.407727	-0.426005	-0.180806	NA	-0.352971	-0.456009	7.72799	7.55629	_SEYSENVLENET(ph)DPAIVER_	1
1667	152.87	62.833	127.95	127.95	93.737	97.771	95.099	NA	42.106	123.56	119.35	98.144	NA	89.954	94.992	-0.129008	-0.00238241	-0.111882	-0.159541	0.131194	-0.053359	-0.10883	NA	-0.178502	0.0729976	-0.241697	-0.308448	NA	-0.0718457	0.630871	-0.0943872	0.192447	-0.0688313	-0.174361	0.564525	0.309176	0.125122	NA	0.0258793	-0.0836609	-0.120514	0.200755	NA	0.106214	0.352533	8.06043	7.80499	_KIDVMDS(ph)ES(ph)DDNVDIGDYNQDIFNK_	2
1927	138.16	96.707	132.96	133.56	117.49	84.58	103.16	73.805	NA	124.82	172.52	187.43	NA	122.77	197.35	-0.0525807	0.180912	0.134221	0.0441843	-0.149409	0.0211954	-0.0290286	-0.0314742	NA	-0.178861	-0.189368	-0.0395624	NA	-0.187099	-0.224823	-0.0268957	0.160533	0.136454	0.141694	0.135929	0.0387171	0.131985	0.182057	NA	-0.102186	-0.0818428	0.0469799	NA	0.255924	-0.124755	7.95977	7.7949	_S(ph)LDES(ph)EEQIPLKDFTGENNNNLK_	2
3099	115.69	124.07	117.03	112.42	124.3	101.53	107.37	86.467	NA	107.37	NA	112.44	82.069	58.04	112.44	0.0528332	-0.258253	-0.720208	-0.619958	-1.08813	-1.16631	-0.71506	-0.480941	NA	-1.3513	NA	-1.2537	-1.07735	-1.39074	-1.78543	0.0237521	0.128029	-0.0828967	-0.1763	-0.00776815	-0.219371	0.254957	0.116099	NA	0.123931	NA	0.584578	0.274411	0.388906	0.171847	7.77193	7.3705	_SNIFS(ph)S(ph)PIR_	2
920	NA	NA	155.79	195.27	167.28	180.88	181.41	174.78	84.829	192.55	176.81	184.01	NA	197.45	183.77	NA	NA	0.859572	1.24111	1.07265	0.926683	1.14489	1.63905	2.41145	3.14661	1.10138	1.43034	NA	1.39977	1.33754	NA	NA	-0.94636	-1.23701	-1.50328	-1.68492	-1.89695	-1.12457	-0.807377	-0.422791	-1.40167	-1.22183	NA	-1.41546	-0.83663	7.93605	7.73089	_IVEDTFT(ph)PDLEDPR_	1
1623	210.08	96.435	NA	130.02	188.59	140.96	74.786	135.72	NA	NA	89.642	NA	NA	82.259	97.235	-0.0432445	0.16092	-0.289951	-1.12391	-0.547868	-0.612615	-0.396156	-1.39286	NA	-0.888434	-0.862418	-1.12215	NA	-2.31058	-1.25653	-0.244036	-0.390321	-0.471149	-0.377969	-0.428993	-0.489544	0.236707	-0.114988	NA	-0.606364	-0.370881	-0.457118	NA	-0.195137	-0.0389694	7.88342	7.54529	_TDDS(ph)DSDMDIGIK_	1
533	321.42	311.27	310.4	381.63	287.19	220.28	211.43	200.2	NA	309.09	217.17	244.91	122.19	247.55	280.93	0.107822	0.121281	0.130931	0.0885487	0.112633	0.302875	0.266397	0.398131	NA	0.117961	0.140386	0.251931	0.385928	0.281906	0.21661	-0.124896	-0.166001	-0.135554	-0.151474	-0.147793	-0.143245	-0.118743	-0.0959283	NA	-0.087718	-0.184441	-0.119432	-0.119056	-0.0936173	-0.0727103	8.53246	8.15674	_KTDDS(ph)DS(ph)DMDIGIK_	2
3886	128.6	113.7	102.47	74.146	89.973	54.05	NA	NA	NA	109.71	73.758	194.93	NA	164.84	187.69	0.0639171	-0.195963	-0.32404	-0.113942	-0.189927	-0.0916636	NA	NA	NA	-0.847258	-0.968718	-1.1252	NA	-0.758111	-0.865911	0.0209111	0.077243	0.305095	0.245009	0.370834	0.429	NA	NA	NA	0.108357	-0.133401	0.0464212	NA	0.225275	0.16954	8.1765	8.0564	_VNSDFEDFS(ph)S(ph)DEETDQHNVLIQTK_	2
1740	67.115	142.45	91.812	83.692	53.981	77.776	56.599	67.136	NA	109.79	124.09	104.41	NA	74.769	NA	-0.36036	-0.212233	-0.803015	-0.518329	-1.0768	-0.523649	-0.873899	-0.447446	NA	-1.0549	-0.752364	-2.56047	NA	-0.155598	NA	-0.374019	-0.18079	-0.623621	-0.1461	-0.584068	0.185867	-0.194031	0.14978	NA	-0.31919	-0.162525	-1.96201	0.59579	0.496922	NA	8.05404	7.80922	_SDEPS(ph)RESTPVR_	1
3461	116.71	132.59	125.82	144.47	146.5	98.902	136.38	118.87	NA	136.38	144.47	133.32	NA	63.662	147.24	-0.0563262	-0.695279	-1.06371	-1.86202	-1.78324	-2.00486	-2.27879	-2.00538	NA	-2.36706	-2.23766	-2.14989	NA	-4.1828	-2.18161	-0.152596	0.0869196	0.0211954	0.10608	0.0571383	0.0214797	0.109695	0.0662614	NA	0.126973	0.0668125	0.1956	NA	-0.082026	0.309293	7.80989	7.53926	_S(ph)MGGSITPGR_	1
1251	115.46	92.29	97.457	154.11	73.783	79.568	34.221	28.813	NA	70.99	140.97	121.21	47.32	97.457	130.05	0.128557	0.410015	0.113967	0.188907	0.212632	0.0574156	-0.188233	-0.192513	NA	-0.432513	-0.394354	-0.60542	-0.229095	-0.398931	-0.245762	-0.0361856	0.0342157	-0.123481	-0.101598	-0.156048	-0.00418989	-0.107865	-0.308502	NA	0.291604	-0.108892	-0.241236	0.0889557	-0.123638	0.211386	7.65493	7.38495	_TPDS(ph)DHDDVGDEVSSIK_	1
1392	156.17	141.55	134.81	176.23	142.54	160.81	147.12	114.27	NA	158.29	151.8	147.07	NA	160.81	151.8	-0.142497	0.119954	0.0482362	0.230203	0.137635	0.126048	0.237564	0.318924	NA	0.245496	0.390338	0.411209	NA	0.293135	0.717561	-0.00977121	0.102994	0.0285692	0.170951	0.223052	0.260026	0.134615	0.169668	NA	0.0756011	0.171847	0.210264	NA	-0.0329642	0.149389	8.09096	7.7936	_EGLLNT(ph)PPIEGAR_	1
3631	131.32	138.02	119.25	127.02	151.16	111.12	137.84	117.93	97.716	137.84	125.61	131.79	NA	174.72	119.01	-0.101846	-0.156289	-0.319496	-0.51167	-0.432007	-0.503425	-0.449375	-0.660247	-0.779175	-0.434929	-0.593703	-0.578068	NA	-0.389432	-0.40173	0.00705194	0.0992279	-0.0207356	0.0978804	0.14952	0.126444	0.108223	0.0765591	-0.0760978	0.121281	0.116631	0.115033	NA	0.18612	0.0966667	8.069	7.81043	_LFIST(ph)PPPPPK_	1
3989	135.32	100.86	131.19	207.23	197	160.43	63.403	124.32	NA	NA	128.89	NA	NA	NA	NA	0.067914	-0.171433	-0.432279	-0.882358	-1.22644	-1.36863	-1.07677	-1.16314	NA	-0.5629	-0.605859	NA	NA	-1.03351	NA	-0.0845785	-0.333571	-0.219136	-0.192085	-0.174866	-0.154249	-0.730536	0.000865357	NA	-0.91414	-0.929913	NA	NA	-0.254238	NA	8.13777	7.77668	_MWLEQHPDGVTNEYQGPRS(ph)DDEDDEDSE_	1
2288	294.1	211.6	207.51	292.35	NA	NA	225.44	164.76	300.2	156.39	223.55	219.38	NA	118	335.26	0.0639171	0.0622599	0.0833836	0.152378	0.19774	NA	-0.0105703	0.188528	0.0949116	-0.0362448	-0.100855	-0.0256028	-0.138346	-0.114613	-0.116254	-0.0661857	-0.0643894	-0.0847468	0.0159257	0.117828	NA	-0.0306634	0.0166389	-0.0190096	-0.0405117	-0.0631378	-0.0266165	-0.0780763	-0.0697244	-0.0580974	9.25397	8.87678	_MWLEQHPDGVTNEYQGPRS(ph)DDEDDEDS(ph)E_	2
3589	183.01	116.44	NA	163.64	175.42	157.53	165.85	164.27	NA	170.68	145.65	198.73	NA	157.83	191.46	-2.10861	-3.42348	NA	-3.15303	-3.34413	-2.95366	-3.36511	-3.33012	NA	-3.45463	-3.63549	-3.54734	NA	-2.83506	-2.62282	-2.3441	-1.49671	NA	-1.05379	-1.15653	-0.851365	-0.909418	-0.738457	NA	-0.812663	-0.760358	-1.02762	NA	-0.440009	-0.538912	8.09978	7.84292	_TGQLSALQS(ph)PVNITSSNK_	1
1831	132.32	143.79	154.66	167.6	134.13	155.97	155.97	172.34	NA	155.97	145.28	143.79	57.836	59.542	48.004	-0.0286018	0.471448	0.2929	0.188401	-0.114269	-0.660429	-0.777542	-0.684457	NA	-1.16657	-1.12343	-1.2489	-1.01929	-1.30747	-1.11779	0.090176	0.715454	1.07916	1.20113	1.07957	0.981999	0.751892	0.963104	NA	0.56179	0.632827	0.541019	0.678523	0.54092	0.488001	8.40161	7.98038	_SVS(ph)LEDLKR_	1
93	NA	118.96	NA	190.23	127.17	193.06	NA	NA	NA	163.45	102.33	182.76	NA	122.94	158.58	-0.195219	0.764771	NA	1.46858	1.56008	1.92186	NA	NA	NA	2.07423	2.017	1.98284	NA	1.81725	1.46153	0.052555	0.339251	NA	-0.0964064	0.400866	0.134089	NA	NA	NA	-0.0245165	0.37362	0.0999011	NA	0.0918014	-0.08982	7.57073	7.46946	_TIDIQQDS(ph)SDENDNFK_	1
2117	69.979	170.09	194.32	74.12	35.329	NA	NA	64.507	NA	NA	66.335	NA	NA	44.807	21.233	0.098689	0.0540844	0.0871912	0.0951818	0.157432	NA	NA	0.724563	NA	NA	0.615699	NA	0.857503	0.839153	0.93259	-0.0781219	-0.0246339	-0.090972	0.00992041	-0.0484719	NA	NA	0.0017302	NA	NA	-0.0964989	NA	-0.0267488	-0.108814	0.152119	7.84021	7.47045	_QGPSESPS(ph)PTKVK_	1
287	164.68	158.65	132.79	160.67	185.13	161.86	166.91	128.32	NA	150.45	153.36	166.91	NA	156.39	151.23	-0.0502783	0.00992041	0.0220482	0.205893	0.19232	0.146264	0.128425	0.170566	NA	0.00345832	0.103263	0.173639	NA	0.298306	0.181548	-0.106327	-0.0681203	-0.219035	-0.103534	-0.0433634	-0.0773759	-0.138076	-0.0921556	NA	-0.282351	-0.202838	-0.312545	NA	-0.147793	-0.194476	8.01376	7.81608	_VVEIGPS(ph)PTLAGMAQR_	1
316	129.89	124.42	149.23	152.7	133.07	128.01	139.86	135.99	NA	152.07	129.82	158.41	NA	105.46	108.9	-0.0170374	0.267116	0.35321	0.453122	0.41997	0.61711	0.51783	0.451435	NA	0.489235	0.563646	0.464041	NA	0.370276	0.367259	0.0600474	0.177089	0.0931545	0.119555	0.0765591	0.147046	0.127105	-0.122491	NA	-0.0414765	-0.00436353	0.0371713	NA	-0.140253	-0.0890678	8.01334	7.74516	_YAS(ph)PNLNMK_	1
1316	185.71	60.747	NA	70.99	69.922	174.71	NA	187.19	200.23	193.87	203.64	197.68	216.44	194.25	213.72	-0.0364371	0.119821	0.119555	0.46425	0.266876	0.350497	0.512581	0.660198	0.665211	0.755144	0.921741	0.91831	0.846473	0.898324	1.07279	-0.0612249	-0.0132032	-0.0335548	-0.0482332	-0.296137	-0.0489793	-0.0494271	-0.111492	-0.0774672	-0.0660195	-0.130097	-0.0735906	-0.210329	-0.158091	-0.166794	9.32195	8.61748	_DYIMS(ph)PVGNPEGPEKPNKK_	1
3045	190.41	221.85	214.45	203.27	205.3	202.82	211.13	214.45	NA	211.75	194.77	196.95	NA	238.67	237.46	-0.0861398	-0.284757	-0.577379	-0.584523	-0.675812	-0.691616	-0.771052	-0.723015	NA	-0.918688	-0.93038	-0.914983	NA	-0.909282	-0.888782	-0.010178	0.0500489	-0.00290274	0.0129262	-0.0564162	-0.112194	0.0381552	-0.00398734	NA	-0.0636956	0.0167815	0.044604	NA	-0.0498153	-0.0605628	8.24457	8.01945	_GISNEGQNAS(ph)IK_	1
1416	143.64	186.75	194.01	88.73	139.21	102.64	131.96	NA	NA	151.49	150.05	99.747	NA	151.8	159.18	-1.90331	-0.396935	-0.920243	-0.683043	-1.22088	-1.03546	-0.154602	NA	NA	-0.358084	-1.19031	-1.0211	NA	-0.222885	-0.233261	-1.62937	-0.181444	-0.817181	-0.599899	-1.01098	-0.855379	-0.158478	NA	NA	-0.204133	-1.06543	-0.701201	NA	-0.165823	-0.113832	8.00147	7.82684	_GIS(ph)NEGQNASIK_	1
1559	NA	NA	NA	NA	NA	NA	NA	NA	25.924	14.762	10.399	20.657	NA	NA	10.399	0.0381552	0.208143	0.146395	NA	NA	0.380397	0.159112	-0.182786	-0.125179	0.19333	0.157691	0.106616	0.0450235	NA	-0.00570993	-0.10869	0.00475305	-0.0234017	NA	NA	0.53097	-0.0611647	-0.0647968	0.249991	0.359746	0.0040339	-0.128235	-0.262296	NA	-0.235518	6.94983	6.57865	_S(ph)IAPAYGIPVVLHSDHCAK_	1
3696	NA	NA	108.18	65.25	140.06	96.487	117.74	76.155	NA	157.79	140.06	178.75	NA	134.9	149.94	NA	0.288181	0.258459	0.143393	0.588037	0.35682	0.623211	0.229096	NA	0.723777	0.620023	0.794437	NA	0.385928	0.591584	NA	0.0164963	0.0183493	0.055751	0.449852	0.0496308	-0.058488	0.249263	NA	0.173383	0.0183493	0.278817	NA	0.0697022	-0.104015	7.72666	7.44728	_VNLDT(ph)DCQYAYLTGIR_	1
1668	32.567	NA	28.053	43.594	32.567	27.005	NA	31.708	NA	NA	NA	NA	NA	NA	NA	-0.0440028	NA	0.0990932	-0.043185	-0.067455	-0.0547669	-0.156354	-0.544708	-1.0346	-0.336646	-0.55074	-0.383718	NA	-0.225987	NA	-0.121502	NA	0.313942	0.142087	0.186881	0.296193	0.681044	0.139208	0.386259	0.314058	0.226632	0.151729	NA	0.311503	NA	7.73678	7.38974	_HGES(ph)IYNVEK_	1
3898	51.009	60.901	51.009	60.345	60.178	NA	NA	52.891	NA	57.279	60.901	47.606	NA	NA	55.176	-0.0585932	-0.0855273	-0.0264989	-0.138505	-0.267375	-0.497201	-0.701037	-0.714207	-0.691895	-0.867226	-1.05278	-0.656081	-0.978293	-0.828614	-0.949227	0.139208	0.0255958	0.0801119	0.0617071	-0.0333628	-0.0189219	-0.177262	-0.0364963	0.0330882	0.190552	0.123004	0.116764	0.13606	0.240131	0.245374	8.24276	7.84917	_HGES(ph)IY(ph)NVEKK_	2
1283	75.911	111.64	109.07	130.01	70.98	47.568	52.823	37.555	NA	135.23	121.82	50.079	NA	74.772	NA	-0.603599	-0.418909	-0.84262	-1.04005	-1.18965	-2.36305	-1.59872	-1.14647	NA	-1.24845	-1.42198	-0.805963	NA	-2.54086	NA	-0.589702	-0.291327	-0.347344	-0.336956	-0.182884	-1.12667	-0.539142	-0.191294	NA	-0.316241	-0.449907	-0.481767	NA	-0.658151	NA	7.76476	7.24323	_S(ph)PVIGSSLENEKK_	1
3792	168.26	103.73	191.12	197.81	268.23	208.62	195.01	78.588	NA	226.5	165.87	236.34	NA	130.56	53.679	0.155231	-0.0180597	-0.230465	-0.250697	-0.0661404	-0.0967149	0.1129	0.0705267	NA	-0.223694	-0.198461	-0.555185	NA	-0.996369	-0.863336	0.112767	0.15095	0.000576963	0.185105	0.0485152	0.3122	0.126048	0.113434	NA	0.207643	0.0919367	0.0963968	NA	-0.249291	-0.133575	8.01017	7.79008	_TPSTNEFYDDVES(ph)HGT(ph)EELVEAK_	2
1	110.56	117.84	111.65	114.56	112.74	109.28	98.391	106.16	76.155	112.74	113.54	110.56	115.63	89.507	110.56	-0.090296	-0.0297648	0.144046	0.49252	0.573181	0.743472	0.909351	1.07114	1.1653	1.27519	1.38819	1.47944	1.55361	1.73847	1.60412	0.132906	0.126444	0.103263	0.140648	0.155879	0.15004	0.122739	0.201508	0.116232	0.065848	0.123401	0.156914	NA	0.118094	0.0717627	9.08235	8.60753	_NVPT(ph)PS(ph)PS(ph)PKPQHR_	3
3914	120.63	59.261	90.754	45.723	109.36	128.9	56.959	85.563	88.551	131.56	168.42	NA	NA	91.475	119.68	-0.0770106	-0.176723	0.0234683	-0.590115	0.451963	0.165172	-0.292352	-0.0382285	-0.209128	-0.753896	-0.756185	-0.840087	NA	-0.92407	-0.863599	0.0583858	-0.208028	-0.0529249	-0.214475	0.083792	0.118493	0.154713	0.172872	0.260989	0.196229	0.233765	0.253384	NA	0.188528	0.225892	8.82162	8.03322	_NVPTPSPS(ph)PKPQHR_	1
421	150.23	154.48	137.13	140.35	157.62	119.38	66.874	107.15	129.46	152.13	87.287	154.48	121.26	90.718	128.79	-0.0823009	0.474462	0.623118	0.691266	0.560617	0.493135	0.333424	0.269871	0.152768	0.064607	-0.175322	-0.179302	-0.25689	-0.420472	-0.194889	-0.0228153	0.00647756	-0.00660823	0.0847446	0.217851	0.290424	0.246591	0.365693	0.389126	0.369159	0.372061	0.483777	0.472072	0.510354	0.558268	8.79523	8.34906	_NVPT(ph)PSPS(ph)PKPQHR_	2
3323	12.448	13.892	30.869	28.076	21.616	NA	10.838	21.616	NA	34.009	21.129	26.477	32.706	22.409	21.901	0.400647	0.271426	0.207393	0.460585	0.0740944	NA	0.259664	0.190299	NA	0.0363275	0.0712135	0.113834	0.184344	0.322044	0.0430645	0.097476	-0.0707998	0.0176369	-0.073621	-0.146419	NA	-0.0292936	0.051024	NA	-0.115832	0.0932897	-0.0883621	0.0163537	0.0183493	-0.0310614	8.49432	8.37039	_KDGVIES(ph)TIECLS(ph)DES(ph)NLNIIDR_	3
583	239.13	287.37	276.08	274.69	269.99	261.58	241.8	259.18	210.12	238.8	225.69	293.01	197.72	295.65	262.58	-0.104341	-0.0541227	0.0545012	-0.000187563	-0.0565662	-0.0600513	-0.135538	-0.113302	0.0806577	-0.112724	-0.0994481	-0.169144	-0.202987	-0.0362891	-0.103054	-0.090849	-0.0540478	-0.0184542	-0.0856804	-0.064314	0.0201999	0.0267292	0.0187766	-0.173954	-0.0439731	0.0333701	0.0346383	-0.0800422	-0.00290274	-0.0438541	8.6556	8.43667	_ESITNS(ph)PTSEVPIETK_	1
1699	166.85	145.95	124.17	130.57	165.79	195.3	96.016	122.35	NA	221.26	118.15	149.3	104.03	140.07	110.83	0.414569	1.42374	1.31528	0.91196	0.964066	0.576861	1.36222	1.10936	NA	-0.224604	1.98401	-0.29658	-0.222768	-0.0439433	-0.122805	0.103263	0.132643	0.269632	0.252173	0.126444	0.158208	0.344601	0.253747	NA	0.2444	0.107688	0.282855	0.227864	0.347892	0.393087	8.25665	7.97258	_NDDSKS(ph)PENADIAESEINTR_	1
1022	47.823	39.305	69.954	69.954	56.563	NA	57.598	85.731	NA	67.563	57.598	47.823	NA	66.435	56.563	0.102457	0.294547	0.127501	NA	0.279412	NA	0.341644	0.413594	NA	0.363451	0.0680516	0.729183	NA	0.40414	0.362666	0.190046	0.102725	-0.110931	NA	0.112767	NA	0.275722	0.0919367	NA	0.0124972	-0.0720884	0.133432	NA	0.461633	0.306612	7.54491	7.27671	_LSMS(ph)PLR_	1
2858	111.66	109.07	108.97	181.67	181.67	122.97	130.2	79.875	NA	163.27	157.52	137.62	NA	NA	NA	0.347099	-0.197964	-0.497893	-0.432474	-0.429867	-0.643428	-0.431715	-0.560005	NA	-0.976021	-1.28282	-1.26237	NA	NA	NA	0.145221	0.0794293	0.139339	0.108357	0.423955	0.743472	1.20151	1.31115	NA	0.881743	0.840363	1.1163	NA	NA	NA	7.87649	7.68027	_ETQS(ph)LDRPQFK_	1
3625	93.058	NA	82.417	50.284	60.064	39.625	72.006	NA	NA	58.676	55.401	59.542	NA	NA	83.862	-0.26734	-1.04576	-0.579922	-1.25065	-0.814133	-0.834519	-1.06347	NA	NA	-0.788938	-1.16683	-0.924289	NA	-0.647874	-0.927524	-0.261708	-0.381254	-0.61105	-1.16679	-0.516801	-0.13443	-0.345363	NA	NA	-0.352363	-0.454605	-0.359731	NA	-0.279809	-0.251367	7.6178	7.41141	_IMS(ph)PECLK_	1
1848	126.84	NA	113.47	79.489	77.39	69.747	NA	60.034	NA	NA	52.866	NA	NA	142.3	127.97	-0.370956	NA	0.115832	-0.151731	-0.471649	-0.282018	-0.339455	-0.82309	NA	0.0714881	-0.181902	-0.0765693	NA	-0.245455	-0.312742	-0.622576	NA	-0.489322	-0.595816	-0.741469	-0.405738	-0.576712	-1.52945	NA	-0.156675	-0.560813	0.0489336	NA	-0.346353	-0.589116	7.59853	7.39692	_FLYGS(ph)DSELALPSSK_	1
2701	NA	219.79	194.51	NA	192.62	172.37	174.19	142.26	NA	189.87	230.07	205.06	89.846	116.29	62.765	-0.00582581	-0.0495764	0.0166389	NA	0.216362	0.204642	0.0223323	0.17479	NA	0.0387171	0.154583	0.141433	0.202637	0.276675	0.513188	-0.0750488	-0.0803167	0.0422241	NA	-0.196112	-0.142035	-0.193305	-0.10462	NA	0.0361868	-0.130271	-0.181886	-0.121471	0.00776959	0.12446	8.16113	7.82698	_QKFDS(ph)PVEETPATAR_	1
1327	154.74	178.06	200.67	149.36	155.79	131.67	190.55	138.97	69.737	181.94	125.23	206.59	NA	211.09	190.23	0.0441843	0.090176	-0.034249	-0.158188	-0.137521	-0.426722	-0.151971	-0.0773759	0.00317044	0.0332292	-0.098521	0.0816123	NA	-0.233498	-0.129718	-0.222885	0.000144262	-0.0685439	-0.194608	-0.0589688	-0.592854	-0.0462952	-0.014281	-0.125573	-0.0032931	-0.0630474	0.0475384	NA	-0.0140625	-0.00141453	8.12953	7.93047	_FFQQFEPSEEPT(ph)SPTR_	1
1926	51.771	88.78	69.92	95.854	79.652	69.224	69.92	61.409	NA	56.46	71.344	82.578	NA	53.252	71.531	0.0545012	0.0951818	-0.0325658	-0.204067	-0.253292	-0.371833	-0.0798592	-0.145925	NA	NA	NA	0.0968016	NA	-0.325087	-0.377088	0.086512	0.295488	0.305095	0.0877344	0.23952	0.0112094	0.307545	0.18612	NA	NA	NA	0.531269	NA	0.316262	0.340961	7.57155	7.37015	_TSDIPPEAQS(ph)PK_	1
3417	125.03	129.46	145.52	103.4	141.83	124.08	118.54	111.57	NA	143.57	117.48	133.16	NA	84.107	107.06	-0.471629	-0.893866	-0.0658685	-0.0676969	-0.54595	-1.35332	-0.16835	-1.62447	NA	-0.451761	-0.190701	-0.523235	NA	-0.243728	0.0221902	-0.302137	-1.03251	-0.58396	-0.405623	-0.624688	-1.04907	-0.326389	-0.831897	NA	-0.48219	-0.287237	-0.54867	NA	0.261952	0.423847	7.95976	7.78054	_FSIPDPNEISQDS(ph)PLK_	1
3698	175.66	149.59	170.74	176.23	198.16	176.4	175.66	151.9	NA	172.82	143.93	159.41	NA	111.75	147.12	-0.00531891	-0.107679	0.00374614	-0.11034	-0.214809	0.19232	-0.0786703	-0.153495	NA	-0.0470701	-0.118398	0.109561	NA	-0.841818	0.0754642	-0.246344	-0.0676969	-0.181542	-0.372954	-0.183523	0.205768	-0.190734	-0.357252	NA	-0.119793	-0.158284	0.0455828	NA	-0.461204	0.525067	7.78085	7.65836	_NLYLTPES(ph)PLNR_	1
3947	63.302	86.727	130.56	102.33	25.586	NA	NA	59.512	NA	60.55	50.397	52.298	NA	NA	NA	-0.0121262	-0.318272	-0.889824	-1.40645	-1.65372	NA	NA	-0.922183	NA	-0.974858	-0.97211	-1.18508	NA	-0.531656	NA	0.315682	0.32112	0.323312	0.00748258	-1.07619	NA	NA	-0.295659	NA	0.0103502	0.275245	-0.341629	NA	-0.192728	NA	7.65925	7.33436	_QMLIDLQKS(ph)PTNNNPR_	1
1695	59.837	NA	NA	NA	NA	NA	NA	NA	31.111	102.57	70.213	30.352	NA	NA	50.294	-0.0867372	0.0499095	0.00144197	NA	NA	0.00590296	-0.325612	-0.27181	-0.357714	-0.291257	-0.319946	-0.283755	-0.258891	NA	-0.282965	-0.00482667	0.154324	-0.0151992	NA	NA	0.0784732	-0.210262	-0.103116	-0.115488	-0.51344	-0.19512	-0.241953	0.0695647	NA	-0.267357	7.85571	7.32961	_ARS(ph)PLHSNSNNTNNNGANNSNLQTSGM(ox)ENK_	1
2502	169.6	186.36	184.78	57.516	112.44	134.29	174.82	115.57	NA	143.33	211.06	245.48	61.087	125.88	NA	0.0762854	-0.0574367	-0.174117	-0.0489046	0.182692	0.0126402	0.23131	0.486045	NA	0.218843	0.338111	0.326652	0.0378742	0.45038	0.278936	0.0402612	-0.101258	-0.01552	0.0846086	0.18409	0.23217	-0.0600062	0.292664	NA	0.327342	-0.193783	-0.0966994	0.995376	0.808591	-0.240282	8.2334	7.77917	_LSQPYDTLLRS(ph)PTK_	1
2875	155.93	134.07	159.7	NA	NA	NA	NA	41.136	NA	169.39	187.06	189.48	114.72	126.69	155.93	-0.151618	-0.365834	-0.17798	NA	NA	NA	NA	0.0930192	NA	-0.317804	-0.0458186	-0.0836609	-0.337612	-0.34716	-0.00586927	-0.172295	-0.176251	-0.304719	NA	NA	NA	NA	0.0524159	NA	-0.477603	-0.0766606	-0.0626405	-0.337266	-0.200614	-0.0303835	7.92824	7.50037	_DINSS(ph)PLKNQGGSTANAK_	1
753	337.62	364.98	333.99	356.21	356.21	305.7	326.81	289.16	NA	340.25	333.78	344.13	NA	45.704	NA	-0.0568663	0.824483	1.2337	0.959918	0.981414	0.880098	1.23094	0.828307	NA	1.13323	1.10822	1.16633	NA	0.23585	NA	0.169925	-0.184802	0.306845	0.252052	0.275126	0.109962	0.147307	0.127237	NA	-0.238545	-0.0609239	-0.105892	NA	-0.721635	NA	8.07401	7.85881	_SQEGKS(ph)EDNLFGVEYDDEK_	1
2454	117.74	163.45	184.8	137.43	109.89	87.654	155.24	NA	NA	175.77	144.27	188.26	142.43	165.74	196.31	0.0423642	-0.133448	-0.211648	0.15549	0.191184	-0.00688362	0.169925	0.682394	NA	-0.208161	0.0465609	0.0563061	-0.083019	0.197865	0.299714	0.375512	-0.0831107	-0.150401	0.263515	0.0870554	0.29066	-0.0942948	0.371615	NA	-0.382833	-0.183621	-0.0306045	-0.046772	0.847997	0.187641	7.83488	7.49035	_DLS(ph)LSSVANAQDVTKK_	1
4013	159.5	215.51	199.4	184.11	227.06	175.21	138.02	131.32	NA	188.96	142.83	155.66	NA	175.21	167.73	-0.0658534	-0.263386	-0.509081	-0.678649	-0.902524	-1.25326	-1.83095	-1.90363	NA	-1.76112	-1.80728	-1.93093	NA	-2.47153	-2.03907	-0.231803	-0.254066	-0.172929	-0.12551	0.0594937	0.0556122	-0.00889997	-0.0339387	NA	0.148218	-0.102791	0.214747	NA	0.0515809	0.237686	7.40753	7.23575	_ITQQEVS(ph)PDR_	1
77	130.24	150.12	136.6	219.61	170.11	68.034	174.59	128.06	83.856	243.92	238.67	186.42	92.063	114.74	144.27	-0.0370291	0.383829	0.476848	0.979221	1.04089	1.48078	1.39753	1.38962	2.0202	1.52812	1.54651	1.51268	2.01325	1.87511	1.88366	-0.119651	-0.258391	-0.159992	-0.199537	-0.143357	-0.0288519	-0.511382	-0.239226	0.598746	-0.234771	-0.467095	-0.533054	-0.0711484	-0.139999	-0.121267	8.05926	7.59416	_NKNDS(ph)ELFELR_	1
386	218.22	306.67	316.66	286.67	316.93	295.17	300.35	194.77	NA	334.08	316.66	318.99	132.59	98.165	NA	0.186754	1.16086	1.27381	1.60141	1.41597	1.36664	1.54967	1.39303	NA	1.30632	1.34761	1.33754	1.2512	1.22916	1.25465	-0.0523712	-0.0698758	-0.117255	0.216113	0.108089	0.000576963	-0.173986	-0.0128684	NA	-0.526203	-0.506619	-0.404764	-0.559537	-0.379301	-0.533702	8.22645	7.85834	_NENAS(ph)TDALRVEAPK_	1
3245	151.85	55.051	35.621	121.62	NA	123.2	NA	110.31	NA	91.722	NA	NA	72.033	72.033	35.94	0.0187766	-0.146627	-0.161508	-0.139681	-0.332299	-0.0346331	0.0650208	-0.0404672	NA	-0.303454	-0.203203	-0.236945	-0.422443	-0.47337	-0.842154	0.136454	-0.175338	-0.0341751	-0.101103	0.0330882	-0.247731	0.0546401	0.116631	NA	-0.429187	-0.410064	0.131589	-0.139919	-0.193668	0.0122111	7.6798	7.38905	_DHDDNS(ph)DYESNDTGVNDELK_	1
3754	NA	NA	NA	NA	NA	96.208	56.215	NA	NA	153.95	NA	108.34	NA	NA	NA	-0.0267047	-0.383793	NA	0.263756	NA	0.132643	0.09815	0.70186	NA	-0.718498	0.765195	0.00158609	-0.219186	-0.0623543	-0.33508	0.0274372	0.178619	NA	0.245374	NA	0.148609	0.385044	0.437015	NA	0.453333	0.451646	0.198997	0.0373119	0.416624	0.196229	7.57705	7.23455	_DDSINS(ph)LGNNKQPLR_	1
3182	156.39	181.34	186.05	223.5	174.65	194.49	199.15	140.95	NA	225.29	212.47	252.55	NA	138.75	208.17	0.164271	-0.0179574	-0.0789141	0.141956	0.0496308	0.167743	0.335255	0.303109	NA	0.518031	0.385597	0.356707	NA	1.092	0.64441	0.0492125	0.207643	0.226878	0.776946	0.632082	0.727616	0.410124	0.763242	NA	0.29443	0.342441	0.464459	NA	0.331017	0.0926134	8.35255	7.96919	_DDS(ph)INS(ph)LGNNKQPLR_	2
959	NA	33.961	NA	26.786	25.238	36.585	NA	NA	NA	NA	NA	NA	NA	NA	29.767	-0.0631228	0.163241	-0.255391	-0.107741	0.176323	0.211012	0.0418037	NA	NA	0.0176369	-0.129813	0.248778	NA	0.536749	0.338225	-0.161911	0.255924	0.187514	0.435629	0.320542	0.12446	0.268075	NA	NA	0.16543	0.222557	-0.0178406	NA	0.39605	0.0451634	7.40683	7.26088	_S(ph)LLDDIGK_	1
3980	NA	26.012	29.936	36.381	47.844	31.185	27.914	31.185	NA	36.671	NA	NA	NA	NA	NA	-0.0738943	-0.283439	-0.478527	-0.51093	-0.961367	-1.14506	-1.50828	-1.3616	NA	-1.88305	-1.5884	-1.80697	NA	NA	-2.30972	0.0190614	0.439889	0.635244	0.787349	0.785843	0.581496	0.790438	0.838185	NA	1.04026	0.963252	1.02864	NA	NA	0.992478	7.88329	7.67135	_LFS(ph)TVNSAR_	1
1543	57.078	NA	65.093	49.767	73.771	35.699	44.869	18.788	NA	129.72	83.022	61.167	17.528	18.27	35.699	-0.0615862	NA	0.492622	0.469261	0.0909889	-0.0265283	0.167743	0.0760117	NA	-0.427343	-0.540128	-0.449375	-0.447584	-0.597103	-0.739902	-0.171661	NA	0.175557	0.300065	0.357721	0.349592	0.642748	0.470511	NA	0.793605	0.431035	0.554933	0.369941	0.321466	0.387363	8.2217	8.03966	_YVKPMTSVANASPAS(ph)PPLSPTIPETDVLQTPK_	1
2717	109.1	NA	NA	NA	82.483	100.11	NA	NA	NA	77.192	67.115	NA	NA	77.192	108.97	0.107956	-0.330338	-0.510416	-0.531802	-0.377876	0.0227584	-0.349474	0.297837	NA	-0.624911	-0.586688	-0.609552	NA	-0.26668	-0.118007	-0.300715	-0.724206	-0.251728	-0.0234311	-0.100237	0.586308	-0.270434	0.231555	NA	-0.176593	-0.184982	0.0193461	NA	-0.193024	0.222063	7.33907	7.12149	_NLSNLS(ph)LNEIK_	1
674	187	193.77	150.19	NA	184.01	199.84	81.148	NA	NA	137.39	100.43	NA	103.6	106.82	145.46	0.0213376	0.374845	0.599127	NA	0.599032	0.5757	0.913033	NA	NA	0.25882	0.377512	0.52095	0.332164	NA	0.49252	-0.378982	-0.193932	0.331247	NA	0.587461	0.50853	0.257131	NA	NA	0.131853	-0.28044	0.0869196	0.0961269	NA	-0.108659	7.87592	7.58852	_NLS(ph)NLS(ph)LNEIK_	2
3614	178.89	42.015	55.691	113.59	47.251	82.713	108.61	36.937	NA	43.041	200.53	205.57	NA	195.42	218.53	0.0405418	-0.454111	-0.451741	-0.509984	-0.559218	-0.464604	-0.57781	-0.354999	NA	-0.609662	-0.661524	-0.655717	NA	-0.421148	-0.632562	0.0615688	0.067501	-0.0495316	-0.274041	-0.343128	-0.562708	-0.434344	-0.114207	NA	-0.0339831	-0.185934	0.0543623	NA	-0.19851	-0.171303	8.47319	8.26993	_YVKPMTSVANASPAS(ph)PPLS(ph)PTIPETDVLQTPK_	2
1509	141.36	137.68	91.336	106.02	166.32	98.197	140.78	82.62	90.518	105.18	135.19	174.57	140.46	60.065	141.65	0.0220482	0.064607	0.0416635	0.0308304	-0.0916482	-0.102481	0.12618	-0.0796457	-0.0161764	0.0126402	-0.112912	-0.129008	-0.0759001	0.00504062	-0.0831718	-0.0359341	-0.0570464	-0.134604	-0.128803	-0.122601	-0.0842573	-0.03484	-0.0986755	0.0204844	-0.0487106	-0.0631228	-0.0747145	-0.274739	-0.00636187	-0.0582326	9.0616	8.74897	_RNPDFEDDDFLGGDFDEDEIDEES(ph)S(ph)EEEEEEK_	2
4015	446.98	450.9	430.41	507.44	461.28	473.97	414.94	21.882	236.23	450.95	482.4	459.12	264.01	410.55	NA	-0.044583	-0.526951	-0.94636	-1.03378	-1.19588	-1.3369	-1.45819	-1.21971	-1.29347	-1.51037	-1.64855	-1.69241	-1.21253	-1.59951	-1.07376	-0.113208	-0.169566	-0.132863	-0.24168	-0.213119	-0.171775	-0.128519	-0.188891	NA	-0.0343228	-0.121314	-0.113598	0.0560285	-0.0830495	-0.147298	9.19212	8.71912	_GEYYNQDNNDGLEEDES(ph)ESEQEADVPKR_	1
460	432.71	380.58	262.78	NA	361.66	316.5	206.33	280.42	31.835	374.1	298.33	385.63	460.42	143.16	423.8	-0.0170082	0.0648829	0.0869196	-0.0207941	0.047678	0.0781999	0.163499	0.055751	0.117429	0.0413832	0.0701145	0.0425043	0.110898	0.269273	0.0182069	-0.105101	-0.141573	-0.116457	-0.117709	-0.137711	-0.118241	-0.131282	-0.102698	-0.12422	-0.104294	-0.0326543	-0.115379	-0.1811	-0.0359637	-0.110293	9.5156	9.06605	_GEYYNQDNNDGLEEDES(ph)ES(ph)EQEADVPKR_	2
926	85.974	88.565	71.592	63.998	83.423	58.024	NA	NA	NA	76.176	NA	64.83	NA	96.487	129.15	0.195726	0.586693	0.498455	0.402286	0.639973	1.02715	NA	NA	NA	1.0655	NA	1.5143	NA	1.22719	1.79593	0.426318	0.40414	0.12075	0.0100637	0.045443	0.488721	NA	NA	NA	0.202136	NA	0.687777	NA	0.0499095	0.601316	7.3409	7.07878	_TTGAQTNMESNES(ph)PR_	1
3272	NA	NA	NA	NA	NA	NA	NA	NA	118.71	113.62	98.048	103.55	80.688	93.111	82.749	-0.0259994	NA	NA	NA	NA	-1.25567	-1.33872	-1.17215	-1.29336	-1.40293	-1.66461	-1.45206	-1.3292	-1.33479	-1.14254	-0.16524	NA	NA	NA	NA	1.0899	1.05991	0.932364	0.770702	0.724563	0.677441	0.618709	0.560813	0.51167	0.413269	7.99478	7.65187	_RAS(ph)LFLR_	1
3506	177.04	169.09	119.46	149.3	131.56	125.52	48.823	NA	NA	89.866	117.37	112.34	58.83	NA	133.86	0.018919	-0.972619	-1.29279	-1.13676	-1.38881	-1.24066	-1.44414	NA	NA	-1.73841	-2.06733	-2.00833	-1.02576	NA	-1.60248	-0.00038958	-0.253154	-0.129781	0.113567	-0.360823	-0.225211	-0.304202	NA	NA	-0.11129	-0.429537	-0.456663	-0.154811	NA	-0.437565	7.72978	7.32872	_RSS(ph)AGS(ph)FDYER_	2
150	NA	87.489	103.73	46.307	37.642	NA	46.399	NA	NA	140.8	NA	221.5	NA	NA	37.283	0.359184	1.14939	1.26748	1.37768	1.72613	1.33417	1.94253	NA	NA	1.32596	NA	1.52567	NA	NA	1.58712	0.583615	0.640066	0.655443	1.07087	1.42272	1.04991	1.0633	NA	NA	0.328147	NA	0.423309	NA	NA	0.396817	7.97387	7.26372	_ST(ph)PAAT(ph)PAAT(ph)PTPSSASPNKK_	3
2203	NA	2.585	64.028	NA	NA	86.551	42.106	96.019	103.9	NA	126.46	148.28	110.68	99.711	NA	NA	-0.22781	-0.600162	NA	NA	-0.966658	-0.778704	-0.683715	-0.397277	NA	-0.461104	-0.284317	-0.220026	-0.272506	NA	NA	-0.0696941	0.00389003	NA	NA	-0.0399183	-0.00173227	0.00604663	0.0812033	NA	-0.0492031	0.0394192	0.0226164	0.0699771	NA	7.66451	7.39957	_KPILAVPEPALADTHS(ph)EEISR_	1
214	176.46	157.12	172.97	156.22	192.55	176.46	159.8	148.44	NA	119.8	164.68	181.41	NA	164.68	155.11	-0.131945	0.0927487	0.126973	0.133827	-0.0335548	-0.0644196	0.063779	0.097476	NA	0.199123	0.135535	0.287236	NA	2.85112	2.57122	-0.0337172	-0.0424865	0.0150693	0.127897	0.010923	-0.0253973	0.0170667	0.0863762	NA	0.0780633	-0.0458633	0.0219061	NA	2.64131	2.35735	8.67933	8.0671	_EQS(ph)VSTEPLDTLPLR_	1
3451	160.27	146.15	191.78	135.21	186.01	172.83	167.45	135.49	132.14	185.09	NA	155.11	103.88	136.2	159.75	-0.482815	-0.512431	-0.394961	-0.443085	-0.320036	-0.441615	-0.455574	-0.370956	-0.282211	-0.427266	NA	-0.624021	-0.267253	-0.372001	-0.304523	-0.198941	-0.408684	-0.275664	-0.252673	-0.134192	-0.192777	-0.231515	-0.175419	-0.0117189	-0.240537	NA	-0.292882	-0.243284	-0.37977	-0.316007	8.68251	8.30042	_EQS(ph)VS(ph)TEPLDTLPLR_	2
228	153.08	154.12	153.08	141.52	124.08	117.81	129.42	100.84	67.563	156.01	140.35	110.41	NA	153.08	128.12	0.0483757	0.497944	0.794187	0.914871	0.84318	0.735522	0.651683	0.572114	NA	0.573084	0.594931	0.682124	NA	0.54498	0.630871	0.224781	0.24062	0.1396	0.333882	0.27035	-0.0213504	-0.287783	0.226385	NA	-0.423333	-0.390718	-0.367657	NA	-0.406924	-0.40612	8.28702	8.00857	_EMT(ph)PEIR_	1
65	278.93	277.8	316.02	247.89	240.46	252.4	281.3	184.7	205.68	318.97	320.23	323.47	NA	300.64	297	0.167101	0.207893	0.394843	0.528771	0.598175	0.738379	0.716596	0.932666	0.299127	0.653243	0.770449	0.864414	NA	0.938323	0.955536	0.0401209	0.167872	0.0551957	0.234011	0.179129	0.0164963	-0.276101	-0.0987682	-0.704912	-0.335317	-0.47313	-0.37531	NA	-0.511691	-0.60832	8.34735	8.02422	_AVNEDLDNLIEQIS(ph)R_	1
781	153.94	114.35	179.38	124.14	204.96	109.75	87.102	66.383	NA	184.59	219.34	192.75	108.4	150.09	183.39	0.0827026	0.229219	0.426748	0.268913	0.140517	-0.18472	0.345396	0.341417	NA	0.0771062	0.232906	0.139077	0.147697	0.0919367	0.0551957	-0.0626104	-0.369296	-0.172035	0.013498	-0.173856	-0.179351	-0.334025	-0.304452	NA	-0.246087	-0.157126	-0.188891	-0.237864	-0.188167	-0.335827	8.11015	7.90533	_SDISPS(ph)DKEVGYLSDGVPK_	1
3258	NA	NA	NA	103.9	50.938	186.9	140.06	83.849	NA	223.36	250.22	134.9	112.55	166.91	117.65	NA	NA	NA	0.701948	-0.0292494	NA	0.803392	0.567545	NA	1.33182	1.53615	1.02638	0.794686	1.30387	1.27983	NA	NA	NA	0.0199154	-0.845858	NA	-0.617986	-1.47967	NA	0.0221902	0.138814	-0.220513	-0.232854	-0.157351	-0.224756	7.87527	7.47706	_DSTDVDS(ph)WKPDSEALR_	1
3551	163.41	158.17	153.75	211.78	NA	185.02	170.11	188.44	NA	104.88	83.894	NA	NA	147.09	155.2	-0.353284	-1.23885	-1.26701	-0.378344	-0.501341	-0.531761	-1.90368	-0.464066	NA	-1.40867	-2.29803	NA	NA	-1.34176	-1.10129	-0.0527902	0.0897693	-0.0271015	-0.204649	-0.343952	-0.288822	-0.0242524	-0.353082	NA	-0.0774824	0.222063	NA	NA	-0.152821	-0.201692	8.02449	7.70203	_GSILLTS(ph)DEEEEEK_	1
3733	152.88	164.27	131.33	99.838	122.04	66.52	126.04	61.437	137.52	190.24	160.67	165.85	131.94	139.36	144.27	0.0720372	-0.520211	-0.67821	-0.666347	-0.75358	-0.525725	-0.886886	-1.07753	-0.543614	-0.935807	-0.97781	-0.857129	-0.919424	-0.839364	-0.975085	0.0363275	-0.0148931	-0.0848845	0.189034	0.221444	-0.280615	-0.0776347	-0.134414	-0.255253	0.0430645	-0.102945	0.0511633	0.187641	0.0263043	0.128557	8.11906	7.65946	_SDISPSDKEVGYLS(ph)DGVPK_	1
1102	41.734	44.56	47.159	28.443	53.266	58.131	66.027	14.673	NA	46.714	10.511	168.33	NA	116.55	129.89	-0.114863	-0.0207648	-0.149009	-0.207761	-0.202954	-0.122601	-0.305485	-0.227929	NA	-0.151186	-0.353616	-0.554782	NA	-0.0736817	-0.276415	0.00561557	-0.234754	-0.0613905	0.137241	0.197991	0.0903115	-0.104496	0.221444	NA	-0.000793701	0.0746424	0.0458623	NA	0.0792928	0.0203422	8.1503	8.01598	_RDS(ph)DS(ph)CDEIQNEAPLGEAVPSSSSPVEEDEK_	2
1166	167.97	166.66	205.65	210.43	211.16	181.94	145.05	136.49	NA	173.49	NA	228.08	193.22	127.17	194.51	-0.0461611	0.00877371	-0.202522	-0.121848	-0.0139605	-0.184179	-0.262279	0.0890913	NA	-0.572973	NA	-0.366801	-0.309896	-0.364496	-0.306448	-0.2001	-0.128945	-0.208078	-0.132341	-0.040853	-0.194906	-0.356753	0.0699771	NA	-0.143994	NA	0.0302654	-0.192085	-0.216971	-0.20073	8.4774	7.95177	_GSILLT(ph)S(ph)DEEEEEK_	2
3368	129.24	164.7	171.31	81.297	97.441	98.565	133.15	75.71	NA	121.86	139.73	217.01	NA	181.92	199.31	0.273098	-0.2624	-0.588878	-0.484368	-0.505513	-0.248725	-0.491937	-0.602832	NA	-0.726162	-0.574734	-0.386676	NA	-0.336792	-0.452945	-0.045223	-0.0287784	-0.0949418	0.372618	0.47176	0.187641	-0.124896	0.217851	NA	0.100036	-0.028587	0.137241	NA	0.196103	0.219587	8.20006	7.86125	_SDISPS(ph)DKEVGYLS(ph)DGVPK_	2
2524	NA	316.88	301.34	192.12	269.85	181.85	181.61	103.26	54.223	237.18	273.42	234.23	38.017	NA	NA	-0.404286	NA	-3.24455	NA	-1.06082	-0.641446	-1.18223	-0.516244	0.538439	-1.29821	-1.03931	-1.06818	-0.866515	NA	NA	-0.73865	2.01593	2.68536	2.81127	3.41819	3.12287	3.38488	3.16277	3.01361	2.52349	2.44766	2.11497	1.69644	NA	NA	8.07368	7.55778	_KLS(ph)ISNAASQQPTPR_	1
2611	81.723	80.238	117.27	NA	NA	101.92	107.43	139.46	NA	133.62	124.98	115.78	NA	152.01	184.55	0.264236	0.176961	1.06791	NA	NA	2.22395	1.79602	2.45281	NA	1.38145	1.51172	1.57701	NA	1.63515	1.60635	0.174406	-0.543005	-0.275577	NA	NA	0.749491	-0.0976408	1.37061	NA	-0.0990154	0.0174944	0.285343	NA	0.656817	0.634407	7.71676	7.52902	_LSISNAASQQPT(ph)PR_	1
967	101.61	129.17	108.66	95.195	79.652	79.81	85.909	69.258	NA	106.66	77.192	77.431	NA	107.46	115.06	-0.679712	-0.313495	-0.65136	-0.928732	-0.945054	-1.15034	-1.39749	-1.23967	NA	-1.21796	-1.13308	-1.2036	NA	-0.822988	-0.778333	-0.647016	-0.734971	-0.791508	-0.856972	-0.726639	-0.929803	-0.943305	-0.899049	NA	-0.884114	-0.883369	-0.835214	NA	-0.373327	-0.380108	7.87471	7.65613	_STPNTNPS(ph)PLK_	1
1257	245.78	224.86	245.78	252.77	242.18	219.95	238.8	215.75	127.32	231.83	232.51	238.8	49.559	124.92	NA	-0.00549268	0.0265876	-0.040304	0.0209111	0.0485152	-0.0670015	-0.0172856	-0.0964989	-0.299738	-0.183867	-0.205896	-0.303561	-0.411771	-0.341665	-0.296173	-0.0261169	-0.109468	-0.116473	-0.0288078	-0.0981658	0.00877371	-0.00798574	-0.0707998	-0.274285	-0.079661	-0.0671224	-0.0475024	-0.0693762	-0.134445	0.158596	8.44359	8.05395	_IKVDS(ph)PDDPFMTK_	1
2122	125.28	113.24	126.5	94.191	137.6	104.87	120.57	81.92	NA	116.74	125.28	130.69	NA	128.36	147.39	0.610133	-0.535081	-0.28553	0.148348	0.857344	0.99081	0.807602	0.657731	NA	0.612777	0.345737	0.542109	NA	0.259182	0.156914	0.680774	1.08617	0.524565	0.929791	1.62621	1.44668	1.15847	1.34869	NA	1.20226	0.945233	1.23695	NA	1.00447	0.853756	7.80273	7.484	_NGT(ph)PNPNNMK_	1
2733	114.91	NA	148.87	91.583	147.16	94.767	147.18	112.11	NA	151.05	142.28	147.16	NA	86.519	174.4	0.485221	-0.643112	-0.171011	0.531469	0.180784	0.40806	0.180148	0.362554	NA	0.255924	0.413377	0.386701	NA	0.518938	0.500088	0.308943	0.476848	0.491186	1.1032	0.661567	0.935837	0.566084	0.807025	NA	0.643302	0.558464	0.51541	NA	0.630405	0.803392	7.99438	7.76937	_TVQS(ph)PMGAQPSYNSAIIENAFR_	1
3760	95.631	95.631	124.07	108.23	116.84	114.74	103.13	86.467	NA	65.472	59.294	86.405	NA	64.675	58.071	0.168257	0.0760117	0.609093	0.60027	0.725261	0.698041	0.365245	0.476537	NA	0.103263	-0.292316	0.0745054	NA	NA	-1.02926	-0.519321	-0.414749	-0.274477	0.0385767	0.158725	-0.168869	-0.538073	-0.0877334	NA	-0.51928	-0.901634	-0.567318	NA	NA	-0.34024	7.68125	7.406	_ST(ph)PNTNPSPLK_	1
1336	21.534	NA	NA	NA	78.932	NA	NA	NA	53.828	26.969	75.911	71.344	NA	NA	NA	-0.243557	NA	NA	NA	0.618239	0.515712	0.38405	0.643394	0.32239	0.418136	0.642286	0.716157	NA	NA	0.907506	0.128029	NA	NA	NA	-1.60134	0.101381	-0.241253	0.141694	0.00532812	0.0882773	-0.0610744	-0.0352835	NA	NA	-0.331736	7.99904	7.37694	_RNPS(ph)PSIVKPGSR_	1
2185	233.4	247.17	230.86	241.27	230.57	219.52	230.57	238.07	194.77	241.27	238.02	253.06	59.185	96.591	105	-0.0871356	-2.93898	-2.21223	-2.01561	-1.7004	-1.79556	-1.66846	-1.34534	-1.76459	-1.82761	-2.08119	-1.89615	-2.35225	-1.81081	-1.68432	-0.0292347	0.872317	0.916324	1.11323	1.25381	1.13947	0.947255	1.12658	0.878294	0.840846	0.800827	0.812046	0.650581	0.742006	1.02928	8.46394	7.9922	_KNS(ph)LNIVAPLK_	1
3050	168.98	172.76	160.18	163.99	194.7	188.29	168.61	177.83	146.07	168.82	172.76	196.15	NA	177.81	186.17	0.00733905	-0.884647	-1.08082	-1.17095	-1.10771	-1.25058	-1.09551	-0.881242	-1.07802	-1.04677	-0.937574	-0.661387	NA	-0.565268	-0.517833	0.0621217	0.155361	0.212632	0.218595	0.284396	0.122341	0.081476	0.266517	0.210264	0.209266	0.166201	0.207143	NA	0.25411	0.270828	8.39978	8.16907	_IAS(ph)PSIPQYLR_	1
3365	94.363	123.11	114.89	103.18	103.18	71.066	113.46	78.136	NA	118.23	136.96	113.44	NA	103.31	113.46	-0.101614	-0.395264	-0.479854	-0.163801	-0.455594	-0.561665	-0.727881	-0.478085	NA	-0.753191	-0.663191	-0.559813	NA	-0.29869	-0.318632	0.364909	-0.00096693	0.0216219	0.508124	0.632827	0.403268	0.284396	0.588613	NA	0.251204	0.259303	0.288181	NA	0.418999	0.375957	8.97668	8.58264	_LGPQSMS(ph)R_	1
346	67.563	56.563	66.435	65.347	67.563	75.378	56.432	56.563	NA	NA	55.549	68.735	NA	53.327	68.735	-0.226206	0.075738	0.111165	0.163499	0.0732718	0.293488	0.184725	0.308361	NA	0.244278	0.391438	0.363339	NA	0.349252	0.37362	-0.058518	-0.330338	-0.0260288	0.0122111	0.0187766	0.00590296	-0.103798	0.0461418	NA	0.0143553	0.0939658	-0.0218923	NA	-0.107166	0.0581086	7.43514	7.2347	_ISAS(ph)PLK_	1
995	301.8	284.67	336.9	265.38	314.65	345.26	329.6	NA	NA	302.86	296.67	276.29	71.974	139.81	NA	0.174279	0.685537	0.66712	0.440633	0.476019	0.495695	0.885887	0.616169	NA	1.46707	1.1865	1.18656	1.13435	0.884324	NA	0.10608	-0.362492	-0.287906	-0.213939	-0.198477	-0.321405	-0.378776	-0.281842	NA	-0.570314	-0.754164	-0.704159	-0.658902	-0.51019	NA	8.68431	8.39097	_TMSVNSIYTDREEIDS(ph)EFEDEDFEK_	1
3200	NA	174.16	153.69	137.5	83.633	NA	113.7	74.05	NA	124.48	116.35	166.01	NA	136.92	78.228	0.0581086	-1.15252	-0.64697	-0.854701	-0.532929	NA	-0.237456	-0.445539	NA	0.303225	-0.297839	-0.154699	NA	-0.239992	-0.253068	0.0116388	0.68724	0.520246	0.343237	0.376179	NA	-0.0123153	0.0144981	NA	-0.603051	-0.494007	-0.467553	NA	-0.348445	-0.7696	8.15534	7.89637	_TMS(ph)VNSIYTDREEIDS(ph)EFEDEDFEK_	2
2123	85.622	87.895	107.08	NA	97.277	72.365	81.099	76.345	NA	97.277	106.88	92.732	NA	61.593	90.263	-0.138807	-0.33929	-0.579318	-1.06788	-1.34019	-1.48201	-1.64395	-1.63949	NA	-1.4071	-1.35152	-1.04234	NA	-1.10405	-1.01786	-0.00818885	0.0426443	0.216238	0.0465609	0.204767	0.0714881	-0.172441	-0.0482332	NA	0.0802483	0.0511633	0.0244615	NA	0.0515809	0.00561557	7.77228	7.56499	_S(ph)FNVGSR_	1
2290	106.6	NA	133.23	130.56	131.06	118.5	119.21	131.06	NA	131.06	106.42	110.87	NA	106.6	131.06	0.513289	NA	0.163499	0.455965	0.922274	1.08318	1.01578	1.43824	NA	1.267	1.0054	1.30334	NA	1.19301	1.30141	0.145612	NA	0.182438	0.277271	0.31313	0.271904	0.1121	0.617957	NA	0.201885	-0.224789	0.0250288	NA	0.102457	-0.0167601	7.71816	7.35705	_S(ph)IQNVPR_	1
2943	94.692	102.52	120.09	101.97	125.68	91.095	79.693	109.42	NA	107.83	76.143	88.948	NA	121.5	97.472	-0.0189657	-0.441928	-0.865332	-1.44505	-1.35288	-1.51293	-1.97602	-1.84596	NA	-1.54326	-1.4591	-1.12513	NA	-1.7643	-1.17462	0.13829	0.142087	0.129481	-0.0900349	-0.0113989	0.151079	0.115832	-0.00553613	NA	0.422448	0.477677	0.326077	NA	0.0705267	0.225522	7.81025	7.65058	_TLS(ph)QSSIR_	1
4005	15.449	1.3465	NA	5.8832	NA	NA	NA	NA	NA	NA	NA	163.19	NA	68.516	62.285	0.110898	0.00992041	-0.0755048	-0.038836	-0.164189	NA	NA	NA	NA	-0.264045	0.00920383	-0.0637107	NA	-0.0944334	-0.156338	0.0535284	-0.105535	0.157044	0.200755	-0.00411755	NA	NA	NA	NA	-0.0134507	0.0229004	0.0673634	NA	0.018919	0.132906	7.85188	7.6822	_LPNNDSTTSMPES(ph)PTEVAGDDVDR_	1
3990	NA	NA	NA	147.09	158.45	145.48	160.43	125.18	NA	179.09	183.74	196.24	NA	165.66	194.94	NA	NA	NA	3.15382	2.93535	2.31713	1.93221	1.89111	NA	1.61311	1.67143	1.39747	NA	1.44837	1.34659	NA	NA	NA	0.372061	-0.0481884	-0.416154	-1.10305	-0.873556	NA	-1.25515	-1.07969	-1.13981	NA	-0.850897	-0.916507	8.76337	8.31781	_SAT(ph)PANSSNGANFQK_	1
766	73.072	212.65	214	193.53	122.78	181.71	59.943	NA	207.21	249.91	261.69	246.2	130.57	81.525	146.34	-0.0806675	0.228603	1.10091	-0.242669	1.8069	1.62129	0.692338	NA	1.41424	1.25447	1.70938	1.64519	-0.56258	1.55292	0.755998	-0.0825606	0.179001	0.566279	-0.671922	1.02162	0.80686	-0.608496	NA	0.157949	-0.162267	0.230941	0.0951818	-1.35845	0.129349	-0.471509	8.63692	8.12699	_LSATSQTAASATPGVAQS(ph)R_	1
687	138.07	138.07	144.68	121.44	NA	142.78	132.59	122.22	69.361	NA	105.79	140.95	NA	219.55	183.56	0.16954	0.333538	0.400975	0.362666	NA	0.268554	0.357833	0.221073	NA	NA	0.229834	0.235482	NA	-0.0744866	-0.182246	0.375735	0.707878	0.481299	0.235727	NA	0.200881	0.207768	0.0962619	NA	NA	0.0866479	0.464145	NA	-0.0808354	-0.113832	8.11588	8.02643	_STS(ph)PNAANDNTEFFK_	1
1562	98.565	NA	NA	NA	NA	97.441	76.198	117.83	NA	149.04	214.02	191.62	NA	198.09	159.1	0.0455828	0.3421	NA	NA	NA	0.189666	0.287945	0.273098	NA	0.321582	0.49375	0.470927	NA	0.460376	0.442864	0.0601858	0.112633	NA	NA	NA	0.0531113	0.114634	0.104471	NA	0.0427844	0.0434845	0.149129	NA	0.021764	0.0430645	8.26435	7.94011	_VNNEEAIS(ph)EDDGIEEEHIHSEK_	1
2054	75.239	NA	60.528	NA	69.979	69.979	NA	NA	NA	60.764	75.548	75.239	NA	63.998	76.713	0.0332292	NA	-0.131171	NA	0.0166389	0.123269	NA	0.18916	NA	0.237931	0.367707	0.277509	NA	0.313478	0.249021	0.319271	NA	0.0402612	NA	0.179256	0.18954	NA	-0.0243698	NA	-0.000461736	0.0126402	0.0352016	NA	-0.0676364	-0.1274	7.85928	7.56497	_TT(ph)PPASVHSATPDIK_	1
3339	111.86	103.08	100.69	104.43	113.69	99.343	110.84	103.08	83.397	92.866	111.86	107.06	NA	100.92	92.611	0.0416635	-0.0273809	0.0522768	0.0156403	0.0234683	0.0126402	0.0714881	0.112367	0.243669	0.098689	0.161307	0.252416	NA	0.116764	0.204141	0.00532812	0.0335111	-0.00649229	0.0661236	0.0745054	0.00647756	0.00805655	0.115433	0.251446	-0.00148674	-0.0658383	-0.0491882	NA	-0.024678	-0.053868	9.04242	8.63253	_EVGAS(ph)MTR_	1
3556	147.75	172.57	150.92	139.67	132.59	NA	143.67	126.63	NA	146.2	NA	NA	134.88	140.96	NA	0.134615	0.0749164	-0.0704665	-0.0597205	-0.405566	NA	-0.855458	-0.571343	NA	-0.919915	NA	NA	-0.854727	-0.647874	NA	-0.0581725	0.158854	0.271904	0.293959	0.0756011	NA	0.0439044	0.162983	NA	0.138814	NA	NA	0.269632	0.305445	NA	8.24482	7.89724	_ATEISPPPVSPS(ph)K_	1
4018	61.962	97.235	163.8	131.24	163.8	167.69	NA	74.772	NA	160.81	166.9	160.04	NA	133.23	190.87	1.05866	NA	-0.148545	-0.322523	-0.471829	-0.565161	NA	NA	NA	-0.834519	-0.77769	-0.8711	NA	-0.913678	-0.749475	0.463832	NA	0.135009	0.0938306	0.0958569	0.0990932	NA	NA	NA	0.090718	0.194087	0.217231	NA	0.164915	0.227125	8.09008	7.83038	_ATEIS(ph)PPPVSPSK_	1
3533	NA	NA	NA	32.751	NA	55.461	NA	NA	NA	NA	41.876	NA	NA	NA	NA	-0.050861	-0.294172	-0.681261	-0.733219	-0.772727	-0.881773	-0.937989	-0.874957	NA	-1.00807	-0.993408	-1.12328	NA	-1.08875	-1.02433	0.0554733	0.090718	0.138683	0.104068	0.0360461	0.0368901	0.0241778	-0.0115298	NA	0.012068	-0.0078987	0.0533894	NA	-0.0379619	0.0698396	8.15076	7.87635	_VSLSS(ph)PK_	1
1442	106.74	109.05	127.5	143.91	134.47	102.94	99.441	80.061	NA	108.57	112	110.89	NA	NA	133.65	-0.192068	0.0747794	-0.168512	-0.301266	0.077243	-0.470369	-0.444694	-0.0619777	NA	-0.227743	-0.215463	-0.294863	NA	0.0690147	-0.127888	-0.247234	0.0988238	0.259182	0.0024505	0.120352	-0.227489	-0.057707	0.0373119	NA	-0.0959746	-0.32858	-0.0848998	NA	-0.0760522	-0.0294408	7.79946	7.57754	_S(ph)PQENDTVVDILGDAHSK_	1
416	111.64	97.45	139	129.05	124.46	93.424	121.82	120.77	141.55	134.14	136.81	145.52	NA	NA	NA	-0.0437351	0.703367	0.973281	1.29101	1.28605	0.940806	0.881821	0.91127	0.646716	0.514804	0.344942	0.316725	NA	NA	NA	0.0650208	-0.251504	-0.339509	-0.455257	-0.308805	-0.575293	-0.603556	-0.630997	-0.633188	-0.549768	-0.681747	-0.43528	NA	NA	NA	8.19195	7.85983	_AFFPSRQS(ph)PLPK_	1
2752	146.3	169.64	164.01	133.71	161.14	133.96	113.29	130.06	NA	177.04	183.23	164.01	70.529	NA	13.404	-0.394089	-0.545824	-0.521163	-0.160847	-0.207994	-0.20578	-0.210863	-0.0717396	NA	-0.431501	-0.327312	-0.462396	-0.592876	-0.361268	0.0468403	-0.477261	-0.751052	-0.907035	-0.802135	-0.666301	-0.68966	-0.832257	-0.667722	NA	-0.82258	-0.739613	-0.68059	-0.754212	-0.512637	-0.422501	7.86781	7.49651	_RNS(ph)IATPSPQSK_	1
151	40.381	96.848	127.5	NA	92.565	63.184	93.73	NA	NA	129.77	111.13	NA	NA	80.303	153.83	-0.528282	0.0280033	0.367483	NA	0.388134	0.442015	0.307895	NA	NA	0.314755	0.206018	NA	NA	0.323428	0.368824	-0.856267	-0.422598	-0.455891	NA	-0.630014	-0.431812	-0.723539	NA	NA	-0.46029	-0.628229	NA	NA	-0.656672	-0.503732	7.52896	7.29559	_FTASSAS(ph)SSNLTTPGSSK_	1
4012	250.2	248.35	254.02	249.41	264.84	NA	240.59	225.11	220.64	248.35	NA	245.48	NA	176.42	259.95	-0.000173134	-0.55385	-0.864885	-1.2048	-1.35222	NA	-1.42229	-1.47349	-1.55521	-1.60845	NA	-1.53136	NA	-1.69353	-1.56725	-0.02922	0.0408223	-0.00482667	0.0247452	0.0911243	NA	0.0781999	0.086512	0.0494914	0.064331	NA	0.103934	NA	0.0708015	0.161436	8.85437	8.50425	_LSTIVNQSS(ph)PTPASR_	1
27	189.55	169.43	166.29	174.82	190.23	206.7	148.06	NA	134.29	180.05	194.92	226.23	NA	206.64	226.44	-0.0742588	0.103531	0.394624	0.702392	0.761711	0.968939	1.05088	NA	0.956354	1.22175	1.2337	1.33021	NA	1.31551	1.49098	-0.110417	-0.195847	-0.136775	0.101919	-0.0554414	-0.0872275	-0.0841808	NA	-0.0128829	-0.168658	-0.277097	-0.0891753	NA	-0.385808	-0.210797	8.03189	7.85936	_QIEIDIS(ph)DLEQELSK_	1
1919	116.82	157.84	247.99	195.45	263.03	NA	NA	171.44	110.34	131.25	190.18	190.74	53.519	121.27	NA	-0.129939	0.0939658	-0.0895283	-0.314428	-0.426606	NA	NA	-0.551036	-0.639624	-0.190816	-0.396992	-0.40723	-0.817816	-0.434578	-0.548206	0.0451634	-0.246721	-0.115738	-0.0286018	-0.0439433	NA	NA	-0.122743	0.0844725	-0.128913	0.0176369	-0.114082	-0.262279	-0.048636	-0.119119	8.24753	7.63479	_QSISSVSVS(ph)PSKK_	1
2551	129.02	103.26	124.2	110.77	72.145	172.3	81.574	99.059	NA	98.269	155.49	NA	NA	173.56	215.62	-0.243557	-0.854205	-1.64097	-1.93495	-1.82312	-1.2624	-1.85967	-1.67443	NA	-0.916072	-1.50455	NA	NA	-1.54204	-1.38911	-0.331427	0.209641	0.246591	0.197614	0.0942361	0.186627	0.186501	-0.0751248	NA	0.862987	0.266876	NA	NA	0.1153	0.168642	7.75693	7.57225	_VVS(ph)DSNDGYESLILPK_	1
2795	172.24	282.55	250.41	148.33	142.1	NA	218.98	118.33	NA	305.54	301.43	255.21	NA	NA	NA	0.00776959	-0.337813	-0.052087	-0.00598515	-0.00846455	NA	0.158854	0.0611541	NA	0.131589	0.0762854	0.0361868	-0.0495167	-0.119056	0.03492	-0.202655	-0.184162	-0.271061	-0.0323297	0.125122	NA	-0.246173	0.0426443	NA	0.0127832	-0.0240324	0.0182069	0.109026	0.092884	-0.0770563	8.15524	7.42407	_FLGS(ph)SFNIDKELK_	1
3007	121.76	111.12	94.09	157.2	121.24	90.759	95.651	93.823	NA	129.77	122.64	98.582	NA	53.3	NA	0.0950467	-0.260463	0.0146409	-0.160701	-0.26195	-0.320738	-0.305788	-0.284388	NA	-0.223357	-0.233125	-0.230245	NA	-0.656444	NA	0.0692897	-0.059525	-0.174882	-0.227793	-0.255908	-0.228605	-0.161524	-0.355018	NA	-0.0408382	-0.0147036	-0.177621	NA	-0.549198	NA	7.82141	7.65045	_SIS(ph)APMENEEK_	1
3722	122.97	143.93	129.77	132.86	136.6	109.84	112.43	111.39	97.273	132.24	131.66	127.27	87.001	103.88	NA	-0.0255147	-0.482734	-0.521473	-0.597038	-0.595249	-0.600315	-0.303721	-0.404859	-0.0204282	-0.323985	-0.366466	-0.302226	-0.399997	-0.185786	0.00129784	0.0608775	0.268913	0.354565	0.432211	0.577634	0.500598	0.418352	0.592254	0.0918014	0.220825	0.204892	0.241474	0.0253123	0.360533	-0.159428	8.1543	7.63998	_RAS(ph)VINVEK_	1
2921	119.39	99.215	122.7	119.39	122.7	119.45	128.28	107.09	NA	136.7	99.5	90.653	NA	103.88	111.63	-0.294102	-0.366746	-0.13035	-0.291257	-0.248211	-0.142799	-0.128393	0.0766959	NA	0.528871	0.527771	0.640066	NA	0.904658	0.698485	0.0137838	-0.0932479	0.209391	0.318693	0.144438	0.392427	0.182438	0.290778	NA	0.332393	0.249991	0.313594	NA	0.275007	0.204767	7.78337	7.51717	_IELPPLS(ph)PK_	1
2225	NA	NA	NA	NA	NA	NA	NA	NA	NA	NA	60.918	21.913	NA	NA	26.124	0.0255958	-0.0857876	0.140779	NA	NA	0.144569	0.315798	0.204767	0.407298	0.36042	0.467593	0.618333	0.396708	0.657914	0.558757	0.0729976	-0.0839667	0.103128	NA	NA	0.227864	-0.0332299	0.0129262	0.310805	0.200253	0.0984196	0.205017	-0.0918635	-0.0029461	0.0980152	7.86883	7.23056	_SKS(ph)VHFDQAAPVK_	1
3353	64.439	66.595	46.844	54.198	87.298	64.439	48.741	63.624	NA	87.298	55.314	66.595	NA	63.408	59.542	-0.0352687	-0.0695427	-0.685292	0.238175	0.0833836	0.220578	-0.108099	0.0809305	NA	0.262553	0.336169	0.320889	NA	0.251204	0.346418	0.186501	-0.0251624	-0.7413	0.142087	0.142871	0.263756	0.129085	0.15017	NA	0.252052	0.20063	0.14509	NA	-0.16955	0.0468403	7.52532	7.32059	_S(ph)LPTTPGIR_	1
125	NA	NA	91.175	75.71	123.79	118.01	123.14	116.72	NA	130.01	131.57	130.9	138.71	124.45	134.31	0.290542	NA	0.998918	1.62989	2.29784	2.60345	2.17932	2.10383	NA	2.57599	2.58912	2.45481	2.92315	2.33437	2.50253	0.103263	NA	-0.241322	-0.242277	0.0450235	0.0899049	-0.681677	-0.344758	NA	-0.587078	-0.78829	-0.516718	-0.278216	-0.136553	-0.130397	7.81204	7.49052	_GVAPTASKPQT(ph)PILPSPALAVK_	1
2307	158.45	204.07	181.41	129.36	168.68	111.22	141.97	153.95	110.37	220.87	203.59	200.71	83.418	65.716	65.716	0.1137	-0.0876414	0.464668	0.722029	0.737081	0.71642	0.572211	0.612211	0.44668	0.108625	0.161436	0.109561	-0.065944	0.250962	0.435949	0.0271541	0.154842	-0.00283046	0.32008	0.373063	0.499782	0.404794	0.572114	0.433707	0.24245	0.332164	0.299362	0.322044	0.364236	0.600555	8.4823	7.9434	_STS(ph)ISNAVVSSKPR_	1
3712	159.78	125.73	184.7	NA	223.97	180.13	78.975	58.904	NA	206.34	NA	NA	149.85	139.69	NA	0.266757	-0.0774977	0.297368	0.0628125	0.204516	-0.0562962	0.215492	0.178109	NA	0.106482	0.00288251	0.178237	-0.050368	0.119157	-0.0553064	0.0226164	0.0968016	-0.160121	0.0676387	0.358846	-0.00199229	-0.05288	0.197614	NA	-0.0470701	0.0224743	0.186247	0.0978804	-0.0169207	0.206893	8.38636	7.87962	_SSS(ph)VSNAALCNTEKPDLK_	1
1261	107.83	107.83	121.9	96.113	123.79	129.16	96.015	104.79	NA	127.42	NA	NA	NA	94.297	NA	-0.366132	-0.138712	-0.337284	-0.523795	-0.612483	-0.652743	-0.623887	-0.596536	NA	-0.909092	NA	-0.462754	NA	-0.783216	-0.720802	-0.328833	0.028852	0.222557	0.047678	0.121148	0.291132	0.333653	0.169668	NA	0.305679	NA	0.591584	NA	0.450591	0.456491	7.28337	7.03706	_SPSVS(ph)PVR_	1
1288	108.64	160.12	162.72	132.39	165.58	164.27	158.37	149.32	65.833	160.36	60.464	142.32	NA	184.34	101.75	-0.00792771	0.0578315	-0.220681	-0.508137	-0.77868	-0.678072	-0.606145	-1.04504	-1.78279	-0.41573	-0.522261	-0.673279	NA	-1.02529	-1.09786	0.0343566	-0.0669713	0.0302654	-0.185212	-0.200067	-0.199835	-0.380484	-0.324943	-0.374692	-0.167264	-0.217474	-0.195666	NA	-0.201742	-0.379113	8.23358	7.89956	_SASTPNPSASSSLAPS(ph)PK_	1
3668	91.858	113.77	116.24	102.62	122.42	89.301	100.19	101.53	NA	102.62	95.401	83.617	NA	125.28	122.42	2.31858	1.86683	1.72862	2.33497	1.82977	2.47251	2.41889	2.77391	NA	2.01071	2.49996	2.23097	NA	2.61829	2.04285	0.379399	-0.182802	-0.395454	0.352307	-0.267531	0.463413	0.498761	0.617204	NA	0.203264	0.432104	0.230449	NA	0.653885	-0.074198	8.44317	8.21269	_SSS(ph)LQSYTNK_	1
1833	156.48	160.33	173.24	143.5	156.48	149.17	171.87	150.1	138.22	156.48	133.76	131.82	NA	161.51	172.27	0.259062	1.92592	1.72944	1.60791	1.2356	0.77104	0.661385	0.842134	0.665029	0.698218	0.667393	0.720191	NA	0.600079	0.66175	0.409907	0.258941	-0.854701	-1.36045	-1.76278	-2.00671	-2.18922	-1.93192	-1.21974	-1.59079	-1.42876	-1.25353	NA	-0.952992	-0.82452	8.41175	8.07531	_ISS(ph)PLLSR_	1
283	96.793	71.308	121.5	NA	102.07	108.57	NA	105.24	134.63	160.83	100.94	75.524	NA	NA	NA	0.762902	0.866077	1.23137	1.45644	1.21232	1.0397	1.08332	0.840524	1.02595	1.26472	1.40436	1.44493	1.52206	1.52266	1.28368	0.508429	0.278223	0.355693	0.654436	-0.111228	0.24062	0.201257	-0.330556	-0.450518	0.059909	0.0299829	0.287118	0.254836	0.179256	0.566669	8.14479	7.63467	_QNSNNINPLDAGPSFS(ph)PLHK_	1
440	NA	NA	NA	NA	NA	NA	NA	NA	NA	NA	46.862	NA	NA	NA	201.98	0.406646	NA	0.866394	NA	1.15866	1.0756	1.11437	NA	NA	1.27011	1.34733	1.44663	NA	1.21642	1.40299	0.463309	NA	0.40621	NA	-0.245985	-0.320612	-0.250097	NA	NA	-0.260446	-0.312509	-0.128834	NA	-0.293076	-0.128898	8.20011	7.79693	_NPLNSGLAPLS(ph)PSTSNIPFLK_	1
1298	169.19	135.81	198.77	NA	89.846	140.95	171.35	105.38	NA	182.82	189.34	176.11	NA	NA	31.818	0.813114	1.67753	1.41446	NA	1.44536	1.46205	1.16311	1.16498	NA	1.03281	0.982875	0.856388	NA	NA	0.169155	0.141956	0.393746	-0.248793	NA	-0.0640877	-0.260497	-0.547173	-0.281544	NA	-0.275891	-0.204798	-0.101598	NA	NA	-0.0742132	8.20197	7.91465	_EASKS(ph)PISSFVNDYR_	1
3525	NA	54.237	76.82	NA	NA	NA	78.326	NA	NA	102.29	NA	NA	NA	NA	68.576	0.0611541	-0.415057	0.308477	0.0648829	NA	NA	0.405883	NA	NA	0.404249	0.31429	0.541614	NA	0.631058	0.244278	0.423202	-0.272228	-0.0765237	-0.118805	NA	NA	-0.0255294	NA	NA	-0.0968692	-0.238068	0.350271	NA	0.413377	0.311619	7.40956	7.23221	_TIQLDS(ph)PIQQQAK_	1
1932	90.731	121.04	145.17	78.763	94.728	NA	110.29	NA	NA	124.12	121.56	113.24	36.284	NA	NA	-0.0300741	0.767485	0.757279	0.392098	1.53625	NA	1.49825	NA	NA	0.927517	0.908198	0.992406	0.585539	NA	NA	0.560324	-0.239004	-0.256683	-0.316798	0.955536	NA	0.603217	NA	NA	-0.195864	-0.0727407	-0.041046	0.108089	NA	NA	7.45323	7.06572	_MES(ph)NVTTAHR_	1
3328	185.33	237.97	210.2	114.28	191	173.03	119.8	136.34	NA	228.32	224.15	236.82	92.211	58.09	27.149	-0.341226	-0.771052	-0.624021	-0.801154	-0.4165	-0.623843	-0.61637	-0.521101	NA	-0.268174	-0.128866	-0.171986	-0.189779	-0.223778	-0.0492479	-0.438835	-0.380258	-0.319856	-0.202937	-0.160202	-0.320486	-0.48461	-0.28207	NA	0.0961269	0.103665	0.0250288	0.0545012	0.081476	0.0769695	8.1114	7.69967	_SLS(ph)GIDNPTHATNK_	1
2466	354.58	351.44	337.04	354.58	359.05	334.27	345.1	111.58	317.75	360.06	339.85	329.88	176.71	249.78	214.91	0.140386	-0.510498	-1.194	-1.46961	-1.52122	-1.46769	-1.265	-1.38391	-1.20131	-0.928704	-0.929556	-0.718759	-0.444086	-1.2343	-0.680683	0.123401	0.206768	0.206268	0.251689	0.135666	0.122341	0.0863762	0.0122111	0.0231844	0.0391384	-0.00527547	0.0192037	0.0371713	0.179511	-0.0786551	8.95148	8.43674	_NPLALS(ph)PEQLAQQDPETLEEFRR_	1
2224	106.97	114.71	99.805	86.447	93.657	NA	54.353	NA	NA	162.23	176.73	154.9	58.436	28.812	39.585	0.267236	-0.108876	0.130404	0.563451	0.621431	NA	0.431997	0.603692	NA	0.37829	0.512075	0.659559	0.496002	0.751378	0.726657	0.124063	0.20063	0.0783366	0.286526	NA	NA	-0.365202	-0.0974093	NA	0.0183493	-0.310898	0.00662118	-0.247714	0.0430645	0.218347	8.35873	7.80806	_VDDDEDEDNSDKKPCQVANDDIDDLS(ph)LGEPEFEIK_	1
2382	NA	NA	26.204	131.59	32.391	20.891	NA	15.699	NA	NA	8.7918	13.832	NA	33.024	107.47	NA	-0.222195	-0.465839	0.0301242	0.11929	0.0810669	-0.0108901	0.0615688	NA	0.179766	0.218843	0.337197	NA	0.321235	0.592732	NA	0.0257376	0.142087	0.0233263	-0.119698	0.0648829	0.0204844	-0.0662008	NA	0.0190614	0.0268709	-0.0823315	NA	-0.0903882	0.0927487	7.62236	7.38619	_QPDFETNDENDEDS(ph)PEAR_	1
880	119.86	110.87	117.81	117.81	117.81	117.81	117.81	117.81	108.98	119.86	117.81	106.68	98.233	NA	108.81	0.0301242	0.50924	0.600555	0.490159	0.209641	-0.0841503	-0.259565	-0.496244	-0.654104	-0.788365	-0.989134	-1.27045	-1.22156	-1.41642	-1.54086	0.166201	0.399991	0.954271	1.17479	1.14183	1.13409	1.12287	1.22509	1.0918	1.04921	1.13422	1.06922	1.03872	1.07375	1.01806	10.0466	9.74393	_(ac)S(ph)FDDLHK_	1
3619	173.03	223.76	141.36	117.18	216.01	162.41	216.71	122.31	65.905	211.49	186.85	195.23	NA	205.68	181.51	-0.102868	-0.127321	-0.118962	-0.651904	-0.217071	-0.550127	-0.935973	-0.915446	NA	-0.975822	-1.10557	-1.0238	NA	-0.884461	-0.963419	-0.225751	-0.198278	0.052555	-0.102078	0.425137	0.231678	-0.272646	0.213876	NA	-0.161573	-0.301159	-0.0273073	NA	0.153287	0.168642	7.83648	7.67016	_(ac)AEAS(ph)IEKTQILQK_	1
2084	107.09	135.6	144.1	132.32	140.14	100.55	115.14	100.55	NA	146.07	117.86	115.29	NA	102.4	132.32	0.217603	-0.920926	-0.148849	0.00100953	0.14104	0.218595	0.165044	-0.0203404	NA	-0.30495	-0.130555	-0.0645403	NA	-0.172506	-0.210296	0.248049	0.794769	0.721941	0.748976	1.049	1.20577	0.960956	0.886199	NA	0.582652	0.549521	0.800993	NA	0.675003	0.555522	7.84075	7.48302	_S(ph)LQQNSLSR_	1
2244	26.124	NA	68.809	NA	NA	NA	NA	NA	112.5	168.89	131.66	130.07	76.262	49.929	133.71	0.135535	-0.51928	-0.0689675	NA	NA	NA	0.365245	0.595599	0.287472	0.32008	0.274888	0.194591	0.422986	0.513491	0.360196	-0.0803014	0.966283	1.24056	NA	NA	NA	1.35095	1.48326	1.30334	0.919683	1.01963	1.10427	1.09356	1.1575	1.01557	7.70503	7.27259	_HNS(ph)NTVTPNFR_	1
2257	157.3	140.11	122.04	NA	131.37	115.88	112.88	96.903	140.31	191.42	161.58	168.25	149.18	145.63	170.18	-0.0361856	-1.11285	-0.691826	NA	-0.634979	-0.589333	-0.836038	-0.926701	-0.206412	-0.504243	-0.382363	-0.530885	-0.399806	-0.368737	-0.603292	-0.0564312	-0.946333	-0.550761	NA	-0.139236	-0.0409124	-0.280107	-0.50083	-0.036955	0.0233263	0.0861044	0.104471	0.228849	0.24245	0.0962619	8.17132	7.8082	_LSSDSTS(ph)PIKYEADVSAGGK_	1
3951	NA	151.33	171.58	91.637	92.993	75.55	NA	NA	89.668	122.73	169.42	NA	NA	NA	184.47	-0.00753609	-0.465659	-0.576777	-0.696167	-0.261206	-0.414653	-0.650182	NA	-0.560196	-0.574133	-0.608166	NA	NA	NA	-0.541387	-0.0126791	-0.171206	-0.120184	-0.172994	0.0813396	0.1644	-0.0271603	NA	0.0425043	0.0501882	0.0483757	NA	NA	NA	0.0762854	8.24625	7.89067	_LSSDS(ph)TSPIKYEADVSAGGK_	1
845	118.37	136.24	168.76	138.42	155.08	138.42	182.02	113.76	NA	148.68	156.81	147.18	NA	136.24	76.073	0.478402	2.33102	2.60189	2.32559	1.88256	2.27265	1.90393	1.81389	NA	1.5758	1.91196	1.65288	NA	1.44679	1.2966	0.63951	1.33445	1.73695	1.95539	1.64612	1.63055	1.09727	1.54468	NA	0.828225	1.45043	0.846714	NA	0.609566	0.764261	7.71648	7.46078	_AIS(ph)SDQLFGR_	1
2024	181.69	211.93	214.49	214.44	213.14	214.65	228.31	207.24	180.63	231.97	215.39	255.47	NA	79.568	NA	-0.133321	-1.40324	-1.88972	-1.74444	-1.71828	-1.37958	-0.997895	-0.893035	-1.22597	-0.613962	-0.53295	-0.40053	NA	-0.364552	-0.380409	-0.247919	0.324811	0.601031	1.0876	1.35253	1.61301	1.39819	1.676	1.32659	1.45418	1.48599	1.45575	NA	1.44726	1.24031	8.37511	7.93827	_AISSDQLFGRGS(ph)FDEAANR_	1
2562	301.43	321.02	288.42	306.53	285.18	290.95	290.63	296.51	309.15	309.15	302.64	290.63	302.64	311.81	302.4	-0.0226248	-0.701717	-1.01987	-1.24598	-1.29053	-1.32981	-1.27205	-1.06827	-1.15117	-1.15149	-1.00089	-0.948698	-1.00851	-1.01409	-0.870044	-0.0185419	0.0579701	0.067088	0.283922	0.273695	0.245861	0.227371	0.325962	0.261711	0.229342	0.243303	0.290542	0.305795	0.32008	0.332507	9.44345	9.28116	_SES(ph)TEVDVDGNAIR_	1
3632	193.48	172.93	180.02	163.56	170.79	NA	143.28	140.26	110.26	172.93	169.67	170.23	101.9	166.77	169.67	0.106884	-0.206462	-0.234669	-0.212367	-0.422095	NA	-0.883742	-0.883901	-0.877288	-1.72423	-1.6839	-1.80521	-1.6826	-1.62407	-2.07735	-0.0475471	0.199625	0.167615	0.407733	0.449218	NA	0.187388	0.265317	-0.209295	0.0329472	-0.0781981	-0.11416	-0.464425	-0.30986	-0.173628	8.63712	8.13019	_KSS(ph)YIT(ph)VDGIK_	2
2830	231.21	242.93	236.31	241.8	236.03	251.26	226.74	220.96	148.24	226.7	222.25	235.35	94.728	126.48	107.61	0.086512	-0.133891	-0.00514516	0.0712135	-0.0240764	-0.282456	-0.110153	-0.724373	-0.960834	-0.815783	-0.945138	-1.08253	-1.37673	-1.18879	-1.60511	0.0164963	-0.0420854	0.0114956	0.205017	0.16954	0.103128	0.09815	0.113034	-0.0753832	-0.108612	-0.16715	-0.180217	-0.377257	-0.313907	-0.586471	8.76091	8.32897	_KSS(ph)YITVDGIK_	1
3028	NA	171.26	173.68	173.68	169.04	169.04	179.46	161.76	NA	171.36	160.27	146.96	45.084	136.33	142.1	0.0790196	-0.863047	-1.47638	-1.54128	-1.65845	-1.82286	-1.98285	-1.86014	NA	-2.2182	-2.17625	-1.8637	-0.740601	-2.31768	-1.82255	0.049352	0.057277	0.0325241	0.342896	0.362217	0.330444	0.208018	0.371392	NA	0.191436	0.247198	0.233765	-0.60246	0.21176	0.103934	8.553	8.25771	_DSSS(ph)QLDNELNR_	1
2638	75.479	NA	NA	38.769	NA	56.951	53.448	56.122	NA	40.725	34.179	32.624	NA	NA	63.091	-0.103441	-0.410198	-0.100917	0.398679	0.151079	-0.209512	0.224658	-0.780983	NA	-0.540338	-0.0872428	-0.355479	NA	-0.983875	-0.746229	0.127765	0.00662118	0.161178	0.347439	0.469157	0.425889	0.503247	-0.157544	NA	0.00805655	-0.00476877	-0.161201	NA	-0.305681	-0.392497	7.45889	7.2544	_S(ph)SYITVDGIK_	1
3290	162.7	NA	162.46	NA	144.18	173.71	176.23	142.54	NA	171.81	75.316	134.25	57.288	19.394	NA	-0.0173148	NA	-1.05131	NA	-1.44509	-1.71293	-1.276	-1.44167	NA	-1.37711	0.799004	-1.13201	-1.53638	-1.55771	NA	0.0444641	NA	0.225768	NA	0.159112	0.257011	0.474981	0.266037	NA	0.297133	0.418568	0.535854	0.271067	0.383055	NA	8.0707	7.76687	_DSS(ph)SQLDNELNRK_	1
4017	231.41	220.34	186.72	173.28	NA	173.51	NA	NA	NA	236.31	245.71	223.07	NA	55.213	NA	0.0415234	-0.41862	-0.479854	-0.496183	-0.80221	-1.46646	-1.2912	NA	NA	-1.81914	-1.85116	-1.93738	NA	-2.42515	-0.577444	-0.0380952	0.329411	0.318577	0.648189	0.669299	0.375178	0.0433445	NA	NA	-0.217659	-0.212802	-0.270956	NA	-0.23438	0.0801119	8.49503	8.01663	_NDLDDVS(ph)HYEMK_	1
4022	73.91	105.14	95.651	84.566	119.01	NA	NA	NA	NA	107.14	65.805	76.588	NA	47.037	74.678	-0.0270721	-0.790684	-0.875831	-1.73548	-1.41623	NA	NA	NA	NA	-2.46228	NA	NA	NA	-2.95445	-2.8667	-0.157222	-0.219656	-0.0623242	0.1595	0.187134	NA	NA	NA	NA	0.0672257	0.0623981	0.0713508	NA	0.0736832	-5.77e-05	7.14485	6.88924	_NNEGS(ph)SNMNMNR_	1
2879	203.04	226.89	209.68	230.8	218.67	139.16	148.87	NA	NA	266.99	264.44	240.86	NA	166.35	162.91	0.0531113	-0.0673341	-0.425133	-0.507788	-0.621999	-0.738626	-0.664037	NA	NA	-0.49657	-0.522488	-0.527387	NA	-0.285442	-0.412769	-0.0100472	0.0614306	0.0347792	0.193961	0.172999	0.275365	0.184978	NA	NA	0.454913	0.347779	0.33514	NA	0.325271	0.334797	8.13799	7.84329	_SSNVAAQPSLSDASS(ph)GSNDKELK_	1
1700	168.84	156.7	132.86	189.09	188.24	135.68	146.99	117.43	24.645	172.34	151.42	140.2	46.065	75.112	37.065	0.0392788	0.185232	-0.0632735	-0.101784	0.0666748	-0.215061	-0.0126209	-0.0367626	-0.13895	0.00690837	-0.307002	-0.169696	-0.142242	-0.119103	-0.0618121	0.100036	0.180275	-0.0439285	-0.0903267	-0.179319	-0.168107	-0.101598	-0.00702859	0.108625	-0.0133051	-0.305022	-0.203186	-0.186902	-0.127274	-0.106125	8.04575	7.71914	_SKDDIYDFEDNT(ph)DDECNAK_	1
895	91.313	NA	88.441	79.659	74.611	69.721	55.353	72.2	NA	64.439	105.46	108.7	NA	69.721	87.184	0.0708015	NA	0.280719	0.200379	0.20364	0.361881	0.412185	0.479231	NA	0.577151	0.876409	0.772815	NA	0.739243	0.727703	0.102591	NA	0.5144	0.794686	0.731531	0.887681	0.939001	0.779974	NA	1.01906	0.963548	0.879863	NA	0.561693	0.710173	7.5824	7.19429	_SSSSVS(ph)LK_	1
527	219.41	199.33	240.46	217.39	249.36	224.67	227.91	207.4	160.47	235.93	235.71	236.12	NA	226.93	244.57	0.00934717	0.0894982	0.157302	-0.100036	-0.540359	-0.848323	-0.959627	-1.10132	NA	-1.05835	-0.970978	-1.17443	NA	-1.04826	-1.01943	0.00934717	0.267596	0.596554	0.965175	1.01364	0.917241	0.766722	1.03576	NA	0.894372	0.982583	0.990447	NA	1.1653	1.04928	8.38457	8.08815	_SDS(ph)AVS(ph)IVHLK_	2
1307	97.297	118.76	120.9	167.59	139.19	140.33	72.891	101.3	133.48	92.039	100.22	91.307	NA	NA	63.76	0.168642	0.851039	0.758218	0.559541	0.221815	0.117562	0.101381	-0.120765	NA	0.0204844	0.059909	-0.0230499	NA	NA	-0.122428	0.301002	0.960363	1.38195	1.16948	1.28771	1.10427	1.0439	0.944409	NA	0.858777	1.01235	0.914105	NA	NA	1.05492	8.0958	7.85033	_SDS(ph)AVSIVHLK_	1
3268	148.52	115.34	164.88	169.04	156.24	134.04	182.89	156.24	NA	192.65	153.32	146.96	NA	NA	19.211	-0.129529	-0.268261	-0.618274	-0.0670318	-0.388204	-0.84306	-0.957468	-1.01214	NA	-1.43265	-1.15611	-1.12504	NA	-1.55165	-1.00993	-0.0395773	-0.140603	-0.776503	0.124328	0.172359	-0.0177968	0.145351	0.245982	NA	-0.00517411	-0.0832941	-0.0137129	NA	-0.156981	0.0336521	8.054	7.74276	_SDSAVS(ph)IVHLK_	1
3069	214.89	246.75	227.63	232.26	211.49	210.67	NA	193.56	212.5	242.93	227.63	235.35	87.18	126.48	113.72	-0.209311	-0.411445	-0.117067	-0.234669	-0.54393	-0.776355	-0.626402	-0.46963	-0.721968	-1.00868	-0.948252	-0.919915	-0.90274	-0.635136	-0.5205	-0.29221	0.221073	0.841571	1.19276	1.4013	1.47275	1.51778	1.54498	1.26921	1.20814	1.10454	1.02439	0.829281	0.96303	0.943284	8.86886	8.28167	_RLT(ph)GFLPQEIK_	1
1450	325.25	290.75	285.55	259.8	252.91	250.45	255.21	217.02	293.27	304.17	290.75	318.74	285.55	299.67	287.78	0.0769695	0.108625	0.08882	0.100574	0.0614306	0.0280033	0.0768327	0.104873	0.0852887	0.226139	0.145351	0.220825	0.185359	0.297485	0.228973	0.0582472	0.0311128	0.0862403	0.146786	0.126841	0.0271541	0.0809305	0.110764	0.0492125	0.127501	0.0807941	0.0487942	0.0133551	0.160662	0.0727232	9.67303	9.3057	_PPASTSTTNDMITEEPTS(ph)PHQIPR_	1
447	181.23	109.61	45.88	180.52	176.57	157.28	153.76	NA	123.14	59.469	160.52	162.83	NA	165.9	180.03	-0.154972	NA	0.0909889	0.242084	0.238787	0.326882	0.360982	NA	0.370164	0.242572	0.414893	0.415218	NA	0.544683	0.593019	0.0104934	NA	-0.0588636	0.0698396	0.0017302	0.0536674	0.0271541	NA	-0.0983665	-0.215161	-0.0734995	-0.0256469	NA	-0.0432593	-0.0324182	8.60652	8.27798	_SFDVPPPPIDASS(ph)PFSQK_	1
2377	118.32	110.67	115.01	104.18	96.016	109.85	137.09	100.53	110.98	114.75	101.6	NA	104.18	114.37	105.96	-0.0575118	-0.177816	-0.0591041	-0.0101198	-0.102837	-0.0207941	-0.00192006	0.00963382	0.0936954	-0.00982931	1.61824	-0.166746	-0.0382878	0.122341	0.0102069	0.0749164	0.125651	0.13014	0.277033	0.280244	0.338567	0.285225	0.29125	0.311154	0.256528	0.211137	0.27011	0.28629	0.298072	0.305562	8.59441	8.31812	_S(ph)FDVPPPPIDASSPFSQK_	1
2584	127.38	119.33	65.581	76.198	121.58	107.23	85.467	138.08	NA	104.89	125.78	160.47	98.565	97.441	17.341	0.160146	0.117163	2.51612	3.22152	0.369159	0.283922	2.69265	0.514905	NA	0.587845	0.597603	0.643672	0.785509	0.832363	0.768078	0.443713	0.447844	0.649661	0.732834	0.284869	0.242572	0.550704	0.50782	NA	0.462681	0.51541	0.321004	0.104068	0.549718	0.169412	8.12756	7.77237	_SFDVPPPPIDAS(ph)SPFSQKGDER_	1
2448	94.191	99.215	113.38	NA	96.64	94.191	109.72	92.792	NA	107.09	92.925	98.105	NA	103.44	96.604	-0.399369	-0.424455	-0.196145	NA	0.000432744	-0.0279838	0.198746	0.277628	NA	0.15069	0.385928	0.499272	NA	0.687329	0.601982	-0.186393	-0.227861	-0.170021	NA	-0.0999737	-0.312061	-0.108659	-0.160685	NA	-0.237166	-0.16728	-0.310933	NA	0.170822	-0.0756112	7.93297	7.67548	_WAVATS(ph)GTR_	1
3960	253.43	221.45	214	217.84	201.32	247.93	188.8	203.91	189.78	218.76	223.28	214	222.36	233.56	230.75	-0.0729228	-0.292599	-0.474733	-0.215982	-0.374917	-0.535959	-0.775219	-0.611447	-1.01133	-1.01932	-1.0354	-1.04779	-1.00874	-0.917134	-1.19638	0.140386	0.128293	0.0900404	0.0978804	0.0775165	0.0846086	0.128293	0.208892	0.220082	0.0482362	0.119688	0.103934	0.0342157	0.0692897	-0.00351002	8.63734	8.46011	_SEGETS(ph)EDEDEFDEKNPAIVQTAR_	1
1318	107.5	92.773	77.324	84.842	112.5	98.507	102.38	101.39	NA	73.983	66.335	83.37	NA	83.823	NA	-0.108363	0.126973	-0.261414	-0.0947723	-0.220093	-0.137886	-0.128488	0.0194884	NA	0.133432	0.24062	0.179256	NA	0.268794	NA	0.0458623	0.240864	-0.165256	0.0382957	-0.103317	-0.104387	-0.262192	0.117163	NA	0.0490731	-0.209161	-0.106234	NA	-0.00455166	NA	7.85668	7.56299	_GS(ph)LTDIPIFSDAK_	1
3814	174.78	174.23	185.33	174.23	216.93	206.74	184.01	193.9	102.37	142.3	151.57	142.3	NA	158.98	154.49	-0.00711558	-0.046325	0.128557	-0.10538	-0.114863	-0.198709	-0.223037	-0.279319	NA	-0.171173	-0.225363	0.136979	NA	-0.159122	-0.139792	0.0920721	0.0945063	0.0374525	0.0801119	0.10017	-0.00929196	0.0350608	0.030548	NA	0.269153	0.142609	0.297015	NA	0.195977	0.191942	8.27967	8.11456	_DGYDVSS(ph)DAESSISR_	1
80	199.64	204.86	204.86	210.93	244.02	224.57	197.28	139.54	77.848	265.26	230.95	297.45	NA	275.57	271.47	-0.0978106	-0.0379323	0.482952	0.608336	0.846794	1.02496	0.978122	0.989793	0.520045	1.03626	0.898634	0.834792	NA	0.965692	0.922807	0.161694	-0.13424	-0.0029461	0.0385767	0.151209	0.144177	0.0159257	0.263635	-0.361935	0.0688771	-0.0281604	0.0576929	NA	-0.00469639	-0.048084	8.36979	8.17166	_SEGET(ph)S(ph)EDEDEFDEKNPAIVQTAR_	2
2375	119.02	116.74	132.36	108.64	131.77	126.27	125.11	132.36	126.32	121.5	129.9	116.74	NA	82.885	102.21	-0.0668655	-0.225869	-0.267618	-0.239055	-0.0843644	-0.0906954	0.0388575	0.0508847	0.188148	0.220454	0.0626744	0.0673634	NA	0.28889	0.309758	0.0399806	-0.0347957	-0.0567013	0.110363	0.222434	0.200881	0.0958569	0.112233	0.168129	0.0740944	0.0144981	0.156397	NA	0.115166	0.0569996	8.35738	8.09694	_VNS(ph)RGS(ph)LTDIPIFSDAK_	2
1984	300.5	310.55	292.65	325.19	249.49	325.79	289.68	313.74	NA	287.09	284.81	284.51	215.57	242.18	NA	-0.0374436	-0.19717	-0.00508724	0.064607	0.20364	0.335369	0.549718	0.718263	NA	0.853916	0.872947	0.853756	0.835924	0.928882	0.790772	0.107152	0.167486	0.212009	0.170053	0.257252	0.182692	0.0458623	0.250234	NA	0.168129	0.162597	0.0261627	0.0219061	0.0766959	0.0415234	8.36838	8.16668	_ESDDLDDVS(ph)LNHDER_	1
325	201.31	175.33	204.47	220.86	211.17	202.43	240.71	173.65	140.73	183.09	172.69	240.71	NA	218.38	NA	-0.0299562	-0.00391501	0.00733905	0.107822	0.0666748	0.154842	0.0364682	0.143655	-0.284001	0.141171	0.156655	0.40294	NA	0.296898	0.36233	-0.0979033	-0.0963755	-0.19517	-0.164157	-0.0378286	-0.0976717	-0.0524012	-0.0607734	-0.369818	-0.138886	-0.217021	-0.0675457	NA	-0.127053	-0.000505032	8.21016	8.08351	_YDIGNPVTGETLES(ph)PR_	1
2696	128.64	157.91	126.69	103.01	114.29	121.45	122.1	NA	NA	159.31	NA	154.82	147.07	113.47	116.35	0.172231	-0.00513068	0.197991	NA	0.328492	0.248899	0.183582	NA	NA	0.129876	NA	0.20201	0.178747	0.254594	0.509138	0.256286	0.238665	0.376957	NA	0.833254	0.716684	0.0760117	NA	NA	0.574828	NA	0.436055	0.842697	0.783834	0.704164	8.27772	7.80109	_(ac)S(ph)APAANGEVPTFK_	1
1398	196.52	181.69	202.52	173.51	180.46	187	191.15	172.91	173.51	159.54	166.59	174.39	72.417	71.692	87.083	0.216113	0.352081	0.231924	0.419539	0.27739	0.418892	0.44615	0.410992	0.389897	0.441165	0.454386	0.311503	0.328262	0.343237	0.544288	0.352759	0.281312	0.255561	0.115433	0.0994972	0.170053	0.25544	0.183201	0.151209	0.125783	0.111833	0.0409625	0.190299	0.141171	0.169027	8.70481	8.31439	_IARPLSVPGS(ph)PK_	1
1500	59.261	NA	NA	NA	61.641	83.692	68.283	80.534	73.887	111.74	121.31	105.46	NA	NA	NA	-0.0267194	0.133037	NA	-0.0617519	NA	0.406101	0.335369	0.342213	0.585828	0.496104	0.967833	0.860208	NA	NA	NA	-0.118586	0.0603241	NA	0.141825	NA	0.484293	0.341644	0.397146	0.328377	0.343465	0.607105	0.485427	NA	NA	NA	7.93993	7.47181	_IARPLS(ph)VPGSPK_	1
1528	165.2	149.95	174	180.32	175.91	180.31	164.02	149.47	132.79	188.41	195.77	180.12	109.72	168.16	176.01	0.0942361	0.302875	0.282855	0.350384	0.335255	0.311619	0.297368	0.357946	0.54587	0.399663	0.164658	0.159758	0.357158	0.468323	0.37128	0.235359	0.254957	0.244035	0.424922	0.442864	0.549028	0.3744	0.442333	0.265197	0.300885	0.324811	0.438612	0.3667	0.345396	0.344147	8.93183	8.48423	_IARPLS(ph)VPGS(ph)PK_	2
1991	100.4	117.48	154.19	139	189.32	134.88	171.81	143.93	85.734	169.15	162.79	169.02	61.097	73.156	55.213	0.0302654	-0.165515	0.0567222	0.329066	0.438825	0.815657	0.893906	1.00842	1.68607	1.40169	1.46822	1.65828	1.63455	1.87845	1.65017	0.232784	0.279531	0.373175	0.494467	0.416948	0.665575	0.617581	0.518334	0.912267	0.678973	0.547055	0.614474	0.613909	0.755913	0.395282	8.52494	8.07682	_VARPLS(ph)VPGSPR_	1
1753	215.98	205.33	226.14	193.32	241.39	191.63	220.34	205.33	200.81	221.24	226.39	205.33	98.439	104.95	71.344	0.0244615	0.171591	0.157173	0.180021	0.154194	0.145482	0.170438	0.131721	0.127897	0.299479	0.253626	0.427392	0.264476	0.332507	0.336055	0.210015	0.0302654	-0.046772	-0.0980886	-0.0790513	-0.0228593	-0.133796	-0.146931	-0.134683	-0.194542	-0.161589	-0.215831	-0.0794323	-0.0204575	-0.260705	9.02193	8.71414	_VARPLSVPGS(ph)PR_	1
1737	222.96	225.81	240.41	232.73	220.42	215.49	220.42	215.49	202.18	240.17	222.96	229.02	189.77	232.73	230.69	-0.0338944	0.32435	0.232047	0.46069	0.241596	0.470303	0.378734	0.499374	0.208268	0.454386	0.392537	0.166201	0.666575	0.373954	0.553557	0.00561557	0.151469	0.273098	0.408929	0.391108	0.300065	0.346758	0.248899	0.613815	0.236095	0.35321	0.401521	0.688494	0.340391	0.275603	9.43875	9.0495	_VARPLS(ph)VPGS(ph)PR_	2
587	215.51	233.31	256.79	236.66	241.13	NA	259.18	NA	265.42	259.77	255.24	252.66	NA	277.03	97.69	0.13829	0.196481	0.381726	0.351967	0.27011	NA	0.399663	NA	0.6124	0.256769	0.0745054	0.199751	NA	0.0533894	-0.0603672	0.259544	-0.474552	-0.284159	-0.0683926	-0.00743458	NA	-0.0885308	NA	0.0360461	-0.0949726	-0.278076	-0.133955	NA	0.0614306	0.221568	8.14041	7.87398	_NSVSAAATTST(ph)PPLPR_	1
106	NA	NA	29.457	NA	41.859	NA	NA	NA	NA	49.312	26.963	NA	NA	23.214	57.076	0.373398	0.374511	0.414785	0.415001	0.448478	0.429	NA	0.145482	NA	0.359296	0.462052	0.51662	NA	0.457016	0.508124	0.329066	0.511569	0.316377	0.0989585	0.375178	0.157949	NA	0.0654344	NA	0.132774	-0.0111517	0.262553	NA	0.0889557	-0.0964835	7.7495	7.54993	_NEYGSGSGNGSGSGSCDTATNDS(ph)DLEK_	1
3789	4.1864	NA	37.896	NA	NA	19.755	8.3594	4.1864	105.16	99.838	106.93	103.29	46.621	32.081	44.632	0.0127832	NA	-0.620778	NA	NA	-0.933573	-1.32597	-1.2062	-1.38443	-1.80793	-1.47397	-1.47465	-1.42279	-2.16146	-1.45482	-0.000375149	NA	0.212507	NA	NA	0.248535	0.102457	0.182946	0.186627	0.033793	-0.025089	-0.0235337	0.158725	0.116498	0.22848	7.56957	7.16423	_RLS(ph)AAQAELAYAETGAHDK_	1
510	34.611	67.095	132.09	115.06	110.44	101.3	122.97	133.16	NA	145.52	117.2	131.08	NA	119.17	101.43	NA	1.33451	1.60696	1.61937	1.43957	1.62504	2.51149	1.34113	NA	1.29819	1.574	2.24196	NA	0.66029	1.01749	NA	-0.132024	0.496002	0.229711	-0.284405	-0.541261	0.744333	-0.907955	NA	-0.26446	-0.249136	0.528871	NA	-0.544687	-0.251642	7.87557	7.58488	_VALNS(ph)SECLNK_	1
81	115.91	87.519	89.541	141	NA	81.632	98.439	NA	NA	161.09	125.36	147.56	NA	NA	163.64	0.0150693	0.0850167	0.324695	0.401521	0.659559	0.911423	0.653794	1.08168	NA	1.03415	1.07204	1.06729	NA	NA	1.26616	0.249385	0.428464	0.27262	0.221568	0.616828	0.563939	0.237564	0.334111	NA	0.316609	0.220825	0.276318	NA	NA	0.378068	7.87042	7.54454	_(ac)MNS(ph)NEDIHEER_	1
3330	46.592	46.73	57.598	NA	55.806	38.634	NA	45.879	NA	NA	NA	43.897	NA	NA	NA	-0.367322	-0.669763	-0.771815	-2.1146	-0.968492	-1.45629	-1.86066	-0.435515	NA	-2.05098	-1.82189	-1.5842	NA	-1.56132	-0.234669	-0.366727	-0.405069	-0.75938	-1.85329	-1.11779	-1.21914	-2.09142	-1.2576	NA	-2.47289	-2.32561	-2.14522	NA	-1.58346	-0.244463	7.86299	7.5791	_ITS(ph)PPLPPR_	1
3655	128.32	176.46	141.97	109.03	143.04	120.75	142.43	83.213	NA	172	201.31	157.97	19.292	48.053	25.508	0.419431	-0.0537183	-0.345729	-0.214207	-0.409374	-0.116395	-0.326425	0.10675	NA	-0.262313	-0.253257	-0.276415	-0.128645	0.254715	0.434775	0.306612	0.213254	0.181166	0.408277	0.49416	0.73933	0.410233	0.688762	NA	0.375846	0.427177	0.347212	0.550704	0.771548	0.745194	7.79211	7.39324	_IALRDEIS(ph)VPEGDEK_	1
1387	151.13	151.55	139.76	130.1	167.11	124.6	133.07	142.89	NA	132.03	103.43	105.36	NA	202.05	107.97	0.0821576	1.4536	1.23088	1.02545	1.02984	1.02375	0.73907	0.812211	NA	0.852638	0.796764	1.02262	NA	1.05485	1.49544	0.181039	-0.902389	-1.12205	-1.04671	-1.07731	-1.07142	-1.45644	-1.06885	NA	-1.46749	-1.36038	-1.0365	NA	-0.918688	-0.878693	7.84561	7.54674	_TSNSYS(ph)PLR_	1
2121	184.01	169.92	92.38	NA	206.19	159.18	NA	NA	NA	71.344	62.861	120.63	88.507	NA	118.13	-0.06868	-2.13549	-2.32619	NA	-2.34718	-2.0843	NA	-1.78274	NA	-1.55979	-1.28599	-1.95243	-1.31154	NA	-1.48799	-0.0428729	0.322159	0.559737	NA	0.0608775	0.107956	NA	0.221197	NA	2.75536	0.523562	2.07666	0.7376	NA	0.165558	8.21479	7.69703	_RTS(ph)NSYS(ph)PLR_	2
2151	85.522	97.463	97.86	78.763	69.03	NA	113.65	NA	NA	98.531	104.7	97.86	NA	NA	NA	0.128161	-0.0707392	-0.12688	-0.329069	-0.248382	-0.215881	0.0753273	-0.15388	NA	0.328492	0.418352	0.52697	0.226385	0.0381552	NA	0.237686	0.206643	-0.00495695	0.110096	0.377957	-0.0706332	0.063779	0.067088	NA	0.207393	0.194717	0.25181	0.408168	-0.0740765	NA	8.11042	7.59355	_TIS(ph)RNNEVMR_	1
3865	135.45	150.59	121.03	95.197	161.84	137.19	100.41	NA	NA	147.53	197.75	159.04	NA	NA	NA	-0.0335548	-0.945721	-1.36268	-1.5457	-1.11304	-1.12139	-0.52612	NA	NA	-3.09838	-1.3684	-1.88411	NA	NA	NA	0.389897	0.572987	0.652234	0.750178	1.1488	1.01949	1.36059	NA	NA	-0.207594	0.884793	-1.23074	NA	NA	NA	8.13824	7.601	_LTIDPNRQS(ph)LENK_	1
2948	155.96	140.81	184.8	165.24	168.74	144.72	173.15	93.152	NA	145.54	NA	NA	132.25	106.93	182.09	0.063779	-0.573531	-1.2253	-1.27352	-1.20826	-1.73173	-1.67526	-1.59741	NA	-1.44918	NA	NA	-1.13609	-1.64801	-1.3157	0.0762854	0.0465609	-0.0192289	-0.134667	-0.215747	-0.374935	-0.513914	-0.67678	NA	-0.409949	NA	NA	-0.593442	-0.625044	-0.494292	8.37114	7.92058	_STMS(ph)S(ph)PDIISAK_	2
2953	95.666	79.511	84.499	94.281	120.31	115.57	93.269	73.783	84.499	160.55	111.57	145.05	NA	NA	142.3	-0.449139	-2.39471	-2.25677	-2.26417	-1.73044	-1.53592	-1.33184	-0.944027	NA	-1.5404	-1.57716	-1.83454	NA	NA	-1.27802	0.506196	0.377068	0.185993	0.0766959	0.791522	1.0897	1.27364	1.41224	NA	1.26099	1.12638	1.24379	NA	NA	1.03703	7.73717	7.47601	_S(ph)GNNWQDSSVSLPAK_	1
3372	NA	NA	NA	NA	NA	NA	NA	NA	86.288	NA	56.225	51.286	NA	48.741	108.37	NA	NA	0.846794	NA	NA	0.422018	0.295135	0.378734	0.138552	0.296663	0.158337	0.213752	0.280125	0.957172	0.405992	NA	NA	-0.0202673	NA	NA	-0.0425162	0.00302648	-0.0670015	0.00920383	0.0479571	0.0666748	-0.0639369	-0.121455	0.165558	-0.0933095	7.96301	7.50644	_RIS(ph)PISNSR_	1
3624	42.061	128.01	120.06	90.05	104.82	59.542	71.555	NA	NA	NA	NA	104.82	74.944	59.542	85.958	0.0514417	-0.614006	-0.345161	-0.490436	-0.231617	-0.502321	-0.532345	-0.500667	NA	NA	NA	-0.686893	-0.629077	-0.528698	-0.802789	0.178747	0.152119	0.180021	0.401084	0.56179	0.171591	0.0807941	0.345396	NA	NA	NA	0.0994972	0.000721167	0.0736832	0.167743	7.7395	7.37985	_SSS(ph)IDVNHR_	1
2291	111.65	82.749	93.649	107.15	62.823	76.17	103.55	81.338	NA	102.61	101.11	56.563	NA	68.016	NA	0.128557	-0.196277	0.335026	0.552771	0.562181	0.508124	0.512985	0.41186	NA	0.121546	0.140255	-0.0139896	NA	0.10541	NA	-0.0910181	-0.403179	-1.79246	-1.67613	-1.17638	-1.29117	-1.12089	-0.542647	NA	-0.703807	-0.847414	-0.659426	NA	-0.529468	NA	7.71015	7.31352	_SLS(ph)ESIK_	1
3901	153.97	162.91	197.1	136.16	166.28	125.52	115.66	108.75	142.22	204.41	191.92	173.09	154.63	177.6	262.26	0.171847	-1.03003	-0.724159	-0.781231	-0.822911	-0.908144	-1.00326	-0.829921	-0.927249	-0.838564	-0.854544	-0.899049	-0.945582	-0.778259	-0.893598	0.138552	0.351628	0.380508	-0.102527	-0.204748	-0.31242	-0.186771	-0.181199	-0.0123881	-0.152644	-0.132625	-0.184949	-0.108145	-0.124818	0.0106366	8.18904	7.92152	_IITSNVSSPSIS(ph)PVHSPVLQAAPK_	1
59	NA	NA	111.2	NA	132.76	107.19	136.67	NA	NA	190.6	153.77	155.45	164.62	157.11	151.65	-0.0502634	NA	0.461529	NA	0.822037	1.06901	1.4067	NA	NA	1.53531	1.47441	1.7092	1.72168	1.28487	1.8502	0.0152121	NA	-0.577379	NA	-0.771348	-0.21322	-0.094418	NA	NA	-0.21964	-0.0335105	0.0935602	-0.0357419	-0.264582	0.280719	7.75198	7.47455	_IITSNVSSPSISPVHS(ph)PVLQAAPK_	1
2214	140.89	248.75	221.81	257.56	237.86	161.99	146.76	109.04	NA	225.54	195.25	204.71	NA	NA	NA	-0.0689978	-0.172197	0.147046	0.327457	0.464355	0.384713	0.442015	0.143655	NA	0.140648	0.22848	0.23842	0.776609	NA	0.500496	-0.219858	0.25544	0.164014	0.267236	0.452701	0.333653	0.293724	0.189666	NA	-0.0800422	-0.044345	-0.0135381	-0.338269	NA	-0.995218	7.97541	7.59915	_NHS(ph)DSISASSLPK_	1
2269	165.66	210.39	215.51	210.07	156.13	168.08	193.27	130.39	NA	220.78	223.11	211.26	45.864	53.169	NA	0.295958	-0.112802	0.733615	0.946282	0.981122	0.880881	0.662752	0.815329	NA	0.379843	0.502534	0.465818	0.604166	0.364236	NA	0.332622	-0.304077	-1.10163	-0.343714	-0.591158	-0.392383	-0.86226	-0.274023	NA	-0.592071	-0.406694	-0.532324	-0.733795	-0.860164	NA	8.13647	7.78218	_NHSDS(ph)ISASSLPK_	1
2598	NA	NA	23.557	NA	NA	67.563	NA	NA	70.1	56.258	94.692	77.662	58.676	75.294	91.867	0.134089	-0.406445	0.0567222	NA	NA	0.263155	0.234379	0.390338	0.252537	0.0931545	0.140779	0.161565	0.202386	0.197865	0.328262	0.160275	0.472176	0.192699	NA	NA	0.482539	0.239887	0.393636	0.274172	0.0243197	0.154713	0.213627	0.260869	0.197865	0.117695	8.19584	7.64712	_RNS(ph)LGVR_	1
2710	51.927	106.16	92.611	91.701	126.03	64.82	62.633	46.706	76.927	103.21	NA	106.16	77.379	42.743	107.79	0.0822938	-0.196525	0.135404	0.267596	0.170951	0.209017	0.0806577	0.394404	0.208642	0.0270125	0.0385767	0.0683269	-0.053913	0.0285692	0.181802	0.00776959	0.106482	0.0196308	0.0740944	0.0866479	0.0480967	0.0762854	0.32112	-0.00643432	0.100036	-0.0182496	-0.0187465	0.0247452	0.0942361	0.0297002	8.0381	7.66726	_KNS(ph)LSTPR_	1
2116	NA	NA	NA	NA	119.51	NA	NA	NA	NA	NA	NA	85.496	NA	NA	99.371	0.0340748	-0.858777	NA	NA	-0.392421	0.0132121	0.108892	0.780478	NA	NA	0.100574	0.329985	0.145482	NA	0.177599	0.00920383	0.323197	NA	NA	1.26442	1.14646	0.886277	1.32872	NA	NA	1.00101	0.943659	1.23964	NA	0.930397	7.60312	7.24932	_NHSDSIS(ph)ASS(ph)LPK_	2
357	49.463	101.67	111.77	NA	68.243	NA	79.013	NA	74.519	99.044	119.23	128.99	NA	NA	NA	-0.139935	0.383939	0.607105	NA	1.11143	0.342782	0.992841	NA	0.74786	0.927138	0.699374	0.592636	NA	0.93259	0.565987	0.200504	0.11703	0.0409625	NA	0.148479	-1.22823	-0.528074	NA	-0.828921	-0.248416	-0.583874	-0.528656	NA	-0.0531344	-0.457574	7.46157	7.05621	_SDISNVNHQTGT(ph)PR_	1
1366	NA	NA	NA	NA	NA	NA	2.2822	4.9037	4.9037	4.9037	12.062	40.428	28.404	NA	2.364	0.121015	NA	NA	NA	NA	0.146003	0.0639171	0.0877344	-0.0717548	-0.0197553	0.0594937	0.0842004	-0.0301625	NA	0.0297002	0.144046	NA	NA	NA	NA	-0.167507	-0.0466677	-0.062746	-0.25269	-0.27638	-0.242106	-0.0404079	-0.0329052	NA	0.0762854	7.40394	7.02795	_SPSLQEKPIEMPLDMGKAPS(ph)PR_	1
2443	307.02	329.97	306.07	311.92	323.2	354.96	331.82	287.48	257.02	298.33	331.82	344.29	NA	353.57	331.82	-0.025691	-0.0492927	-0.0564162	-0.0284399	-0.0187611	-0.0743347	-0.0691794	0.0465609	-0.284001	-0.095882	-0.0226688	0.0363275	NA	-0.04213	0.0224743	0.00575927	0.00547185	-0.094834	0.021764	0.0771062	0.0576929	-0.000562761	0.0311128	-0.403943	-0.0337615	-0.0069851	-0.0128829	NA	0.0196308	0.0340748	8.81717	8.61098	_LPDWLDEEES(ph)EGER_	1
2776	95.622	312.74	306.4	225.34	308.38	257.37	231.89	165.03	42.209	329.5	344.75	328.61	49.528	82.586	6.1222	-0.299578	-0.358676	-0.5544	-0.527803	-0.457019	-0.774997	-0.677495	-0.814768	-0.697851	-0.845546	-0.977071	-1.03629	-0.993149	-0.964967	-0.93727	-0.119432	0.266637	0.407625	0.557778	0.693587	0.627887	0.472592	0.694657	0.226385	0.580145	0.60521	0.570269	0.632454	0.558757	0.800662	8.09311	7.63729	_KYS(ph)GNTATGPPQDTIK_	1
726	61.436	80.722	74.733	99.093	NA	90.388	91.67	71.67	NA	104.83	120.15	101.51	NA	78.108	98.929	-0.00132789	0.081885	0.169668	0.161823	NA	0.29901	0.217107	0.168899	NA	0.257131	0.136848	0.0399806	NA	0.222434	0.345396	0.135929	0.357383	0.480886	0.457542	NA	0.466549	0.405121	0.42374	NA	0.375401	0.355016	0.324926	NA	0.372172	0.37128	8.29656	7.9825	_ASYGSGGNSQNQEYSS(ph)DDNIDVNK_	1
3895	57.136	112.17	109.79	118.13	59.68	NA	76.358	NA	92.939	53.403	67.102	64.394	NA	NA	NA	-0.233345	-0.970582	-1.10439	-0.896684	-0.980967	NA	-0.245078	NA	-0.849492	-0.0510404	-0.417194	-0.443948	NA	NA	NA	0.180784	1.12803	1.11949	0.949124	0.63264	NA	0.939302	NA	0.394075	0.523261	0.512379	0.660107	NA	NA	NA	7.63492	7.33869	_KVS(ph)VGSMGSGK_	1
1488	NA	NA	NA	NA	127.29	NA	NA	NA	NA	82.59	NA	161.08	NA	NA	102.65	0.0780633	0.159758	-0.135602	NA	-0.425966	-0.407765	-0.580893	-0.641829	NA	-0.390472	-0.379864	-0.581195	-0.451267	NA	-0.566079	0.27262	-0.152853	-0.155502	NA	0.0230424	-0.230059	-0.158075	0.0554733	NA	-0.314302	-0.0677725	-0.0992008	-0.121738	NA	0.178747	7.59104	7.20308	_KVSVGS(ph)MGS(ph)GK_	2
3060	180.37	144.22	191.41	156.89	227.28	145.63	153.88	88.222	NA	188.39	147.41	171.75	NA	172.42	178.11	-0.0597054	-0.563817	-0.960665	-0.880763	-0.939095	-0.94178	-0.939621	-0.783166	NA	-1.2683	-1.19899	-1.15512	NA	-0.673601	-0.944888	0.0882773	0.068602	-0.175045	-0.229856	-0.404515	-0.217642	-0.0832941	-0.104511	NA	0.0233263	0.098689	0.190678	NA	0.202637	0.182692	7.88084	7.7257	_SNVGAGSLLDPLPYS(ph)PLK_	1
461	162.65	139.98	148.89	153.11	173.09	148.91	193.22	150.69	NA	149.85	161.8	153.19	NA	179.95	179.58	0.339708	0.646163	0.930699	0.790438	0.897705	0.909351	0.953228	0.840121	NA	1.38631	1.36854	1.64685	NA	0.954494	1.05367	0.425137	0.25411	0.578214	0.383276	0.653977	0.521855	0.710878	0.520045	NA	0.840685	0.783079	0.579759	NA	0.591009	0.700884	7.70794	7.55875	_YITTPGGTLETQIS(ph)PR_	1
3796	99.802	84.476	84.476	99.802	103.56	91.069	103.56	84.476	NA	96.331	88.948	98.033	NA	89.698	69.423	-0.196475	-0.526327	-1.10308	-1.0782	-1.13549	-1.1743	-1.46271	-1.38037	NA	-1.8558	-1.98097	-1.81685	NA	-2.35093	-1.73188	0.0539454	-0.0490837	-0.253532	-0.261535	-0.0462207	0.00259452	-0.155438	0.00834346	NA	0.0702519	0.0546401	0.0539454	NA	0.240253	0.1644	7.58285	7.30335	_AIET(ph)PIR_	1
2784	211.06	176.27	188.98	136.56	148.29	173.55	170.56	68.552	NA	184.3	60.032	188.69	144.22	133.95	161.46	0.184217	-0.559239	-0.44546	-0.356162	-0.973951	-1.3844	-0.975	-1.01996	NA	-1.58983	-2.19773	-1.33566	-1.81421	-1.70967	-1.41346	0.657731	0.311736	0.154065	0.363564	0.345623	0.0500489	0.0753273	0.355355	NA	0.45038	0.324465	0.428786	0.287472	0.304861	0.501821	8.35453	7.93874	_YITT(ph)PGGTLETQIS(ph)PR_	2
2779	51.888	71.545	44.005	48.899	103.77	53.403	NA	22.154	NA	65.038	46.926	58.658	41.378	NA	NA	0.038998	0.0265876	0.0847446	0.335026	0.176578	0.170951	0.113034	0.182946	NA	0.173895	0.153416	0.340619	0.208268	0.253384	NA	-0.0343967	0.0112094	-0.0379323	0.171591	-0.0716335	0.0381552	-0.208428	-0.147394	NA	-0.0315627	-0.114035	-0.0634092	-0.152067	-0.209612	NA	7.31477	7.08588	_ANKPPES(ph)PPQSK_	1
1987	175.39	153.86	158.45	176.28	186.94	164.57	186.75	175.51	NA	193.8	173.51	170.09	NA	195.17	193.64	-0.0132032	-0.0650986	-0.19512	-0.311291	-0.387355	-0.339582	-0.286251	-0.169972	NA	-0.0116171	0.118626	0.293959	NA	0.403268	0.56988	0.0478175	0.0304067	0.0176369	0.0326651	0.0380147	0.0359054	0.0130691	0.0329472	NA	0.0263043	0.0172093	0.0159257	NA	0.0071955	0.0114956	8.34533	8.09879	_SSGEPTS(ph)PSTSSNTR_	1
225	180.09	185.57	187.11	179.93	179.93	196.11	170.95	172.99	NA	179.93	184.34	173.19	NA	213.06	199.8	0.0847446	0.589572	0.764091	1.23223	1.19547	1.33697	1.42051	1.66152	NA	1.39006	1.41153	1.33543	NA	1.32158	1.50533	0.00705194	0.141171	0.0116388	0.606253	0.685985	0.43189	-0.0432742	0.592923	NA	0.047678	-0.00142898	0.0567222	NA	0.122341	0.220825	8.22105	7.95506	_SDSAS(ph)FLEEK_	1
3332	220.66	186.76	198.32	220.66	213.73	213.84	234.79	221.8	NA	190.78	222.72	202.18	101.53	237.67	222.72	0.102457	-0.163753	-0.392819	-0.36602	-0.418119	-0.454091	-0.901904	-0.403847	NA	-1.28898	-1.28167	-1.22671	NA	-0.965615	-0.95943	0.142479	0.238909	0.234011	0.316841	0.402504	0.276556	0.216858	0.349026	NA	0.201885	0.1956	0.0896337	NA	0.117695	0.19131	8.40657	8.19323	_SDS(ph)ASFLEEK_	1
763	77.597	73.881	82.069	88.101	97.463	65.563	68.676	50.207	NA	88.021	81.92	NA	NA	7.7244	7.7244	-0.249891	-0.105954	0.133958	-0.025926	-0.00197785	-0.104527	-0.12133	0.215989	NA	-0.00614452	-0.0607734	-0.0525508	-0.0525508	0.166201	0.254231	-0.10507	-0.279144	-0.111399	-0.0152575	-0.0938637	-0.374056	-0.199769	-0.13814	NA	-0.331863	-0.0343376	0.0965317	0.00920383	0.1149	0.392427	7.48467	7.23069	_EIGGGS(ph)PIRK_	1
192	NA	55.061	75.226	59.282	174.28	100.29	89.565	NA	NA	162.82	133.15	180.37	NA	83.881	NA	-0.02669	1.0708	2.33708	2.45809	2.84956	2.70545	2.70489	NA	NA	2.69855	2.59708	2.23254	NA	2.35318	NA	0.304978	0.677801	0.122209	-0.2935	-0.828921	-1.10768	-0.506045	NA	NA	-0.98148	-0.681677	-0.749281	NA	-0.288435	NA	7.6504	7.14965	_IST(ph)PTST(ph)PTTASSKPSSSGGNR_	2
39	17.762	NA	36.217	72.167	75.797	72.167	69.088	70.452	NA	NA	NA	63.125	70.994	96.54	124	-0.0492629	0.451646	0.580724	0.96584	1.15179	1.21711	1.81168	1.7173	NA	NA	NA	1.82806	1.8102	1.61046	2.0552	0.0954519	0.534062	0.387252	0.275841	0.156655	0.0968016	0.229588	0.194087	NA	NA	NA	0.120617	0.160404	-0.0827287	0.326652	7.75591	7.4665	_EQDS(ph)PHSESSDLPPILEK_	1
1057	115.57	170.61	200.58	69.289	76.704	NA	149.52	NA	NA	190.24	186.94	197.14	NA	180.88	171.98	-0.127683	0.170438	0.0846086	-0.120922	0.0567222	NA	0.413486	NA	NA	0.33754	0.419539	0.504468	NA	0.538637	0.554343	-0.377463	-0.0503978	-0.214341	-0.163171	-0.182	NA	-0.515006	NA	NA	-0.346115	-0.371236	-0.359101	NA	-0.0564162	-0.118147	7.94828	7.69095	_VGLESLYGDELNS(ph)R_	1
2213	102.52	96.866	79.639	85.42	57.034	85.457	95.631	66.533	92.935	124.51	98.531	99.941	NA	116.19	132.86	0.0731347	-0.69626	-0.0565812	0.00144197	NA	0.207143	-0.0186442	-0.0148056	NA	-0.25953	-0.258391	-0.0953733	NA	-0.0787465	0.0130691	0.111699	0.185486	-0.131787	0.146264	NA	0.434241	-0.175045	0.231187	NA	-0.00132789	-0.204998	-0.187674	NA	-0.144329	-0.13768	7.95344	7.54921	_SSS(ph)ISTSLNER_	1
3212	NA	58.32	53.754	47.915	64.65	NA	NA	NA	NA	94.023	83.499	85.271	44.616	NA	NA	0.0468403	-0.474974	-0.511711	-0.441243	-0.781008	-0.463907	NA	NA	NA	0.132248	0.0990932	0.213378	0.175684	0.291368	NA	-0.230431	-0.0763716	-0.252707	-0.228588	-0.253687	-0.210529	NA	NA	NA	-0.0656722	-0.123654	-0.00161672	-0.251367	-0.0556213	NA	7.20604	6.86992	_IRT(ph)AQDQPVK_	1
1200	138.94	58.098	104.24	81.565	123.84	125.54	105.17	73.466	NA	123.84	78.324	NA	NA	117.23	126.76	-0.0572265	0.143132	0.098689	-0.0551565	0.0579701	0.196859	0.0684645	0.13829	NA	0.115832	0.136323	0.0299829	NA	0.128425	0.149129	0.0402612	0.374622	0.110764	0.0419438	0.16877	0.248656	0.148348	0.38228	NA	0.261471	0.314871	0.188654	NA	0.107554	0.113967	7.96198	7.58851	_ASS(ph)PSSLTYK_	1
2308	282.46	206.95	279.02	240.86	300.44	290.31	210.68	243.55	NA	238.71	240.86	274.79	NA	118.05	NA	0.0501882	-0.0314742	-0.0187172	0.0302654	0.103665	0.012068	-0.128961	-0.0116898	NA	-0.0580373	-0.0454017	-0.0461463	NA	-0.202124	-0.28817	-0.105163	-0.0754288	-0.0574367	-0.116692	-0.0622187	0.0116388	-0.0560412	0.0299829	NA	0.00100953	0.0371713	0.00115369	NA	-0.0832177	-0.086247	8.365	8.1097	_GSDGTSNSIDDIAVLS(ph)EEENDFHR_	1
2374	39.143	106.3	88.768	62.055	95.57	80.534	85.734	62.377	NA	135.86	109.07	109.1	NA	126.25	133.48	-0.00980026	-0.246995	-0.0619326	0.450908	0.357608	0.683562	0.734395	1.08889	NA	1.63538	1.55164	1.84157	NA	2.30909	2.22453	0.455123	0.637471	0.745194	1.28629	1.00669	1.00619	0.830742	1.01457	NA	0.982583	0.755229	0.862114	NA	0.931986	1.02496	7.51677	7.1529	_EAT(ph)PSNIAPGSK_	1
1781	69.954	69.954	69.954	69.954	69.954	69.954	69.954	58.676	NA	69.954	69.954	69.954	NA	69.954	57.598	-0.243369	-0.229619	-0.557433	-1.37707	-2.15258	-1.93099	-2.0166	-2.4852	NA	-2.39958	-2.43222	-2.32446	NA	-2.77379	-2.14299	-0.101273	-0.263057	-0.421245	-0.319298	-0.555121	-0.491997	-0.413442	-0.745551	NA	-0.597016	-0.461263	-0.427634	NA	-0.418716	-0.303365	7.37647	7.2036	_DFST(ph)PPR_	1
274	NA	65.954	91.889	68.134	NA	98.188	91.889	NA	NA	112.58	84.378	93.201	NA	131.54	136.49	NA	-0.123953	0.394185	0.908275	NA	1.01336	0.960882	NA	NA	1.2291	1.70858	1.39061	NA	2.11397	2.09265	NA	-0.286903	-0.257494	-0.495695	NA	-1.08712	-1.2824	NA	NA	-1.40759	-0.706747	-1.8037	NA	-0.261915	-0.118586	7.87002	7.6199	_SMPASSGLET(ph)PVTAK_	1
3993	208.37	NA	182.9	106.49	259.42	115.3	NA	NA	NA	245.19	224.49	192.72	39.384	NA	NA	0.19232	NA	-0.627226	-0.77554	-0.936884	-1.17085	NA	NA	-0.863992	-1.20397	-1.14108	-1.19743	-1.41496	NA	NA	0.10165	NA	0.395063	0.565305	0.517628	0.399116	NA	NA	0.172744	0.207268	0.300065	0.267716	0.153416	NA	NA	8.44229	8.03686	_NDNAS(ph)GGYMQPDQSS(ph)NAS(ph)MHKR_	3
517	137.45	147.26	134.66	119.34	117.35	153.83	126.32	123.32	125.11	133.41	117.4	131.33	NA	28.083	NA	0.0480967	0.113167	0.173511	0.104605	0.0571383	0.0731347	0.326307	0.0247452	-0.046042	0.169284	0.214374	0.124063	NA	-0.0308403	NA	-0.000606059	-0.106871	-0.0734388	0.128425	0.101381	0.144569	-0.0370883	0.128161	0.0742314	0.0160684	0.0234683	-0.000591626	NA	0.11703	NA	8.44985	8.21166	_EFSVAAS(ph)DVELENEHVPWGK_	1
2125	99.387	107.17	114.91	92.426	94.192	105.79	104.3	95.794	NA	106.45	107.75	105.16	NA	121.35	126.86	0.139469	-0.333625	-0.664357	-0.821636	-0.633972	-0.608342	-0.385582	-0.217944	NA	-0.510519	-0.5661	-0.624221	NA	-0.819954	-0.759161	-0.0217458	0.26135	0.200253	0.38228	0.17479	0.41511	0.128557	0.408386	NA	0.222186	0.103128	0.255561	NA	0.077243	0.157691	8.3001	7.93061	_EFS(ph)VAAS(ph)DVELENEHVPWGK_	2
871	85.45	121.45	127.36	123.02	131.53	148.52	124.51	117.7	57.136	98.592	71.879	97.69	NA	117.2	80.746	0.347099	2.29795	2.34942	2.32944	2.02956	1.76854	1.54765	1.25846	0.749577	0.852958	0.714399	0.567545	NA	-0.0636353	0.0603241	0.0254541	0.510658	0.422664	0.525468	0.400538	0.371503	0.390888	0.220206	1.21996	0.220206	0.246591	0.264596	NA	0.0911243	0.356031	7.85286	7.64541	_IQDPQM(ox)TGY(ph)VSTR_	1
3612	144.33	93.754	89.624	114.27	59.502	125.28	72.417	63.894	158.45	212.32	179.81	204.13	81.619	119.56	179.74	-0.0566112	-0.137061	0.0299829	-0.105659	-0.197021	0.118758	0.117429	0.0385767	0.265677	-0.0767063	-0.0172856	-0.0069851	-0.0470105	-0.0792799	0.112367	-0.036955	-0.0186295	-0.00306176	0.0710762	-0.108316	0.0211954	0.143524	0.00820001	0.142348	-0.0370439	-0.00456613	0.0356239	0.0832474	0.110898	0.0227584	8.46679	7.93748	_NRDS(ph)GYGVSVGR_	1
1527	114.04	116.24	130.71	114.84	136.64	NA	117.64	80.702	NA	118.35	123.12	89.365	80.683	116.48	81.949	-0.171515	-0.0218337	-0.0437798	0.0517201	0.000865357	-0.0425311	-0.127179	-0.365946	NA	-0.258874	-0.21786	-0.317714	-0.478788	-0.36537	-0.376021	-0.172083	-0.218682	-0.209678	-0.251247	-0.41448	-0.272524	-0.569008	-0.407612	NA	-0.466038	-0.544708	-0.60676	-0.625534	-0.582145	-0.540086	7.82917	7.59448	_GEST(ph)PPHPPENLSSSFYEK_	1
946	128.99	174.78	119.4	129.11	143.67	161.91	131.48	144.05	NA	144.97	167.05	135.09	NA	150.28	158.45	0.0124972	0.296311	-0.147905	0.370834	0.632827	0.784839	0.766553	0.703455	NA	0.931305	1.02226	0.937269	NA	1.05963	1.19503	0.116365	-0.129497	-0.634442	-0.15388	-0.239924	-0.184802	-0.336756	-0.39034	NA	-0.386431	-0.226611	-0.204017	NA	-0.21108	-0.200813	7.77143	7.58763	_AADS(ph)PSMASNIDEK_	1
1221	142.85	141.46	122.97	125.53	130.24	154.47	112.15	93.494	NA	161.76	92.935	119.96	NA	148.52	142.1	-0.478045	0.232784	-0.640411	-0.513873	-0.00433459	-0.229315	-0.295464	-0.680498	NA	-0.471309	-0.781628	-0.216501	NA	-0.275105	-0.128834	2.09667	2.2122	1.59402	1.82709	2.24285	2.31586	1.69955	1.59464	NA	1.89813	1.86231	2.18701	NA	1.59029	2.00974	7.60055	7.39426	_ISSSSSS(ph)PNVR_	1
1808	196.67	205.27	198.87	209.56	208.79	186.68	198.16	148.72	128.96	175.66	198.16	205.27	NA	58.831	NA	0.0425043	0.265077	0.193583	0.278698	0.273934	0.211386	0.306612	0.215244	-0.02157	0.335255	0.168	-0.0315184	NA	0.0676387	0.159371	0.176578	-0.0810185	0.0486547	0.108357	0.0478175	-0.0384656	0.1038	-0.0245312	-0.0392214	-0.17927	-0.244497	-0.277761	NA	-0.0756264	-1.19324	7.98152	7.72528	_EKTQS(ph)PILASR_	1
3756	88.573	52.707	68.689	45.042	98.565	54.658	124.81	63.122	NA	44.264	53.089	37.713	NA	NA	NA	0.0180644	-0.0766302	0.77484	0.561106	0.402722	0.988194	0.479024	1.46483	NA	0.392757	0.473319	-0.0441516	NA	NA	NA	0.571046	0.197111	0.682843	0.776272	0.939302	1.17089	0.59846	1.76469	NA	0.403922	0.853996	0.696617	NA	NA	NA	7.7073	7.50392	_MLSQSLTNDS(ph)PSNEISTDQLK_	1
2305	145.1	164.2	165.64	158.31	149.32	151.07	156.6	138.21	NA	158.93	155.43	141.75	NA	159	170.56	0.0106366	-0.0617669	-0.0509208	0.0250288	0.0805212	0.0718999	-0.0105122	0.0993625	NA	0.0813396	0.0486547	-0.0587434	NA	-0.0149514	-0.0499497	-0.0408234	0.0610158	0.0950467	0.093425	0.140779	0.128293	0.0875986	0.114367	NA	0.0893626	0.0394192	0.012068	NA	0.0457225	-0.0125336	8.2913	8.16066	_ETGS(ph)DSEDLFNK_	1
3800	120.53	140.1	134.88	128.96	137.46	126.48	126.48	109.07	NA	145.43	131.53	127.71	118.13	137.46	105.03	0.0187766	-0.0450742	-0.0722856	-0.0567763	-0.11491	-0.125211	-0.0436162	-0.215178	NA	-0.316133	-0.140221	-0.158252	-0.203834	-0.116692	-0.101861	-0.0476068	-0.199802	-0.166924	0.0533894	0.0483757	-0.0223464	0.0593553	0.0504669	NA	-0.0974556	-0.0514291	-0.00546372	-0.123764	0.0880059	-0.077589	8.23127	7.88923	_LVAAPTVS(ph)PPK_	1
3542	112.88	129.93	120.67	81.373	112.54	134.34	66.871	31.176	NA	136.4	170.28	134.81	73.981	55.061	104.53	0.0869196	-0.349199	-0.369632	-0.48754	-0.465978	-0.632271	-0.722206	-0.644014	NA	-0.940229	-1.26295	-1.39301	-0.926838	-0.864728	-1.49565	-0.0473533	-0.117772	-0.0325953	0.0769695	0.171975	0.336398	0.122341	0.364909	NA	0.214125	0.242084	0.336398	0.0619835	0.225892	0.334683	7.69585	7.33918	_INS(ph)ASQTEGDELKSEQTQPK_	1
3514	158.11	NA	164.64	NA	NA	146.5	136.49	147.86	144.11	181.56	201.1	181.56	199.3	190.31	173.96	-0.0143393	NA	-0.0631077	NA	NA	0.00187429	-0.00903062	-0.0124172	-0.170524	-0.106234	-0.156627	-0.157866	-0.142688	-0.128566	-0.146292	-0.0256028	NA	0.00633393	NA	NA	0.065848	0.0352016	0.0911243	0.0661236	0.00977712	-0.0832024	-0.0397997	-0.0060431	0.00762609	0.0517201	8.59875	8.37799	_ESVHNHS(ph)DGDDVDIPMDDSPVNEEAR_	1
2401	NA	121.82	NA	127.31	132.76	NA	52.722	NA	NA	129.33	131.13	NA	NA	16.971	NA	-0.238425	-0.533409	0.081476	0.266397	0.0611541	NA	0.221073	0.426104	NA	0.512075	0.347099	0.473008	NA	0.513693	NA	-0.158172	-0.163139	0.122341	-0.0308108	-0.143325	NA	-0.00528995	-0.089298	NA	0.16954	-0.129892	0.00374614	NA	-0.268348	NA	7.82325	7.58398	_ESVHNHS(ph)DGDDVDIPMDDS(ph)PVNEEAR_	2
478	40.496	62.303	73.781	77.379	73.499	16.254	NA	72.321	103.18	84.882	78.653	72.006	32.523	42.001	51.092	0.733962	0.811635	0.836813	0.563256	0.138421	-0.0388805	-0.268834	-0.235297	-0.15645	-0.0261757	-0.246002	-0.31775	-0.368197	-0.150465	-0.086967	-0.324798	0.276318	0.384602	0.413594	0.435095	0.451857	0.128161	0.369271	0.208018	0.234501	0.218595	0.251325	0.268075	0.454281	0.358734	8.18563	7.70789	_KLS(ph)MSQLR_	1
1420	54.416	77.677	112.75	79.974	98.048	70.1	86.898	86.898	NA	100.48	71.451	72.643	NA	89.247	63.816	-0.287994	1.18897	0.944858	0.627233	0.0152121	-0.365555	-0.139045	-0.612417	NA	-0.379057	-0.170475	-0.645616	NA	-0.47315	-0.211247	-0.0793256	2.13409	1.75001	1.82977	1.50508	1.25387	1.354	1.35643	NA	1.17887	1.14613	1.18954	NA	1.14737	1.32204	7.48286	7.18887	_S(ph)FLNFIGR_	1
2066	NA	120.14	138.42	117.07	106.17	134.98	79.875	NA	134.98	164.81	147.18	182.89	79.633	99.531	142.91	NA	0.65764	0.328722	0.339479	0.715454	0.953749	1.0782	NA	0.0278618	0.0847446	0.0977456	0.378623	-0.0828356	0.202888	0.156397	NA	1.68702	2.04061	1.77294	1.74803	1.40479	1.54557	NA	1.35502	1.30334	1.23511	1.42024	1.22897	1.20283	1.1044	8.12103	7.66567	_STS(ph)TVNLNNHYR_	1
3148	75.625	61.685	76.476	77.522	98.37	93.568	92.49	80.93	NA	90.858	NA	145.86	NA	112.95	142.37	-0.0953271	-0.163591	-0.363197	-0.276642	-0.292051	-0.566485	-0.427557	-0.405853	NA	-0.454348	-0.298211	-0.352842	NA	-0.309073	-0.188118	-0.0799812	0.100574	0.0285692	0.0514417	0.259182	0.0472592	0.192194	0.122209	NA	0.213503	0.189413	0.37362	NA	0.123004	-0.00626043	8.09258	7.91313	_SNDVQTIGNTSNTDSGS(ph)PPLNLPNGPK_	1
1669	229.95	217.37	217.37	220.78	232.37	NA	227.74	194.64	223.56	248.28	76.162	253.9	206.93	204.14	211.87	-0.0116316	0.139731	-0.120655	-0.265414	-0.0438541	-0.0885462	-0.325648	0.0564448	0.0177794	-0.279774	-0.295836	-0.19669	-0.0987064	-0.190174	-0.112085	0.00187429	-0.288153	-0.255839	-0.16715	-0.162024	-0.200233	-0.168252	-0.123151	-0.156579	-0.16942	-0.143787	-0.34066	-0.266264	-0.271635	-0.32265	9.57748	9.05985	_(ac)S(ph)S(ph)DEEDFNDIYGDDKPTTTEEVK_	2
1093	89.311	NA	112.67	100.04	132.51	123.4	115.87	85.988	NA	88.427	140.22	173.03	NA	139.04	185.02	-0.0722704	NA	0.477159	0.286645	0.466966	0.775514	0.686881	0.910502	NA	1.48099	1.0036	0.929337	NA	1.55783	1.72351	0.187768	NA	0.365693	-0.0176653	0.0511633	-0.0896971	-0.109188	0.303576	NA	0.173767	-0.20573	-0.355479	NA	-0.0381396	0.0395596	7.52539	7.34264	_SIS(ph)NDWEDPLYVK_	1
2546	91.657	101.96	147.7	113.47	109.35	NA	141.55	68.481	NA	180.74	149	185.26	NA	NA	168.41	NA	0.0824301	-0.0819039	0.306845	0.539233	NA	0.0897693	0.458592	NA	0.589476	0.347552	0.801324	NA	NA	0.59827	NA	0.3421	-0.369837	-0.156563	0.226262	NA	-0.0630022	0.00604663	NA	0.23008	-0.147442	0.217851	NA	NA	0.0946415	7.41926	7.2406	_S(ph)ISNDWEDPLYVK_	1
2996	111.18	56.9	127.22	133.16	133.93	168.09	157.51	138.66	NA	143.39	211.16	159.8	NA	178.88	206.98	0.333996	NA	0.236095	0.227618	0.259062	0.118891	0.519643	0.543793	NA	0.69813	0.642563	0.865444	NA	0.489235	0.86924	0.307895	NA	0.111432	0.0941009	0.211635	-0.22164	0.524766	0.178619	NA	0.285225	0.0856966	0.172359	NA	0.0684645	0.0234683	7.65297	7.4845	_NPS(ph)DITQEEYNAFYK_	1
2282	NA	NA	NA	166.69	76.733	37.112	NA	NA	35.748	188.69	NA	NA	NA	NA	69.122	0.23217	-0.148209	-0.278076	-0.201311	-0.193767	0.236707	-0.0751704	0.10675	-0.064676	-0.0181766	-0.347307	NA	NA	NA	0.142087	0.221815	-0.0184396	0.0144981	-0.125337	-0.0484122	0.0927487	0.116232	0.100574	-0.379751	-0.0924478	-0.314033	NA	NA	NA	0.0136409	7.65448	7.14625	_HNMSTQADNS(ph)DDEELQK_	1
3570	NA	113.51	142.85	140.64	142.99	80.98	142.99	65.184	NA	126.61	135.21	146.89	NA	NA	NA	NA	0.639047	0.236829	1.39446	0.957989	1.57846	1.28966	1.16672	NA	0.512379	0.791439	0.939151	NA	NA	NA	NA	-1.97064	-2.70125	-1.35262	-1.67337	-1.27502	-2.05397	-1.27809	NA	-2.09616	-1.91626	-2.13397	NA	NA	NA	7.81684	7.5663	_LQNLENMVHILS(ph)PGYPNK_	1
1333	NA	NA	91.62	104.17	117.93	50.286	98.531	83.204	NA	107.17	113.99	88.101	NA	117.93	126.83	NA	NA	1.10393	NA	2.23662	1.78249	2.43205	2.17792	NA	2.29754	2.30372	2.84302	NA	3.43176	2.72129	NA	NA	0.319849	NA	0.0736832	0.243182	-0.402779	1.4666	NA	-0.379808	-0.290057	0.502025	NA	-0.586839	-0.382288	7.28165	7.07649	_FTMLS(ph)DDDLK_	1
1934	NA	NA	NA	NA	NA	NA	33.642	NA	NA	NA	NA	NA	NA	NA	NA	0.054779	0.152638	0.147307	-0.0556813	0.0315364	-0.0613002	-0.0706332	0.0515809	NA	NA	NA	-0.00505829	NA	-0.0383619	-0.0992163	-0.0412093	0.109026	-0.204649	-0.0711635	-0.00801475	-0.0176945	-0.0442557	0.298072	NA	NA	NA	-0.28293	NA	-0.094341	-0.0162639	7.55255	7.30108	_PSLS(ph)LDPR_	1
9	NA	31.115	91.657	108.34	NA	NA	43.791	NA	NA	NA	NA	116.83	195.23	33.192	81.428	-0.0675759	0.892585	0.962734	1.06895	1.51728	NA	1.69817	NA	NA	2.34588	2.4153	2.90947	2.75013	3.05431	2.86116	0.0455828	0.651959	0.222186	0.196355	0.664938	NA	0.0536674	NA	NA	0.00762609	-0.050876	0.542803	-0.0801642	-0.0314595	0.231801	7.70046	7.16222	_QLANT(ph)PAKDSTGK_	1
95	NA	NA	NA	NA	NA	57.147	36.256	43.162	129.03	98.121	114.88	121.47	72.532	80.83	115.18	0.0790196	0.902035	NA	NA	NA	2.82257	3.29935	3.31846	1.92033	3.60431	3.70543	3.8506	3.94373	4.02866	4.28066	0.331247	0.47228	NA	NA	NA	0.27011	0.51924	0.332737	-0.66173	0.255561	0.481092	0.350724	0.151079	0.242694	0.41684	7.94574	7.3479	_SSSFAHLQAPS(ph)PIPDPLQVSKPETR_	1
2111	56.514	NA	50.158	NA	64.407	61.641	58.079	48.216	NA	65.374	68.751	NA	NA	85.493	NA	-0.150337	NA	-0.270643	-0.124692	0.137504	0.3122	0.340961	0.0858325	NA	0.337654	0.130404	NA	NA	0.445197	0.306962	-0.55858	NA	-0.431559	-0.703713	-0.446128	-0.428799	-0.703384	-0.246344	NA	-0.447997	-0.900422	NA	NA	-0.420337	-0.58929	7.50472	7.30943	_DSIGT(ph)PPTTPLR_	1
870	185.9	190.35	185.57	NA	196.38	185.57	185.57	185.57	175.57	184.96	200.98	191.48	174.21	164.13	153.75	0.0399806	0.159887	0.389347	0.256286	0.0457225	-0.267878	-0.439892	-0.847933	-1.48871	-1.18965	-1.4506	-1.62269	-1.84856	-1.95299	-1.81563	0.0681893	0.357721	0.612588	0.674551	0.680954	0.614474	0.475396	0.610511	0.208642	0.421802	0.441483	0.476745	0.523662	0.620962	0.490673	10.0766	9.8276	_KGS(ph)MADVPK_	1
2457	186.68	181.05	155.5	178.49	169.84	178.69	124.82	175.21	NA	118.47	153.12	163.1	142.65	103.34	30.882	0.073409	-0.193536	0.0522768	0.238787	0.198871	0.372506	0.839557	0.43328	NA	1.01393	1.06205	0.799833	0.0738202	0.845028	0.816477	0.14274	0.0833836	0.0163537	0.00575927	0.00432161	-0.0286018	-0.0589839	-0.101273	NA	-0.303454	-0.307984	-0.372225	-0.106451	-0.480861	-0.466616	8.73832	8.32346	_NESFHDNLS(ph)ESQVQPAVAPPNTGK_	1
734	223.12	189.93	206.94	214.61	228.8	207.22	94.006	181.95	161.05	178.66	148.66	176.38	108.72	166.03	189.09	-0.0451039	0.0676387	0.14991	0.0150693	0.066537	-0.0963292	0.842215	-0.0669109	0.102994	0.0923428	0.0619835	0.0805212	0.164271	-0.168609	-0.27275	0.0792928	-0.289633	-0.206895	-0.0537333	-0.0483078	0.0508847	-0.0532542	0.134747	0.152768	-0.244463	-0.142799	-0.0983665	-0.119072	0.117163	0.00475305	8.57437	8.2075	_NES(ph)FHDNLSESQVQPAVAPPNTGK_	1
2312	157.07	145.69	147.07	170.77	165.93	181.97	124.5	156.98	NA	160.81	157.07	138.81	NA	134.49	157.58	-0.00846455	-0.0182788	0.198117	0.318577	0.456386	0.327342	0.415759	0.399882	NA	0.392207	0.309758	0.32008	NA	-0.254823	-0.833053	-0.059074	-0.501851	-0.478587	-0.481344	-0.488714	-0.381818	-0.467653	-0.37202	NA	-0.394032	-0.716789	-0.591353	NA	-0.388941	-0.489524	8.32515	7.95587	_SNSS(ph)NSYELESGR_	1
3031	190.83	183.89	167.52	152.14	162.89	176.71	166.89	156.58	170.15	180.83	181.65	188.88	NA	175.89	193.76	0.0515809	-0.0160013	-0.138235	-0.212334	-0.322451	-0.358029	-0.218179	-0.381216	-0.302778	-0.250406	-0.238885	-0.305574	NA	-0.338488	-0.269773	0.111833	0.218843	0.29337	0.305212	0.317188	0.421479	0.381394	0.464355	0.5007	0.436268	0.535953	0.449957	NA	0.443713	0.476226	9.08027	8.78367	_NES(ph)FHDNLS(ph)ESQVQPAVAPPNTGK_	2
33	304.08	291.75	286.74	258.62	279.68	259.27	286.74	249.33	101.97	280.23	230.69	234.9	NA	266.89	267.93	-0.00692711	0.221073	0.408277	0.521654	0.670025	0.796349	0.971148	0.878765	0.27035	0.983094	1.03633	0.98324	NA	0.869319	0.851839	-0.18164	0.00345832	-0.0460867	0.0384362	0.172103	0.0936954	0.0210533	0.251083	-0.485883	0.0251706	-0.0413726	0.0388575	NA	-0.0785789	-0.0761891	8.39124	8.11715	_LET(ph)DESPIQTK_	1
2416	134.07	NA	60.602	93.226	133.09	85.619	26.477	90.972	NA	65.225	58.09	41.521	NA	40.756	65.784	-0.010672	-0.402588	-0.422037	-0.284159	-0.174556	-0.180005	-0.579383	-0.128693	NA	0.0354832	0.119954	0.0720372	NA	-0.513728	-0.307126	-0.150161	-0.748626	-0.610896	-0.560728	-0.514553	-0.446482	-0.614182	-0.414422	NA	-0.103069	-0.532804	-0.604323	NA	0.240986	-0.0364223	7.62379	7.13384	_VES(ph)GSQQTSIHSTPIVQK_	1
2505	130.66	128.22	NA	180.11	191.19	179.65	NA	202.25	NA	122.78	158.52	NA	NA	175.6	206.66	-0.0477112	-0.121816	-0.102651	0.110096	0.107286	-0.0159576	-0.327385	-0.0926632	NA	-0.0732263	-0.174312	0.137766	NA	-0.076402	0.0388575	-0.168301	-0.592201	-0.327493	-0.291274	-0.48999	-0.278479	-0.372262	-0.223222	NA	-0.192151	-0.301515	-0.267323	NA	-0.2162	-0.24255	8.03575	7.83966	_LETDES(ph)PIQTK_	1
961	NA	197.17	199.84	185.86	201.16	184.87	179.97	162	143.93	194.67	NA	188.19	184.48	191.63	196.52	NA	0.762051	1.00971	0.996099	1.05617	1.13999	1.15724	1.04677	0.679964	0.947479	NA	0.960734	0.821384	0.783247	0.706729	NA	-0.093094	-0.0811101	-0.0933556	-0.0565812	-0.105535	-0.10524	-0.00647779	-0.629278	-0.196789	NA	-0.213337	-0.0724676	-0.036955	-0.108285	9.0391	8.65064	_(ac)MNS(ph)TPDLISPQK_	1
607	144.68	160.09	139.88	135.09	139.9	149.73	97.502	102.03	NA	104.16	NA	114.52	NA	33.836	137.61	-0.270295	-0.0720277	0.518636	0.421264	0.390007	0.296546	0.424815	0.442758	NA	0.311387	NA	0.295253	NA	NA	0.218719	-0.148209	-0.461243	-0.00575338	-0.189269	-0.363011	-0.271078	-0.150705	-0.370601	NA	-0.493012	NA	-0.483783	NA	NA	-0.350063	8.4308	8.07045	_(ac)MNS(ph)T(ph)PDLISPQK_	2
123	4.8046	NA	24.227	NA	NA	14.695	40.381	20.091	134.68	129.32	131.65	147.21	142.04	151.45	129.32	-0.0797829	0.38416	1.34187	NA	NA	1.9474	1.98287	1.87212	1.93878	2.23536	2.21804	2.36729	2.19421	2.31255	2.31939	-0.0264989	-0.0509657	-0.0346183	NA	NA	-0.0556513	-0.0743499	-0.182508	0.121811	-0.0978106	-0.106778	-0.0186003	-0.149969	-0.107648	-0.282667	7.8192	7.44562	_KLEDLS(ph)PSTHNMEVPVVK_	1
3360	273.18	289.4	282.1	274.76	289.4	257.01	287.68	257.25	213.42	285.98	258.85	261.2	271.53	262.76	274.84	0.134352	0.121281	0.081476	0.041243	0.0747794	-0.00543476	-0.0733933	0.0931545	0.00475305	0.0612923	0.0761486	0.16633	0.0278618	0.132643	-0.0758241	0.0149265	-0.0941408	-0.105535	-0.0481138	-0.0378878	0.0592168	-0.233227	-0.082637	-0.0106575	-0.00531891	-0.0394883	-0.00233906	-0.122538	-0.0318576	-0.0675759	9.6073	9.24889	_(ac)S(ph)DEEHTFETADAGSSATYPMQCSALR_	1
2498	90.685	78.653	96.756	90.685	83.397	83.397	116.55	83.081	NA	99.283	83.397	90.685	NA	127.42	90.685	0.00489684	-1.31937	-2.0315	-2.64955	-2.10129	-1.99637	-2.16346	-2.06359	NA	-1.85183	-1.97608	-1.73538	NA	-1.86407	-1.86098	0.100305	0.325847	0.067501	-0.106281	-0.145749	0.164915	0.0230424	-0.232972	NA	-0.0992317	-0.217726	-0.0629419	NA	-0.250732	-0.244087	7.66241	7.48764	_SLGS(ph)PLYGR_	1
1023	NA	104.95	89.466	116.86	70.529	54.898	81.526	68.919	NA	83.729	83.823	72.175	NA	NA	NA	NA	-2.41912	-1.77019	-2.5858	-2.28286	-1.45261	-1.21156	-1.34311	NA	-1.50611	-1.49228	-1.81188	NA	NA	NA	NA	0.450274	0.654619	0.581496	0.803558	0.941707	0.870187	0.744161	NA	0.358734	0.387583	0.114634	NA	NA	NA	7.49912	7.36342	_KTS(ph)LASSFLDK_	1
2359	NA	NA	52.79	NA	NA	93.058	NA	NA	52.79	85.958	112.13	109.24	48.44	43.512	91.855	-0.0326543	NA	-2.61936	NA	NA	-2.12545	-1.51354	-1.30151	-1.53475	-1.74788	-1.77132	-1.86418	-1.94725	-2.03907	-1.71246	0.127633	NA	0.289126	NA	NA	-0.365258	0.385818	0.505281	0.27035	0.161565	0.134747	0.0732718	0.25882	0.0966667	0.0798389	8.04387	7.45807	_RNS(ph)SICPR_	1
193	NA	110.29	129.37	141.58	89.013	81.431	128.31	89.231	NA	138.02	120.87	121.04	NA	NA	NA	NA	-2.41427	-1.60231	-1.25017	NA	NA	-0.949868	0.515813	NA	-0.910936	-2.17586	-0.458624	NA	NA	NA	NA	1.12777	1.75553	1.68131	2.75773	4.18793	2.24972	2.63245	NA	2.17859	1.05353	2.20574	NA	NA	NA	7.49231	7.26021	_FGS(ph)LKEFAEK_	1
3882	165.02	135.23	136.34	129.05	149.31	82.007	NA	71.692	94.882	139.49	150.01	149.31	NA	NA	NA	-0.0562062	-1.57704	-2.05793	-1.69544	-2.28153	-4.36462	NA	-1.49366	-3.40339	-1.03378	-1.09653	-1.34626	NA	NA	NA	0.210015	-0.171758	-0.0765693	-0.0217751	-0.0294703	0.130404	NA	-0.0654156	0.346078	-0.0939098	-0.0354313	0.0221902	NA	NA	NA	7.95184	7.61197	_S(ph)LS(ph)HELTKPSGR_	2
56	59.592	101.33	110.8	126.34	126.34	126.34	116.71	81.565	NA	116.71	NA	NA	124.38	104.94	116.71	0.488104	1.96772	3.75766	4.46545	5.11366	5.45029	5.42479	2.78823	NA	4.40769	NA	NA	4.70907	4.28718	4.38059	0.330558	-0.223576	0.350497	0.681584	0.130272	0.532467	0.403268	-1.17547	NA	0.145612	NA	NA	0.916782	0.413377	0.0332292	8.55297	8.04204	_(ac)SS(ph)VESSPISR_	1
1823	116.35	101.6	94.671	100.19	121.33	120.41	77.681	76.186	116.45	121.47	129.43	134.47	96.881	115.36	120.25	-0.0314152	1.01057	0.978342	1.2375	1.05755	1.1141	0.984407	1.02807	0.697952	0.558072	0.331017	0.14965	0.921055	0.322966	0.862035	0.0367495	-1.4478	-0.850142	-0.490172	-0.760064	-0.551501	-0.484288	-0.232006	-0.132072	-0.340605	-0.295641	-0.282842	NA	0.212881	-0.0810338	8.01895	7.75464	_AS(ph)PIRQPSVDVPPLTTR_	1
556	NA	73.279	123.38	125.52	89.866	65.805	65.805	84.566	117	143.67	146	134.24	83.729	111.74	89.541	NA	NA	-3.17215	-1.37565	0.208018	0.183709	0.32112	0.329181	0.171975	0.182946	0.0655723	0.167101	-0.027028	0.187134	0.0270125	NA	0.481299	0.927972	1.16806	1.66644	1.4665	1.57357	1.43584	1.27178	1.104	1.17913	1.16498	0.964436	1.01443	0.722379	7.83072	7.57525	_RSS(ph)IQDVQWIR_	1
2251	86.08	84.404	95.71	126.45	90.633	114.35	127.16	80.683	NA	110.14	87.102	80.683	NA	NA	50.426	-0.206479	-0.606342	-1.15002	-1.02055	-0.648553	-0.357566	-1.07814	-0.299631	NA	-0.62471	-0.929528	-0.393671	NA	NA	0.309758	0.0418037	0.264356	0.273934	0.385155	0.322966	0.409907	0.148088	0.788017	NA	0.636822	0.332737	0.498251	NA	NA	1.02906	7.76511	7.48683	_ESVSDILNDLTLGS(ph)PEPSER_	1
2531	NA	19.597	NA	NA	NA	16.202	NA	NA	NA	NA	NA	NA	NA	NA	NA	-0.00926292	-0.3363	-0.337175	-0.141669	-0.0787008	-0.207461	-0.454704	-0.122947	0.459012	-0.281421	-0.32695	-0.203552	NA	-0.208994	-0.108721	0.00389003	-0.406598	-0.515089	-0.178894	-0.190618	-0.0867678	-0.402912	-0.0977489	-0.197286	-0.328707	-0.483763	-0.430003	NA	-0.205414	-0.200134	8.65162	8.33107	_YSPEPATM(ox)M(ox)EGNAM(ox)NLS(ph)S(ph)LAR_	2
219	180.83	109.03	94.057	103.17	149.36	105.79	104.84	74.953	NA	93.754	65.943	212.69	NA	NA	NA	-0.315145	-0.311345	-0.0329347	0.190804	0.1396	0.291721	0.453439	0.468323	NA	0.263034	0.306962	0.394295	NA	NA	NA	-0.12455	-0.356938	-0.334971	-0.42618	-0.0524161	-0.271183	-0.0416398	-0.127762	NA	-0.241799	-0.452866	-0.0399035	NA	NA	NA	7.74221	7.59424	_SYDT(ph)DPEDELEFGANQR_	1
598	94.406	99.228	101.16	49.767	129.56	NA	109.85	NA	NA	142.91	160.73	145.47	NA	NA	NA	-0.0812474	0.0133551	0.0869196	-0.0536434	-0.0213358	NA	0.0485152	NA	NA	-0.227557	-0.212935	-0.256149	NA	-0.54574	NA	-0.284809	-0.399692	-0.213103	-0.352492	-0.264045	NA	-0.128945	NA	NA	-0.271984	-0.331772	-0.203768	NA	-0.292334	NA	7.94278	7.61306	_VTPAAPTETEEEITSAAIIDKNDLNLT(ph)PLKK_	1
1692	104.63	83.213	105.32	160.67	73.783	NA	98.816	67.866	NA	179.03	164.35	105.32	77.959	99.059	72.086	-0.0327133	0.144307	-0.0557562	0.186754	0.0117819	0.378068	0.109829	0.264356	NA	0.22231	0.176578	0.204391	0.454913	0.414785	0.139339	0.164271	0.0167815	0.106482	0.0651587	0.123269	0.0854247	0.0147838	0.0939658	NA	0.0969365	0.103263	-0.0870283	-0.0693762	-0.0333628	-0.24255	7.63853	7.22176	_EDNSDETKADS(ph)PMQSVK_	1
3391	248.7	255.2	170.59	253.93	286.38	NA	175.99	157.83	NA	210.74	19.975	181.69	238.03	145.04	145.04	-0.0221852	-0.13519	-0.339765	-0.254875	-0.263733	-0.324202	-0.747899	-0.670015	NA	-1.10858	-1.30173	-1.13394	-1.05179	-1.01748	-1.03801	0.0501882	-0.0341899	-0.0662159	0.067088	0.0281448	0.086512	-0.190256	-0.191706	NA	0.0607392	0.0119249	0.12499	-0.0421003	0.0451634	0.120617	8.42147	8.07063	_(ac)S(ph)QESSVLSESQEQLANNPK_	1
737	100.4	61.622	94.461	105.14	87.519	51.888	114.64	84.759	NA	107.35	88.561	94.487	NA	103.39	82.663	-1.40867	-0.921745	-0.706347	-0.864991	-0.686777	-0.77024	-0.671416	-0.805207	NA	-0.389376	-0.426024	-0.37458	NA	-0.453814	-0.394676	-1.32735	-0.839958	-0.545993	-0.599178	-0.464086	-0.459219	-0.211298	-0.351553	NA	0.0295589	-0.142513	-0.0398739	NA	-0.00254138	-0.00597067	7.63141	7.44765	_IEDTS(ph)PPSANSR_	1
2002	NA	106.38	82.259	92.952	84.859	84.874	75.911	73.093	41.412	88.133	109.35	49.463	79.771	55.186	NA	NA	-0.911126	-1.8604	-0.968464	-0.658287	-0.387525	-0.0286165	0.751978	0.905428	0.858379	0.724912	1.16414	1.43568	1.66617	NA	NA	0.92037	1.0784	1.15439	1.39736	1.43162	1.35868	1.68814	1.72482	1.51949	1.5507	1.76469	1.38344	1.83774	NA	7.72764	7.48981	_ESS(ph)IGEHAPGAER_	1
2060	45.084	99.069	123.76	74.789	71.545	NA	68.944	53.403	92.935	144.88	151.56	153.09	NA	NA	NA	-0.851313	-0.870414	-1.35908	-1.6845	-1.98239	NA	-1.48144	-1.31678	-0.898942	-0.82631	-0.702421	-0.888595	NA	NA	NA	-0.357918	0.016211	0.397474	0.550211	-0.674452	NA	0.833821	0.630126	0.916171	0.886355	1.03724	0.780898	NA	NA	NA	7.78694	7.39912	_VPHGS(ph)PPQLGTR_	1
3829	NA	100.11	95.981	143.56	141.54	126.71	136.6	118.58	93.478	141.46	128.22	118.26	NA	129.77	119.32	NA	1.96296	1.84089	2.16932	1.9198	2.03714	1.91785	1.64076	0.307079	1.66635	1.32354	1.27822	NA	1.15049	1.19137	NA	0.841973	-2.25188	-0.220648	-0.208711	0.383939	0.0263043	0.769179	-1.81193	-0.568174	-0.823167	-0.535771	NA	-0.455139	-0.52282	8.04438	7.80285	_YFDS(ph)GDYALQK_	1
2281	201.48	204.94	286.7	263.55	250.64	304.86	237.09	180.08	NA	223.76	NA	NA	160.13	177.02	204.94	0.138814	-0.171173	-0.210813	0.0458623	0.0528332	0.595026	0.260989	0.362442	NA	-0.0150534	NA	NA	0.0326651	-0.000476168	0.0875986	0.217355	0.55031	0.479127	0.385044	0.32435	0.788268	0.375623	0.0301242	NA	-0.0252651	NA	NA	-0.147154	-0.246464	-0.113723	8.51131	8.1862	_(ac)SNENLS(ph)PNSSNPDLTK_	1
1032	NA	102.73	134.24	88.282	71.344	40.624	100.11	NA	NA	136.17	111.12	126.56	NA	93.823	81.703	NA	2.07905	2.47348	2.24662	1.84964	2.34085	2.61518	NA	NA	2.62164	2.59951	2.46171	NA	2.27056	2.34973	NA	-0.425249	-1.05802	-0.307251	-0.575443	0.0780633	-0.102156	NA	NA	-0.617499	-0.151891	-0.269547	NA	-0.660452	-0.55616	7.71789	7.34716	_QYFDS(ph)GDYALK_	1
1040	148.62	174.89	93.649	170.18	NA	191.53	166.62	170.66	NA	NA	NA	NA	190.85	172.09	147.33	0.124196	0.146655	0.0806577	0.202386	0.303109	0.158078	0.211884	0.23585	NA	NA	NA	0.283448	0.462681	0.603217	0.603217	0.292664	0.433494	0.524565	0.47467	0.307429	0.22848	0.319965	0.0302654	NA	NA	NA	0.784588	0.0969365	0.185232	0.282143	8.62271	8.14321	_(ac)SEDLS(ph)PTSSR_	1
3781	141.37	84.859	145.1	133.47	125.22	92.269	137.81	113.54	NA	130.61	143.98	122.64	NA	153.09	147.52	-0.0625652	-0.443536	-0.53575	-0.700521	-0.888702	-0.953579	-0.546077	-2.09554	NA	-0.773763	-1.07009	-0.547531	NA	-1.38987	-1.17342	-0.000129848	-0.435866	-0.0653703	-0.258304	0.0333701	0.0947766	0.0786098	0.267116	NA	0.14965	0.0353424	-0.0980268	NA	0.121944	0.104068	7.73586	7.61286	_S(ph)LEFNSQPDYR_	1
2838	NA	NA	NA	NA	NA	NA	NA	NA	27.904	NA	11.3	15.699	NA	NA	NA	-0.0365999	NA	-0.14519	NA	NA	0.125916	NA	0.326192	0.133169	0.203264	0.191942	-0.020516	0.334568	0.201759	0.0625362	0.210888	NA	0.0936954	NA	NA	0.0255958	NA	0.647268	0.0130691	0.0436245	-0.110885	-0.181526	0.129613	-0.423817	0.154583	7.56176	6.98025	_TAS(ph)AQLEGGVHNLHSYEK_	1
3572	268.09	239.26	NA	262.53	192.32	260.76	NA	208.57	114.23	NA	NA	NA	NA	NA	NA	-0.148257	-0.2316	NA	-0.289721	-0.16125	-0.411886	-0.285952	-0.374262	NA	-0.187937	-0.263508	-0.241594	-0.154795	-0.136188	-0.100964	-0.143054	0.00360224	NA	-0.133337	0.0401209	-0.0110209	-0.0174755	-0.125998	NA	-0.0754896	-0.192728	-0.0876874	-0.145462	-0.100623	-0.070815	8.50146	8.31236	_GGITTGDIS(ph)EEETVDNSINTEEYDKLK_	1
1787	111.27	102.37	175.16	141.84	155.49	117.29	119.31	38.721	NA	132.59	112.74	98.694	NA	NA	NA	0.0143553	0.0353424	-0.0858948	-0.137394	-0.386902	-0.204632	-0.332135	0.0209111	NA	-0.305664	0.0661236	-0.0825606	-0.199139	-0.138855	-0.20425	0.0714881	0.38637	0.160017	0.131985	-0.0850375	0.158078	0.00834346	0.244765	NA	0.0650208	0.130404	0.203264	-0.168496	-0.0228447	0.159242	8.12231	7.73756	_S(ph)ADNQNTSLALDSLK_	1
1082	71.558	83.53	82.069	109.84	91.62	89.46	89.46	72.891	NA	107.37	88.552	77.644	NA	96.059	77.894	0.262794	0.860764	0.350724	0.160146	0.585443	0.983094	0.355129	0.533065	NA	0.566669	0.329525	0.358509	NA	0.476122	0.452385	0.0877344	0.156785	0.25411	0.272979	0.287827	0.1956	0.17594	0.119024	NA	0.168642	0.22404	0.0894982	NA	0.138814	0.0750534	8.39557	8.13134	_(ac)M(ox)FRVFGS(ph)FGSK_	1
2262	112.28	118.54	NA	120.31	109.19	89.979	73.213	NA	104.76	115.06	113.62	102.73	83.312	138.57	NA	0.132774	-0.860504	NA	-0.850324	-0.557348	-0.210613	-0.403847	NA	-0.145813	-0.55131	-0.265327	-0.395549	-0.244924	-0.133147	NA	0.178747	0.293135	NA	0.198368	0.349026	0.116099	0.393306	NA	0.507921	0.139339	0.291132	0.122474	0.0501882	0.172616	NA	8.12176	7.71348	_TNDS(ph)SLLPGYMDSATLLHPGK_	1
3070	130.49	107.92	79.942	118.54	122.35	130.37	58.914	62.847	NA	102.95	NA	188.27	44.052	NA	79.942	-0.108643	-0.275944	-0.122695	-0.134129	0.216113	0.394953	0.0735461	0.00417776	NA	0.593019	NA	0.746399	0.747602	NA	NA	-0.25658	-0.405929	-0.229788	0.00504062	-0.255494	-0.31937	-0.865516	-0.550127	NA	-0.616547	NA	-0.673118	-0.222178	NA	NA	8.13966	7.80837	_DDLGLQTTPS(ph)QAS(ph)DR_	2
3909	96.745	98.902	123.84	118.87	136.7	NA	125.54	126.1	NA	93.011	113.65	101.89	NA	134.49	114.72	-0.0284252	-0.206878	-0.20548	-0.45688	-0.684967	NA	-0.521515	-0.546962	NA	-0.278829	-0.513214	-0.587078	NA	-0.834828	-0.946166	0.119954	0.247928	0.283329	0.354903	0.161565	NA	-0.000476168	0.111031	NA	0.0894982	0.0630887	0.0187766	NA	0.0209111	0.100305	7.51933	7.38733	_DSNVSS(ph)LSR_	1
2871	74.584	NA	92.95	NA	NA	60.278	NA	NA	76.733	101.29	129.84	131.43	87.156	62.064	127.05	-0.196227	NA	-0.87933	NA	NA	-0.849024	NA	NA	-0.646496	-0.820565	-0.838486	-0.704865	-0.819521	-0.909851	-0.842594	-0.185983	NA	-0.467454	NA	NA	-0.59647	NA	NA	-0.327385	-0.372281	-0.290215	-0.235637	-0.402035	-0.294951	-0.171466	8.22812	7.70714	_LDSSSPNSHPHPS(ph)GLNSPK_	1
3176	132.31	129.54	122.78	150.9	157.86	153.39	135.81	94.09	NA	158.52	153.39	134.24	NA	142.38	135.91	0.0950467	-0.0555163	-0.165677	0.0905825	-0.0808964	-0.150529	0.0553345	0.0990932	NA	-0.0585781	0.114767	-0.161282	NA	0.126312	-0.130981	-0.0936173	0.152508	-0.0636202	0.270828	0.0529723	-0.214424	0.190172	-0.020999	NA	0.032383	0.121944	-0.0211308	NA	0.194465	0.154972	7.73641	7.55	_NALS(ph)DIINEK_	1
1565	84.173	77.078	118.73	85.42	107.99	94.023	119.25	NA	NA	108.97	101.43	84.297	NA	91.441	NA	-0.162961	0.103397	-0.338579	-0.450341	-0.649684	-0.826463	-0.643293	NA	NA	-0.747342	-0.900718	-0.637558	NA	-0.538933	NA	0.407842	0.639973	0.368712	0.626673	0.579759	0.636172	0.543199	NA	NA	0.584866	1.19024	0.665029	NA	1.28345	NA	7.6904	7.47323	_EISIVSVS(ph)PR_	1
3384	149.85	158.78	164.27	154.84	79.935	152.48	112.85	88.396	85.805	178.22	153.83	NA	NA	98.3	111.38	0.203264	-0.449868	-1.2849	-1.99424	-2.18955	-2.47425	-2.35233	-2.70031	0.0176369	-1.92478	-1.81649	-1.74048	-1.69698	-1.77552	-1.41924	0.185486	0.0969365	0.172872	0.232292	0.420294	0.30381	0.212632	0.363451	0.534958	0.291132	0.151209	0.235237	0.268554	0.180657	0.357833	8.24564	7.85547	_EKS(ph)PTPQTSTASLSSVTK_	1
1682	162.46	172.43	164.53	151.8	NA	129.29	142.45	140.84	NA	171.81	165.49	198.87	NA	169.37	176.23	-0.0203551	0.42975	0.28759	0.619554	0.274769	0.334454	0.275365	0.531069	NA	-0.0304277	0.0368901	0.0501882	NA	0.182184	0.385155	0.139862	0.0790196	0.219587	0.434668	0.00791308	-0.220362	-0.291804	-0.0847009	NA	-0.457039	-0.368831	-0.250131	NA	-0.0716638	0.0274372	8.11866	7.86158	_STSNLAS(ph)PMSSK_	1
2373	271.51	169.91	138.71	158.94	131.56	119.14	142.94	116.08	NA	174.4	115.45	187.38	193.92	179.99	228.96	0.00432161	-0.226156	-0.164318	0.0862403	-0.444714	-0.232684	-0.21563	-0.141987	NA	0.0728604	-0.152885	-0.015243	0.00934717	0.186374	0.077243	0.193583	-0.110745	-0.201079	0.0373119	-0.380897	-0.0735147	-0.0983974	0.0641931	NA	0.211635	0.103934	0.137766	-0.0742132	0.152768	0.202637	8.10009	7.87953	_QQAIDAS(ph)EEEEEEEEEKVQEAVR_	1
2480	85.866	55.051	173.55	197.56	45.703	246.57	199.81	138.9	75.225	129.83	61.685	88.842	101.86	157.96	81.489	-3.00405	-3.98766	-0.892634	-0.770191	-4.76882	-0.634196	-0.451682	-3.50652	-1.44199	-1.47397	-4.41679	-4.13596	-3.03895	-0.830203	-3.80202	-2.90942	-3.93452	-0.738457	-0.847207	-4.80454	-0.567105	-0.468152	-3.34334	-2.70388	-1.18321	-4.83861	-3.22432	-3.11654	-0.937795	-3.01427	8.7181	8.40293	_DREQS(ph)EEEEDIEDFGESEANPEK_	1
199	167.71	173.03	163.23	185.67	174.62	166.9	170.49	178.03	140.84	163.8	162.46	165.34	154.6	170.49	163.8	-0.0751856	-0.0421745	-0.0404969	-0.00555061	-0.0137274	-0.00862419	0.0170667	0.0253123	0.0731347	0.107688	0.0672257	-0.0502186	-0.0153305	0.0687396	0.083792	-0.037799	-0.0583828	-0.0360229	-0.0454761	-0.0684531	-0.0579923	-0.0469658	-0.0685287	0.0781999	-0.0381989	-0.0415062	-0.0836151	-0.153864	-0.0969463	-0.0776194	9.17076	8.87098	_AASDAIPPAS(ph)PK_	1
894	210.43	161.47	199.75	210.61	NA	195.18	234.47	187.06	NA	171.47	231.06	206.74	NA	223.51	247.89	0.038998	0.545968	0.445621	0.505688	0.519944	0.681944	0.781402	0.873498	NA	0.930927	0.925923	1.17114	NA	0.926455	0.905813	-0.0665029	0.0567222	0.0574156	0.0482362	0.00374614	-0.0327428	0.0654344	0.0214797	NA	0.0329472	-0.0137711	0.232784	NA	-0.0487703	-0.132183	8.29403	8.13782	_GIDLTNVTLPDT(ph)PTYSK_	1
3329	NA	NA	69.594	126.63	113.25	91.207	100.54	113.25	NA	98.582	82.102	74.769	NA	119.87	85.163	NA	NA	0.0846086	-0.329468	-0.306555	-0.438503	-0.0364371	-0.308698	NA	-0.0386137	-0.00537683	0.0905825	NA	0.292664	-0.0278073	NA	NA	0.267116	0.602837	0.143393	0.792855	0.719052	0.842456	NA	0.727267	0.352307	0.556993	NA	0.156914	0.0285692	7.58395	7.43232	_SLSYYS(ph)PTISK_	1
3784	126.1	162.48	119.25	109.44	NA	119.25	146.79	143.25	116.51	96.103	129.37	129.34	63.408	39.266	139.78	-0.442066	-1.41288	-1.43304	-1.51338	NA	-1.96044	-1.77823	-2.3764	-1.92687	-2.16469	-2.10476	-2.20943	-2.744	-2.00387	-2.05182	1.95259	1.34233	1.54775	1.68307	NA	0.0526941	1.95166	1.37401	0.885028	0.267716	0.320542	0.214995	2.40597	2.57756	0.241108	8.18577	7.91878	_RYS(ph)DESLGK_	1
2437	89.846	135.09	161.99	135.09	118.52	98.035	76.768	97.284	NA	169.49	169.28	153.75	89.982	96.544	53.779	0.0594937	-2.31	-2.619	-2.78956	-3.18692	-2.78637	-2.13536	-2.5609	NA	-3.08155	-3.27676	-2.66173	-2.59275	-2.5057	-2.70755	-0.017125	0.409472	0.552771	0.35095	0.165687	0.425244	0.604166	0.610511	NA	0.510557	0.390558	0.423955	0.548141	0.576183	0.487281	7.77585	7.5204	_TSS(ph)FNNTAHETGSEK_	1
2855	85.837	109.44	100.73	115.12	102.9	95.264	69.258	64.394	NA	90.759	67.234	85.45	NA	79.875	65.773	0.427284	0.402176	0.119157	0.27739	0.289362	0.0756011	0.00590296	-0.0172126	NA	-0.268852	-0.157673	-0.189812	NA	-1.09505	-0.723896	-0.103302	-0.32762	-0.287219	-0.147106	-0.0867525	-0.151875	-0.592854	-0.372935	NA	-0.49877	-0.772234	-0.55296	NA	-1.02195	-0.663488	7.93262	7.7219	_GSS(ph)PSLCSTTR_	1
2914	NA	NA	NA	NA	NA	NA	NA	NA	NA	NA	NA	19.636	NA	NA	NA	0.0211954	0.00762609	0.298072	0.369718	0.0173518	-0.0800879	-0.589746	NA	NA	-1.4465	-1.50533	-1.51614	NA	NA	NA	0.0889557	0.312317	0.589476	0.487486	0.645978	0.605874	0.420509	NA	NA	0.207268	0.303693	0.359971	NA	NA	NA	8.31342	7.95358	_(ac)MS(ph)QPTKNK_	1
4016	174.87	190.11	196.22	153.95	209.13	179.46	NA	139.89	NA	NA	144.29	137.19	NA	132.97	NA	0.369494	0.0817487	-0.0788074	-0.0927401	-0.265709	-0.412405	NA	-0.549895	NA	NA	-0.0421597	-0.231667	NA	-0.209145	NA	0.19232	-0.255098	-0.0649175	-0.0461611	-0.0424865	-0.0866146	NA	-0.221203	NA	NA	-0.0609691	-0.159783	NA	0.489748	NA	7.72111	7.5041	_NSDNVNSLNS(ph)SPK_	1
2690	92.856	89.013	100.55	87.18	112.51	94.688	74.678	97.86	NA	97.69	98.531	100.55	NA	102.66	110.38	-0.253206	NA	-1.6077	-1.75789	-1.41215	-0.786696	-1.33657	-1.49875	NA	-1.4337	-1.7313	-1.89304	NA	-1.57854	-1.50206	-0.10019	1.20057	-0.322163	-0.25877	-0.0213065	0.376513	0.0855606	0.313478	NA	0.177216	-0.029971	0.0579701	NA	-0.213036	-0.16259	7.57229	7.31705	_NQS(ph)IDFSYVR_	1
3102	110.74	96.487	60.474	65.47	89.846	78.794	58.693	107.57	NA	NA	94.281	97.32	NA	NA	106.67	0.137635	-0.865989	-1.66205	-1.30854	-1.74666	-1.17234	-0.87644	-1.83635	NA	NA	-0.850142	-0.507378	NA	NA	-1.7695	0.301119	0.244765	0.0142124	-0.0336581	-0.0426648	-0.0111517	0.280956	0.311271	NA	NA	0.669571	0.273456	NA	NA	0.0309716	7.58029	7.43883	_ISS(ph)DIEDDFEQQYTK_	1
3256	98.035	66.325	69.188	95.205	47.082	NA	NA	NA	NA	144.17	NA	85.087	NA	62.765	92.439	-0.0786246	-0.420472	-0.333843	-0.692222	-0.753142	-0.574605	NA	NA	NA	-0.102125	NA	-0.910963	NA	-0.150481	-0.231379	0.107286	-0.0482779	0.0919367	0.293017	0.285698	-0.0356235	NA	NA	NA	-0.174556	NA	-0.175012	NA	-0.123057	-0.162945	7.70307	7.31043	_RLS(ph)SS(ph)SMEPATNK_	2
3517	67.964	141.54	132.06	184.11	197.25	93.494	83.692	81.904	NA	219.97	158.02	142.77	NA	NA	NA	0.353436	-0.00401628	0.00805655	-0.152805	-0.410678	-0.830537	-0.0781219	-0.904008	NA	-0.895583	-0.648485	-0.744487	NA	NA	NA	-0.777393	-0.599375	-0.498647	-0.280072	-0.357234	-0.286427	-0.492079	-0.324581	NA	-0.343586	-0.224823	-0.232599	NA	NA	NA	7.97319	7.74616	_QNS(ph)ENIKNELK_	1
2080	137.89	109.68	136.44	NA	NA	168.57	83.362	94.542	173.59	NA	188.23	193.19	143.67	133.95	180.83	-0.129923	-0.226358	-0.133685	NA	NA	-0.0687254	0.0230424	0.0524159	0.0237521	0.157432	0.353436	0.264236	0.163885	0.0809305	0.235359	-0.148689	-0.248262	0.00977712	NA	NA	0.125651	0.0381552	0.00518438	-0.111477	0.181166	0.185993	0.105946	0.172999	0.124857	0.0356239	8.47526	8.0409	_AVDNDTAGS(ph)AGKKPLATESTEK_	1
2506	217.71	177.3	372.26	358.33	391.83	187.21	118.52	242.83	220.69	124.51	287.49	362.52	96.679	238.78	352.76	-0.0225222	-0.195649	-0.0678179	0.0564448	-0.0124754	-0.0312973	-0.0583378	-0.0169791	0.0629506	-0.210913	0.107152	0.00748258	0.237686	0.211884	0.204141	0.0468403	-0.00429118	0.284159	0.235359	0.230695	0.0160684	0.195977	0.114634	0.125651	0.282618	0.254715	0.0384362	0.181802	0.0861044	0.0144981	8.95736	8.64596	_VPTVGS(ph)YGVAGATLPETIPTSK_	1
2513	72.207	90.714	99.044	63.918	78.441	94.01	92.211	NA	NA	108.56	77.468	110.22	NA	96.544	69.188	-0.526681	-1.78418	-1.45732	-1.06184	-1.30754	-1.30822	-1.26257	NA	NA	-0.674245	-0.767929	-0.626023	NA	-0.752899	-0.624733	-0.217508	-0.0120971	-0.03143	0.35558	-0.14366	0.258217	-0.158977	NA	NA	0.358846	0.0835197	0.0336521	NA	0.225028	0.301236	7.71309	7.27798	_LLPDGDAVDALS(ph)R_	1
2980	191.48	201.38	207.12	243.85	204.85	223.21	182.1	218.4	197.38	211.38	223.21	196.11	193.81	191.53	205.8	0.445197	-0.0216433	0.0648829	-0.166357	-0.134097	0.078883	0.423309	0.0783366	-0.10462	0.234256	0.336283	0.273456	0.181293	0.220825	0.343237	0.0568609	0.0207689	0.119423	0.11703	0.1137	0.176578	0.245739	0.281669	-0.173677	0.090447	0.102322	0.0565835	0.123401	0.160146	0.0982848	8.96321	8.66126	_FDEDGKS(ph)IR_	1
3498	300.06	340.03	308.38	313.16	292.36	334.43	268.09	221.6	NA	324.23	269.85	310.25	167.61	255.41	323.13	0.0632268	-0.0680749	-0.201079	-0.58262	-0.436705	-0.45255	-0.286357	-0.406331	-0.566079	-0.0827439	-0.0695124	-0.0916021	-0.159202	0.0716254	0.116365	0.0294175	0.140124	0.0820213	0.197991	0.358171	0.304161	0.0568609	0.388906	-0.0341603	0.228234	0.236584	0.190299	0.0385767	0.23842	0.207768	8.51203	8.15083	_SSAES(ph)SNATNNNTLGTESK_	1
3590	NA	166.43	135.66	NA	168.8	NA	154.69	110.03	180.36	168.8	149.62	133.53	162.14	NA	141.36	NA	-0.19446	-0.226409	-0.0860785	-0.124409	NA	-0.0667144	-0.543635	0.157691	-0.0464144	-0.104449	0.0932897	0.168129	NA	0.274649	NA	0.0361868	0.0278618	-0.0291905	-0.013975	NA	-0.0745474	-0.416924	0.0441843	0.125783	-0.122774	0.255199	0.033793	NA	0.0427844	8.82373	8.17543	_VPT(ph)VGSYGVAGATLPETIPTSK_	1
2028	102.05	107.76	145.87	134.69	87.489	75.703	18.27	NA	NA	142.59	133.4	91.113	29.377	92.121	87.489	0.0966667	-0.0937097	-0.118649	-0.116583	0.0352016	0.271306	0.28759	0.585924	NA	0.324926	0.622368	0.730314	0.808756	0.181039	1.13967	0.0723116	0.124725	0.245252	0.22848	0.146395	0.198368	0.152768	0.20063	NA	-0.0299268	0.0504669	0.0325241	0.097476	-0.199868	0.191563	7.83269	7.40111	_AVDNDT(ph)AGS(ph)AGKKPLATESTEK_	2
2992	282.8	308.43	292.87	NA	314.57	335.94	269.83	NA	205.32	232.47	NA	313.57	240.42	205.32	286.81	0.236584	0.0251706	0.026446	-0.100314	-0.0575418	-0.0203258	0.351063	0.078883	-0.105659	0.340961	NA	0.337197	0.413919	0.351741	0.493852	-0.0356531	0.121015	0.0765591	0.271067	0.32964	0.300651	0.164786	0.364572	0.0409625	0.137241	NA	0.19333	0.028852	0.129217	0.144177	8.62197	8.33707	_VPT(ph)VGS(ph)YGVAGATLPETIPTSK_	2
3032	205.87	234.87	194.3	192.35	184.98	217.91	201.09	179.41	155.14	188.48	184.11	184.71	171.29	196.11	111.12	0.185867	-0.29274	-0.723277	-1.04136	-1.50308	-1.78255	-1.71672	-2.11335	-2.09962	-2.05667	-1.98256	-2.06407	-2.28012	-2.24339	-2.12394	0.0869196	0.227741	0.214747	0.400538	0.484293	0.506805	0.422556	0.608336	0.455229	0.423202	0.462785	0.471031	0.433921	0.467905	0.501312	9.10775	8.72641	_ITLES(ph)HEIQR_	1
51	173.45	116.97	180.33	145.86	215.1	236.49	165.1	77.733	175.69	276.16	204.24	178.58	141.65	154.51	118.61	-0.0377693	-0.00582581	0.0589399	0.219091	0.253505	0.509848	0.421695	0.461214	1.14143	0.750263	0.798341	0.824075	0.814837	0.625177	0.586308	0.0173518	0.0137838	-0.082362	-0.00203564	-0.0785789	0.253868	-0.200183	-0.0157096	0.386038	-0.0447467	0.0339339	-0.119463	0.00762609	-0.155871	-0.18277	8.39249	8.15243	_TSQSNVGDAVGNADS(ph)VEFNSEHDSPSK_	1
2937	353.57	NA	224.93	NA	NA	292.44	168.26	194.11	251.08	366.1	NA	348.83	317.88	253.93	330.14	0.103263	NA	-0.37258	NA	NA	-0.214558	-0.449021	-0.382833	-0.331645	-0.17106	NA	-0.073454	-0.375235	-0.191969	-0.117725	0.104337	NA	-0.0925863	NA	NA	-0.0355053	-0.219085	-0.124409	-0.0128101	-0.0556813	NA	-0.0723311	-0.0281604	-0.065325	-0.031253	8.40126	8.18636	_TSQSNVGDAVGNADSVEFNSEHDS(ph)PSKR_	1
3501	214.28	232.78	209.89	209.6	211.9	215.15	188.47	163.9	NA	240.24	216.71	165.45	44.807	22.475	NA	-0.128235	-0.471409	-0.47345	-0.266264	-0.384151	-0.434149	-0.486631	-0.30075	NA	-0.512925	-0.734563	-0.714491	-0.42138	-0.451465	-0.255477	-0.054692	-0.651042	-0.704324	-0.410447	-0.369222	-0.411253	-0.837635	-0.248331	NA	-0.336464	-0.667057	-0.763146	-0.39155	-0.332953	-0.338761	7.92847	7.61835	_APAS(ph)DDEDRIQIK_	1
3842	204.97	NA	NA	NA	NA	235.35	99.372	148.13	106.21	239.69	289.7	224.58	140.94	199.22	264.78	-0.0648269	NA	NA	NA	NA	-0.531344	-0.2712	-0.821075	NA	-0.0455952	-0.188776	-0.137854	-0.253034	-0.509861	-0.19131	0.103128	NA	NA	NA	NA	-0.0517281	-0.146116	-0.240708	NA	-0.0834164	-0.0603672	-0.248313	-0.139299	-0.281141	-0.251195	8.28133	8.04647	_TSQSNVGDAVGNADSVEFNS(ph)EHDSPSKR_	1
3988	279.28	328.29	274.5	340.62	336.84	299.37	182.53	187.09	NA	275.81	295.06	315.86	54.389	109.05	52.627	-0.0262785	-0.14213	-0.316798	-0.450459	-0.609376	-0.79794	-0.688078	-1.33061	NA	-0.863467	-0.899265	-0.992087	-1.12378	-1.20154	NA	0.0869196	-0.0858335	0.172999	0.0775165	0.180403	0.141171	0.134352	0.042084	NA	-0.0891906	-0.0424122	-0.170508	-0.0748513	0.139862	NA	8.38063	8.12782	_TSQSNVGDAVGNADS(ph)VEFNS(ph)EHDSPSKR_	2
1860	128.67	245.92	NA	196.61	218.74	116.48	34.346	73.405	NA	149.93	155.71	149.71	NA	NA	NA	-0.361268	-0.241373	-0.252363	-0.195302	-0.315881	-0.334225	-0.366429	-0.250114	NA	-0.274023	-0.385394	-0.29862	NA	-0.339071	-0.479693	-0.346518	-0.338141	-0.218699	-0.34907	-0.477321	-0.472209	-0.197914	-0.521018	NA	-0.325069	-0.423971	-0.472129	NA	-0.31328	-0.439344	8.1365	7.86971	_PDNNTEQLQGS(ph)PSSDQR_	1
519	189.51	267.25	206.32	227.87	50.432	183.07	264.52	133.68	NA	39.215	NA	NA	205.13	159.14	233.5	-0.136807	-0.0886996	-0.0787008	-0.099479	-0.478768	-0.205896	0.0691522	0.0186342	NA	-0.524272	NA	NA	0.167872	0.250719	0.0724488	0.0318186	0.0984196	0.103128	-0.0835081	-0.513008	-0.390169	0.057277	-0.340094	NA	-0.573832	NA	NA	-0.146659	-0.302618	-0.10656	8.45539	8.04506	_PDNNTEQLQGS(ph)PSS(ph)DQR_	2
2905	NA	NA	NA	NA	NA	NA	NA	NA	NA	1.8692	5.4286	NA	NA	NA	NA	0.0112094	-0.0996336	-0.364459	NA	NA	-0.953132	-0.908009	NA	-0.651473	-0.927222	-0.954893	-0.997578	-1.17622	NA	-1.04841	0.0874628	0.267835	0.196103	NA	NA	-0.0808506	0.000576963	NA	0.0257376	-0.0757329	-0.0539729	0.00259452	-0.0795238	NA	-0.14468	7.70651	7.11668	_YAPHLS(ph)EFYPIVNS(ph)KR_	2
804	124.4	137.42	118.35	109.75	138.66	100.64	75.797	NA	NA	108.4	100.64	124.86	NA	NA	NA	-0.586623	-0.357086	-0.322163	-0.431092	-0.411023	-0.446463	0.191057	NA	NA	-0.398855	-0.615751	NA	0.10675	NA	-0.593072	-0.784582	-0.588075	-0.520231	-0.323299	-0.436822	-0.446246	-0.177164	NA	NA	-0.39684	-0.749208	NA	-0.113661	NA	-0.553299	7.81353	7.46873	_IIEHIDLALDEES(ph)DPNEAR_	1
3977	69.216	65.695	78.548	90.434	39.293	44.598	120.32	77.674	NA	83.226	NA	NA	NA	63.401	101.5	-0.0388805	-0.371777	-0.481062	-0.551712	-0.727356	-0.827282	-0.911153	-0.803947	NA	-1.10805	NA	NA	-1.14118	-1.05137	-1.14063	-0.116192	-0.126943	-0.0588787	0.0462815	0.0831112	0.0740944	0.0641931	0.0866479	NA	0.186627	NA	NA	0.156267	0.14483	0.1038	9.41782	9.01413	_(ac)MNTGIS(ph)PK_	1
1794	90.754	166.92	129.05	110.38	173.28	174.52	115.8	110.38	NA	193.69	164.93	192.96	NA	120.63	NA	-0.0534039	0.417812	0.21661	0.17594	0.507719	0.146264	0.413702	0.210015	NA	0.0411028	0.24987	0.241108	0.0697022	0.149259	NA	0.0137838	0.310805	-0.090849	0.00662118	0.0588014	0.154194	-0.247183	0.208143	NA	0.0893626	-0.0667144	0.155102	-0.0694216	-0.00320634	NA	7.79956	7.47822	_ALS(ph)LGPEESDNKLK_	1
233	207.92	141.86	185.14	171.71	181.72	191.44	207.92	157.91	NA	188.58	188.44	151.11	NA	228.84	187.78	-0.0485912	0.325386	0.425889	0.550014	0.521855	0.53824	0.674009	0.406537	NA	0.429	0.461319	0.490159	NA	0.463413	0.521151	0.105946	0.238542	0.0832474	0.554245	0.356031	0.225522	0.251325	0.321697	NA	-0.12111	-0.0343081	0.0803848	NA	-0.087764	-0.0835845	8.13978	7.97822	_GLQT(ph)DDDEDWSTK_	1
2118	184.44	146.03	143.47	230.69	174.53	98.236	96.748	104.91	NA	193.18	216.71	212.82	90.518	193.34	218.67	-0.0403189	-0.293023	-0.345601	NA	-0.367546	-0.446089	-0.549599	-0.329033	NA	-0.326968	-0.277516	-0.198477	-0.528719	-0.223845	-0.524625	-0.0202527	0.0380147	0.179511	NA	-0.141605	0.0137838	0.192447	0.108625	NA	0.064469	0.0871912	-0.0042333	0.0427844	0.0657102	0.267716	8.32887	8.05184	_SYSEDPNSCLGSALS(ph)DHEEEEEAGK_	1
1588	NA	NA	138.9	102.46	111.68	NA	77.731	NA	154.8	171.15	171.79	219.65	147.55	123.28	NA	NA	NA	2.50861	3.39245	3.1168	NA	3.45536	NA	-0.56749	2.56257	2.40067	2.45296	3.14165	3.20511	NA	NA	NA	-0.410831	-0.156145	-0.147825	NA	-0.149153	NA	0.132116	-0.243489	-0.150289	-0.136474	-0.0894208	-0.0259406	NA	8.59416	8.37865	_MMESSIDGVTMDRPGSLT(ph)PPQDMEK_	1
1421	170.06	149.53	181.14	37.884	172.83	123.83	154.26	98.175	NA	127.5	144.72	150.98	NA	7.9542	NA	-0.173271	0.0936954	-0.150241	-0.307573	-0.395967	-0.186869	-0.679827	-0.28495	NA	0.46874	-0.271792	-0.205597	NA	-0.197186	NA	0.227002	0.0787464	0.151729	0.16633	0.213254	0.742265	0.325386	0.592254	NA	0.561595	0.366252	0.479231	NA	-0.0462356	NA	7.60527	7.35223	_LLEEVGLAS(ph)PSSTHNK_	1
3185	90.827	85.355	NA	NA	NA	NA	NA	NA	NA	85.355	NA	NA	NA	NA	NA	0.162339	-0.155614	-0.325612	-0.227929	-0.457118	-0.325395	-0.0366147	NA	NA	-0.115801	-0.00845004	-0.124896	NA	0.0751903	-0.248725	0.128029	0.482125	0.263515	0.418136	0.50019	0.253989	0.24732	NA	NA	0.162855	0.171463	0.217603	NA	0.144569	-0.00254138	7.46088	7.23816	_GLSVSS(ph)VK_	1
2369	173.21	155.11	221.81	161.14	189.55	137.05	142.97	138.04	117.48	160.13	183.22	235.92	83.849	199.41	217.67	0.0783366	-0.0314595	-0.0167455	0.0469799	0.0469799	0.0926134	0.191942	0.218595	1.18015	2.69564	0.217851	0.271067	0.880176	0.254594	0.301822	0.105812	0.11023	0.0957219	0.457752	0.556601	0.369383	0.136191	0.563646	0.127897	0.279531	0.0688771	0.0732718	0.160533	0.12499	0.137504	8.45277	8.14725	_GS(ph)SDS(ph)FNLPHQISR_	2
816	91.867	115.71	128.36	94.692	125.82	72.643	96.331	54.608	NA	107.15	115.71	105.4	NA	117.89	133.57	-0.122256	0.24817	0.305212	0.28238	0.0746424	0.169412	0.0590783	0.052555	NA	-0.00930648	0.136454	0.0472592	NA	-0.0959746	0.081476	-0.0638917	-0.278199	-0.227118	-0.186229	-0.157287	-0.296315	-0.383228	-0.297963	NA	-0.385168	-0.18431	-0.23732	NA	-0.235229	-0.130208	7.75845	7.49519	_ISMS(ph)PNR_	1
2613	113.76	122.78	138.21	155.14	148.52	138.55	197.19	102.73	NA	188.13	146.67	164.68	NA	149.32	136.21	-0.0157534	-0.0633489	-0.220177	-0.172718	-0.0324772	-0.137045	0.045443	-0.072771	NA	-0.0993863	-0.351903	-0.333207	NA	-0.232718	-0.149153	-0.272454	-0.769871	-0.461959	-0.241748	-0.407842	-0.777739	-0.278846	-0.40337	NA	-0.786472	-0.652108	-0.413865	NA	-0.408282	-0.479935	7.87277	7.62713	_(ac)MESLPRT(ph)PTK_	1
3802	NA	148.33	133.28	134.34	129.01	140.46	74.772	62.861	NA	NA	86.411	77.221	NA	NA	92.703	-0.0410312	-0.263975	-0.314966	-0.281947	-0.347509	-0.439089	-0.411944	-0.430392	NA	-0.486206	-0.465241	-0.615906	NA	NA	-0.590745	-0.118868	-0.140555	-0.115285	-0.0440772	-0.0596603	-0.0972241	-0.0105558	-0.0790817	NA	-0.000375149	0.0180644	0.0443242	NA	NA	0.0727232	8.06157	7.76229	_STQHLST(ph)PS(ph)PK_	2
3793	97.456	97.456	112.13	88.681	85.958	90.827	104.22	74.841	NA	83.397	87.258	101.38	NA	NA	74.841	0.206393	-0.675765	-0.983532	-1.14057	-1.11407	-1.44544	-1.09394	-1.51957	NA	-1.59061	-1.52699	-1.55639	NA	NA	-1.26046	0.0402612	0.0706641	-0.0225076	0.332049	0.430713	0.451857	0.299948	0.322966	NA	0.301588	0.324811	0.452068	NA	NA	0.394185	7.41931	7.16731	_VFQT(ph)PPTK_	1
3987	182.27	132.83	191.65	173.09	211.75	124.86	171.85	NA	NA	194.24	201.61	113.59	NA	197.72	181.85	-0.011428	-0.321243	-0.896791	-1.31678	-1.55559	-1.81026	-1.61471	NA	NA	-1.6674	-2.04597	-1.47883	NA	-2.08113	-2.21699	-0.177294	-0.0100908	-0.176952	-0.0212333	-0.0911256	-0.12781	-0.0841044	NA	NA	-0.0611948	-0.146212	-0.10967	NA	-0.0310761	-0.109577	7.913	7.73064	_SSFLLSSNPTDSS(ph)PIPLR_	1
3969	61.353	51.092	73.781	60.434	60.434	NA	80.763	70.977	NA	70.977	32.523	NA	NA	32.008	60.434	-0.0527303	NA	-1.55826	-0.720469	-1.0576	NA	-1.2098	-1.70783	NA	-1.26313	-1.52209	NA	NA	-1.66612	-1.63075	-0.308091	NA	-0.428935	0.347666	0.123401	NA	-0.454348	0.24062	NA	-0.0321821	-0.126612	NA	NA	0.103397	0.0539454	7.43085	7.08736	_FLGS(ph)LLNVR_	1
4020	91.637	NA	61.767	NA	NA	NA	NA	43.12	186.11	108.92	111.95	100.21	84.493	136.04	140.06	0.00475305	NA	-0.162057	NA	NA	NA	NA	-0.282176	-0.383021	-0.514717	-0.344813	-0.508978	-0.642639	-0.758355	-0.684828	-0.0908337	NA	-0.144074	NA	NA	NA	NA	-0.130097	0.090176	-0.0746082	-0.0736058	-0.124173	-0.0734084	-0.185359	-0.188825	8.23457	7.97451	_IAASLS(ph)DDDLKEDNDKK_	1
1154	338.3	266.18	342.42	331.13	301.72	238.96	327.06	252.55	176.68	NA	308.97	324.03	NA	342.42	342.42	0.0375931	0.273337	-0.31991	-0.524313	-0.522364	-0.405929	-0.540107	-0.334516	-0.561111	-0.225953	-0.15793	-0.0435716	NA	-0.123953	-0.0728924	0.0122111	-0.803443	-0.804526	-0.624354	-0.527866	-0.75064	-0.860845	-0.793107	-1.03964	-0.617676	-0.600643	-0.552982	NA	-0.546519	-0.486368	8.27056	8.06303	_NSFCNSLS(ph)PILTATNSR_	1
1715	236.43	259.96	230.96	259.96	255.16	220.27	232.74	222.57	NA	248.67	270.51	235.88	NA	275.42	288.46	-0.0853436	-0.0326395	-0.065159	-0.0221706	-0.0444045	0.10017	-0.035875	0.181293	NA	0.0771062	0.145221	0.0422241	NA	0.164786	0.210389	-0.0468167	-0.177865	-0.166422	-0.0841655	-0.187773	-0.120341	-0.567639	-0.204965	NA	-0.450025	-0.387544	-0.56811	NA	-0.322271	-0.270208	8.10721	7.96529	_DDFLS(ph)DLDQENNGK_	1
3242	184.21	129.37	129.54	184.11	174.39	184.21	182.89	155.39	NA	176.91	173.06	189.3	NA	NA	NA	-2.66209	-2.95994	-4.86355	-2.91137	-3.21384	-3.51888	-1.77794	-1.76931	NA	-3.34696	-1.81955	-4.1043	NA	NA	NA	-2.62487	-2.77152	-3.86447	-2.32525	-2.33293	-2.58788	-0.707689	-0.682997	NA	-2.15856	-0.515522	-2.7248	NA	NA	NA	8.95201	8.71194	_LGSS(ph)PSFLTQK_	1
3926	103.31	125.74	123.96	108.43	120.36	101.3	123.96	86.014	77.288	123.96	116.77	107.55	NA	146.11	128.81	-0.0437351	-0.126344	-0.550212	-1.10181	-1.63236	-2.20184	-2.58875	-2.37086	NA	-2.96578	-2.82644	-3.00857	NA	-3.12759	-3.08914	0.0430645	0.0443242	0.0508847	0.247441	0.289244	0.232415	0.0977456	0.296193	NA	0.180403	0.167743	0.206768	NA	0.292193	0.299362	8.21032	7.95048	_TSS(ph)PPMFAR_	1
1901	104.63	115.39	102.6	86.546	102.6	87.772	114.72	NA	NA	121.26	NA	122.77	NA	112.54	94.837	0.173895	0.202888	-0.107415	0.0179219	-0.175045	-0.306966	-0.314589	NA	NA	-0.750931	NA	-0.668662	NA	-0.777838	-0.535436	0.182692	0.176961	-0.0829426	0.134484	0.250355	0.427606	0.00331439	NA	NA	-0.0513543	NA	-0.014485	NA	0.309991	0.209017	7.68978	7.50063	_DLCPGVMDVPTDT(ph)PTPR_	1
43	199.41	206.45	217.2	237.65	217.2	206.45	209.83	217.2	157.86	215.09	217.2	222.81	115.24	127.02	NA	0.112233	0.153546	1.01014	1.32912	1.3949	1.53072	1.59259	1.45775	1.40534	1.33794	1.22922	1.092	1.0597	0.925012	0.846473	0.148218	0.262674	0.215244	0.264596	0.333424	0.206143	-0.125006	0.0635029	-0.188036	-0.136046	-0.112537	-0.150753	-0.286762	-0.224098	0.067914	8.30261	8.02594	_SQELTIS(ph)KEK_	1
400	117.43	167.72	134.69	72.227	110.36	NA	158.94	NA	NA	172.49	170.28	170.97	NA	80.132	95.319	0.067501	0.571337	0.683202	0.889941	0.402286	0.303109	0.168385	NA	NA	-0.0580073	-0.300129	-0.166001	NA	-0.271461	-0.0724979	0.0429244	-0.0532392	0.0727232	0.60985	0.334225	0.215492	0.214747	NA	NA	0.0661236	-0.0159722	0.126709	NA	-0.00491352	0.220082	8.01423	7.76252	_NMNVPISAAPLASAPS(ph)PAPK_	1
175	173.09	219.23	232.01	236.27	239.93	241.11	250.1	NA	229.4	227.46	231.37	219.23	NA	141.13	NA	0.233029	1.75621	2.1105	2.20185	2.20858	1.92444	2.11353	NA	0.571434	1.95765	1.80236	1.79456	NA	1.76609	NA	0.307662	0.286999	0.171591	0.171591	-0.118022	-0.476017	-0.512637	NA	-1.1212	-0.758892	-0.711488	-0.85371	NA	-0.918388	NA	8.46183	8.18234	_MEHSSLS(ph)QDVLVK_	1
2541	102.63	115.91	135.14	NA	115.09	98.439	101.43	74.475	NA	142.38	143.64	150.9	41.644	NA	NA	0.186374	0.0180644	0.0427844	NA	0.1133	-0.136315	-0.439226	-0.177131	-0.04213	-0.755503	-0.73574	-0.819852	-1.00228	NA	NA	-0.0789141	0.0859685	0.0828388	NA	0.225028	0.284633	0.27965	0.197236	0.684101	0.351967	0.272023	0.221815	0.255199	NA	NA	7.8643	7.50423	_NVS(ph)GPSTTLHK_	1
3087	264.01	275.69	246.48	261.77	295.52	259.95	221.9	269.85	214.46	239.43	289.4	255.22	NA	239.8	271.2	0.0107798	-0.0140625	0.0319597	-0.0532392	-0.0735906	-0.0584429	0.126973	-0.00209343	0.119954	0.311271	0.238787	0.174534	NA	0.178237	0.235605	0.0596322	0.0569996	0.0915306	0.0968016	0.0909889	0.0468403	0.110631	0.0839282	0.14496	0.0469799	0.0575542	0.0996318	NA	0.0703893	0.0738202	8.73808	8.57064	_NNS(ph)PILETLPSNEIK_	1
3149	205.89	218.88	216.71	237.13	237.98	202.98	246.37	175.11	130.32	241.69	216.14	227.96	201.98	202.98	243.04	0.097476	-0.0701939	-0.118085	-0.100051	-0.37977	-0.324329	-0.134556	-0.223087	-0.382495	-0.163236	-0.292316	-0.241594	-0.164949	-0.18259	-0.260895	0.14978	0.0546401	0.0024505	0.0268709	0.143785	0.09815	0.0629506	0.078883	0.841571	0.0571383	0.0628125	0.229588	0.108223	-0.0370883	0.277866	8.74459	8.37081	_NVS(ph)PMGDVPTDTKNEEASVPINR_	1
3732	66.022	147.12	119.56	148.18	79.471	144.29	117	NA	NA	172.82	142.1	137.21	NA	151.9	212.03	-0.0159722	-0.102109	-0.208861	-0.0431107	-0.502791	-0.706865	-0.433818	NA	NA	-0.589246	-0.505881	-0.516636	NA	-0.33061	-0.603643	-0.116113	-0.130602	-0.17842	0.126841	0.306612	0.199625	0.28889	NA	NA	0.478609	0.238665	0.286999	NA	0.286408	0.380064	7.80437	7.68389	_TPS(ph)DASISDQSR_	1
3772	96.55	NA	102.07	108.18	113.26	105.06	137.12	74.698	NA	143.95	146.72	144.18	NA	222.06	178.32	1.43429	NA	1.1159	1.50513	0.0912598	1.47009	1.10809	1.3301	NA	0.894992	1.27322	-0.287255	NA	-0.53343	-0.576347	-0.293324	NA	-0.350173	-0.309663	-0.350743	-0.308591	-0.142529	-0.708561	NA	-0.131787	-0.209478	-0.410831	NA	-0.208011	-0.279564	7.67528	7.47707	_STESENQEIINILT(ph)PR_	1
3994	76.817	101.17	93.5	88.969	55.127	NA	85.855	NA	NA	100.39	76.329	114.88	NA	92.932	NA	0.182311	-0.379282	-0.840138	-1.10547	-1.12913	NA	-0.892446	NA	NA	-1.00399	-0.594421	-1.08357	NA	-1.54633	NA	0.36793	0.244035	0.0147838	0.427928	0.1038	NA	-0.0173586	NA	NA	-0.021409	0.260507	-0.0570314	NA	0.280719	NA	7.4702	7.2986	_GISGASTALPWS(ph)PESK_	1
[truncated: 1,770 more rows]
[truncated: 26 more columns]

## Sheet: Description
Column Name	Description
id	pSite numerical id
[truncated: 32 more rows]
