# Supplementary material for: Phosphoproteome dynamics of Saccharomyces cerevisiae under heat shock and cold stress
Source: Mol Syst Biol. 2015 Jun 3;11(6):813. doi: 10.15252/msb.20156170 (PMC4501848; doi:10.15252/msb.20156170)
Supplement: Supplementary file 4 [file msb0011-0813-sd4.xlsx]

## Sheet: ProteinGroups
FC_Cold	FC_Heat	PEP	Intensity	Uniprot	Protein name	Gene names	Proteins
-0.274006	-0.485661	1.3573e-24	7.20107	D6VTK4	Pheromone alpha factor receptor	STE2	1
-0.0866452	-0.0355644	8.877e-37	7.01557	O13297	mRNA-capping enzyme subunit beta	CET1	1
-0.000966953	-0.207961	8.4387e-27	6.52068	O13329	DNA replication fork-blocking protein FOB1	FOB1	1
0.260387	-0.0410756	2.0591e-115	8.05108	O13516	40S ribosomal protein S9-A	RPS9A	1
0.348232	0.0805212	4.9999e-13	6.75274	O13547	Covalently-linked cell wall protein 14	CCW14	1
0.095722	0.067914	1.0838e-15	7.54835	O13563	26S proteasome regulatory subunit RPN13	RPN13	1
0.124593	0.183709	1.5347e-21	7.26898	O13585	Dilute domain-containing protein YPR089W	YPR089W/YPR090W	1
-0.0630323	-0.0740309	5.9754e-64	8.99725	O14455	60S ribosomal protein L36-B	RPL36B	1
0.097476	0.668301	1.9212e-36	8.63805	O14467	Multiprotein-bridging factor 1	MBF1	1
0.971957	1.7586	2.6462e-11	7.40804	O43137	Uncharacterized protein YBR085C-A	YBR085C-A	1
0.0173518	-0.180937	7.3996e-248	7.80988	O74302;P0CX57;P0CX58;Q12470;P0C2I4;P0CX59;P0CX60;P0CX65;P0CX66;P0CX67;P0CX68;P0CX69;Q04706;Q12217;Q12441	Transposon Ty1-DR4 Gag polyprotein;Capsid protein;Gag-p4;Transposon Ty1-A Gag polyprotein;Capsid protein;Gag-p4;Transposon Ty1-PR1 Gag polyprotein;Capsid protein;Gag-p4;Transposon Ty1-NL2 Gag polyprotein;Capsid protein;Gag-p4;Transposon Ty1-H Gag polyprotein;Capsid protein;Gag-p4;Transposon Ty1-OR Gag polyprotein;Capsid protein;Gag-p4;Transposon Ty1-PR2 Gag polyprotein;Capsid protein;Gag-p4;Trans…	TY1A-DR4;TY1A-A;TY1A-PR1;TY1A-NL2;TY1A-H;TY1A-OR;TY1A-PR2;TY1A-DR5;TY1A-ER2;TY1A-GR3;TY1A-LR1;TY1A-MR2;TY1A-ML1;TY1A-BR;TY1A-DR3	15
-0.0189511	-0.102341	2.428e-98	7.98731	O74700	Mitochondrial import inner membrane translocase subunit TIM9	TIM9	1
-5.25121	-5.57381	3.2555e-15	6.80763	P00044	Cytochrome c iso-1	CYC1	1
-0.0205015	1.56472	1.1911e-05	6.11271	P00045	Cytochrome c iso-2	CYC7	1
0.501719	1.21518	6.4097e-06	7.54153	P00127	Cytochrome b-c1 complex subunit 6	QCR6	1
0.00388999	0.210888	1.8976e-24	7.84563	P00128	Cytochrome b-c1 complex subunit 7	QCR7	1
0.0213375	0.0650208	1.1088e-234	10.2104	P00330	Alcohol dehydrogenase 1	ADH1	2
0.067088	0.0586628	1.0681e-224	8.90491	P00358	Glyceraldehyde-3-phosphate dehydrogenase 2	TDH2	1
-0.00192009	0.0329472	0	10.3534	P00359	Glyceraldehyde-3-phosphate dehydrogenase 3	TDH3	1
0.0571383	0.10286	2.8553e-174	8.75262	P00360	Glyceraldehyde-3-phosphate dehydrogenase 1	TDH1	1
-0.00145786	-0.565268	1.9572e-17	7.00527	P00424	Cytochrome c oxidase polypeptide 5A, mitochondrial	COX5A	1
0.225028	0.58246	1.4536e-70	7.70993	P00427	Cytochrome c oxidase subunit 6, mitochondrial	COX6	1
0.0859685	0.236217	1.233e-42	7.66314	P00431	Cytochrome c peroxidase, mitochondrial	CCP1	1
0.220454	0.305329	1.3747e-145	9.32578	P00445	Superoxide dismutase [Cu-Zn]	SOD1	1
0.0144981	0.176195	5.1457e-29	8.38385	P00447	Superoxide dismutase [Mn], mitochondrial	SOD2	1
-0.193057	-0.0368367	1.9952e-45	8.38769	P00498	ATP phosphoribosyltransferase	HIS1	1
0.0553346	0.168642	1.5635e-88	7.8071	P00546	Cyclin-dependent kinase 1	CDC28	2
0.00934718	-0.0223903	0	10.3217	P00549	Pyruvate kinase 1	CDC19	1
0.00144204	0.0717627	0	10.2583	P00560	Phosphoglycerate kinase	PGK1	1
0.0368901	0.0429245	1.2537e-05	6.82224	P00572	Thymidylate kinase	CDC8	1
-0.172961	-0.180136	0.00032709	6.70823	P00724	Invertase 2	SUC2	1
0.182184	-0.0698455	1.1551e-112	7.90803	P00729	Carboxypeptidase Y	PRC1	1
-0.0328314	-0.114941	1.3194e-17	7.75468	P00812	Arginase	CAR1	1
-0.0967457	0.0695647	1.5238e-242	8.85296	P00815	Histidine biosynthesis trifunctional protein;Phosphoribosyl-AMP cyclohydrolase;Phosphoribosyl-ATP pyrophosphohydrolase;Histidinol dehydrogenase	HIS4	1
-0.0287931	-0.0860785	2.7238e-292	9.40202	P00817	Inorganic pyrophosphatase	IPP1	1
-0.0343819	-0.000692654	0	9.2647	P00830	ATP synthase subunit beta, mitochondrial	ATP2	1
0.0519985	0.491289	2.5659e-198	8.54251	P00890	Citrate synthase, mitochondrial	CIT1	1
-0.078716	-0.0135963	5.4459e-167	8.49042	P00899	Anthranilate synthase component 1	TRP2	1
0.215368	0.106482	0	9.24112	P00924	Enolase 1	ENO1	1
-0.0267487	-0.0102506	0	10.4452	P00925	Enolase 2	ENO2	1
-0.0268664	-0.228672	3.0165e-124	8.40142	P00927	Threonine dehydratase, mitochondrial	ILV1	1
-0.06679	-0.0556513	0	8.75253	P00931	Tryptophan synthase	TRP5	1
0.00863036	-0.067969	9.5651e-136	8.34786	P00937	Anthranilate synthase component 2;Glutamine amidotransferase;Indole-3-glycerol phosphate synthase	TRP3	1
-0.0520122	-0.101815	0	9.78536	P00942	Triosephosphate isomerase	TPI1	1
-0.0080293	-0.0798592	2.1094e-123	9.73175	P00950	Phosphoglycerate mutase 1	GPM1	1
-0.0538082	-0.00251244	7.3791e-144	8.83584	P00958	Methionine--tRNA ligase, cytoplasmic	MES1	1
0.505383	1.23051	4.7483e-09	6.92341	P01094	Protease A inhibitor 3	PAI3	1
0.328032	0.599889	2.2566e-76	7.78355	P01095	Protease B inhibitors 2 and 1	PBI2	1
0.342782	0.378844	2.1855e-91	7.22835	P01119	Ras-like protein 1	RAS1	1
0.0413831	0.287	2.6588e-59	8.07151	P01120	Ras-like protein 2	RAS2	1
0.167615	0.304044	4.6803e-132	8.18503	P01123	GTP-binding protein YPT1	YPT1	1
-0.0389249	-0.12411	3.5118e-94	8.59301	P02293;P02294	Histone H2B.1;Histone H2B.2	HTB1;HTB2	2
0.0661237	-0.029485	2.0057e-59	8.67285	P02309	Histone H4	HHF1	1
0.141694	0.097476	8.0596e-128	9.35122	P02400	60S acidic ribosomal protein P2-beta	RPP2B	1
-0.078975	-0.0657477	3.0768e-21	9.17234	P02406	60S ribosomal protein L28	RPL28	1
-0.0827897	-0.0463399	6.7292e-138	9.22363	P02407;P14127	40S ribosomal protein S17-A;40S ribosomal protein S17-B	RPS17A;RPS17B	2
-0.0461015	-0.0805302	2.2407e-189	8.62802	P02557	Tubulin beta chain	TUB2	1
-0.0452527	1.59	0	8.95285	P02829	ATP-dependent molecular chaperone HSP82	HSP82	1
0.126312	0.107152	9.0329e-87	8.30946	P02992	Elongation factor Tu, mitochondrial	TUF1	1
-0.0286459	0.0206267	7.5656e-281	10.1767	P02994	Elongation factor 1-alpha	TEF1	1
0.0450235	0.143916	2.0513e-43	6.90778	P03872	Partitioning protein REP2	REP2	1
-0.00817432	-0.13492	0.00027362	8.1351	P03875	Putative COX1/OXI3 intron 1 protein	aI1	1
-0.171174	0.0475383	0	8.78787	P03965	Carbamoyl-phosphate synthase arginine-specific large chain	CPA2	1
0.337426	0.261591	2.5558e-40	7.95815	P04037	Cytochrome c oxidase subunit 4, mitochondrial	COX4	1
-0.0623091	-0.0421597	3.2834e-169	8.03926	P04046	Amidophosphoribosyltransferase	ADE4	1
-0.0356383	-0.11688	2.1874e-294	8.57872	P04050	DNA-directed RNA polymerase II subunit RPB1	RPO21	1
-0.0107011	-0.154683	2.5863e-59	7.54099	P04051	DNA-directed RNA polymerase III subunit RPC1	RPO31	1
-0.0463846	-0.164173	0	9.22461	P04147	Polyadenylate-binding protein, cytoplasmic and nuclear	PAB1	1
0.155231	0.0480967	3.1241e-29	7.2675	P04161	Phosphoribosylglycinamide formyltransferase	ADE8	1
-0.0217165	-0.0503231	2.1258e-39	8.40552	P04449	60S ribosomal protein L24-A	RPL24A	1
-0.210596	-0.0184834	6.1718e-40	9.49382	P04456	60S ribosomal protein L25	RPL25	1
0.31904	-0.281211	9.2025e-20	6.8656	P04786	DNA topoisomerase 1	TOP1	1
-0.0557263	0.013641	0	9.13322	P04801	Threonine--tRNA ligase, cytoplasmic	THS1	1
-0.0296322	0.0545011	3.6511e-180	9.08149	P04802	Aspartate--tRNA ligase, cytoplasmic	DPS1	1
0.297485	0.738119	2.6891e-221	9.06807	P04806	Hexokinase-1	HXK1	1
0.00360232	0.0953169	0	9.45456	P04807	Hexokinase-2	HXK2	1
0.0451634	0.0199154	0.0060418	6.16628	P04819	DNA ligase 1	CDC9	1
-4.01667	-3.65279	1.1729e-07	7.10755	P04821	Cell division control protein 25	CDC25	1
0.0229004	0.117163	3.8278e-117	9.37807	P04840	Mitochondrial outer membrane protein porin 1	POR1	1
-2.47618	0.253747	1.846e-09	7.63544	P04911;P04912	Histone H2A.1;Histone H2A.2	HTA1;HTA2	2
-0.0224343	0.269273	0	9.84817	P05030;P19657	Plasma membrane ATPase 1;Plasma membrane ATPase 2	PMA1;PMA2	2
0.636636	0.889396	3.7846e-49	7.78758	P05150	Ornithine carbamoyltransferase	ARG3	1
-0.0551865	0.00805652	5.2047e-123	9.49252	P05317	60S acidic ribosomal protein P0	RPP0	1
-0.0405859	-0.0481735	0.0020143	8.70508	P05318	60S acidic ribosomal protein P1-alpha	RPP1A	1
0.110497	0.057277	6.7045e-99	9.07759	P05319	60S acidic ribosomal protein P2-alpha	RPP2A	1
0.0427844	0.0497701	5.5136e-77	7.79	P05373	Delta-aminolevulinic acid dehydratase	HEM2	1
-0.0011691	0.0306892	7.6288e-138	7.78722	P05374	Phosphatidylethanolamine N-methyltransferase	CHO2	1
0.19333	0.0487942	8.223e-47	7.90099	P05375	Methylene-fatty-acyl-phospholipid synthase	OPI3	1
-0.0213358	-0.0607283	5.3014e-179	8.5342	P05453	Eukaryotic peptide chain release factor GTP-binding subunit	SUP35	1
0.119688	-0.0227713	3.2192e-106	8.08286	P05626	ATP synthase subunit 4, mitochondrial	ATP4	1
0.090447	-0.0122281	0	9.77187	P05694	5-methyltetrahydropteroyltriglutamate--homocysteine methyltransferase	MET6	1
0.0243196	-0.083768	3.4725e-142	8.29057	P05737	60S ribosomal protein L7-A	RPL7A	1
-0.062294	-0.0856804	3.4102e-99	9.24487	P05738	60S ribosomal protein L9-A	RPL9A	1
-0.0508909	-0.0625501	3.0524e-83	9.19025	P05739	60S ribosomal protein L6-B	RPL6B	1
-0.0611948	-0.0311204	1.3471e-214	9.43217	P05740	60S ribosomal protein L17-A	RPL17A	1
-0.0800574	-0.0380952	8.7047e-92	8.99544	P05744	60S ribosomal protein L33-A	RPL33A	1
-0.00166007	0.109026	9.6157e-56	7.14829	P05745	60S ribosomal protein L36-A	RPL36A	1
0.142871	0.253142	7.7018e-18	8.233	P05748;P54780	60S ribosomal protein L15-A;60S ribosomal protein L15-B	RPL15A;RPL15B	2
0.098689	-0.0554564	1.2548e-29	8.53908	P05749	60S ribosomal protein L22-A	RPL22A	1
-0.0168185	-0.0165412	1.8743e-113	9.49534	P05750	40S ribosomal protein S3	RPS3	1
-0.0306782	-0.0272044	9.2206e-180	9.26597	P05755	40S ribosomal protein S9-B	RPS9B	1
-0.0922017	-0.0311941	2.1121e-32	8.99866	P05756	40S ribosomal protein S13	RPS13	1
0.0854246	0.0936954	7.5898e-154	8.8775	P05759;P0CG63;P0CH08;P0CH09	Ubiquitin-40S ribosomal protein S31;Ubiquitin;40S ribosomal protein S31;Polyubiquitin;Ubiquitin;Ubiquitin-60S ribosomal protein L40;Ubiquitin;60S ribosomal protein L40	RPS31;UBI4;RPL40A;RPL40B	4
0.0184917	0.385597	4.7665e-09	6.48895	P06100	General negative regulator of transcription subunit 2	CDC36	1
0.0447438	0.0487942	3.9016e-100	8.28785	P06101	Hsp90 co-chaperone Cdc37	CDC37	1
0.00216244	-0.0274544	1.5905e-79	7.48319	P06102	General negative regulator of transcription subunit 3	NOT3	1
-0.0538681	-0.0886995	1.0512e-108	8.62425	P06103	Eukaryotic translation initiation factor 3 subunit B	PRT1	1
-0.035313	-0.0335253	0	9.17455	P06105	Protein SCP160	SCP160	1
0.398022	1.5142	5.7533e-54	7.3731	P06115	Catalase T	CTT1	1
-0.12844	-0.0985519	7.6432e-174	9.68711	P06168	Ketol-acid reductoisomerase, mitochondrial	ILV5	1
-0.00361125	0.129613	0	10.1922	P06169	Pyruvate decarboxylase isozyme 1	PDC1	3
-0.131851	-0.555079	4.0446e-14	7.91432	P06174	Uroporphyrinogen-III synthase	HEM4	1
0.128029	0.0117819	8.8971e-05	7.3944	P06197	CDP-diacylglycerol--inositol 3-phosphatidyltransferase	PIS1	1
-0.0169645	-0.0327133	1.3172e-273	9.06748	P06208	2-isopropylmalate synthase	LEU4	1
-0.0267341	0.141825	0.0032276	7.08037	P06245;P06244	cAMP-dependent protein kinase type 2;cAMP-dependent protein kinase type 1	TPK2;TPK1	2
-0.101087	-0.0767976	1.757e-97	9.45861	P06367	40S ribosomal protein S14-A	RPS14A	1
-0.10583	0.0663992	0.0024742	7.22621	P06633	Imidazoleglycerol-phosphate dehydratase	HIS3	1
0.0492126	0.0427844	9.7205e-219	9.14142	P06634	ATP-dependent RNA helicase DED1	DED1	2
-0.053314	-0.202439	3.6451e-36	7.14971	P06704	Cell division control protein 31	CDC31	1
0.255199	0.299714	8.5418e-286	8.41815	P06738	Glycogen phosphorylase	GPH1	1
0.103263	-0.274651	3.1298e-06	6.03547	P06776	3,5-cyclic-nucleotide phosphodiesterase 2	PDE2	1
0.214	0.328722	9.2352e-05	6.06251	P06778	DNA repair and recombination protein RAD52	RAD52	1
0.0197731	0.0736831	4.6724e-107	8.5798	P06780	GTP-binding protein RHO1	RHO1	1
-0.0208673	0.101516	2.1726e-88	7.67022	P06782	Carbon catabolite-derepressing protein kinase	SNF1	1
-0.149265	-0.111368	5.6158e-84	7.71566	P06785	Thymidylate synthase	CDC21	1
0.0213375	-0.21838	2.9041e-99	7.64013	P06786	DNA topoisomerase 2	TOP2	1
0.114767	0.110631	1.0036e-182	8.99964	P06787	Calmodulin	CMD1	1
0.0968015	-0.101087	2.5472e-11	6.48353	P06844	Protein SPT3	SPT3	1
0.240864	0.0538064	4.3735e-29	7.48468	P07143	Cytochrome c1, heme protein, mitochondrial	CYT1	1
-0.0244725	0.0255958	0	9.65984	P07149	Fatty acid synthase subunit beta;3-hydroxypalmitoyl-[acyl-carrier-protein] dehydratase;Enoyl-[acyl-carrier-protein] reductase [NADH];[Acyl-carrier-protein] acetyltransferase;[Acyl-carrier-protein] malonyltransferase;S-acyl fatty acid synthase thioesterase	FAS1	1
0.0380147	-0.065778	9.8887e-204	9.29783	P07170	Adenylate kinase 1	ADK1	1
-0.0703302	0.152638	1.7238e-17	7.29563	P07172	Histidinol-phosphate aminotransferase	HIS5	1
0.0356239	-0.0636504	0	8.40197	P07213	Mitochondrial import receptor subunit TOM70	TOM70	1
-0.135428	-0.051773	1.0208e-134	8.71555	P07244	Bifunctional purine biosynthetic protein ADE5,7;Phosphoribosylamine--glycine ligase;Phosphoribosylformylglycinamidine cyclo-ligase	ADE5,7	1
0.0160683	-0.0586532	2.5647e-274	8.93008	P07245	C-1-tetrahydrofolate synthase, cytoplasmic;Methylenetetrahydrofolate dehydrogenase;Methenyltetrahydrofolate cyclohydrolase;Formyltetrahydrofolate synthetase	ADE3	1
-0.0128392	-0.0514888	1.8534e-61	8.78986	P07246	Alcohol dehydrogenase 3, mitochondrial	ADH3	1
0.00963388	-0.0247954	3.1571e-38	6.21738	P07248	Regulatory protein ADR1	ADR1	1
0.042084	0.0447438	4.1298e-190	9.19678	P07251	ATP synthase subunit alpha, mitochondrial	ATP1	1
-0.0125045	0.260267	1.1773e-69	8.2655	P07256	Cytochrome b-c1 complex subunit 1, mitochondrial	COR1	1
0.0367495	0.0882773	8.0175e-184	8.58553	P07257	Cytochrome b-c1 complex subunit 2, mitochondrial	QCR2	1
0.605779	0.634779	2.114e-29	7.64183	P07258	Carbamoyl-phosphate synthase arginine-specific small chain	CPA1	1
-0.0316659	-0.0731352	0	9.37691	P07259	Protein URA2;Glutamine-dependent carbamoyl-phosphate synthase;Aspartate carbamoyltransferase	URA2	1
-0.0544822	-0.047577	1.3241e-87	8.7586	P07260	Eukaryotic translation initiation factor 4E	CDC33	1
-0.163284	0.0103502	0	9.22745	P07262	NADP-specific glutamate dehydrogenase 1	GDH1	2
-0.0156659	-0.0728014	0	8.83694	P07263	Histidine--tRNA ligase, mitochondrial	HTS1	1
-0.0654608	-0.184867	0	9.96571	P07264	3-isopropylmalate dehydratase	LEU1	1
0.0340749	-0.0375176	5.6743e-68	8.46309	P07267	Saccharopepsin	PEP4	1
-0.0091613	-0.0529847	2.1424e-125	7.26916	P07273	Transcription elongation factor S-II	DST1	1
-0.0116607	-0.166745	2.5827e-86	8.22474	P07274	Profilin	PFY1	1
-0.124063	-0.0145287	1.9592e-86	7.81063	P07275	Delta-1-pyrroline-5-carboxylate dehydrogenase, mitochondrial	PUT2	1
0.15056	0.137897	3.562e-53	7.4288	P07277	Mevalonate kinase	ERG12	1
0.138945	0.0677764	1.8971e-35	8.08138	P07278	cAMP-dependent protein kinase regulatory subunit	BCY1	1
-0.0534189	-0.0343081	1.4867e-81	9.30522	P07280;P07281	40S ribosomal protein S19-A;40S ribosomal protein S19-B	RPS19A;RPS19B	2
-0.0331857	-0.198312	1.1953e-235	9.06089	P07283	Phosphomannomutase	SEC53	1
-0.000245268	0.0392789	0	9.11551	P07284	Serine--tRNA ligase, cytoplasmic	SES1	1
0.225028	-0.0336434	2.6501e-43	7.31069	P07285	Anthranilate phosphoribosyltransferase	TRP4	1
-0.0794018	-0.162848	1.611e-233	9.15217	P07342	Acetolactate synthase catalytic subunit, mitochondrial	ILV2	1
-0.0422636	-0.0411647	1.2739e-87	7.5993	P07347	N-terminal acetyltransferase A complex catalytic subunit ARD1	ARD1	1
0.0304067	0.142087	4.2555e-136	8.39361	P07560	Ras-related protein SEC4	SEC4	1
0.00805652	-0.111165	1.1249e-162	8.27268	P07703	DNA-directed RNA polymerases I and III subunit RPAC1	RPC40	1
-0.0609239	-0.0377842	0	9.15464	P07806	Valine--tRNA ligase, mitochondrial	VAS1	1
-0.0914484	-0.382871	7.0308e-12	6.71044	P07807	Dihydrofolate reductase	DFR1	1
-0.0272044	-0.0643893	0.00084175	6.90127	P07866	Guanine nucleotide exchange factor LTE1	LTE1	1
0.012068	-0.0562962	2.7317e-68	8.08045	P07991	Ornithine aminotransferase	CAR2	1
-0.226105	-0.045357	3.0038e-05	7.1967	P08018	MAP kinase kinase PBS2	PBS2	1
-0.0446872	0.552377	3.5387e-15	7.61165	P08067	Cytochrome b-c1 complex subunit Rieske, mitochondrial	RIP1	1
-0.0884081	-0.0493972	7.3069e-73	8.39967	P08417	Fumarate hydratase, mitochondrial	FUM1	1
-0.0761586	-0.259098	9.3769e-34	7.26965	P08432	Ornithine decarboxylase	SPE1	1
0.18053	0.223793	1.1696e-31	7.68862	P08456	CDP-diacylglycerol--serine O-phosphatidyltransferase	CHO1	1
-0.156756	-0.156531	4.6405e-11	7.25619	P08466	Mitochondrial nuclease	NUC1	1
0.0698396	0.0285691	2.994e-133	8.18173	P08518	DNA-directed RNA polymerase II subunit RPB2	RPB2	1
0.00748262	0.0856966	4.2856e-116	8.76356	P08524	Farnesyl pyrophosphate synthase	ERG20	1
0.542605	0.0251707	6.1047e-22	7.38331	P08536	Sulfate adenylyltransferase	MET3	1
0.154583	0.3639	4.1002e-26	6.90421	P08539	Guanine nucleotide-binding protein alpha-1 subunit	GPA1	1
-0.108908	-0.184982	1.037e-259	8.75263	P08566	Pentafunctional AROM polypeptide;3-dehydroquinate synthase;3-phosphoshikimate 1-carboxyvinyltransferase;Shikimate kinase;3-dehydroquinate dehydratase;Shikimate dehydrogenase	ARO1	1
0.0606008	0.0378742	7.3046e-28	7.97494	P08678	Adenylate cyclase	CYR1	1
-0.155213	0.674189	8.8985e-69	7.46911	P08679	Citrate synthase, peroxisomal	CIT2	1
0.0302654	-0.0420557	9.2255e-21	7.60831	P08964	Myosin-1	MYO1	1
0.108357	-0.0826828	1.3799e-33	7.33254	P09032	Translation initiation factor eIF-2B subunit gamma	GCD1	1
0.0593554	-0.0364223	5.8577e-78	8.4659	P09064	Eukaryotic translation initiation factor 2 subunit beta	SUI3	1
-0.0127956	0.273814	3.9629e-10	7.92756	P09232	Cerevisin	PRB1	1
-0.0459675	0.00100953	0	9.1002	P09436	Isoleucine--tRNA ligase, cytoplasmic	ILS1	1
-0.0386434	-0.0167893	6.9937e-103	8.08782	P09440	C-1-tetrahydrofolate synthase, mitochondrial;Methylenetetrahydrofolate dehydrogenase;Methenyltetrahydrofolate cyclohydrolase;Formyltetrahydrofolate synthetase	MIS1	1
0.0529723	-0.107322	2.287e-96	8.14473	P09457	ATP synthase subunit 5, mitochondrial	ATP5	1
-0.0493823	-0.407727	2.7347e-118	7.20812	P09620	Pheromone-processing carboxypeptidase KEX1	KEX1	1
0.0097772	-0.00768112	1.5713e-241	8.81451	P09624	Dihydrolipoyl dehydrogenase, mitochondrial	LPD1	1
0.100709	0.0585242	2.0661e-69	8.59669	P09733	Tubulin alpha-1 chain	TUB1	1
-0.0122281	-0.145797	1.5006e-59	7.7568	P09734	Tubulin alpha-3 chain	TUB3	1
-0.102326	-0.0323887	1.1688e-35	6.64998	P09880	tRNA ligase	TRL1	1
-0.0568363	0.0531114	5.9257e-176	8.8797	P09938	Ribonucleoside-diphosphate reductase small chain 1	RNR2	1
-0.0655816	-0.310737	1.2774e-19	7.46911	P09950	5-aminolevulinate synthase, mitochondrial	HEM1	1
-0.0225516	0.0655723	4.9731e-37	8.62376	P0C0T4;Q3E792	40S ribosomal protein S25-B;40S ribosomal protein S25-A	RPS25B;RPS25A	2
-0.0174755	-0.0387175	1.2474e-91	9.28603	P0C0V8;Q3E754	40S ribosomal protein S21-A;40S ribosomal protein S21-B	RPS21A;RPS21B	2
-0.0577671	-0.0436905	1.3633e-88	9.06036	P0C0W1;Q3E7Y3	40S ribosomal protein S22-A;40S ribosomal protein S22-B	RPS22A;RPS22B	2
-0.0324625	-0.0891752	1.5966e-59	9.4338	P0C0W9;Q3E757	60S ribosomal protein L11-A;60S ribosomal protein L11-B	RPL11A;RPL11B	2
-0.121722	-0.00105352	4.1196e-112	9.05465	P0C2H6;P0C2H7	60S ribosomal protein L27-A;60S ribosomal protein L27-B	RPL27A;RPL27B	2
0.206518	0.0366088	6.6863e-41	8.61201	P0C2H8	60S ribosomal protein L31-A	RPL31A	1
0.0177795	-0.0570764	1.9632e-41	8.98557	P0C2H9	60S ribosomal protein L31-B	RPL31B	1
0.00834347	-0.175387	0	9.46796	P0C2I9;Q03612;Q12414;P0C2I3;P0C2I5;Q07793;P0C2J0;P0C2I2;Q04711;Q92393;Q04670;Q03855;Q12316;Q12193;Q99231;Q99337;O13535;Q03619;Q12088;Q12112;O13527	Transposon Ty1-PR1 Gag-Pol polyprotein;Capsid protein;Ty1 protease;Integrase;Reverse transcriptase/ribonuclease H;Transposon Ty1-ER1 Gag-Pol polyprotein;Capsid protein;Ty1 protease;Integrase;Reverse transcriptase/ribonuclease H;Transposon Ty1-PL Gag-Pol polyprotein;Capsid protein;Ty1 protease;Integrase;Reverse transcriptase/ribonuclease H;Transposon Ty1-DR6 Gag-Pol polyprotein;Capsid protein;Ty1 …	TY1B-PR1;TY1B-ER1;TY1B-PL;TY1B-DR6;TY1B-LR2;TY1B-DR4;TY1B-PR2;TY1B-DR5;TY1B-ML1;TY1B-OR;TY1B-MR2;TY1B-DR1;TY1B-GR3;TY1B-BR;TY1B-DR3;TY1B-NL2;TY1B-H;TY1B-ER2;TY1B-LR1;TY1B-NL1;TY1B-A	21
-0.0657024	-0.442497	3.0718e-39	6.97964	P0C2J3;P0CX63;P0CX64;Q03494;Q12337;Q12501;P0C2J5;P25384;Q12113	Transposon Ty2-LR1 Gag-Pol polyprotein;Capsid protein;Ty2 protease;Integrase;Reverse transcriptase/ribonuclease H;Transposon Ty2-F Gag-Pol polyprotein;Capsid protein;Ty2 protease;Integrase;Reverse transcriptase/ribonuclease H;Transposon Ty2-GR2 Gag-Pol polyprotein;Capsid protein;Ty2 protease;Integrase;Reverse transcriptase/ribonuclease H;Transposon Ty2-DR2 Gag-Pol polyprotein;Capsid protein;Ty2 p…	TY2B-LR1;TY2B-F;TY2B-GR2;TY2B-DR2;TY2B-GR1;TY2B-OR2;TY2B-LR2;TY2B-C;TY2B-OR1	20
1.41576	1.76922	7.164e-20	6.83334	P0CE41	Heme-responsive zinc finger transcription factor HAP1	HAP1	1
-0.000519481	0.033793	0	9.65733	P0CS90	Heat shock protein SSC1, mitochondrial	SSC1	2
-0.0621284	-0.0461909	1.5534e-135	9.4227	P0CX23;P0CX24	60S ribosomal protein L20-A;60S ribosomal protein L20-B	RPL20A;RPL20B	2
-0.0656571	-0.0387619	2.373e-13	8.55348	P0CX25;P0CX26	60S ribosomal protein L43-A;60S ribosomal protein L43-B	RPL43A;RPL43B	2
0.0381553	0.0780633	4.7023e-10	8.14276	P0CX27;P0CX28	60S ribosomal protein L42-A;60S ribosomal protein L42-B	RPL42A;RPL42B	2
-0.0178552	0.0116388	1.3691e-13	8.5683	P0CX29;P0CX30	40S ribosomal protein S23-A;40S ribosomal protein S23-B	RPS23A;RPS23B	2
-0.0698153	-0.114348	9.4369e-50	9.02975	P0CX31;P0CX32	40S ribosomal protein S24-A;40S ribosomal protein S24-B	RPS24A;RPS24B	2
0.00877379	-0.022068	3.6501e-08	7.43077	P0CX33;P0CX34	40S ribosomal protein S30-A;40S ribosomal protein S30-B	RPS30A;RPS30B	2
-0.118711	-0.0288372	6.2144e-85	9.26033	P0CX35;P0CX36	40S ribosomal protein S4-A;40S ribosomal protein S4-B	RPS4A;RPS4B	2
-0.0288961	-0.185261	2.4621e-184	9.4505	P0CX37;P0CX38	40S ribosomal protein S6-A;40S ribosomal protein S6-B	RPS6A;RPS6B	2
-0.0554714	-0.0445086	2.6412e-98	9.25993	P0CX39;P0CX40	40S ribosomal protein S8-A;40S ribosomal protein S8-B	RPS8A;RPS8B	2
-0.0421151	-0.0431553	2.818e-60	9.4268	P0CX41;P0CX42	60S ribosomal protein L23-A;60S ribosomal protein L23-B	RPL23A;RPL23B	2
-0.0298826	-0.0180597	1.0617e-142	9.19025	P0CX43;P0CX44	60S ribosomal protein L1-A;60S ribosomal protein L1-B	RPL1A;RPL1B	2
-0.0441368	-0.0333185	9.3331e-119	9.28556	P0CX45;P0CX46	60S ribosomal protein L2-A;60S ribosomal protein L2-B	RPL2A;RPL2B	2
-0.247971	-0.0372956	4.8176e-43	9.02115	P0CX47;P0CX48	40S ribosomal protein S11-A;40S ribosomal protein S11-B	RPS11A;RPS11B	2
-0.0604273	0.228357	5.6323e-77	8.76059	P0CX49;P0CX50	60S ribosomal protein L18-A;60S ribosomal protein L18-B	RPL18A;RPL18B	2
-0.0543324	-0.0203404	3.5249e-60	8.98409	P0CX51;P0CX52	40S ribosomal protein S16-A;40S ribosomal protein S16-B	RPS16A;RPS16B	2
-0.0568063	-0.0929709	1.2928e-124	9.3676	P0CX53;P0CX54	60S ribosomal protein L12-A;60S ribosomal protein L12-B	RPL12A;RPL12B	2
-0.0660799	-0.0162201	4.0026e-152	9.54355	P0CX55;P0CX56	40S ribosomal protein S18-A;40S ribosomal protein S18-B	RPS18A;RPS18B	2
0.0159258	0.00561564	3.1277e-251	8.2333	P0CX70;P0CX71;P0CX72;P0CX73;Q03856	Transposon Ty1-DR6 Gag polyprotein;Capsid protein;Gag-p4;Transposon Ty1-ER1 Gag polyprotein;Capsid protein;Gag-p4;Transposon Ty1-LR2 Gag polyprotein;Capsid protein;Gag-p4;Transposon Ty1-PL Gag polyprotein;Capsid protein;Gag-p4;Transposon Ty1-DR1 Gag polyprotein;Capsid protein;Gag-p4	TY1A-DR6;TY1A-ER1;TY1A-LR2;TY1A-PL;TY1A-DR1	6
-0.122868	-0.0594498	3.8866e-129	9.06251	P0CX82;P0CX83	60S ribosomal protein L19-A;60S ribosomal protein L19-B	RPL19A;RPL19B	2
-0.0271603	-0.0799049	2.7718e-143	8.97565	P0CX84;P0CX85	60S ribosomal protein L35-A;60S ribosomal protein L35-B	RPL35A;RPL35B	2
0.0817487	0.0794293	1.181e-133	8.69056	P10080	Single-stranded nucleic acid-binding protein	SBP1	1
0.00317045	-0.0194044	0	9.77767	P10081	ATP-dependent RNA helicase eIF4A	TIF1	1
0.106214	0.300182	7.7475e-06	6.73482	P10356	Uncharacterized protein YER152C	YER152C	1
0.00762616	-0.0357862	1.0345e-21	7.44851	P10507	Mitochondrial-processing peptidase subunit beta	MAS1	1
-0.0341603	0.400647	0	10.2114	P10591	Heat shock protein SSA1	SSA1	1
-0.0509358	0.210513	0	9.76017	P10592	Heat shock protein SSA2	SSA2	1
0.067914	0.0200577	1.1823e-103	7.38016	P10614	Lanosterol 14-alpha demethylase	ERG11	1
0.478195	0.152768	8.1653e-23	8.4869	P10622	60S acidic ribosomal protein P1-beta	RPP1B	1
0.0353423	0.0419438	5.4816e-243	8.88946	P10659	S-adenosylmethionine synthase 1	SAM1	1
0.00388999	-0.332008	1.1439e-13	7.28558	P10662	37S ribosomal protein MRP1, mitochondrial	MRP1	1
-0.0418923	-0.00586922	5.0563e-238	9.65739	P10664	60S ribosomal protein L4-A	RPL4A	1
0.12499	0.0949116	2.6992e-26	6.53954	P10834	Protein PET54	PET54	1
-0.0807438	0.040682	1.8271e-72	8.19243	P10869	Aspartokinase	HOM3	1
0.350045	0.0551957	1.6055e-14	7.18648	P10962	Protein MAK16	MAK16	1
-0.150433	-0.11915	9.4129e-263	8.34398	P10964	DNA-directed RNA polymerase I subunit RPA190	RPA190	1
-0.107741	-0.027131	2.6545e-167	8.02214	P11075	Protein transport protein SEC7	SEC7	1
-0.00079366	0.0994973	5.9627e-78	8.80822	P11076;P19146	ADP-ribosylation factor 1;ADP-ribosylation factor 2	ARF1;ARF2	2
0.0922074	0.0701145	1.043e-166	7.21051	P11154	Pyruvate carboxylase 1	PYC1	1
0.0742315	0.901185	1.0414e-05	6.27247	P11325	Leucine--tRNA ligase, mitochondrial	NAM2	1
0.0067647	-0.0696942	3.6805e-27	7.87499	P11353	Coproporphyrinogen-III oxidase	HEM13	1
0.00662125	0.0354831	9.0944e-206	8.52499	P11412	Glucose-6-phosphate 1-dehydrogenase	ZWF1	1
0.100843	0.00273846	1.1608e-05	6.38716	P11433	Cell division control protein 24	CDC24	1
-0.0759761	-0.130081	0	10.2368	P11484	Heat shock protein SSB1	SSB1	1
0.119954	0.120086	6.8505e-19	6.82021	P11491	Repressible alkaline phosphatase;Soluble alkaline phosphatase	PHO8	1
0.173767	-0.109981	1.9298e-51	8.03579	P11632	Non-histone chromosomal protein 6A	NHP6A	1
0.233152	0.0743684	1.3879e-12	7.92235	P11633	Non-histone chromosomal protein 6B	NHP6B	1
-0.0462505	0.00733906	2.8063e-205	8.48064	P11745	Ran GTPase-activating protein 1	RNA1	1
0.0531114	-0.00669523	1.7765e-09	6.25943	P11792	Serine/threonine-protein kinase SCH9	SCH9	1
0.0531114	-0.0339978	1.1885e-61	7.7123	P11914	Mitochondrial-processing peptidase subunit alpha	MAS2	1
0.0871912	-0.0582476	2.1743e-214	7.50978	P11938	DNA-binding protein RAP1	RAP1	1
-0.465998	-0.519177	4.0526e-10	6.76972	P11972	Protein SST2	SST2	1
-0.0284693	-0.0136546	6.4034e-304	8.65022	P11986	Inositol-3-phosphate synthase	INO1	1
-0.0276456	-0.052476	6.852e-165	8.70347	P12385	Eukaryotic peptide chain release factor subunit 1	SUP45	1
-0.00207896	0.0430645	1.1919e-23	6.90093	P12611	Growth regulation protein	WHI2	1
-0.0108028	0.0174944	1.6666e-109	8.52693	P12612	T-complex protein 1 subunit alpha	TCP1	1
-0.494841	-0.392838	2.5482e-08	6.79148	P12630	Barrierpepsin	BAR1	1
-0.219623	0.0750534	6.1564e-12	6.50636	P12683	3-hydroxy-3-methylglutaryl-coenzyme A reductase 1	HMG1	1
0.189793	0.024887	6.6159e-07	6.77413	P12686	37S ribosomal protein MRP13, mitochondrial	MRP13	1
0.0781998	-0.0257203	0.0054213	6.72277	P12687	54S ribosomal protein L2, mitochondrial	MRP7	1
0.233888	0.145221	2.3462e-148	7.83256	P12688	Serine/threonine-protein kinase YPK1	YPK1	1
0.10809	-0.00781167	1.0828e-70	8.65498	P12695	Dihydrolipoyllysine-residue acetyltransferase component of pyruvate dehydrogenase complex, mitochondrial	LAT1	1
-0.0148785	0.015783	0	9.57072	P12709	Glucose-6-phosphate isomerase	PGI1	1
-0.146803	-0.0525956	7.7976e-11	6.89448	P12754	Translation initiation factor eIF-2B subunit delta	GCD2	1
0.0332292	-0.0555913	3.8785e-55	7.55116	P12904	5-AMP-activated protein kinase subunit gamma	SNF4	1
0.00317045	0.010923	6.3198e-175	8.12788	P12945	N-terminal acetyltransferase A complex subunit NAT1	NAT1	1
-0.21215	-0.0822704	3.5551e-05	7.48416	P12954	ATP-dependent DNA helicase SRS2	SRS2	1
-0.0162494	-0.101799	5.1162e-24	7.12821	P12962	Cap-associated protein CAF20	CAF20	1
0.169925	0.00690831	1.8767e-16	6.66893	P13185	Serine/threonine protein kinase KIN1	KIN1	1
-0.0597806	0.0354831	2.0144e-288	8.74728	P13188	Glutamine--tRNA ligase	GLN4	1
-0.0672433	-0.0570314	5.2695e-93	8.01081	P13298	Orotate phosphoribosyltransferase 1	URA5	2
-0.0357862	-0.739999	1.4026e-19	6.90247	P13382	DNA polymerase alpha catalytic subunit A	POL1	1
0.0216219	-0.136442	4.2963e-94	7.98562	P13517	F-actin-capping protein subunit beta	CAP2	1
-0.118054	-0.00572443	1.068e-116	7.7527	P13586	Calcium-transporting ATPase 1	PMR1	1
-0.120028	-0.367248	2.1881e-51	6.89788	P13587;Q01896;Q12691	Sodium transport ATPase 1;Sodium transport ATPase 2;Sodium transport ATPase 5	ENA1;ENA2;ENA5	3
-0.0841349	-0.0302951	5.7551e-226	9.08934	P13663	Aspartate-semialdehyde dehydrogenase	HOM2	1
-0.248331	-0.259789	1.084e-24	6.28287	P13712	Chromatin assembly factor 1 subunit p50	MSI1	1
-0.122491	-0.0578721	5.6804e-26	6.90359	P13856	Ras-related protein RSR1	RSR1	1
0.0837921	0.162984	1.2465e-56	8.24112	P14020	Dolichol-phosphate mannosyltransferase	DPM1	1
0.445303	0.909965	2.5757e-14	7.39076	P14065	Protein GCY	GCY1	1
0.00317045	-0.0414617	3.4539e-112	8.57894	P14120	60S ribosomal protein L30	RPL30	1
-0.0637107	-0.0200479	6.2936e-139	9.52165	P14126	60S ribosomal protein L3	RPL3	1
-0.0299415	0.0861043	6.0639e-36	7.30142	P14164	ARS-binding factor 1	ABF1	1
2.19777	2.17951	0.0052053	7.4482	P14284	DNA polymerase zeta catalytic subunit	REV3	1
-0.0351209	-0.0256763	0	9.81486	P14540	Fructose-bisphosphate aldolase	FBA1	1
0.0340749	-0.0487554	9.7147e-10	6.69003	P14681	Mitogen-activated protein kinase KSS1	KSS1	1
-0.0712393	0.104471	4.4381e-64	7.63244	P14741	Translation initiation factor eIF-2B subunit alpha	GCN3	1
-0.0461165	-0.0269839	5.9664e-247	8.47664	P14742	Glucosamine--fructose-6-phosphate aminotransferase [isomerizing]	GFA1	1
0.0291349	0.135404	2.3529e-88	7.64947	P14743	Glycylpeptide N-tetradecanoyltransferase	NMT1	1
0.106616	0.0295589	6.0044e-116	7.59088	P14747	Serine/threonine-protein phosphatase 2B catalytic subunit A2	CMP2	1
-0.0555913	0.0837921	4.1322e-29	7.51355	P14772	Bile pigment transporter 1	BPT1	1
0.491289	0.725523	1.0968e-123	9.07617	P14832	Peptidyl-prolyl cis-trans isomerase	CPR1	1
-0.074912	-0.105473	1.9763e-83	8.23193	P14843	Phospho-2-dehydro-3-deoxyheptonate aldolase, phenylalanine-inhibited	ARO3	1
0.215616	0.283685	2.364e-57	8.05808	P14904	Vacuolar aminopeptidase 1	LAP4	1
0.13606	0.063779	2.1296e-39	7.623	P14906	Protein translocation protein SEC63	SEC63	1
-0.00972764	-0.093956	1.2402e-262	8.28298	P14907	Nucleoporin NSP1	NSP1	1
0.404576	0.139339	3.1366e-66	7.74439	P14922	General transcriptional corepressor CYC8	CYC8	1
0.0833836	0.0610158	3.0989e-251	9.22461	P15019	Transaldolase	TAL1	1
-0.0462058	0.610511	0	10.0178	P15108	ATP-dependent molecular chaperone HSC82	HSC82	1
-0.0349287	-0.00238238	0	9.06718	P15180	Lysine--tRNA ligase, cytoplasmic	KRS1	1
-0.0814764	-0.0664424	1.1333e-53	7.44696	P15274	AMP deaminase	AMD1	1
0.0192037	0.00302647	1.3743e-119	8.3134	P15303	Protein transport protein SEC23	SEC23	1
0.140386	-0.103023	2.1943e-77	7.3824	P15424	ATP-dependent RNA helicase MSS116, mitochondrial	MSS116	1
-0.170004	-0.332771	5.9069e-08	6.34594	P15436	DNA polymerase delta catalytic subunit	POL3	1
0.054779	-0.163575	6.5941e-07	6.02625	P15442	Serine/threonine-protein kinase GCN2	GCN2	1
0.121413	0.0549179	9.1419e-203	8.63533	P15454	Guanylate kinase	GUK1	1
-0.0888837	-0.145765	2.2143e-120	8.24726	P15496	Isopentenyl-diphosphate Delta-isomerase	IDI1	1
-0.0707847	0.107688	9.2014e-34	7.47427	P15565	tRNA (guanine(26)-N(2))-dimethyltransferase, mitochondrial	TRM1	1
0.0180643	0.0122111	1.2893e-188	8.80649	P15624	Phenylalanine--tRNA ligase beta subunit	FRS1	1
0.0877344	-0.0189657	0	9.00915	P15625	Phenylalanine--tRNA ligase alpha subunit	FRS2	1
-0.0221266	-0.0561312	1.2014e-209	8.89821	P15646	rRNA 2-O-methyltransferase fibrillarin	NOP1	1
0.00647761	-0.283106	2.2167e-56	7.8803	P15700	Uridylate kinase	URA6	1
0.134221	0.064469	3.0234e-159	8.31156	P15703	Glucan 1,3-beta-glucosidase	BGL2	1
-0.00898711	0.710349	0	9.33127	P15705	Heat shock protein STI1	STI1	1
0.254715	0.247685	5.1486e-16	7.98083	P15731	Ubiquitin-conjugating enzyme E2 4	UBC4	2
-0.202655	0.115965	3.4293e-08	6.22305	P15790	Casein kinase II subunit alpha	CKA1	1
-0.00093804	-0.21969	1.2542e-80	8.13062	P15873	Proliferating cell nuclear antigen	POL30	1
0.0192037	-0.124409	0	8.91062	P15891	Actin-binding protein	ABP1	1
0.365357	0.146395	0.00023471	7.22337	P15938	Pre-mRNA-splicing factor ATP-dependent RNA helicase PRP16	PRP16	1
0.155231	3.5179	3.4986e-198	9.04567	P15992	Heat shock protein 26	HSP26	1
-0.110526	-0.00361125	1.5202e-162	9.14292	P16120	Threonine synthase	THR4	1
0.00187425	-0.0375916	0	9.38153	P16140	V-type proton ATPase subunit B	VMA2	1
-0.0294408	-0.0241204	1.8869e-85	7.79188	P16370	DNA-directed RNA polymerase II subunit RPB3	RPB3	1
0.0418037	0.0122111	6.5063e-122	8.68754	P16387	Pyruvate dehydrogenase E1 component subunit alpha, mitochondrial	PDA1	1
0.0943712	-0.00453715	2.6489e-62	7.62897	P16451	Pyruvate dehydrogenase complex protein X component, mitochondrial	PDX1	1
-0.0173732	0.778377	0	9.28794	P16474	78 kDa glucose-regulated protein homolog	KAR2	1
-0.0442557	-0.0343967	0	9.97227	P16521	Elongation factor 3A	YEF3	2
0.563353	0.621337	4.3744e-121	7.86836	P16547	Mitochondrial outer membrane protein OM45	OM45	1
0.0234682	0.218099	2.3546e-141	8.81836	P16550	Protein APA1;5,5-P-1,P-4-tetraphosphate phosphorylase;ADP-sulfurylase	APA1	1
0.0342158	-0.00044731	7.3661e-235	8.08618	P16603	NADPH--cytochrome P450 reductase	NCP1	1
0.0129261	-0.0978415	9.0026e-50	7.76684	P16622	Ferrochelatase, mitochondrial	HEM15	1
0.0192037	-0.261881	0	8.49485	P16649	General transcriptional corepressor TUP1	TUP1	1
-0.0144122	0.00662125	0	9.51079	P16861	6-phosphofructokinase subunit alpha	PFK1	1
-0.0241204	0.0214797	0	9.31557	P16862	6-phosphofructokinase subunit beta	PFK2	1
0.24062	-1.37628	4.7203e-05	6.28158	P17064	Purine-cytosine permease FCY2	FCY2	1
-0.015068	0.248413	4.4384e-11	6.64903	P17065	Rab guanine nucleotide exchange factor SEC2	SEC2	1
-0.0634393	-0.0905725	6.6354e-227	8.08293	P17076	60S ribosomal protein L8-A	RPL8A	1
-0.0169352	-0.158607	3.4327e-161	7.71589	P17106	Centromere-binding protein 1	CBF1	1
0.0164963	-0.0454463	0	9.6374	P17255	V-type proton ATPase catalytic subunit A;Endonuclease PI-SceI	VMA1	1
-0.0852977	-0.0227421	2.1404e-30	8.20322	P17423	Homoserine kinase	THR1	1
0.0567222	0.15004	9.2378e-248	8.663	P17505	Malate dehydrogenase, mitochondrial	MDH1	1
0.033652	0.00561564	0	9.21018	P17536	Tropomyosin-1	TPM1	1
0.0234682	0.0133551	7.704e-187	8.3978	P17555	Adenylyl cyclase-associated protein	SRV2	1
-0.185064	-0.802738	0.0021685	6.55973	P17558	37S ribosomal protein PET123, mitochondrial	PET123	1
-0.0782285	0.041243	1.646e-16	6.27756	P17629	THO complex subunit HPR1	HPR1	1
0.218223	0.062398	5.0947e-82	7.94769	P17649	4-aminobutyrate aminotransferase	UGA1	1
0.177599	0.29725	2.7492e-08	7.87955	P17695	Glutaredoxin-2, mitochondrial	GRX2	1
0.238053	0.508834	1.1917e-175	8.96667	P17709	Glucokinase-1	GLK1	1
-0.0233724	0.098689	6.8537e-68	7.24859	P17883	Superkiller protein 3	SKI3	1
-0.0519972	-0.441105	9.5205e-52	6.87501	P17890	DNA-directed RNA polymerase III subunit RPC7	RPC31	1
0.65361	0.236952	4.0673e-104	8.12804	P17891	Clathrin light chain	CLC1	1
0.0880058	0.063779	0	9.36361	P17967	Protein disulfide-isomerase	PDI1	1
0.0360461	0.103128	7.3878e-175	8.98234	P18239	ADP,ATP carrier protein 2	PET9	2
2.01453	-0.39498	0.004417	6.30963	P18412	Ty transcription activator TEC1	TEC1	1
0.281906	-0.157721	5.9832e-13	6.3799	P18480	SWI/SNF chromatin-remodeling complex subunit SNF5	SNF5	1
0.381837	0.612966	2.0821e-93	7.85317	P18544	Acetylornithine aminotransferase, mitochondrial	ARG8	1
-0.0151992	0.0321009	6.17e-111	8.60305	P18562	Uracil phosphoribosyltransferase	FUR1	1
-0.0480989	-0.00678214	2.566e-162	7.95767	P18759	Vesicular-fusion protein SEC18	SEC18	1
0.118626	0.222063	2.4864e-08	7.29208	P18851	Guanine nucleotide-binding protein subunit beta	STE4	1
-0.0881167	0.183963	1.4042e-17	6.33341	P18852	Guanine nucleotide-binding protein subunit gamma	STE18	1
-0.139697	-0.0553215	0.00089	6.85575	P18888	Transcription regulatory protein SNF6	SNF6	1
0.384713	0.705049	3.1233e-67	7.85134	P18899	Stress protein DDR48	DDR48	1
-0.0957278	-0.0981503	1.5838e-12	6.52521	P18962	Dipeptidyl aminopeptidase B	DAP2	1
0.016211	-0.327041	2.1399e-12	6.45176	P18963	Inhibitory regulator protein IRA1	IRA1	1
0.169155	0.236217	1.6541e-18	7.53401	P19073	Cell division control protein 42	CDC42	1
-0.0285429	0.0150693	0	9.68523	P19097	Fatty acid synthase subunit alpha;Acyl carrier;3-oxoacyl-[acyl-carrier-protein] reductase;3-oxoacyl-[acyl-carrier-protein] synthase	FAS2	1
0.426855	0.492417	0.00013599	5.83958	P19158	Inhibitory regulator protein IRA2	IRA2	1
0.0361869	0.0546401	1.0589e-114	7.30203	P19262	Dihydrolipoyllysine-residue succinyltransferase component of 2-oxoglutarate dehydrogenase complex, mitochondrial	KGD2	1
0.114234	0.0568609	2.5652e-228	9.51272	P19358	S-adenosylmethionine synthase 2	SAM2	1
-0.110246	-0.199123	0	9.07324	P19414	Aconitate hydratase, mitochondrial	ACO1	1
-0.00028853	-0.0568213	1.0559e-24	7.30623	P19454	Casein kinase II subunit alpha	CKA2	1
-0.0721035	0.063641	8.004e-196	7.9002	P19524	Myosin-2	MYO2	1
-0.461939	0.152768	4.5997e-05	6.64962	P19658	Exocyst complex component EXO70	EXO70	1
0.282855	0.0187766	6.6444e-21	6.69772	P19659	Mediator of RNA polymerase II transcription subunit 15	GAL11	1
-0.0865533	0.173383	7.0476e-16	6.99846	P19812	E3 ubiquitin-protein ligase UBR1	UBR1	1
-0.00112572	-0.318362	1.5775e-21	6.99583	P19880	AP-1-like transcription factor YAP1	YAP1	1
-0.078518	-0.107477	4.2876e-34	7.68343	P19881	4-nitrophenylphosphatase	PHO13	1
0.00201835	0.195726	0	9.5698	P19882	Heat shock protein 60, mitochondrial	HSP60	1
-0.192464	0.0292761	6.7304e-11	6.70351	P20049	Prephenate dehydrogenase [NADP(+)]	TYR1	1
0.0319598	-0.224688	3.3899e-41	8.19607	P20051	Dihydroorotase	URA4	1
0.0867838	0.224411	5.6977e-12	6.31031	P20053	U4/U6 small nuclear ribonucleoprotein PRP4	PRP4	1
0.504773	0.201885	1.2947e-14	8.57591	P20081	FK506-binding protein 1	FPR1	1
-0.0304719	-0.100314	2.8233e-09	7.2819	P20095	Pre-mRNA-splicing factor ATP-dependent RNA helicase-like protein PRP2	PRP2	1
0.0590784	0.107152	2.6204e-36	7.58908	P20107	Zinc/cadmium resistance protein	ZRC1	1
-0.0478155	0.00360232	6.7073e-187	8.08661	P20424	Signal recognition particle subunit SRP54	SRP54	1
0.0784732	-0.127967	3.0511e-13	7.68595	P20433	DNA-directed RNA polymerase II subunit RPB4	RPB4	1
-0.0384952	-0.105504	6.1502e-100	7.50519	P20434	DNA-directed RNA polymerases I, II, and III subunit RPABC1	RPB5	1
0.0440444	-0.0778935	0.00025243	7.10762	P20435	DNA-directed RNA polymerases I, II, and III subunit RPABC2	RPO26	1
-0.0244139	-0.0152138	7.4013e-38	7.08902	P20436	DNA-directed RNA polymerases I, II, and III subunit RPABC3	RPB8	1
-0.0717244	-0.0369846	4.5066e-142	7.88983	P20447	ATP-dependent RNA helicase DBP3	DBP3	1
0.0378742	-0.242618	4.5819e-25	7.15372	P20448	ATP-dependent RNA helicase HCA4	HCA4	1
-0.00281604	-0.0306782	1.9913e-290	8.71126	P20449	ATP-dependent RNA helicase DBP5	DBP5	1
0.0164963	-0.028587	1.9277e-147	8.43455	P20459	Eukaryotic translation initiation factor 2 subunit alpha	SUI2	1
0.0768327	-0.524687	3.2723e-12	6.78971	P20484	Protein MAK11	MAK11	1
0.0251707	0.0551957	6.1757e-57	7.5434	P20485	Choline kinase	CKI1	1
-0.0394735	-0.239021	1.7854e-19	7.44171	P20486	Cyclin-dependent kinases regulatory subunit	CKS1	1
-0.0127519	0.368377	1.9069e-09	7.18554	P20604	Serine/threonine-protein phosphatase PP1-1	SIT4	1
0.095722	0.125916	4.8716e-95	8.54856	P20606	Small COPII coat GTPase SAR1	SAR1	1
0.369606	0.271306	3.4799e-05	5.98275	P20795	Vacuolar protein sorting-associated protein 33	VPS33	1
0.0353423	0.0531114	3.6692e-150	8.3265	P20967	2-oxoglutarate dehydrogenase, mitochondrial	KGD1	1
0.323428	-0.114582	3.1988e-121	7.86255	P21147	Acyl-CoA desaturase 1	OLE1	1
-0.081049	-0.00903064	3.18e-10	6.94055	P21182	S-adenosylmethionine decarboxylase proenzyme;S-adenosylmethionine decarboxylase alpha chain;S-adenosylmethionine decarboxylase beta chain	SPE2	1
-0.171125	-0.199835	1.0124e-05	8.20466	P21192	Metallothionein expression activator	ACE2	1
0.0601858	-0.0288814	2.2237e-49	7.99031	P21242	Proteasome component C1	PRE10	1
-0.000245268	0.0394191	2.5788e-85	8.17589	P21243	Proteasome component C7-alpha	SCL1	1
0.00417777	0.103128	3.9511e-39	8.06134	P21264	Phosphoribosylaminoimidazole carboxylase	ADE2	1
-0.034574	-0.152885	1.2317e-259	7.90652	P21304	Periodic tryptophan protein 1	PWP1	1
0.427928	0.35321	0.0009638	7.2075	P21306	ATP synthase subunit epsilon, mitochondrial	ATP15	1
0.0908535	0.0615688	1.7099e-30	7.18193	P21375	Osmotic growth protein 1	OSM1	1
0.0223323	0.00791302	1.1441e-123	8.37218	P21524	Ribonucleoside-diphosphate reductase large chain 1	RNR1	2
-0.108099	-0.144552	5.946e-60	7.69725	P21538	DNA-binding protein REB1	REB1	2
0.162468	-0.00946622	7.607e-30	7.21764	P21560	Protein CBP3, mitochondrial	CBP3	1
0.0402613	0.101247	4.42e-236	8.63477	P21576	Vacuolar protein sorting-associated protein 1	VPS1	1
0.075738	0.0762854	1.2052e-24	7.96163	P21734	Ubiquitin-conjugating enzyme E2 1	UBC1	1
0.013641	0.0486547	1.8801e-09	6.78793	P21771	37S ribosomal protein S28, mitochondrial	MRPS28	1
-0.444949	-0.432727	6.9291e-19	7.0304	P21801	Succinate dehydrogenase [ubiquinone] iron-sulfur subunit, mitochondrial	SDH2	1
-0.0250889	-0.0692702	1.4681e-18	7.8515	P21827	Guanine nucleotide exchange factor SRM1	SRM1	1
-0.09525	0.0480967	7.8699e-23	6.6965	P21951	DNA polymerase epsilon catalytic subunit A	POL2	1
-0.0436459	-0.206845	0	8.93982	P21954	Isocitrate dehydrogenase [NADP], mitochondrial	IDP1	1
0.213876	-0.138664	4.0619e-12	6.70345	P21957	Transcriptional repressor OPI1	OPI1	1
-0.0162348	0.033652	1.54e-73	8.09857	P21965	Protein kinase MCK1	MCK1	1
0.283211	-0.075216	0.00038771	6.50567	P22007	Protein farnesyltransferase subunit beta	RAM1	1
0.0532504	-0.0667598	2.0774e-07	7.85433	P22082	Transcription regulatory protein SNF2	SNF2	1
-0.905683	-0.543846	5.6213e-10	6.91582	P22133	Malate dehydrogenase, cytoplasmic	MDH2	1
0.221939	0.209141	7.8339e-07	6.4838	P22135	Protein ATP12, mitochondrial	ATP12	1
-0.189614	0.636079	0.0001448	7.26804	P22136	ATPase expression protein 2, mitochondrial	AEP2	1
-0.00869675	0.126709	0	8.87429	P22137	Clathrin heavy chain	CHC1	1
-0.0202526	0.0468402	1.4718e-263	8.1907	P22138	DNA-directed RNA polymerase I subunit RPA135	RPA135	1
-0.0924324	-0.0733022	3.8038e-10	7.6937	P22139	DNA-directed RNA polymerases I, II, and III subunit RPABC5	RPB10	1
0.123136	0.171079	1.0288e-16	7.81911	P22141	Proteasome component C11	PRE1	1
-0.0294997	-0.181215	5.116e-130	8.5732	P22146	1,3-beta-glucanosyltransferase GAS1	GAS1	1
-0.0184103	-0.0233871	0	8.54289	P22147	5-3 exoribonuclease 1	KEM1	1
-0.0609841	4.20453	0	9.19607	P22202	Heat shock protein SSA4	SSA4	1
0.0766959	-0.160073	2.009e-255	9.04048	P22203	V-type proton ATPase subunit E	VMA4	1
0.355242	0.30229	9.4797e-29	6.74729	P22211	Nitrogen permease reactivator protein	NPR1	1
0.0100636	0.0894982	2.3944e-55	7.54304	P22213	Protein SLY1	SLY1	1
0.138028	0.275245	2.0277e-39	7.08561	P22214	Protein transport protein SEC22	SEC22	1
-0.310987	-0.213454	1.7942e-25	7.94825	P22217	Thioredoxin-1	TRX1	1
-0.257804	0.00963388	7.6666e-07	6.3001	P22224	Exocyst complex component SEC15	SEC15	1
-0.00697059	-0.0851141	8.8661e-49	8.41412	P22276	DNA-directed RNA polymerase III subunit RPC2	RET1	1
0.00762616	0.0226164	4.3621e-46	7.72937	P22336	Replication factor A protein 1	RFA1	1
-0.0403337	-0.405662	2.6532e-06	6.37585	P22470	Protein SAN1	SAN1	1
-0.00920483	0.0564447	0	8.97176	P22515	Ubiquitin-activating enzyme E1 1	UBA1	1
-0.0362003	0.133169	2.0794e-14	6.98564	P22517	Calcium/calmodulin-dependent protein kinase II	CMK2	1
-0.0502783	-0.245318	2.9369e-116	7.38612	P22579	Transcriptional regulatory protein SIN3	SIN3	1
0.0180643	-0.131835	9.0602e-26	7.67956	P22696	Peptidyl-prolyl cis-trans isomerase ESS1	ESS1	1
0.144829	0.204141	1.9827e-111	9.0658	P22768	Argininosuccinate synthase	ARG1	1
-0.227945	-0.00691261	2.0556e-61	8.90566	P22803	Thioredoxin-2	TRX2	1
0.415326	0.189287	0.00033038	6.29872	P22855	Alpha-mannosidase	AMS1	1
-0.0207356	-0.0161034	1.8969e-134	7.50736	P22936	DNA-(apurinic or apyrimidinic site) lyase 1	APN1	1
0.655352	1.70394	1.202e-136	8.1941	P22943	12 kDa heat shock protein	HSP12	1
0.142348	0.427606	6.7206e-17	7.33335	P23180	Probable oxidoreductase AIM17	AIM17	1
-0.161056	0.117296	1.1337e-207	7.65368	P23201	Protein SPA2	SPA2	1
-0.0207941	0.131721	6.05e-210	9.29994	P23248	40S ribosomal protein S1-B	RPS1B	1
0.000721115	-0.0410905	3.7032e-227	9.40836	P23254	Transketolase 1	TKL1	1
-0.186065	0.198117	7.1965e-15	7.33602	P23287	Serine/threonine-protein phosphatase 2B catalytic subunit A1	CNA1	1
-0.0550816	0.311736	2.3822e-122	7.13697	P23291	Casein kinase I homolog 1	YCK1	1
0.0915306	0.0604624	3.5892e-206	7.42211	P23292	Casein kinase I homolog 2	YCK2	1
-0.0496809	-0.0631077	1.6222e-304	9.12594	P23301	Eukaryotic translation initiation factor 5A-1	HYP2	2
0.160017	0.489337	4.7405e-37	6.63769	P23337	Glycogen [starch] synthase isoform 1	GSY1	1
-0.0673945	-0.121016	1.3276e-154	8.82478	P23542	Aspartate aminotransferase, cytoplasmic	AAT2	1
-0.114566	0.0209111	2.2209e-153	7.77154	P23595;P23594	Serine/threonine-protein phosphatase PP2A-2 catalytic subunit;Serine/threonine-protein phosphatase PP2A-1 catalytic subunit	PPH22;PPH21	2
0.0458623	-0.0464293	0	8.19315	P23615	Transcription elongation factor SPT6	SPT6	1
-0.0402892	0.0106367	3.5802e-162	8.2923	P23638	Proteasome component Y13	PRE9	1
0.0786098	0.0201999	6.7054e-35	7.99125	P23639	Proteasome component Y7	PRE8	1
-0.016512	0.162468	1.989e-54	8.26095	P23641	Mitochondrial phosphate carrier protein	MIR1	1
0.00992034	-0.0297501	1.2604e-27	7.06322	P23642	Mannan polymerase I complex VAN1 subunit	VAN1	1
0.0528332	-0.0344854	1.689e-70	7.96556	P23644	Mitochondrial import receptor subunit TOM40	TOM40	1
-0.0441219	0.33182	1.0297e-18	7.84692	P23724	Proteasome component C5	PRE7	1
0.0462816	-0.142353	1.6117e-64	8.02514	P23776	Glucan 1,3-beta-glucosidase I/II	EXG1	1
0.000576887	-0.00348108	1.8397e-38	8.01038	P24000	60S ribosomal protein L24-B	RPL24B	1
-0.116426	-0.168447	1.1165e-63	7.62801	P24031;P00635;P35842;P38693	Constitutive acid phosphatase;Repressible acid phosphatase;Acid phosphatase PHO11;Acid phosphatase PHO12	PHO3;PHO5;PHO11;PHO12	4
-0.0175923	0.0399806	7.0273e-264	8.2385	P24276	Protein SSD1	SSD1	1
-0.027175	-0.101242	4.6997e-89	8.05732	P24279	DNA replication licensing factor MCM3	MCM3	1
0.00144204	0.00705191	8.7256e-102	8.54517	P24280	SEC14 cytosolic factor	SEC14	1
-0.288276	-0.0259259	4.9223e-12	6.93975	P24521	Phosphomevalonate kinase	ERG8	1
-0.0859407	-0.0838903	3.8058e-17	6.96082	P24583	Protein kinase C-like 1	PKC1	1
0.130931	-0.160669	4.0716e-146	8.50705	P24783	ATP-dependent RNA helicase DBP2	DBP2	1
0.0919367	0.059909	6.3989e-102	7.33842	P25037	Ubiquitin carboxyl-terminal hydrolase 1	UBP1	1
0.0213375	-0.173043	1.0994e-11	7.20453	P25039	Elongation factor G, mitochondrial	MEF1	1
-0.0143976	-0.0716486	5.4532e-48	7.3969	P25040	20S rRNA accumulation protein 4	TSR4	1
-0.0328314	-0.107555	2.3135e-24	7.78509	P25043	Proteasome component PUP1	PUP1	1
0.00690831	-0.0732871	3.4344e-27	7.5292	P25045	Serine palmitoyltransferase 1	LCB1	1
-0.0342933	0.1333	8.0074e-197	8.522	P25087	Sterol 24-C-methyltransferase	ERG6	1
-0.00381376	-0.025133	4.4039e-181	8.44025	P25293	Nucleosome assembly protein	NAP1	1
0.0102069	1.19818	5.5484e-165	8.90488	P25294	Protein SIS1	SIS1	1
0.067088	-0.147154	1.3239e-30	7.9303	P25296	Calcineurin subunit B	CNB1	1
-0.131724	0.589284	1.2423e-30	7.22199	P25298	mRNA 3-end-processing protein RNA14	RNA14	1
-0.27645	-0.276083	5.6471e-13	6.81697	P25299	mRNA 3-end-processing protein RNA15	RNA15	1
0.0736831	-0.102822	4.2409e-47	7.41122	P25303	DnaJ-related protein SCJ1	SCJ1	1
0.0650208	-0.0920172	1.9302e-05	6.54835	P25332	Probable ribokinase	RBK1	1
0.282025	0.14274	7.8296e-10	6.76132	P25339	Pumilio homology domain family member 4	PUF4	1
0.0329472	0.0720372	6.6214e-55	7.92647	P25342	Cell division control protein 10	CDC10	1
0.129613	0.0927488	1.4976e-146	7.93178	P25343	Reduced viability upon starvation protein 161	RVS161	1
0.219711	0.331361	1.1645e-44	8.45969	P25349	Flavoprotein-like protein YCP4	YCP4	1
0.135404	-0.10431	0.00016503	6.88595	P25355	Copper transport protein 86	CTR86	1
0.105946	-0.142115	6.0585e-11	6.65266	P25359	Exosome complex component RRP43	RRP43	1
0.00719549	-0.0274397	3.7464e-137	8.43236	P25367	[PIN+] prion protein RNQ1	RNQ1	1
0.269991	0.0531114	3.5023e-87	7.03068	P25369	LAS seventeen-binding protein 5	LSB5	1
-0.155052	0.217107	4.7726e-21	6.6714	P25371	Probable ATP-dependent permease	ADP1	1
0.234992	0.461424	2.3537e-16	7.46984	P25372	Thioredoxin-3, mitochondrial	TRX3	1
0.265437	0.34551	6.9984e-12	7.60172	P25373	Glutaredoxin-1	GRX1	1
-0.0991853	0.236952	3.9876e-18	7.57836	P25374	Cysteine desulfurase, mitochondrial	NFS1	1
0.102994	0.0363276	6.0909e-198	8.62364	P25375	Saccharolysin	PRD1	1
0.0123541	0.173767	0.0033849	7.89365	P25378	Rheb-like protein RHB1	RHB1	1
0.124063	-0.0656571	2.4815e-83	8.55622	P25379	Catabolic L-serine/threonine dehydratase;L-serine dehydratase;L-threonine dehydratase	CHA1	1
0.012068	-0.179825	5.2305e-34	6.78904	P25382	Ribosome assembly protein 4	RSA4	1
0.375067	0.142217	1.0179e-05	7.06662	P25385	Protein transport protein BOS1	BOS1	1
0.0612924	-0.150882	2.217e-251	8.01949	P25386	Intracellular protein transport protein USO1	USO1	1
-0.31475	-0.0610443	2.1818e-25	7.53417	P25441	DNA-directed RNA polymerase III subunit RPC4	RPC53	1
-0.037799	-0.00458063	6.138e-74	9.33786	P25443	40S ribosomal protein S2	RPS2	1
-0.0239737	0.0824301	6.7147e-45	7.51131	P25451	Proteasome component PUP3	PUP3	1
-0.0125627	0.372172	5.8535e-206	8.97403	P25491	Mitochondrial protein import protein MAS5	YDJ1	1
-0.257683	-0.918115	1.601e-61	6.23955	P25554	SAGA-associated factor 29	SGF29	1
-0.0634091	-0.171385	3.5934e-75	8.14947	P25555	Single-strand telomeric DNA-binding protein GBP2	GBP2	1
0.065848	0.00619029	1.0054e-06	6.44812	P25559	Sister chromatid cohesion protein DCC1	DCC1	1
0.158596	0.541911	3.6308e-26	6.99921	P25560	Protein RER1	RER1	1
-0.0482481	-0.0732567	3.055e-94	7.83694	P25567	RNA-binding protein SRO9	SRO9	1
-0.010643	0.513996	0.00024838	7.25696	P25572	Putative uncharacterized protein YCL042W		1
0.10017	0.309991	2.1524e-07	7.0486	P25574	ER membrane protein complex subunit 1	EMC1	1
-0.176772	-0.224132	0.00011076	7.3924	P25579	Laminarase-resistance protein LRE1	LRE1	1
-0.985016	-0.710449	0.0020204	6.74546	P25580	Protein PBN1	PBN1	1
0.0922074	-0.252982	1.1085e-09	7.24697	P25582	AdoMet-dependent rRNA methyltransferase SPB1	SPB1	1
-0.0069851	-0.356753	3.995e-15	7.40611	P25586	KRR1 small subunit processome component	KRR1	1
-0.164108	-0.514182	2.0787e-44	6.2284	P25588	Mediator of replication checkpoint protein 1	MRC1	1
-0.0787007	-0.132198	2.4662e-154	8.37486	P25605	Acetolactate synthase small subunit, mitochondrial	ILV6	1
0.263756	0.0377336	7.7141e-32	8.52171	P25617	Uncharacterized protein YCR016W		1
0.208143	0.369718	2.8403e-12	6.5768	P25618	Protein CWH43	CWH43	1
0.92964	6.85012	1.4757e-45	7.604	P25619	30 kDa heat shock protein	HSP30	1
0.0186342	0.0732718	5.3417e-98	7.59607	P25623	Suppressor of yeast profilin deletion	SYP1	1
-0.0570464	0.171079	3.8149e-07	6.66561	P25626	54S ribosomal protein IMG1, mitochondrial	IMG1	1
-0.142337	-0.106218	1.6113e-81	7.02584	P25627	Putative methyltransferase BUD23	BUD23	1
0.0272955	-0.212384	0	8.07544	P25631	Ankyrin repeat-containing protein YCR051W		1
0.0144981	0.00115371	8.4219e-13	7.01309	P25632	Chromatin structure-remodeling complex protein RSC6	RSC6	1
0.0368901	-0.00969855	5.1569e-77	7.61768	P25644	DNA topoisomerase 2-associated protein PAT1	PAT1	1
0.291014	-0.26304	1.3007e-07	6.46613	P25651	Monopolin complex subunit CSM1	CSM1	1
-0.0843797	0.159758	1.4032e-19	7.19008	P25654	UPF0587 protein YCR090C		1
-0.0183081	0.0440444	2.7711e-161	8.34453	P25655	General negative regulator of transcription subunit 1	CDC39	1
0.0422241	0.0402613	2.5379e-12	6.36717	P25659	Uncharacterized protein YCR076C		1
0.041243	-0.0365258	0	9.39428	P25694	Cell division control protein 48	CDC48	1
0.108357	0.0900404	2.6767e-24	8.34062	P25719	Peptidyl-prolyl cis-trans isomerase C, mitochondrial	CPR3	1
-0.0894515	-0.0105122	5.8383e-17	7.59813	P25847	DNA mismatch repair protein MSH2	MSH2	1
-0.0395328	-0.00249806	1.056e-130	9.57156	P26321	60S ribosomal protein L5	RPL5	1
-0.0773911	-0.0713455	0	9.25419	P26637	Leucine--tRNA ligase, cytoplasmic	CDC60	1
-0.393198	-0.295146	0.00073188	5.94682	P26725	Probable mannosyltransferase YUR1	YUR1	1
0.151859	-0.0925248	1.9413e-135	7.47521	P26754	Replication factor A protein 2	RFA2	1
0.116232	-0.0640877	1.1124e-71	7.88091	P26755	Replication factor A protein 3	RFA3	1
-0.0401111	-0.0749576	1.4502e-117	9.29416	P26783	40S ribosomal protein S5	RPS5	1
-0.050876	-0.014383	5.8397e-101	9.33826	P26784	60S ribosomal protein L16-A	RPL16A	1
0.103128	-0.0366147	3.1215e-63	9.0515	P26785	60S ribosomal protein L16-B	RPL16B	1
-0.00502936	0.0448837	8.24e-45	8.96239	P26786	40S ribosomal protein S7-A	RPS7A	1
0.10017	0.196859	1.8471e-32	7.24942	P26793	Flap endonuclease 1	RAD27	1
-0.123732	-0.0377545	1.4546e-13	6.93748	P27351	AP-2 complex subunit beta	APL1	1
0.0709388	0.0673633	1.9518e-35	7.04778	P27466	Calcium/calmodulin-dependent protein kinase I	CMK1	1
0.207393	0.494876	1.1533e-169	7.98194	P27472	Glycogen [starch] synthase isoform 2	GSY2	1
0.0446039	-0.12078	0	8.6372	P27476	Nuclear localization sequence-binding protein	NSR1	1
-0.376451	0.245617	3.5753e-06	6.2824	P27515	Uridine kinase	URK1	1
-0.0205745	0.107018	2.639e-47	8.07419	P27614	Carboxypeptidase S	CPS1	1
-0.0321084	0.0130691	1.2454e-74	8.16227	P27616	Phosphoribosylaminoimidazole-succinocarboxamide synthase	ADE1	1
0.196733	-0.304541	2.7922e-81	7.047	P27637	Bud site selection protein 14	BUD14	1
-0.00359677	0.0274371	1.4713e-125	8.28432	P27692	Transcription elongation factor SPT5	SPT5	1
0.345737	-0.0837833	3.1236e-05	5.67657	P27705	Regulatory protein MIG1	MIG1	1
-0.104093	-0.0976253	1.3373e-57	7.48392	P27809	Glycolipid 2-alpha-mannosyltransferase	KRE2	1
-0.0974401	-0.24064	2.4828e-15	7.6858	P27810	Alpha-1,2 mannosyltransferase KTR1	KTR1	1
-0.26048	-0.121628	8.7562e-18	7.41115	P27882	Mitochondrial FAD-linked sulfhydryl oxidase ERV1	ERV1	1
0.0913952	0.0450235	2.2048e-33	6.83252	P27929	37S ribosomal protein NAM9, mitochondrial	NAM9	1
0.132379	-0.0201356	1.3612e-24	7.27736	P27999	DNA-directed RNA polymerase II subunit RPB9	RPB9	1
0.173383	-0.296828	2.047e-109	8.25343	P28000	DNA-directed RNA polymerases I and III subunit RPAC2	RPC19	1
0.225152	-0.0946491	4.2855e-13	6.96909	P28007	H/ACA ribonucleoprotein complex subunit 1	GAR1	1
0.0568609	0.0716254	1.8587e-11	6.82253	P28239	Inorganic pyrophosphatase, mitochondrial	PPA2	1
0.0468402	-0.0861704	1.4691e-153	8.672	P28241	Isocitrate dehydrogenase [NAD] subunit 2, mitochondrial	IDH2	1
-0.00093804	-0.101799	2.6534e-96	8.5475	P28272	Dihydroorotate dehydrogenase (fumarate)	URA1	1
-0.113177	-0.0429918	4.0822e-56	7.6992	P28273	5-oxoprolinase	OXP1	1
-0.182983	-0.0547818	1.5854e-284	8.4595	P28274	CTP synthase 1	URA7	1
-0.0116316	-0.0558612	9.9062e-46	7.7727	P28319	Cell wall protein CWP1	CWP1	1
-0.232633	-0.242618	2.0967e-05	6.35803	P28320	Protein CWC16	YJU2	1
-0.0461909	0.0333701	6.181e-34	7.33963	P28321	Monoglyceride lipase	YJU3	1
0.0695647	-0.0427094	4.0536e-93	7.88675	P28495	F-actin-capping protein subunit alpha	CAP1	1
-0.00473979	0.0877344	4.883e-18	7.06198	P28496	Sphingosine N-acyltransferase LAC1	LAC1	1
0.0561673	0.27453	2.7676e-06	6.83637	P28625	Protein YIM1	YIM1	1
0.139339	0.109294	1.8468e-112	8.12564	P28707	Co-chaperone protein SBA1	SBA1	1
-0.122067	-0.12956	9.5213e-178	8.75044	P28777	Chorismate synthase	ARO2	1
0.0350608	-0.108861	9.6065e-47	7.78378	P28789	Porphobilinogen deaminase	HEM3	1
-0.0150535	0.0651587	1.656e-92	8.484	P28834	Isocitrate dehydrogenase [NAD] subunit 1, mitochondrial	IDH1	1
-0.139093	0.507414	3.0471e-16	7.81176	P29029	Endochitinase	CTS1	1
-0.18061	-0.311703	7.5685e-53	6.96813	P29055	Transcription initiation factor IIB	SUA7	1
-0.0712393	-0.161928	1.4499e-45	6.6729	P29295	Casein kinase I homolog HRR25	HRR25	1
0.0172092	0.126841	1.1635e-302	8.47139	P29311	Protein BMH1	BMH1	1
-0.0740917	-0.0380064	2.3109e-223	9.57941	P29453	60S ribosomal protein L8-B	RPL8B	1
-0.113973	-0.323534	8.2581e-35	7.28276	P29468	Poly(A) polymerase	PAP1	1
0.12618	0.091666	7.3956e-15	6.80762	P29469	DNA replication licensing factor MCM2	MCM2	1
0.0234682	-0.0172857	2.3569e-54	7.28847	P29478	Signal recognition particle subunit SEC65	SEC65	1
-0.0985828	-0.134034	1.0738e-19	8.15585	P29496	Minichromosome maintenance protein 5	MCM5	1
0.0333701	0.0315363	3.5497e-257	8.98442	P29509	Thioredoxin reductase 1	TRR1	2
-0.0247954	0.0568609	2.1644e-160	8.52595	P29547	Elongation factor 1-gamma 1	CAM1	1
0.101784	-0.148193	1.2562e-37	6.80625	P29703	Protein farnesyltransferase/geranylgeranyltransferase type-1 subunit alpha	RAM2	1
0.138945	0.361319	3.9671e-81	7.82911	P29704	Squalene synthase	ERG9	1
0.0129261	-0.0253826	3.5931e-65	8.72334	P29952	Mannose-6-phosphate isomerase	PMI40	1
0.070252	0.062398	1.4943e-34	7.76403	P30605	Myo-inositol transporter 1	ITR1	1
0.163628	0.344942	3.8391e-164	8.73957	P30624	Long-chain-fatty-acid--CoA ligase 1	FAA1	1
0.10608	0.187894	1.7213e-22	7.54985	P30656	Proteasome component PRE2	PRE2	1
0.0843364	0.173383	4.5461e-45	7.74621	P30657	Proteasome component PRE4	PRE4	1
-0.211916	-0.552728	1.8599e-58	7.33082	P30665	DNA replication licensing factor MCM4	MCM4	1
0.301119	0.0970714	2.3263e-110	7.42403	P30771	ATP-dependent helicase NAM7	NAM7	1
-0.109219	0.201258	1.6948e-118	8.16915	P30822	Exportin-1	CRM1	1
0.067501	-0.302244	1.7265e-60	8.2274	P30902	ATP synthase subunit d, mitochondrial	ATP7	1
-0.310075	-0.190602	1.1425e-11	6.17586	P31115	tRNA pseudouridine(38/39) synthase	DEG1	1
0.0246034	0.0632269	1.9034e-165	8.9099	P31116	Homoserine dehydrogenase	HOM6	1
0.122209	0.0153548	4.3921e-182	8.98083	P31373	Cystathionine gamma-lyase	CYS3	1
0.447949	0.721854	2.9424e-06	5.45655	P31374	Serine/threonine-protein kinase PSK1	PSK1	1
-0.083019	0.0886844	9.5097e-49	6.57385	P31381	Nucleoside transporter FUN26	FUN26	1
-0.104744	0.0499095	1.7711e-47	7.89025	P31382	Dolichyl-phosphate-mannose--protein mannosyltransferase 2	PMT2	2
0.0878702	0.215616	4.8647e-65	7.80429	P31383	Protein phosphatase PP2A regulatory subunit A	TPD3	1
0.143524	0.106348	1.2194e-16	6.75916	P31384	Glucose-repressible alcohol dehydrogenase transcriptional effector	CCR4	1
-0.030413	-0.30643	8.7921e-12	6.69463	P31385	Transcriptional regulatory protein DEP1	DEP1	1
0.0106367	0.00690831	2.6782e-264	8.51574	P31412	V-type proton ATPase subunit C	VMA5	1
0.0786098	1.95505	0	9.5604	P31539	Heat shock protein 104	HSP104	1
0.320889	0.469052	2.3854e-153	8.40686	P31688	Trehalose-phosphatase	TPS2	1
-0.100298	-0.100716	6.0269e-55	6.97185	P31755	Initiation-specific alpha-1,6-mannosyltransferase	OCH1	1
0.683113	0.403159	1.8634e-27	6.75868	P31787	Acyl-CoA-binding protein	ACB1	1
-0.0889757	-0.687358	5.3267e-18	6.41296	P32047	Protein MLF3	MLF3	1
-0.044717	0.0639171	0	8.43573	P32074	Coatomer subunit gamma	SEC21	1
-0.0815069	-0.0390287	7.0881e-49	7.75223	P32178	Chorismate mutase	ARO7	1
0.0629506	0.0274371	8.9071e-63	7.55266	P32179	3(2),5-bisphosphate nucleotidase	MET22	1
0.0970714	0.0172092	3.0482e-24	7.25105	P32191	Glycerol-3-phosphate dehydrogenase, mitochondrial	GUT2	1
0.010923	0.00201835	2.1427e-63	8.31981	P32263	Pyrroline-5-carboxylate reductase	PRO3	1
-0.159219	-0.11724	7.5382e-49	7.65488	P32264	Glutamate 5-kinase	PRO1	1
-0.0338796	-0.11688	2.0458e-20	6.91734	P32266	Dynamin-like GTPase MGM1, mitochondrial;Dynamin-like GTPase MGM1 large isoform;Dynamin-like GTPase MGM1 small isoform	MGM1	1
0.0765591	-0.302048	1.1227e-27	8.68223	P32288	Glutamine synthetase	GLN1	1
0.0579701	0.258459	8.8958e-19	7.502	P32316	Acetyl-CoA hydrolase	ACH1	1
0.0728604	0.147828	8.6786e-08	6.64186	P32317	Protein AFG1	AFG1	1
-0.0766454	-0.0321379	1.092e-75	7.61083	P32319	Vacuolar protein sorting/targeting protein VPS10	PEP1	1
-0.0317102	-0.00543473	0	10.0555	P32324	Elongation factor 2	EFT1	1
-0.000187559	0.0753272	3.7888e-179	8.73569	P32327	Pyruvate carboxylase 2	PYC2	1
-0.346078	-0.309646	5.8776e-12	6.8816	P32331	Carrier protein YMC1, mitochondrial	YMC1	1
-0.0754744	-0.104154	2.8054e-42	8.2029	P32332	Mitochondrial oxaloacetate transport protein	OAC1	1
0.0229004	-0.192348	6.8054e-06	6.41199	P32333	TATA-binding protein-associated factor MOT1	MOT1	1
0.138814	0.068602	2.4386e-20	7.11618	P32335	Protein MSS51, mitochondrial	MSS51	1
-0.204599	0.110631	1.2005e-84	7.63733	P32337	Importin subunit beta-3	PSE1	1
0.232292	0.365357	3.992e-48	7.07617	P32340	Rotenone-insensitive NADH-ubiquinone oxidoreductase, mitochondrial	NDI1	1
-0.01265	-0.148145	1.548e-09	7.27655	P32347	Uroporphyrinogen decarboxylase	HEM12	1
0.0751904	0.0460021	6.9615e-45	7.05204	P32349	DNA-directed RNA polymerase III subunit RPC3	RPC82	1
0.103128	0.166844	5.7347e-51	7.7606	P32352	C-8 sterol isomerase	ERG2	1
-0.1067	0.0172092	2.8586e-16	6.92487	P32353	C-5 sterol desaturase	ERG3	1
0.118626	0.679153	4.2263e-60	8.00621	P32356	Neutral trehalase	NTH1	2
-0.154779	-0.174426	3.2276e-12	6.61017	P32364	Kinesin-related protein SMY1	SMY1	1
0.0567222	0.0743684	1.3613e-220	8.05519	P32366	V-type proton ATPase subunit d	VMA6	1
-0.000173111	0.119954	1.254e-70	7.91557	P32368	Phosphoinositide phosphatase SAC1	SAC1	1
-0.0700121	-0.125494	2.8716e-130	8.25849	P32377	Diphosphomevalonate decarboxylase	MVD1	1
0.0614305	-0.00171784	4.0245e-119	8.39959	P32379	Proteasome component PUP2	PUP2	1
0.0540844	-0.0294408	7.9168e-22	7.07987	P32380	Spindle pole body component 110	SPC110	1
0.0487942	0.072586	9.0458e-63	8.04033	P32381	Actin-related protein 2	ARP2	1
0.0114957	0.138159	4.8584e-171	7.85577	P32386	ATP-dependent bile acid permease	YBT1	1
0.12499	0.0054719	1.6838e-41	8.00634	P32419	Malate dehydrogenase, peroxisomal	MDH3	1
-0.0649929	-0.105985	1.6161e-139	8.60453	P32445	Single-stranded DNA-binding protein RIM1, mitochondrial	RIM1	1
0.0203421	-0.172994	6.7479e-70	7.58906	P32447	Histone chaperone ASF1	ASF1	1
-0.166179	-0.0767063	2.387e-97	8.78153	P32449	Phospho-2-dehydro-3-deoxyheptonate aldolase, tyrosine-inhibited	ARO4	1
0.178746	0.105812	2.3096e-10	7.94906	P32451	Biotin synthase, mitochondrial	BIO2	1
0.232415	-0.0218923	1.7221e-25	6.82972	P32452	Putative prephenate dehydratase	PHA2	1
0.0900404	-0.0772997	3.4739e-16	7.09251	P32453	Protein ATP11, mitochondrial	ATP11	1
0.0651587	0.0805212	2.7037e-211	8.64542	P32454	Aminopeptidase 2, mitochondrial	APE2	1
-0.00249806	-0.138743	1.1069e-125	8.26764	P32457	Cell division control protein 3	CDC3	1
0.00863036	0.0132121	3.4062e-82	7.89365	P32458	Cell division control protein 11	CDC11	1
0.0167816	0.041243	1.5758e-09	6.94012	P32461	Diphthamide biosynthesis protein 2	DPH2	1
0.322274	0.416299	1.1567e-34	7.26644	P32463	Acyl carrier protein, mitochondrial	ACP1	1
0.204391	0.309293	7.9655e-39	7.52438	P32465	Low-affinity glucose transporter HXT1	HXT1	3
0.156655	0.264957	8.1107e-82	8.2058	P32466	Low-affinity glucose transporter HXT3	HXT3	2
0.0429245	-0.0201356	2.2488e-79	7.93078	P32468	Cell division control protein 12	CDC12	1
-0.174263	-0.00310513	6.6583e-25	7.84338	P32469	Diphthine synthase	DPH5	1
-0.0503531	-0.10883	1.7319e-172	9.27905	P32471	Elongation factor 1-beta	EFB1	1
0.0123541	-0.123418	2.3522e-05	7.11754	P32472	Peptidyl-prolyl cis-trans isomerase FPR2	FPR2	1
0.0455827	-0.0294113	3.8771e-112	8.62857	P32473	Pyruvate dehydrogenase E1 component subunit beta, mitochondrial	PDB1	1
0.0460021	0.0514416	7.2457e-81	7.72275	P32474	Protein disulfide-isomerase EUG1	EUG1	1
-0.228334	0.128689	1.9966e-40	7.5015	P32476	Squalene monooxygenase	ERG1	1
0.0963968	-0.0587734	1.0261e-15	7.07166	P32477	Glutamate--cysteine ligase	GSH1	1
0.168257	-0.118288	2.0493e-103	8.42938	P32478	Cell wall mannoprotein HSP150	HSP150	1
-0.0421448	-0.0785027	7.7695e-205	8.7411	P32481	Eukaryotic translation initiation factor 2 subunit gamma	GCD11	1
0.0835197	0.135798	4.683e-100	7.61749	P32485	Mitogen-activated protein kinase HOG1	HOG1	1
0.0593554	-0.627048	1.0634e-54	7.55251	P32486	Beta-glucan synthesis-associated protein KRE6	KRE6	1
-0.298939	-0.392857	4.9171e-25	6.62539	P32492	Myosin-4	MYO4	1
0.0180643	0.00158601	1.6361e-06	6.58985	P32494	Chromatin-remodeling complexes subunit NGG1	NGG1	1
0.105142	-0.0595099	1.559e-45	7.96824	P32496	26S proteasome regulatory subunit RPN12	RPN12	1
0.0335111	0.00100953	2.2689e-197	8.31524	P32497	Eukaryotic translation initiation factor 3 subunit C	NIP1	1
-0.121251	-0.224284	1.58e-219	8.01916	P32499	Nucleoporin NUP2	NUP2	1
-0.129797	0.0543624	4.6517e-48	7.80865	P32501	Translation initiation factor eIF-2B subunit epsilon	GCD6	1
0.139993	0.0942361	3.3325e-10	7.35397	P32502	Translation initiation factor eIF-2B subunit beta	GCD7	1
0.413811	-0.0243405	4.2582e-14	7.22575	P32505	Nuclear polyadenylated RNA-binding protein NAB2	NAB2	1
0.0124972	-0.012359	1.5937e-302	8.01899	P32521	Actin cytoskeleton-regulatory complex protein PAN1	PAN1	1
0.0302654	-0.185737	6.7967e-22	6.96744	P32523	Pre-mRNA-splicing factor 19	PRP19	1
0.269273	-0.485095	0.0001055	6.44067	P32524	Pre-mRNA-splicing factor PRP21	PRP21	1
-0.00109689	-0.0327429	3.3576e-215	8.66202	P32527	Zuotin	ZUO1	1
-0.308787	-0.417136	1.3112e-12	6.64627	P32528	Urea amidolyase;Urea carboxylase;Allophanate hydrolase	DUR1,2	1
-0.0276014	0.0106367	0	8.36076	P32558	FACT complex subunit SPT16	SPT16	1
0.0415233	-0.0763107	9.3051e-36	6.83051	P32561	Histone deacetylase RPD3	RPD3	1
0.0112093	-0.053344	3.8258e-180	8.15039	P32563	V-type proton ATPase subunit a, vacuolar isoform	VPH1	1
-0.0402002	0.0149266	1.8674e-100	8.2071	P32565	26S proteasome regulatory subunit RPN2	RPN2	1
-0.0474875	-0.0522067	6.4844e-114	7.29312	P32566	Cell wall assembly regulator SMI1	SMI1	1
-0.310486	-0.569329	1.5106e-23	6.17108	P32567	Phosphatidic acid phosphohydrolase 1	PAH1	1
-0.0579923	0.232047	5.279e-35	7.06513	P32568	Protein SNQ2	SNQ2	2
0.511164	-0.057707	1.7711e-07	6.68453	P32569	Mediator of RNA polymerase II transcription subunit 17	SRB4	1
0.31371	-0.0946645	4.371e-14	6.79892	P32570	Mediator of RNA polymerase II transcription subunit 22	SRB6	1
0.0378742	-0.0777869	0	9.40489	P32582	Cystathionine beta-synthase	CYS4	1
-0.0269251	-0.0346332	7.5923e-78	7.46866	P32583	Suppressor protein SRP40	SRP40	1
0.0594937	-0.0821787	3.8227e-09	8.14305	P32588	Nuclear and cytoplasmic polyadenylated RNA-binding protein PUB1	PUB1	1
-0.0334662	0.162081	0	9.66851	P32589	Heat shock protein homolog SSE1	SSE1	1
0.20063	0.64441	2.2682e-208	8.13523	P32590	Heat shock protein homolog SSE2	SSE2	1
-0.0596002	-0.332589	5.2578e-44	7.19811	P32591	SWI/SNF complex subunit SWI3	SWI3	1
-0.00756511	-0.349217	2.2609e-51	7.73414	P32597	Nuclear protein STH1/NPS1	STH1	1
0.0382958	-0.0438838	1.7736e-80	7.96005	P32598	Serine/threonine-protein phosphatase PP1-2	GLC7	1
0.0396999	0.154842	0	8.80283	P32599	Fimbrin	SAC6	1
-0.0539579	-0.178061	1.4078e-06	5.83818	P32600	Serine/threonine-protein kinase TOR2	TOR2	2
0.161952	-0.0194044	1.4205e-277	8.23832	P32602	Alpha-soluble NSF attachment protein	SEC17	1
-0.0827286	-0.110246	3.6477e-40	7.53923	P32608	Retrograde regulation protein 2	RTG2	1
-0.0267341	-0.223508	6.704e-15	8.05088	P32610	V-type proton ATPase subunit D	VMA8	1
-0.0861397	-0.0369254	6.135e-109	8.27885	P32614	Fumarate reductase		1
-0.0974556	-0.118962	3.2323e-38	7.74885	P32621	Guanosine-diphosphatase	GDA1	1
0.054779	-0.00485558	1.2433e-09	7.37205	P32623	Probable glycosidase CRH2	UTR2	1
0.369159	-0.0654911	2.8537e-06	7.22448	P32626	Enolase-phosphatase E1	UTR4	1
-0.0265724	-0.326516	9.0397e-158	8.54836	P32628	UV excision repair protein RAD23	RAD23	1
-0.0242965	-0.110324	1.552e-06	6.80854	P32629	Mannan polymerase II complex ANP1 subunit	ANP1	1
0.0560286	-0.0314889	3.2167e-09	6.28809	P32639	Pre-mRNA-splicing helicase BRR2	BRR2	1
0.0684644	-0.199222	0.00047788	6.52213	P32656	Cation transport regulator-like protein		1
0.204015	-0.269964	5.2089e-39	7.14314	P32657	Chromo domain-containing protein 1	CHD1	1
-0.0339239	-0.0446575	1.4524e-45	7.25626	P32660	Phospholipid-transporting ATPase DNF1	DNF1	1
-0.137156	0.31823	0.0033009	7.01853	P32768;P38894	Flocculation protein FLO1;Flocculation protein FLO5	FLO1;FLO5	2
0.115433	0.0723116	2.8913e-24	7.55581	P32769	Elongation factor 1 alpha-like protein	HBS1	1
-0.183802	0.0133551	1.2486e-39	7.98084	P32771	S-(hydroxymethyl)glutathione dehydrogenase	SFA1	1
-0.0448509	-0.155084	2.2017e-71	7.11106	P32774	Transcription initiation factor IIA subunit 2	TOA2	1
0.254957	0.131985	9.7299e-29	7.29321	P32775	1,4-alpha-glucan-branching enzyme	GLC3	1
-0.0767671	0.365469	4.1149e-07	7.80477	P32776	RNA polymerase II transcription factor B subunit 1	TFB1	1
0.268913	0.00158601	3.9432e-12	6.90375	P32783	mRNA cap guanine-N7 methyltransferase	ABD1	1
0.173639	-0.0385841	2.4507e-49	7.77569	P32787	Mitochondrial genome maintenance protein MGM101	MGM101	1
-0.133939	-0.0406453	3.9586e-128	7.95513	P32790	Actin cytoskeleton-regulatory complex protein SLA1	SLA1	1
0.15069	0.247563	4.4283e-16	6.70756	P32793	Protein YSC84	YSC84	1
-0.0450741	-0.0234164	9.886e-18	6.96134	P32794	ATPase family gene 2 protein	AFG2	1
0.0747794	-0.0971778	7.289e-54	7.3788	P32795	Mitochondrial inner membrane i-AAA protease supercomplex subunit YME1	YME1	1
0.0485151	0.067088	8.6451e-33	7.31775	P32798	Cobalt uptake protein COT1	COT1	1
-0.364496	0.0911243	0.00027127	6.64461	P32799	Cytochrome c oxidase subunit 6A, mitochondrial	COX13	1
-0.121486	-0.160685	8.4837e-56	7.61289	P32802	Transmembrane 9 superfamily member 1;Protein p24a	EMP70	1
-0.16707	-0.0290727	7.2545e-25	7.55617	P32803	Endosomal protein P24B	EMP24	1
0.218595	0.282736	1.3547e-20	7.47381	P32804	Zinc-regulated transporter 1	ZRT1	1
-0.114988	0.180657	1.8257e-09	6.64439	P32806	GTPase-activating protein GYP6	GYP6	1
0.105946	0.186754	5.7359e-05	6.28044	P32831	Negative growth regulatory protein NGR1	NGR1	1
-0.00702857	-0.283948	7.8982e-93	7.70363	P32832	Chromatin structure-remodeling complex subunit RSC7	NPL6	1
0.0343565	0.126709	9.6557e-54	8.94469	P32836;P32835	GTP-binding nuclear protein GSP2/CNR2;GTP-binding nuclear protein GSP1/CNR1	GSP2;GSP1	2
-0.0196529	-0.00940814	6.7256e-94	7.29855	P32843	Mitochondrial escape protein 2	YME2	1
0.162468	0.361881	1.5214e-06	6.64896	P32844	Exocyst complex component SEC6	SEC6	1
-0.0447616	-0.130176	5.9908e-92	7.92947	P32860	NifU-like protein, mitochondrial	NFU1	1
0.197614	0.291014	3.3606e-256	9.21402	P32861	UTP--glucose-1-phosphate uridylyltransferase	UGP1	1
-0.0827745	0.29725	3.8627e-07	6.64082	P32864	Rab proteins geranylgeranyltransferase component A	MRS6	1
0	-0.0892981	2.1315e-71	7.21323	P32867	Protein SSO1	SSO1	1
0.236707	-0.0983357	4.38e-16	6.96727	P32875	Lipoyl synthase, mitochondrial	LIP5	1
0.14991	-0.180773	5.9324e-87	7.54868	P32891	D-lactate dehydrogenase [cytochrome] 1, mitochondrial	DLD1	1
-0.00249806	-0.220766	6.6824e-55	7.29844	P32892	ATP-dependent RNA helicase DRS1	DRS1	1
-0.00610107	-0.0650986	2.9843e-154	8.14554	P32895	Ribose-phosphate pyrophosphokinase 1	PRS1	1
-0.0550816	0.0480967	1.6794e-73	7.76607	P32897	Mitochondrial import inner membrane translocase subunit TIM23	TIM23	1
-0.0148785	-0.00434903	1.9063e-53	7.31304	P32898	Mitochondrial presequence protease	CYM1	1
0.0596321	-0.25324	5.9429e-08	7.07067	P32899	U3 small nucleolar ribonucleoprotein protein IMP3	IMP3	1
0.249749	-0.448765	3.207e-07	6.22914	P32901	Peptide transporter PTR2	PTR2	1
0.0116388	0.105946	1.1286e-22	6.83709	P32902	37S ribosomal protein MRP4, mitochondrial	MRP4	1
-0.0129266	-0.0996336	4.4683e-09	6.83045	P32908	Structural maintenance of chromosomes protein 1	SMC1	1
0.115566	-0.103627	1.3404e-21	8.33742	P32909	Protein SMY2	SMY2	1
-0.118633	0.0197731	3.5916e-18	6.51582	P32910	DNA-directed RNA polymerase III subunit RPC6	RPC34	1
0.0100636	-0.0220974	3.2882e-36	7.89762	P32911	Eukaryotic translation initiation factor eIF-1	SUI1	1
0.0867838	-0.00446486	2.9914e-10	6.49664	P32913	Vacuolar protein sorting-associated protein 17	VPS17	1
0.0775164	0.269153	2.0072e-12	7.5669	P32915	Protein transport protein SEC61	SEC61	1
0.0639171	0.0890913	3.4145e-24	7.22922	P32916	Signal recognition particle receptor subunit alpha homolog	SRP101	1
0.0413831	-0.0320789	5.4588e-82	8.08436	P32939	GTP-binding protein YPT7	YPT7	1
-0.113848	-0.063379	2.7686e-126	7.7435	P33201	mRNA turnover protein 4	MRT4	1
-0.656172	-0.317319	1.0347e-07	6.15546	P33202	Ubiquitin fusion degradation protein 4	UFD4	1
-0.00362573	0.072586	9.5639e-09	7.71123	P33204	Actin-related protein 2/3 complex subunit 4	ARC19	1
-0.153093	-0.288452	4.6568e-12	6.70726	P33296	Ubiquitin-conjugating enzyme E2 6	UBC6	1
0.014641	-0.0642235	0	8.44881	P33297	26S protease regulatory subunit 6A	RPT5	1
0.0832474	-0.0167309	1.0195e-147	8.12701	P33298	26S protease regulatory subunit 6B homolog	RPT3	1
0.00360232	-0.0797982	3.4437e-98	8.25995	P33299	26S protease regulatory subunit 7 homolog	RPT1	1
-0.098691	0.10044	2.8472e-108	8.12408	P33302	Pleiotropic ABC efflux transporter of multiple drugs	PDR5	2
-0.0309729	0.113567	4.0088e-45	7.32369	P33307	Importin alpha re-exporter	CSE1	1
-0.248999	-0.271496	9.2323e-08	6.3737	P33309	Protein DOM34	DOM34	1
0.215368	-0.242789	5.1425e-17	6.374	P33310	ATP-dependent permease MDL1, mitochondrial	MDL1	1
0.202637	-0.0176799	7.0454e-16	6.28083	P33311	ATP-dependent permease MDL2, mitochondrial	MDL2	1
0.0485151	0.0187766	4.7036e-97	7.43619	P33313	Hsp70/Hsp90 co-chaperone CNS1	CNS1	1
-0.111617	-0.13957	8.1899e-13	6.34741	P33314	Inhibitory regulator protein BUD2/CLA2	BUD2	1
-0.137156	0.583904	3.8212e-05	7.60066	P33315	Transketolase 2	TKL2	1
-0.184949	-0.256425	5.0229e-06	7.09694	P33317	Deoxyuridine 5-triphosphate nucleotidohydrolase	DUT1	1
0.00129788	-0.0203404	4.2046e-207	8.09614	P33322	H/ACA ribonucleoprotein complex subunit 4	CBF5	1
0.217231	0.219834	2.0839e-27	6.72784	P33327	NAD-specific glutamate dehydrogenase	GDH2	1
0.00719549	-0.0611496	8.0119e-196	8.62673	P33330	Phosphoserine aminotransferase	SER1	1
0.0304067	-0.0221413	5.6945e-139	8.8081	P33331	Nuclear transport factor 2	NTF2	1
-0.744801	-0.0203258	2.9095e-12	6.0929	P33332	Exocyst complex component SEC3	SEC3	1
-0.0576769	0.266996	6.545e-14	7.45217	P33333	Probable 1-acyl-sn-glycerol-3-phosphate acyltransferase	SLC1	1
-0.0377693	0.00417777	4.9693e-167	7.79456	P33338	Protein SLA2	SLA2	1
-0.027028	0.167872	4.3676e-08	6.89291	P33339	Transcription factor tau 131 kDa subunit	TFC4	1
-0.230499	-0.00814535	2.4971e-300	8.12995	P33399	La protein homolog	LHP1	1
-0.0210429	0.0503276	2.6929e-69	7.73084	P33401	Phosphoglucomutase-1	PGM1	1
0.190804	2.07207	1.5106e-174	8.47702	P33416	Heat shock protein 78, mitochondrial	HSP78	1
0.125651	0.091666	1.6782e-10	6.89197	P33417	Intrastrand cross-link recognition protein	IXR1	1
-0.553532	0.24123	1.5902e-19	6.56976	P33418	Exportin-T	LOS1	1
0.269512	-0.0410015	3.3237e-12	6.53079	P33441	THO complex subunit MFT1	MFT1	1
0.0133551	0.0409626	2.8621e-207	8.618	P33442	40S ribosomal protein S1-A	RPS1A	1
-0.0854967	-0.0251477	9.9871e-88	8.09167	P33734	Imidazole glycerol phosphate synthase hisHF;Glutamine amidotransferase;Cyclase	HIS7	1
0.00733906	-0.155807	5.482e-72	7.36998	P33750	Protein SOF1	SOF1	1
-0.342268	-0.601256	8.2162e-23	6.41052	P33753	tRNA (uracil(54)-C(5))-methyltransferase	TRM2	1
0.0970714	-0.039859	4.3812e-10	7.46289	P33754	Translocation protein SEC66	SEC66	1
-0.191772	-0.125793	8.7343e-46	7.31666	P33755	Nuclear protein localization protein 4	NPL4	1
-0.730895	-0.685709	0.0022728	6.72948	P33759	37S ribosomal protein S5, mitochondrial	MRPS5	1
-0.0097131	-0.113473	3.0596e-77	7.65122	P33767	Dolichyl-diphosphooligosaccharide--protein glycosyltransferase subunit WBP1	WBP1	1
0.12499	0.104203	1.4394e-72	7.74335	P33775	Dolichyl-phosphate-mannose--protein mannosyltransferase 1	PMT1	1
-0.00488457	0.0903115	0	8.88642	P33892	Translational activator GCN1	GCN1	1
0.0207689	0.297602	2.5384e-25	6.99608	P34077	Nucleoporin NIC96	NIC96	1
-0.00440699	-0.3119	3.4537e-34	7.15709	P34078	Protein LTV1	LTV1	1
0.147958	0.144438	8.8687e-14	7.14532	P34087	DNA-directed RNA polymerase II subunit RPB7	RPB7	1
0.0396999	0.0723116	1.1917e-51	6.9134	P34110	Vacuolar protein sorting-associated protein 35	VPS35	1
0.127105	0.228357	1.8783e-14	6.458	P34111	Transcription factor tau 138 kDa subunit	TFC3	1
-0.0834164	-0.0127664	2.8128e-112	7.5467	P34160	Nuclear cap-binding protein complex subunit 1	STO1	1
0.108223	-0.0381544	1.1373e-19	6.53557	P34162	Mediator of RNA polymerase II transcription subunit 20	SRB2	1
-0.0455356	0.129481	4.8371e-09	7.67244	P34163	Sterol esterase TGL1	TGL1	1
-0.0188634	-0.0678632	0	8.87801	P34167	Eukaryotic translation initiation factor 4B	TIF3	1
-0.0444343	-0.198047	0	8.55936	P34216	EH domain-containing and endocytosis protein 1	EDE1	1
0.167101	0.0213375	1.492e-36	7.45885	P34217	RNA-binding protein PIN4	PIN4	1
-0.0142518	-0.0482929	7.7149e-06	7.20254	P34220	Deoxyribonuclease Tat-D		1
0.113567	0.222681	7.8327e-67	7.28634	P34221	Protein phosphatase 2C homolog 3	PTC3	1
-0.00174668	-0.00528998	3.8454e-07	7.12048	P34222	Peptidyl-tRNA hydrolase 2	PTH2	1
0.242206	0.00791302	2.1346e-280	8.19824	P34223	UBX domain-containing protein 1	SHP1	1
0.124461	0.257493	3.7866e-28	7.67053	P34227	Mitochondrial peroxiredoxin PRX1	PRX1	1
-0.0670922	0.147958	5.4464e-11	6.8384	P34232	mRNA transport regulator MTR2	MTR2	1
-0.09411	-0.133875	2.3323e-51	7.19507	P34237	Protein CASP	COY1	1
-0.107881	-0.216552	2.4519e-19	6.90784	P34241	Nucleolar pre-ribosomal-associated protein 1	URB1	1
0.0323829	0.23131	7.9966e-11	7.42103	P34243	DNA polymerase alpha-associated DNA helicase A	HCS1	1
0.00173014	-0.174752	2.7476e-09	6.43083	P34253	Protein KTI12	KTI12	1
0.00403388	-0.00765207	7.1926e-274	9.50893	P34730	Protein BMH2	BMH2	1
0.0543624	-0.0111663	0	9.63067	P34760	Peroxiredoxin TSA1	TSA1	1
-0.29078	-0.0844867	2.4124e-14	6.73163	P34761	Protein WHI3	WHI3	1
0.0564447	-0.164626	1.0711e-41	7.22567	P34909	General negative regulator of transcription subunit 4	MOT2	1
-0.170361	-0.164076	1.7255e-08	6.26705	P35056	Peroxisomal targeting signal receptor	PEX5	1
0.121546	0.0855606	3.6674e-24	6.89327	P35127	Ubiquitin carboxyl-terminal hydrolase YUH1	YUH1	1
0.0130691	0.0579701	2.4247e-91	8.46256	P35176	Peptidyl-prolyl cis-trans isomerase D	CPR5	1
-0.0711484	-0.411502	1.5864e-89	7.3467	P35178	Ribosomal RNA-processing protein 1	RRP1	1
0.0517201	-0.107415	1.359e-10	7.81273	P35180	Mitochondrial import receptor subunit TOM20	TOM20	1
0.0871912	0.0697022	0.0042299	5.73136	P35181	AP-1 complex subunit sigma-1	APS1	1
0.103934	0.0953169	7.4842e-11	6.99267	P35183	Protein AST1	AST1	2
-0.082194	-0.0460419	9.8336e-05	7.07646	P35184	Ribosome assembly protein SQT1	SQT1	1
0.136323	0.1137	1.6609e-108	7.75898	P35189	Transcription initiation factor TFIID subunit 14	TAF14	1
0.0614305	0.871686	1.4344e-96	7.55419	P35191	DnaJ homolog 1, mitochondrial	MDJ1	1
-0.295748	0.0840642	9.3223e-18	6.8	P35194	U3 small nucleolar RNA-associated protein 20	UTP20	1
-0.116067	0.673556	0.00010948	6.45205	P35196	Dehydrodolichyl diphosphate synthase RER2	RER2	1
0.0460021	-0.0923401	9.2404e-104	8.0782	P35197	ADP-ribosylation factor GTPase-activating protein GCS1	GCS1	1
0.0187766	0.0684644	3.0229e-58	7.58162	P35207	Antiviral helicase SKI2	SKI2	1
-0.168447	-0.219757	4.5429e-100	9.45103	P35691	Translationally-controlled tumor protein homolog	TMA19	1
0.0394191	0.0503276	0.00029205	7.10772	P35718	DNA-directed RNA polymerase III subunit RPC8	RPC25	1
0.129217	0.0708015	7.0822e-219	8.65334	P35719	Uncharacterized protein MRP8	MRP8	1
-0.0388509	-0.0938791	3.0009e-64	7.9725	P35732	RNA polymerase II degradation factor 1	DEF1	1
0.101919	-0.242362	7.2916e-12	6.02036	P35734	DASH complex subunit ASK1	ASK1	1
0.00129788	0.0611541	5.9102e-08	6.84068	P35817	Bromodomain-containing factor 1	BDF1	1
0.0791561	0.0900404	7.8817e-82	8.62194	P35844	Protein KES1	KES1	1
0.0199154	-0.0368367	1.8801e-21	7.00817	P35845	Oxysterol-binding protein homolog 1	SWH1	1
-0.0477112	-0.129939	1.4766e-43	9.32915	P35997;P38711	40S ribosomal protein S27-A;40S ribosomal protein S27-B	RPS27A;RPS27B	2
-0.0277779	-0.00721704	9.062e-24	6.56443	P36000	AP-1 complex subunit beta-1	APL2	1
-0.102481	0.0720372	1.4411e-39	7.04289	P36006	Myosin-3	MYO3	1
-0.0918173	0.747688	7.4897e-15	6.90402	P36007	Threo-3-hydroxyaspartate ammonia-lyase	SRY1	1
-0.0826522	0.00877379	4.5179e-126	8.79358	P36008	Elongation factor 1-gamma 2	TEF4	1
0.0680517	0.0526941	1.8759e-116	8.63991	P36010	Nucleoside diphosphate kinase	YNK1	1
-0.119432	-0.38225	2.8559e-166	8.36004	P36013	NAD-dependent malic enzyme, mitochondrial	MAE1	1
0.117562	0.139469	1.2424e-41	7.98743	P36015	Synaptobrevin homolog YKT6	YKT6	1
0.152248	0.0939657	1.1411e-74	7.5892	P36016	Heat shock protein 70 homolog LHS1	LHS1	1
0.15782	0.332164	2.3861e-85	7.8516	P36017	Vacuolar protein sorting-associated protein 21	VPS21	2
-0.0213211	-0.0116607	9.5274e-53	8.0167	P36018	GTP-binding protein YPT52	YPT52	1
-0.0476217	0.0112093	1.6618e-47	7.01098	P36024	Phosphopantothenoylcysteine decarboxylase subunit SIS2	SIS2	1
0.0156403	-0.00965501	3.856e-46	7.46057	P36036	RNA annealing protein YRA2	YRA2	1
0.0354831	-0.0262933	2.2471e-62	7.13897	P36037	Protein DOA1	DOA1	1
0.168514	0.0866479	2.9563e-108	7.07573	P36041	Protein EAP1	EAP1	1
0.00920381	-0.0586232	8.5454e-139	7.72401	P36046	Mitochondrial intermembrane space import and assembly protein 40	MIA40	1
0.275007	0.175173	1.8441e-155	8.05549	P36047	Protein phosphatase 1 regulatory subunit SDS22	SDS22	1
-0.0234164	-0.041432	1.665e-41	7.24783	P36049	rRNA-processing protein EBP2	EBP2	1
0.0299829	0.405992	1.5954e-06	6.6642	P36051	GPI ethanolamine phosphate transferase 1	MCD4	1
0.325732	0.0196308	5.2704e-19	6.22466	P36056	37S ribosomal protein S22, mitochondrial	RSM22	1
0.238665	0.305562	5.5549e-12	7.15241	P36059	ATP-dependent (S)-NAD(P)H-hydrate dehydratase		1
0.162597	0.143916	1.9186e-53	8.23157	P36060	NADH-cytochrome b5 reductase 2;NADH-cytochrome b5 reductase p34 form;NADH-cytochrome b5 reductase p32 form	MCR1	1
0.211511	0.0842003	1.1948e-14	6.55217	P36068	SWI5-dependent HO expression protein 2	SHE2	1
0.0282862	-0.501177	0.0015383	6.65358	P36069	Probable phosphomutase PMU1	PMU1	1
0.643671	0.512682	3.8017e-06	6.43656	P36080	Ribosomal RNA-processing protein 14	RRP14	1
0.101381	-0.140969	5.2734e-10	7.21293	P36081	Uncharacterized protein YKL077W	YKL077W	1
0.0669503	-0.604915	7.5106e-13	7.57797	P36088	Free methionine-R-sulfoxide reductase		1
0.107956	-0.0550966	3.532e-134	6.93078	P36100	Transcription initiation factor IIE subunit alpha	TFA1	1
0.0618453	-0.0805455	1.383e-55	7.31431	P36101	Uncharacterized protein YKL027W	YKL027W	1
0.222063	-0.215747	2.1318e-05	6.50189	P36104	COMPASS component SWD2	SWD2	1
-0.0453421	-0.0242377	5.9835e-41	8.95408	P36105	60S ribosomal protein L14-A	RPL14A	1
0.159758	0.070252	4.5064e-24	6.22776	P36106	Transcription factor BYE1	BYE1	1
0.0740944	0.0426443	9.579e-96	7.45699	P36112	Formation of crista junctions protein 1	FCJ1	1
0.00561564	0.116365	5.558e-86	7.78871	P36114	Mitochondrial outer membrane protein YKR018C	YKR018C	1
-1.33778	-0.00353892	3.5794e-08	6.37024	P36119	Uncharacterized protein YKR023W	YKR023W	1
0.168257	0.309991	2.8045e-05	6.33856	P36120	ATP-dependent RNA helicase DBP7	DBP7	1
-0.0282633	-0.279039	9.8568e-13	6.97562	P36121	DNA-directed RNA polymerase III subunit RPC5	RPC37	1
0.0913952	-0.169144	6.2803e-62	6.69789	P36123	SIT4-associating protein SAP190	SAP190	1
0.147176	0.162726	2.4981e-118	6.94654	P36135	Protein UTH1	UTH1	1
-0.122381	-0.14701	5.9924e-53	8.00087	P36136	Sedoheptulose 1,7-bisphosphatase	SHB17	1
-0.0037704	0.307545	9.9487e-42	7.4464	P36139	Protein PET10	PET10	1
-0.307733	0.224658	0.00014384	6.62047	P36141	Putative redox protein FMP46, mitochondrial	FMP46	1
0.140124	-0.0266165	3.5632e-05	6.90691	P36144	Ribosome biogenesis protein UTP30	UTP30	1
-0.0900656	-0.00711559	4.1955e-12	7.63615	P36145	Transcription initiation factor IIE subunit beta	TFA2	1
0.0565835	1.54839	4.9574e-05	6.08824	P36146	Protein LAS1	LAS1	1
-0.0216725	-0.0560112	5.0208e-37	7.21309	P36147	Presequence translocated-associated motor subunit PAM17, mitochondrial	PAM17	1
-0.00484117	0.47176	3.6343e-16	7.18384	P36148	Glycerol-3-phosphate O-acyltransferase 2	GPT2	1
0.243303	0.210389	2.91e-07	7.07372	P36149	Trafficking protein particle complex subunit BET3	BET3	1
0.222681	0.496718	2.7187e-13	6.52637	P36151	Uncharacterized protein YKR070W	YKR070W	1
0.0521377	-0.261812	2.2668e-34	7.6242	P36152	Fe-S cluster assembly protein DRE2	DRE2	1
-0.0829426	0.509949	3.4866e-12	7.27298	P36154	Altered inheritance rate of mitochondria protein 29	AIM29	1
0.130535	-0.0856957	1.1618e-09	7.33858	P36160	Ribosome biogenesis protein RPF2	RPF2	1
-0.114379	0.107956	2.7787e-49	7.26491	P36161	Nucleoporin NUP133	NUP133	1
-0.294986	0.212507	3.3017e-13	6.63334	P36165	Lipase 4	TGL4	1
-0.456089	0.00288247	0.00051375	6.27035	P36169	Suppressor of lethality of KEX2 GAS1 double null mutant protein 1	SKG1	1
0.0482362	0.0127832	2.3161e-116	8.64186	P36421	Tyrosine--tRNA ligase, cytoplasmic	TYS1	1
-0.11466	0.0630887	1.4405e-05	6.5333	P36516	54S ribosomal protein L3, mitochondrial	MRPL3	1
0.120352	0.0335111	8.2039e-29	6.85539	P36517	54S ribosomal protein L4, mitochondrial	MRPL4	1
0.453228	-0.315038	0.00033585	6.73718	P36519	54S ribosomal protein L7, mitochondrial	MRPL7	1
0.0812032	-0.124582	4.616e-71	7.08336	P36521	54S ribosomal protein L11, mitochondrial	MRPL11	1
0.242206	0.340277	4.1395e-11	7.09965	P36523	54S ribosomal protein L15, mitochondrial	MRPL15	1
0.0607391	-0.104713	3.3896e-10	6.50397	P36526	54S ribosomal protein L27, mitochondrial	MRPL27	1
-0.0261757	-0.223862	1.4465e-05	6.55955	P36527	54S ribosomal protein L28, mitochondrial	MRPL28	1
0.258459	-0.0902192	4.2621e-12	6.78853	P36528	54S ribosomal protein L17, mitochondrial	MRPL17	1
0.257976	-0.0551416	4.5336e-09	7.14473	P36534	54S ribosomal protein L40, mitochondrial	MRPL40	1
0.0381553	0.0126402	2.414e-149	7.95152	P36775	Lon protease homolog, mitochondrial	PIM1	1
0.308361	0.899485	6.0254e-124	8.60365	P37012	Phosphoglucomutase-2	PGM2	1
-0.075368	-0.026543	2.7951e-26	6.54309	P37254	Aminodeoxychorismate synthase	ABZ1	1
0.00776951	0.0526941	2.3717e-75	7.69422	P37262	6-phosphogluconolactonase-like protein 2	SOL2	1
-0.114644	-0.241885	2.157e-13	7.01026	P37263	UPF0743 protein YCR087C-A		1
0.308128	-0.219404	6.0921e-05	6.1917	P37267	Assembly factor CBP4	CBP4	1
-0.027719	-0.0196821	2.7882e-237	9.40391	P37291	Serine hydroxymethyltransferase, cytosolic	SHM2	1
-0.0318871	-0.0774825	1.7066e-248	8.75079	P37292	Serine hydroxymethyltransferase, mitochondrial	SHM1	1
0.072586	-0.107461	1.4407e-14	7.04798	P37296	V-type proton ATPase subunit a, Golgi isoform	STV1	1
0.1644	0.0454429	9.359e-08	7.06232	P37299	Cytochrome b-c1 complex subunit 10	QCR10	1
-0.0198431	-0.0509059	5.7331e-92	8.71765	P37302	Aminopeptidase Y	APE3	1
0.0132121	-0.0772541	2.6044e-140	8.69735	P37303	Low specificity L-threonine aldolase	GLY1	1
-0.127857	-0.0660648	1.6812e-58	8.10065	P37370	Verprolin	VRP1	1
0.242206	-0.147793	1.2484e-59	7.13656	P37838	Nucleolar protein 4	NOP4	1
-0.132689	-0.00511617	1.1966e-107	7.75115	P37898	Alanine/arginine aminopeptidase	AAP1	1
0.0440444	0.0451634	1.0583e-125	8.18432	P38009	Bifunctional purine biosynthesis protein ADE17;Phosphoribosylaminoimidazolecarboxamide formyltransferase;IMP cyclohydrolase	ADE17	1
-0.0292199	-0.0275426	3.7016e-74	9.43099	P38011	Guanine nucleotide-binding protein subunit beta-like protein	ASC1	1
0.0455827	0.237197	1.0024e-217	9.49525	P38013	Peroxiredoxin type-2	AHP1	1
-0.175175	-0.327819	2.6146e-16	6.67108	P38041	Protein BOB1	BOI1	1
-0.000981409	-0.0630022	3.0224e-48	9.03659	P38061	60S ribosomal protein L32	RPL32	1
0.0749164	-0.169793	3.5501e-70	7.24571	P38063	Ribose-phosphate pyrophosphokinase 4	PRS4	1
0.121148	0.0380147	6.7216e-39	6.52674	P38066	GTP cyclohydrolase-2	RIB1	1
0.168514	0.199876	3.7098e-26	6.56423	P38067	Succinate-semialdehyde dehydrogenase [NADP(+)]	UGA2	1
-0.19512	-0.0651439	2.6441e-31	7.57705	P38069	Alpha-1,2-mannosyltransferase MNN2	MNN2	1
0.236952	-0.0342933	0.00015426	5.82947	P38070	AGC kinase YPK3	YPK3	1
0.110229	0.0200577	1.7508e-59	7.98342	P38071	Enoyl-[acyl-carrier protein] reductase [NADPH, B-specific], mitochondrial	ETR1	1
0.128425	-0.121926	4.072e-19	7.39926	P38074	HNRNP arginine N-methyltransferase	HMT1	1
-0.0411499	0.0447438	4.0625e-71	8.21775	P38075	Pyridoxamine 5-phosphate oxidase	PDX3	1
-0.0160451	-0.000115405	5.3335e-80	8.279	P38077	ATP synthase subunit gamma, mitochondrial	ATP3	1
0.265437	1.54052	1.4059e-41	7.61031	P38079	Protein YRO2	YRO2	1
-0.00192009	0.132248	3.6412e-36	7.35449	P38080	Serine/threonine-protein kinase AKL1	AKL1	1
0.210015	0.213129	5.4208e-18	7.46202	P38081	Uncharacterized glycosyl hydrolase YBR056W		1
-0.0134798	-0.315379	6.2948e-11	6.53039	P38085	Valine/tyrosine/tryptophan amino-acid permease 1	TAT1	1
-0.0233871	-0.00837747	0	9.29594	P38088	Glycine--tRNA ligase 1, mitochondrial	GRS1	1
0.200881	0.0640551	3.0738e-29	7.31086	P38109	Putative serine carboxypeptidase YBR139W		1
-0.0305161	-0.45591	4.0821e-29	7.04571	P38112	ATP-dependent RNA helicase MAK5	MAK5	1
0.214	0.242328	1.1128e-20	7.12123	P38113	Alcohol dehydrogenase 5	ADH5	1
0.141433	0.161049	5.6836e-252	8.61232	P38115	D-arabinose dehydrogenase [NAD(P)+] heavy chain	ARA1	1
0.0268709	0.0858326	1.8202e-12	7.57454	P38116	ADP-ribosylation factor-like protein 1	ARL1	1
-0.993207	-1.26334	0.00012714	6.74408	P38120	37S ribosomal protein S9, mitochondrial	MRPS9	1
0.0492126	-0.0537483	1.0841e-29	6.78691	P38121	DNA polymerase alpha subunit B	POL12	1
0.0655723	0.292664	2.5781e-42	7.21352	P38129	Transcription initiation factor TFIID subunit 5	TAF5	1
-0.203967	-0.00028853	4.014e-17	7.03555	P38130	Probable mannosyltransferase KTR3	KTR3	1
-0.134034	-0.30902	7.8713e-43	7.17254	P38131	Probable mannosyltransferase KTR4	KTR4	1
-0.154843	-0.101846	9.0245e-30	6.88989	P38132	DNA replication licensing factor MCM7	MCM7	1
0.038998	0.032242	6.8183e-25	7.73792	P38137	Peroxisomal-coenzyme A synthetase	PCS60	1
0.173639	0.0844725	3.1988e-35	7.14016	P38138	Glucosidase 2 subunit alpha	ROT2	1
-0.0355496	-0.168593	2.123e-54	7.57194	P38143	Glutathione peroxidase 2	GPX2	1
0.0677764	0.00834347	3.4588e-145	7.61325	P38144	ISWI chromatin-remodeling complex ATPase ISW1	ISW1	1
-0.0147765	0.211386	4.1797e-71	7.00264	P38145	Riboflavin synthase alpha chain	RIB5	1
0.0706641	1.06523	0.0018385	7.77371	P38148	Dual specificity protein phosphatase PPS1	PPS1	1
0.0413831	0.0635029	6.2381e-09	8.14151	P38149	Probable di- and tripeptidase DUG2	DUG2	1
0.0231843	-0.0154326	3.3508e-06	6.28881	P38151	PAB1-binding protein 2	PBP2	1
0.0970714	-0.131266	1.2934e-37	6.62323	P38153	AP-3 complex subunit mu	APM3	1
0.445939	0.456386	0.00022942	6.27515	P38164	WD repeat-containing protein YBL104C		1
-0.144042	-0.147362	6.1263e-20	6.76275	P38165	Retrograde regulation protein 3	RTG3	1
0.276199	0.507922	8.7429e-08	7.03727	P38166	Protein transport protein SFT2	SFT2	1
0.0326651	-0.122193	1.1276e-16	6.48902	P38167	Protein ECM21	ECM21	1
0.0654344	0.0082	5.8233e-251	7.77988	P38174	Methionine aminopeptidase 2	MAP2	1
0.0535284	-0.309091	8.7004e-12	6.78578	P38175	37S ribosomal protein MRP21, mitochondrial	MRP21	1
0.0578315	0.109294	1.8629e-10	6.99344	P38181	Nucleoporin NUP170	NUP170	1
-0.00990192	-0.126927	8.9783e-54	6.37621	P38187	Ubiquitin carboxyl-terminal hydrolase 13	UBP13	1
0.0250288	-0.0478901	3.1358e-37	7.8479	P38197	UPF0001 protein YBL036C		1
0.0399806	0.100036	1.8637e-07	7.11019	P38198	Protein STU1	STU1	1
0.246955	-0.117412	3.5106e-113	7.90049	P38199	Heterogeneous nuclear rnp K-like protein 2	HEK2	1
-0.0148056	-0.0791427	1.0917e-46	7.67581	P38203	U6 snRNA-associated Sm-like protein LSm2	LSM2	1
0.00216244	-0.0301625	3.3595e-205	8.42285	P38205	Multisite-specific tRNA:(cytosine-C(5))-methyltransferase	NCL1	1
0.220578	-0.0401557	5.8341e-15	6.45034	P38208	Ribonucleases P/MRP protein subunit POP8	POP8	1
-0.235824	0.00891703	2.6176e-11	7.06748	P38217	Importin subunit beta-2	KAP104	1
-0.0252211	-0.00239685	9.9305e-226	9.04642	P38219	Uncharacterized GTP-binding protein OLA1	OLA1	1
0.00719549	0.321813	2.2919e-19	8.39936	P38221	Phosphatidate cytidylyltransferase	CDS1	1
0.385817	0.482332	2.646e-34	6.82059	P38225	Very long-chain fatty acid transport protein	FAT1	1
0.119555	0.166073	1.1163e-27	7.2583	P38230	Probable quinone oxidoreductase	ZTA1	1
0.20063	0.177981	3.2622e-34	7.52504	P38234	Protein RFS1	RFS1	1
0.20989	0.283329	7.1988e-88	7.52762	P38235	Uncharacterized protein YBR053C		1
0.042084	-0.277779	3.5029e-13	6.30436	P38236	Protein MUM2	MUM2	1
0.00719549	-0.0480989	3.8385e-11	6.53442	P38237	Ubiquitin carboxyl-terminal hydrolase 14	UBP14	1
0.134747	0.194087	2.7661e-06	6.91083	P38238	tRNA (cytidine(32)/guanosine(34)-2-O)-methyltransferase	TRM7	1
0.591009	-0.427479	2.4629e-31	5.97824	P38239	Uncharacterized RING finger protein YBR062C		1
-0.0216725	-0.00879832	2.3952e-05	6.64725	P38247	Protein SLM4	SLM4	1
0.0441843	0.0754641	4.0158e-47	8.65908	P38248	Cell wall protein ECM33	ECM33	1
-0.036082	0.0167816	0	8.65256	P38249	Eukaryotic translation initiation factor 3 subunit A	RPG1	1
-0.01552	0.31371	1.2239e-149	7.66828	P38250	Increased sodium tolerance protein 2	IST2	1
0.0655723	0.131063	8.6265e-19	6.60676	P38251	Replication factor C subunit 5	RFC5	1
0.0394191	-0.0131159	9.12e-58	7.17205	P38254	Probable tubulin--tyrosine ligase PBY1	PBY1	1
-0.256459	-0.0837985	7.1098e-05	6.81466	P38255	Transcriptional regulatory protein RXT2	RXT2	1
0.0553346	0.182947	2.4744e-10	6.74226	P38256	Uncharacterized protein YBR096W		1
-0.0326395	2.29255	8.5118e-70	8.23626	P38260	Hsp70 nucleotide exchange factor FES1	FES1	1
-0.021365	-0.204516	8.3474e-08	7.558	P38262	SIR4-interacting protein SIF2	SIF2	1
0.129745	0.105276	4.2269e-29	8.2351	P38264	Inorganic phosphate transport protein PHO88	PHO88	1
0.0606008	-0.225953	2.3169e-72	7.15612	P38272	SWI5-dependent HO expression protein 3	SHE3	1
-0.291875	0.225028	3.5997e-18	6.53442	P38276	UPF0303 protein YBR137W		1
0.188654	0.104739	8.1345e-19	7.0916	P38281	Actin patches distal protein 1	APD1	1
0.193078	0.166715	5.7153e-60	7.5321	P38286	3-ketoacyl-CoA reductase	IFA38	1
0.00446549	0.243669	5.0525e-114	8.11297	P38288	Protein TOS1	TOS1	1
0.0082	0.13829	2.4619e-80	8.15788	P38295	Medium-chain fatty acid ethyl ester synthase/esterase 2	EHT1	1
0.124593	-0.041046	1.7616e-06	6.82932	P38301	GCR1-dependent translation factor 1	GDT1	1
0.31371	0.566669	2.7122e-51	7.31511	P38314	Protein SDS24	SDS24	1
0.059909	0.00432164	4.3867e-33	6.75071	P38315	YAP1-binding protein 1	YBP1	1
0.125651	0.241474	1.3322e-34	7.4665	P38328	Actin-related protein 2/3 complex subunit 1	ARC40	1
-0.512452	-0.538367	7.0282e-12	6.63259	P38331	HD domain-containing protein YBR242W		1
-0.0772997	-0.13641	1.3555e-120	7.53153	P38333	Essential nuclear protein 1	ENP1	1
-0.0714363	0.203765	4.9357e-05	6.64498	P38339	RHO GTPase-activating protein RGD1	RGD1	1
0.122606	-0.12625	1.1585e-18	7.20091	P38344	Pre-60S factor REI1	REI1	1
-0.121032	-0.166487	3.1454e-12	7.23134	P38349	UBX domain-containing protein 7	UBX7	1
0.0154976	-0.144648	5.4066e-43	7.55508	P38351	RNA polymerase II-associated protein 1	PAF1	1
-0.0196968	0.226509	1.2024e-90	8.01393	P38353	Sec sixty-one protein homolog	SSH1	1
0.00992034	-0.0262198	3.556e-304	7.86559	P38426	Trehalose synthase complex regulatory subunit TPS3	TPS3	1
0.299948	0.979001	3.0553e-168	8.51648	P38427	Trehalose synthase complex regulatory subunit TSL1	TSL1	1
-0.0262933	-0.22489	4.1399e-77	7.21846	P38428	Coupling of ubiquitin conjugation to ER degradation protein 1	CUE1	1
-0.13291	-0.506619	9.0053e-06	5.81015	P38429	Transcriptional regulatory protein SAP30	SAP30	1
-0.0353574	-0.0720126	9.9352e-74	8.62283	P38431	Eukaryotic translation initiation factor 5	TIF5	1
0.323082	0.549423	3.1329e-13	6.99097	P38439	RNA polymerase-associated protein LEO1	LEO1	1
0.0221902	-0.252518	4.4842e-178	8.36414	P38523	GrpE protein homolog, mitochondrial	MGE1	1
0.00432164	0.00115371	5.0636e-94	8.29688	P38555;P51996	GTP-binding protein YPT31/YPT8;GTP-binding protein YPT32/YPT11	YPT31;YPT32	2
0.00532815	0.225028	1.2054e-10	7.13024	P38615	Serine/threonine-protein kinase RIM11/MSD1	RIM11	1
0.128953	0.343919	6.9763e-24	8.35197	P38616	Protein YGP1	YGP1	1
0.0729976	0.106884	1.2155e-46	7.07067	P38620	Ribose-phosphate pyrophosphokinase 2	PRS2	1
0.146525	0.00216244	5.9379e-83	7.59488	P38623	Serine/threonine-protein kinase RCK2	RCK2	1
0.0237521	0.210763	2.8186e-26	7.91873	P38624	Proteasome component PRE3	PRE3	1
-0.110324	-0.0516384	2.6991e-184	8.93246	P38625	GMP synthase [glutamine-hydrolyzing]	GUA1	1
0.0802483	-0.0832177	1.8598e-42	8.22055	P38626	NADH-cytochrome b5 reductase 1	CBR1	1
-0.110184	0.1333	8.3076e-13	6.81319	P38627	CTP synthase 2	URA8	1
0.0709388	0.0306892	3.2916e-43	7.66236	P38628	Phosphoacetylglucosamine mutase	PCM1	1
0.0931545	0.00934718	7.5217e-23	7.04614	P38629	Replication factor C subunit 3	RFC3	1
-0.0338796	-0.0154617	1.8075e-12	7.05629	P38630	Replication factor C subunit 1	RFC1	1
-0.0583678	-0.0269251	8.8745e-167	8.47311	P38631	1,3-beta-glucan synthase component FKS1	FKS1	3
0.166458	0.421264	0.00020239	6.37203	P38635	Histidinol-phosphatase	HIS2	1
0.00317045	0.0203421	7.9412e-154	7.99635	P38682	ADP-ribosylation factor GTPase-activating protein GLO3	GLO3	1
0.124328	0.0721745	1.3459e-79	7.26081	P38687	Signal recognition particle subunit SRP68	SRP68	1
0.0127832	0.0182068	2.003e-62	8.0209	P38688	Signal recognition particle subunit SRP72	SRP72	1
-0.0285723	0.0719	1.0511e-90	7.87035	P38689	Ribose-phosphate pyrophosphokinase 3	PRS3	1
-0.188315	-0.212735	2.9465e-09	6.89004	P38691	Serine/threonine-protein kinase KSP1	KSP1	1
0.218223	0.185867	6.2039e-20	7.13027	P38694	Putative aldehyde dehydrogenase-like protein YHR039C	MSC7	1
0.306379	0.0716254	0	7.87923	P38697	Inosine-5-monophosphate dehydrogenase 2	IMD2	3
0.0659858	-0.133068	1.1186e-19	7.31576	P38698	Exopolyphosphatase	PPX1	1
-0.0356088	-0.0325805	2.6106e-268	9.35453	P38701	40S ribosomal protein S20	RPS20	1
-0.0554714	0.00446549	1.1895e-304	8.99375	P38707	Asparagine--tRNA ligase, cytoplasmic	DED81	1
-0.0981657	-0.0881934	1.2802e-214	8.81244	P38708	Putative proline--tRNA ligase YHR020W	YHR020W	1
-0.0433931	0.461214	5.5315e-16	7.23469	P38710	Inositol monophosphatase 1	INM1	1
-0.0362891	0.0643311	6.4048e-41	7.76768	P38712	ATP-dependent rRNA helicase RRP3	RRP3	1
0.1145	0.0504668	1.7097e-10	7.34712	P38713	Oxysterol-binding protein homolog 3	OSH3	1
0.18916	0.958286	7.6563e-171	8.62077	P38715	NADPH-dependent aldose reductase GRE3	GRE3	1
-0.119557	0.139208	2.8593e-11	6.78702	P38716	Uncharacterized trans-sulfuration enzyme YHR112C	YHR112C	1
0.105276	-0.0260581	1.5527e-06	6.3255	P38719	ATP-dependent RNA helicase DBP8	DBP8	1
0.014641	0.0190613	0	9.23393	P38720	6-phosphogluconate dehydrogenase, decarboxylating 1	GND1	1
-0.0961442	0.14274	3.7357e-53	6.92405	P38732	N-lysine methyltransferase EFM1	EFM1	1
0.0692898	-0.0340274	1.8484e-116	7.76278	P38736	Golgi SNAP receptor complex member 1	GOS1	1
0.0880058	0.118626	1.5657e-83	7.84016	P38737	Proteasome component ECM29	ECM29	1
-0.0171688	-0.0648571	1.9424e-50	6.69044	P38747	OTU domain-containing protein 2	OTU2	1
-0.244719	-0.263785	2.0965e-11	6.16687	P38749	AP-1-like transcription factor YAP3	YAP3	1
-0.00073593	-0.0658534	1.8349e-25	7.57653	P38755	Oxysterol-binding protein homolog 7	OSH7	1
0.27274	-0.131613	3.812e-20	6.99414	P38756	Uncharacterized protein YHR003C	YHR003C	1
-0.0340422	-0.104294	3.0251e-48	7.44479	P38758	Putative oxidoreductase TDA3	TDA3	1
-0.0693156	-0.150145	1.6578e-06	6.34323	P38759	Vacuolar protein sorting-associated protein 29	VPS29	1
0	0.0772429	8.678e-257	8.30274	P38764	26S proteasome regulatory subunit RPN1	RPN1	1
0.0666747	0.0731348	1.7702e-28	7.50295	P38765	Uncharacterized isomerase YHI9	YHI9	1
-0.0542275	-0.299099	7.2973e-11	6.36668	P38768	Protein interacting with Hsp90 1	PIH1	1
-0.0235044	0.304978	1.97e-05	6.40545	P38771	Ribosome-recycling factor, mitochondrial	RRF1	1
-0.0658988	-0.00549265	3.211e-08	8.18724	P38773;P38774	2-deoxyglucose-6-phosphate phosphatase 2;2-deoxyglucose-6-phosphate phosphatase 1	DOG2;DOG1	2
-0.24708	0.169412	0.0001583	5.71096	P38775	Putative uncharacterized protein YHR045W	YHR045W	1
0.0250288	0.316262	5.063e-99	8.10758	P38777	Family of serine hydrolases 1	FSH1	1
0.0167816	-0.136236	4.7536e-72	7.71008	P38779	Proteasome-interacting protein CIC1	CIC1	1
0.336398	0.243669	7.3757e-12	6.50195	P38781	Chromatin structure-remodeling complex protein RSC30	RSC30	1
-0.00723156	0.0938305	6.7182e-59	7.79918	P38787	2-dehydropantoate 2-reductase	PAN5	1
-0.0120971	-0.0603371	2.9902e-284	9.31712	P38788	Ribosome-associated complex subunit SSZ1	SSZ1	1
0.469886	0.350045	2.61e-11	6.15238	P38789	Ribosome biogenesis protein SSF1	SSF1	1
-0.0317248	0.0549179	1.0305e-207	8.56327	P38791	Deoxyhypusine synthase	DYS1	1
0.211386	0.0639171	2.7174e-27	7.0778	P38792	Exosome complex component RRP4	RRP4	1
-0.120153	-0.0876721	7.3903e-33	7.09314	P38793	tRNA (guanine(37)-N1)-methyltransferase	TRM5	1
0.0060466	0.0377336	1.5039e-104	7.76833	P38795	Glutamine-dependent NAD(+) synthetase	QNS1	1
0.0918014	0.0418037	5.0626e-10	6.97897	P38797	Protein phosphatase 2C homolog 7, mitochondrial	PTC7	1
0.114367	0.269392	4.3631e-10	6.67285	P38798	Nonsense-mediated mRNA decay protein 2	NMD2	1
-0.436198	-0.836347	3.9295e-07	6.53972	P38801	Exosome complex protein LRP1	LRP1	1
0.801324	3.40095	1.1871e-154	8.47664	P38804	Restriction of telomere capping protein 3	RTC3	1
-0.151602	-0.478407	5.4776e-27	7.19223	P38805	Ribosome production factor 1	RPF1	1
0.291604	0.395282	1.4085e-08	6.7875	P38809	Uncharacterized protein YHR097C	YHR097C	1
0.0699771	0.0601858	2.2517e-23	7.58551	P38810	SED5-binding protein 3	SFB3	1
-0.0692097	-0.0268517	4.1417e-36	6.76819	P38811	Transcription-associated protein 1	TRA1	1
0.0272955	-0.00309065	1.2198e-150	8.16596	P38817	ADP-ribosylation factor-binding protein GGA2	GGA2	1
0.116631	-0.0956354	6.7164e-77	7.22386	P38820	Adenylyltransferase and sulfurtransferase UBA4;Adenylyltransferase UBA4;Sulfurtransferase UBA4	UBA4	1
0.182692	0.283092	1.8791e-15	7.25382	P38821	Aspartyl aminopeptidase 4	APE4	1
0.0604624	-0.0645101	1.642e-93	7.27093	P38822	Protein BZZ1	BZZ1	1
-0.0639671	-0.376264	4.4988e-56	6.5919	P38823	E3 ubiquitin-protein ligase DMA1	DMA1	1
-0.0513842	-0.0678632	6.382e-44	7.03076	P38825	Protein TOM71	TOM71	1
-0.0449105	0.0803848	8.9554e-51	7.60089	P38828	Protein LSM12	LSM12	1
0.103397	-0.161185	9.8741e-19	6.94904	P38829	MIP18 family protein YHR122W	YHR122W	1
-0.362158	-0.217759	9.3473e-08	6.74302	P38833	Uncharacterized protein YHR127W	YHR127W	1
-0.195352	-0.19803	4.676e-47	7.31433	P38836	Putative metallocarboxypeptidase ECM14	ECM14	1
0.41446	0.68921	0.0004429	6.23396	P38840	Aromatic amino acid aminotransferase 2	ARO9	1
0.0298416	0.154065	3.6266e-116	8.11244	P38845	Cruciform DNA-recognizing protein 1;CRP1 short N-terminal subpeptide;CRP1 short C-terminal subpeptide	CRP1	1
0.0970714	-0.0678179	8.8338e-90	7.86424	P38853	Kelch repeat-containing protein 1	KEL1	1
-0.0802862	-0.134176	3.0701e-102	7.80728	P38858	6-phosphogluconolactonase 3	SOL3	1
0.124461	1.48852	0.0030228	6.11025	P38859	DNA replication ATP-dependent helicase DNA2	DNA2	1
0.0291349	-0.0440624	2.3127e-169	7.91647	P38861	60S ribosomal export protein NMD3	NMD3	1
0.0197731	0.220949	4.5958e-07	7.21827	P38869	Protein SVP26	SVP26	1
0.1153	0.378844	2.8698e-13	6.46786	P38875	GPI transamidase component GPI16	GPI16	1
0.0556121	-0.242874	8.0848e-06	6.67247	P38877	Chromosome transmission fidelity protein 8	CTF8	1
-0.0169206	-0.135523	1.0171e-80	9.22518	P38879	Nascent polypeptide-associated complex subunit alpha	EGD2	1
0.0450235	0.0170666	7.5412e-94	7.19485	P38882	U3 small nucleolar RNA-associated protein 9	UTP9	1
-0.169063	0.441908	2.7941e-08	6.76575	P38883	Pre-rRNA-processing protein RIX1	RIX1	1
0.127237	0.135404	4.7287e-08	6.49449	P38885	Altered inheritance of mitochondria protein 46, mitochondrial	AIM46	1
0.0775164	-0.0694367	5.0603e-89	8.1357	P38886	26S proteasome regulatory subunit RPN10	RPN10	1
-0.0367478	-0.194658	1.7803e-13	7.07375	P38889	Transcription factor SKN7	SKN7	1
0.00345838	-0.0674701	6.1215e-229	9.50189	P38891	Branched-chain-amino-acid aminotransferase, mitochondrial	BAT1	1
0.0306892	-0.0627762	4.3693e-28	7.71737	P38902	DNA-directed RNA polymerase II subunit RPB11	RPB11	1
0.0535284	0.0497701	5.6517e-12	7.39799	P38903	Serine/threonine-protein phosphatase 2A 56 kDa regulatory subunit delta isoform	RTS1	1
0.032242	-0.322505	1.8647e-10	6.22981	P38904	Protein SPP41	SPP41	1
0.0220482	0.393306	1.7398e-36	8.98374	P38910	10 kDa heat shock protein, mitochondrial	HSP10	1
-0.0623543	-0.0516384	1.2755e-99	8.62641	P38911	FK506-binding nuclear protein	FPR3	1
-0.128834	-0.150561	1.8632e-138	8.29983	P38912	Eukaryotic translation initiation factor 1A	TIF11	1
0.0371714	0.010923	1.3058e-72	6.80695	P38915	Transcription factor SPT8	SPT8	1
-4.32543e-05	0.028852	5.2856e-49	7.31014	P38922	Protein HRB1	HRB1	1
0.190172	-0.0268517	9.9137e-05	5.97332	P38929	Calcium-transporting ATPase 2	PMC1	1
0.0515809	-0.252329	1.0305e-06	7.90107	P38932	Vacuolar protein sorting-associated protein 45	VPS45	1
0.0423642	-0.063168	0	8.8186	P38934	Nuclear segregation protein BFR1	BFR1	1
-0.0326543	0.0550568	2.1337e-06	5.98076	P38959	Vacuolar protein sorting-associated protein 41	VPS41	1
-0.355516	-0.253894	1.9194e-20	6.57351	P38961	Ribosomal RNA-processing protein 8	RRP8	1
-0.0239297	-0.0397404	0	8.66867	P38968	Protein transport protein SEC31	SEC31	1
-0.102496	-0.036156	8.0949e-233	8.66507	P38972	Phosphoribosylformylglycinamidine synthase	ADE6	1
0.0614305	-0.239719	3.6324e-53	7.44329	P38985	Signal recognition particle subunit SRP14	SRP14	1
-0.161185	-0.0722248	5.5273e-93	8.10636	P38986	L-asparaginase 1	ASP1	1
-0.0464144	-0.077924	1.4604e-10	7.91291	P38988	Mitochondrial GTP/GDP carrier protein 1	GGC1	1
0.191563	0.0604624	2.336e-18	7.82	P38989	Structural maintenance of chromosomes protein 2	SMC2	1
0.335826	0.106348	9.732e-05	6.66371	P38992	Sphingolipid C4-hydroxylase SUR2	SUR2	1
-0.232379	-0.208678	1.9891e-76	7.36749	P38993	Iron transport multicopper oxidase FET3	FET3	1
-0.0485315	-0.199902	1.357e-68	7.7255	P38996	Nuclear polyadenylated RNA-binding protein 3	NAB3	1
-0.0188634	0.0187766	1.7024e-53	7.83855	P38999	Saccharopine dehydrogenase [NADP(+), L-glutamate-forming]	LYS9	1
-0.0337615	-0.0538232	1.0164e-07	5.903	P39001	Transcriptional regulatory protein UME6	UME6	1
0.328722	1.59206	6.215e-23	7.74064	P39004;P39003	High-affinity hexose transporter HXT6	HXT7;HXT6	3
0.0371714	0.159242	4.9222e-181	7.37221	P39006	Phosphatidylserine decarboxylase proenzyme 1, mitochondrial;Phosphatidylserine decarboxylase 1 beta chain;Phosphatidylserine decarboxylase 1 alpha chain	PSD1	1
-0.0474279	-0.0261463	1.0708e-14	7.40868	P39007	Dolichyl-diphosphooligosaccharide--protein glycosyltransferase subunit STT3	STT3	1
0.0183493	0.0129261	1.7038e-08	6.56065	P39010	Palmitoyltransferase AKR1	AKR1	1
-0.462316	-0.206728	3.0718e-07	5.89018	P39011	Bud emergence protein 4	BEM4	1
0.0812032	-0.00274375	1.3255e-67	7.65194	P39013	Actin cytoskeleton-regulatory complex protein END3	END3	1
-0.0218776	0.269153	2.867e-194	9.10718	P39015	Suppressor protein STM1	STM1	1
0.0366088	-0.0654156	0	8.58168	P39076	T-complex protein 1 subunit beta	CCT2	1
0.0216219	-0.0397701	1.2738e-151	8.58147	P39077	T-complex protein 1 subunit gamma	CCT3	1
0.068602	-0.109405	9.5291e-70	8.2539	P39078	T-complex protein 1 subunit delta	CCT4	1
0.0586628	0.0398403	1.9926e-198	8.32636	P39079	T-complex protein 1 subunit zeta	CCT6	1
0.301237	0.275245	2.8446e-05	6.3543	P39081	Protein PCF11	PCF11	1
-0.0393252	0.0133551	5.5772e-157	7.97033	P39101	Protein CAJ1	CAJ1	1
0.0352017	-0.067954	1.6828e-08	8.11691	P39102	DnaJ protein homolog XDJ1	XDJ1	1
-0.014689	0.144046	7.8026e-13	5.72866	P39103	Cytochrome c oxidase assembly protein COX14	COX14	1
0.00259443	-0.16146	7.7986e-70	7.03794	P39104	Phosphatidylinositol 4-kinase PIK1	PIK1	1
-0.269686	0.264476	9.0679e-07	7.03771	P39105	Lysophospholipase 1	PLB1	1
0.134747	-0.0938175	3.3074e-14	6.93276	P39106	Alpha-1,3-mannosyltransferase MNN1	MNN1	1
0.119024	0.0436244	2.3832e-83	7.63784	P39109	Metal resistance protein YCF1	YCF1	1
0.015783	-0.0675457	3.6708e-121	8.30856	P39111	V-type proton ATPase subunit F	VMA7	1
0.0238941	0.11703	1.107e-135	8.21344	P39517	ATP-dependent RNA helicase DHH1	DHH1	1
-0.0750185	-0.128551	0	9.2801	P39522	Dihydroxy-acid dehydratase, mitochondrial	ILV3	1
0.013641	-0.182459	4.7153e-25	6.41258	P39523	Uncharacterized protein YMR124W		1
0.0475383	0.0416635	8.2536e-22	8.53058	P39524	Probable phospholipid-transporting ATPase DRS2	DRS2	1
-0.0288225	0.0167816	0.00011142	6.11856	P39525	3-oxoacyl-[acyl-carrier-protein] synthase homolog	CEM1	1
0.0437644	-0.24893	2.8311e-95	7.38025	P39533	Probable aconitate hydratase 2	ACO2	1
-0.26048	-0.0162494	2.9288e-39	7.0269	P39538	Ubiquitin carboxyl-terminal hydrolase 12	UBP12	1
-0.327367	-0.0211162	1.6952e-102	8.43027	P39676	Flavohemoprotein	YHB1	1
-0.000158663	-0.140301	8.9812e-178	8.1651	P39683	Nicotinate phosphoribosyltransferase	NPT1	1
-0.201029	0.24817	6.1656e-33	7.19573	P39685	Nucleoporin POM152	POM152	1
0.46874	-0.331754	9.4561e-71	7.67829	P39692	Sulfite reductase [NADPH] flavoprotein component	MET10	1
-0.258632	0.1133	0.0015639	7.22973	P39704	Protein ERP2	ERP2	1
-0.0814306	0.00460933	1.888e-87	7.32137	P39705	Nucleoporin NUP60	NUP60	1
0.529871	1.27929	2.9775e-16	7.27339	P39713	Probable diacetyl reductase [(R)-acetoin forming] 2	BDH2	1
-0.00905962	0.529471	4.9397e-45	7.59805	P39714	Diacetyl reductase [(R)-acetoin forming]	BDH1	1
-0.0161764	-0.103085	2.6301e-23	6.72955	P39715	Protein ECM1	ECM1	1
0.107554	-0.142242	9.0186e-11	7.3644	P39721	Protein AIM2	AIM2	1
0.248656	-0.104403	1.375e-05	6.59464	P39724	Altered inheritance of mitochondria protein 1	AIM1	1
0.0415233	-0.0565212	1.7343e-62	7.73274	P39726	Glycine cleavage system H protein, mitochondrial	GCV3	1
-0.0721642	-0.0968074	2.9641e-26	7.56104	P39727	ER-derived vesicles protein ERV46	ERV46	1
0.0124972	0.0377336	2.6145e-44	8.04899	P39729	Ribosome-interacting GTPase 1	RBG1	1
-0.0264254	0.00949053	6.7673e-257	8.61768	P39730	Eukaryotic translation initiation factor 5B	FUN12	1
0.326192	0.2587	0.0002003	7.71308	P39731	Kinetochore-associated protein MTW1	MTW1	1
-0.043081	-1.96314	2.7081e-07	6.13117	P39732	GLC7-interacting protein 4	GIP4	1
-0.154859	-0.0278073	3.986e-13	7.16364	P39742	Translocation protein SEC72	SEC72	1
0.0187766	-0.0496959	1.1668e-120	7.9117	P39743	Reduced viability upon starvation protein 167	RVS167	1
-0.113707	-0.00153008	3.1097e-57	6.87684	P39744	Nucleolar complex protein 2	NOC2	1
0.0646069	0.282262	2.3251e-44	7.1377	P39925	Mitochondrial respiratory chain complexes assembly protein AFG3	AFG3	1
0.0650208	0.0798389	2.6938e-282	7.85155	P39926	Protein SSO2	SSO2	1
0.28404	0.182947	2.5555e-172	7.75024	P39929	Vacuolar-sorting protein SNF7	SNF7	1
-0.0433931	-0.2803	1.2487e-154	7.7579	P39931	Protein SSP120	SSP120	1
-0.0287048	-0.0237537	1.5028e-267	8.65913	P39935	Eukaryotic initiation factor 4F subunit p150	TIF4631	1
0.0881415	0.178109	2.3417e-165	7.5754	P39936	Eukaryotic initiation factor 4F subunit p130	TIF4632	1
-0.0259847	-0.0624145	2.3708e-40	8.71528	P39938;P39939	40S ribosomal protein S26-A;40S ribosomal protein S26-B	RPS26A;RPS26B	2
0.044464	-0.0685741	3.3636e-81	7.99121	P39940	E3 ubiquitin-protein ligase RSP5	RSP5	1
0.0780633	-0.0311056	5.7538e-77	6.79812	P39952	Mitochondrial inner membrane protein OXA1	OXA1	1
0.0124972	0.0673633	0	9.59774	P39954	Adenosylhomocysteinase	SAH1	1
0.00100953	-0.176365	7.3418e-09	6.28865	P39955	Protein SAP1	SAP1	1
-0.0159722	0.015783	9.4872e-53	8.17032	P39958	Rab GDP-dissociation inhibitor	GDI1	1
-0.0417735	0.108759	6.4184e-143	7.57403	P39960	GTPase-activating protein BEM2/IPL2	BEM2	1
-0.0488151	-0.111555	5.9931e-162	8.0707	P39966	Protein phosphatase 2C homolog 2	PTC2	1
0.104068	0.142609	2.8225e-81	7.96254	P39968	Vacuolar protein 8	VAC8	1
0.0475383	-0.024047	1.1904e-19	6.65611	P39969	Protein BOI2	BOI2	1
-0.0182642	-0.0791731	6.1761e-144	8.73028	P39976	D-lactate dehydrogenase [cytochrome] 3	DLD3	1
0.105142	-0.0646459	3.4712e-06	6.97896	P39984	Histone acetyltransferase type B subunit 2	HAT2	1
-0.16448	0.22404	7.9675e-45	7.17354	P39985	DNA polymerase V	POL5	1
-0.0936635	0.215368	2.6611e-76	8.13656	P39986	Probable cation-transporting ATPase 1	SPF1	1
-0.0491285	-0.0227127	3.4631e-12	8.01949	P39990	13 kDa ribonucleoprotein-associated protein	SNU13	1
-0.0898814	0.0411028	2.974e-24	7.07849	P39993	ARF guanine-nucleotide exchange factor 2	GEA2	1
-0.0432891	-0.142353	8.2747e-15	7.00817	P39998	Enhancer of mRNA-decapping protein 3	EDC3	1
-0.213655	-0.188036	6.1226e-06	6.36131	P40002	Uncharacterized protein YEL007W	YEL007W	1
0.0387171	-0.24708	1.6489e-39	7.61258	P40005	Prefoldin subunit 2	GIM4	1
0.341417	-0.110963	1.9575e-14	7.08814	P40007	Nucleolar protein 16	NOP16	1
0.0821575	-0.0118788	4.2435e-28	7.42607	P40008	Protein FMP52, mitochondrial	FMP52	1
-0.0340274	-0.0641179	5.1878e-114	7.98252	P40010	Nuclear GTP-binding protein NUG1	NUG1	1
0.12499	0.0500489	8.3958e-16	7.14492	P40012	Protoporphyrinogen oxidase	HEM14	1
-0.0194044	-0.351351	2.2504e-76	6.90164	P40013	Protein BIM1	BIM1	1
0.0909888	0.0640551	6.0782e-155	8.08586	P40016	26S proteasome regulatory subunit RPN3	RPN3	1
0.311154	-0.233023	0.00099834	6.01632	P40018	Small nuclear ribonucleoprotein-associated protein B	SMB1	1
0.133827	0.78157	7.2989e-07	6.57613	P40019	Histone H2A.Z-specific chaperone CHZ1	CHZ1	1
0.0298416	0.176195	0.0019809	7.0083	P40020	Factor interacting with REF2	FIR1	1
0.307895	0.3744	2.3704e-05	6.51747	P40022	Uncharacterized protein YER034W	YER034W	1
-0.0850069	-0.0304276	1.2091e-265	8.60256	P40024	ABC transporter ATP-binding protein ARB1	ARB1	1
0.143394	0.0601858	5.0521e-15	7.43395	P40029	Peptide methionine sulfoxide reductase	MXR1	1
0.270708	0.332622	1.1834e-07	6.65715	P40030	Ergosterol biosynthetic protein 28	ERG28	1
-0.0394586	-0.181984	5.9982e-42	7.73284	P40032	PKHD-type hydroxylase TPA1	TPA1	1
0.327342	0.694212	0.00034704	5.95197	P40035	Mitochondrial phosphate carrier protein 2	PIC2	1
-0.0484271	-0.0850376	5.4114e-112	8.34823	P40037	Protein HMF1	HMF1	1
-0.0300741	0.0313951	7.4894e-08	6.1271	P40038	PHO85 cyclin-6	PCL6	1
0.182819	0.102322	7.5737e-24	7.88752	P40040	Protein THO1	THO1	1
0.715103	1.03478	1.4029e-20	7.83955	P40043	Respiratory growth induced protein 1	RGI1	1
-0.0471148	0.0150693	3.1567e-229	8.73548	P40047	Aldehyde dehydrogenase 5, mitochondrial	ALD5	1
0.0272955	-0.0954041	7.9282e-200	8.19543	P40053	Altered inheritance of mitochondria protein 9, mitochondrial	AIM9	1
-0.626892	-0.187987	5.0622e-43	6.9683	P40054	D-3-phosphoglycerate dehydrogenase 1	SER3	1
-0.0358306	0.153286	2.3011e-20	7.43525	P40055	U3 small nucleolar RNA-associated protein 7	UTP7	2
0.191057	0.108892	2.3561e-13	7.28445	P40056	Golgi to ER traffic protein 2	GET2	1
-0.0495913	-0.429984	1.5977e-68	7.24613	P40059	Transcriptional regulatory protein DOT6	DOT6	2
-0.221405	-0.0135672	2.8282e-24	7.04552	P40064	Nucleoporin NUP157	NUP157	1
0.00590291	-0.0900503	3.9323e-09	7.0545	P40066	Nucleoporin GLE2	GLE2	1
-0.160024	0.0462816	0	8.82426	P40069	Importin subunit beta-4	KAP123	1
-0.0325363	-0.00701405	1.8907e-13	7.99567	P40070	U6 snRNA-associated Sm-like protein LSm4	LSM4	1
0.0153548	0.173	8.8202e-117	8.56744	P40075	Vesicle-associated membrane protein-associated protein SCS2	SCS2	1
-0.195286	-0.206462	1.7322e-06	6.92521	P40078	Ribosome biogenesis protein NSA2	NSA2	1
0.093425	-0.165483	1.7991e-16	7.31917	P40079	U3 small nucleolar ribonucleoprotein protein LCP5	LCP5	1
-0.291822	-0.132467	1.9473e-08	7.02371	P40081	Putative magnesium-dependent phosphatase YER134C	YER134C	1
0.0343565	-0.150737	7.9793e-33	6.7291	P40084	RNA polymerase II subunit B1 CTD phosphatase RTR1	RTR1	1
0.0558898	-0.269321	8.9426e-18	7.13814	P40087	DNA damage-inducible protein 1	DDI1	1
0.054779	-0.0160159	7.2391e-16	8.02255	P40089	U6 snRNA-associated Sm-like protein LSm5	LSM5	1
0.0147838	0.24732	3.1213e-08	7.12888	P40091	Protein PEA2	PEA2	1
-0.0507863	0.0184917	7.2433e-66	7.86424	P40093	UPF0160 protein YER156C	YER156C	1
-0.0302951	-0.114285	3.3965e-10	7.11086	P40096	Negative cofactor 2 complex subunit alpha	BUR6	1
0.0687396	0.0629506	6.317e-11	7.24137	P40098	Uncharacterized mitochondrial membrane protein FMP10	FMP10	1
0.310805	0.24817	1.7819e-45	8.28789	P40106	(DL)-glycerol-3-phosphatase 2	HOR2	1
-0.311166	0.095722	0	8.60358	P40150	Heat shock protein SSB2	SSB2	1
0.345737	0.109695	4.9307e-15	6.6982	P40157	Vacuolar import and degradation protein 27	VID27	1
0.108223	-0.00372694	1.4146e-25	6.79093	P40159	Uncharacterized protein YNL208W		1
0.278104	0.254231	1.5511e-25	7.35319	P40160	Serine/threonine-protein kinase RIO2	RIO2	1
0.19862	-0.0684531	2.3628e-15	6.94138	P40161	Histone chaperone RTT106	RTT106	1
-0.104124	-0.229738	2.6677e-11	6.42708	P40164	Serine/threonine-protein phosphatase 4 regulatory subunit 3	PSY2	1
0.23008	0.341758	1.78e-17	6.77629	P40165	NAD(P)H-hydrate epimerase		1
0.0323829	-0.0970234	9.3079e-101	9.10711	P40185	Protein MMF1, mitochondrial	MMF1	1
-0.0141936	-0.0997108	1.3968e-48	7.73492	P40202	Superoxide dismutase 1 copper chaperone	CCS1	1
-0.0343524	0.187261	3.5087e-30	6.80343	P40210	Protein SIP5	SIP5	1
-0.0574067	-0.0396069	1.8998e-61	9.2382	P40212;Q12690	60S ribosomal protein L13-B;60S ribosomal protein L13-A	RPL13B;RPL13A	2
0.0680517	0.269392	7.2674e-14	7.49978	P40215	External NADH-ubiquinone oxidoreductase 1, mitochondrial	NDE1	1
-0.00613	-0.192629	0	8.61452	P40217	Eukaryotic translation initiation factor 3 subunit I	TIF34	1
0.0890913	0.0881415	1.2903e-56	8.33234	P40302	Proteasome component PRE5	PRE5	1
0.122341	-0.0207356	1.2662e-31	8.28156	P40303	Proteasome component PRE6	PRE6	1
-0.108939	-0.191953	1.7122e-13	6.54764	P40308	Lipase 3	TGL3	1
0.0462816	0.305562	6.3668e-20	6.82044	P40318	ERAD-associated E3 ubiquitin-protein ligase DOA10	SSM4	1
-0.108052	0.221196	3.6396e-109	7.50401	P40319	Elongation of fatty acids protein 3	SUR4	1
-0.00199233	-0.0343967	0	8.23485	P40327	26S protease regulatory subunit 4 homolog	RPT2	1
0.140386	0.164143	5.4811e-44	6.67466	P40335	Carboxypeptidase Y-deficient protein 8	PEP8	1
-0.228216	-0.104573	1.5809e-19	6.76434	P40339	Replication factor C subunit 4	RFC4	1
-0.0487703	-0.274582	1.871e-16	6.27365	P40340	Tat-binding homolog 7	YTA7	1
0.0197731	-0.128141	1.8661e-17	6.87981	P40341	Mitochondrial respiratory chain complexes assembly protein YTA12	YTA12	1
-0.137283	-0.145956	1.8106e-12	6.86731	P40343	Vacuolar protein sorting-associated protein 27	VPS27	1
0.115433	0.0903115	6.966e-28	7.44074	P40347	Low molecular weight phosphotyrosine protein phosphatase	LTP1	1
0.0786098	0.0236102	3.3586e-72	7.33066	P40348	Replication factor C subunit 2	RFC2	1
-0.0773302	-0.280615	2.2224e-06	6.54301	P40356	Mediator of RNA polymerase II transcription subunit 3	PGD1	1
0.143394	0.25882	1.3311e-57	7.32744	P40357	Protein transport protein SEC9	SEC9	1
0.000721115	-0.243284	0.0012696	6.86757	P40361	Inactive deaminase YJL070C		1
-0.00248359	-0.195054	5.2349e-28	7.11866	P40362	U3 small nucleolar RNA-associated protein 18	UTP18	1
-0.122319	0.164014	7.6031e-17	7.50974	P40363	S-formylglutathione hydrolase		1
-0.263213	-0.132309	6.7023e-18	7.0389	P40364	Mitochondrial peculiar membrane protein 1	MPM1	1
0.0740944	0.17031	0.0007849	6.61049	P40368	Nucleoporin NUP82	NUP82	1
-0.0256322	-0.151859	2.4258e-158	8.52611	P40413	T-complex protein 1 subunit epsilon	CCT5	1
-0.000894759	0.0669503	1.767e-281	8.74451	P40414	Tropomyosin-2	TPM2	1
-0.279722	-0.139824	2.7092e-51	7.85654	P40422	DNA-directed RNA polymerases I, II, and III subunit RPABC4	RPC10	1
-0.147506	-0.38896	2.7924e-32	7.07635	P40457	Protein MLP2	MLP2	1
-0.0137274	0.0681893	4.1895e-132	7.43348	P40462	Protein TMA108	TMA108	1
0.111699	-0.00935006	2.4857e-44	6.74982	P40463	Protein VHS2	VHS2	1
-0.0327871	0.0844725	3.8176e-07	6.23178	P40467	Activator of stress genes 1	ASG1	1
0.146655	0.392867	7.5178e-26	6.36354	P40468	Cell morphogenesis protein PAG1	TAO3	1
-0.0944334	0.205768	3.3062e-35	6.90479	P40469	DNA repair/transcription protein MET18/MMS19	MET18	1
-0.0104104	0.183201	6.1622e-19	7.56666	P40471	NADPH-dependent 1-acyldihydroxyacetone phosphate reductase	AYR1	1
-0.0952347	0.911653	2.5385e-10	6.97986	P40472	Protein SIM1	SIM1	2
-0.179972	0.332049	1.4355e-06	7.34739	P40474	Quinidine resistance protein 2	QDR2	1
-0.0553814	-0.268573	1.3844e-98	7.53087	P40477	Nucleoporin NUP159	NUP159	1
-0.0493375	-0.689102	9.7512e-08	6.58817	P40480	Protein HOS4	HOS4	1
0.0126402	0.125254	6.1016e-144	8.15906	P40482	Protein transport protein SEC24	SEC24	1
0.0284276	-0.0969926	6.7126e-28	6.83946	P40483	Putative zinc metalloproteinase YIL108W	YIL108W	1
-0.206196	-0.066231	9.573e-08	6.76433	P40484	DBF2 kinase activator protein MOB1	MOB1	1
0.159758	0.443713	2.6869e-14	7.81629	P40485	Phosphatidylinositol 4,5-bisphosphate-binding protein SLM1	SLM1	1
0.157303	0.125783	3.3297e-10	6.24102	P40494	Actin-regulating kinase PRK1	PRK1	1
-0.133337	-0.0954041	3.3061e-133	8.30053	P40495	Homoisocitrate dehydrogenase, mitochondrial	LYS12	1
0.111432	-0.0988763	9.4829e-22	7.16929	P40498	U3 small nucleolar RNA-associated protein 25	UTP25	1
-0.374486	-0.0149951	3.8314e-06	6.74236	P40501	Vacuolar amino acid transporter 7	AVT7	1
-0.424165	0.028852	3.0385e-09	6.65024	P40505	Transcriptional regulatory protein SDS3	SDS3	1
0.0311129	-0.189976	1.1867e-15	7.38489	P40506	Phosphopantothenate--cysteine ligase CAB2	CAB2	1
0.19711	0.0794293	2.8074e-152	8.07965	P40509	Coatomer subunit epsilon	SEC28	1
0.180403	-0.134271	1.3611e-72	8.1889	P40510	D-3-phosphoglycerate dehydrogenase 2	SER33	1
0.00317045	-0.0817206	1.5024e-69	8.12555	P40513	Mitochondrial acidic protein MAM33	MAM33	1
-0.145334	0.0246034	8.1482e-36	7.20839	P40515	Mitochondria fission 1 protein	FIS1	1
-0.2124	-0.220833	7.3398e-40	7.23099	P40516	N-lysine methyltransferase SEE1	SEE1	1
0.143916	-0.0653552	3.3254e-37	7.38987	P40517	Ran-specific GTPase-activating protein 2	YRB2	1
0.0739573	-0.0544971	3.3809e-21	7.6593	P40518	Actin-related protein 2/3 complex subunit 5	ARC15	1
0.0419438	0.0170666	5.671e-10	8.39303	P40525;P87262	60S ribosomal protein L34-B;60S ribosomal protein L34-A	RPL34B;RPL34A	2
0.0805212	-0.452037	1.2808e-11	7.14548	P40529	ADP-ribosylation factor GTPase-activating protein effector protein 2	AGE2	1
0.068602	-0.00762311	8.4728e-213	8.74888	P40531	Protein GVP36	GVP36	1
-0.0723917	0.0871912	2.557e-08	6.88909	P40533	Protein TED1	TED1	1
0.352984	-0.44721	1.569e-07	6.93214	P40535	ATF/CREB activator 2	CST6	1
0.198871	0.289126	1.1886e-07	6.70833	P40545	1-(5-phosphoribosyl)-5-[(5-phosphoribosylamino)methylideneamino] imidazole-4-carboxamide isomerase	HIS6	1
0.239398	-0.201925	3.1951e-07	6.54765	P40548	HSP70 co-chaperone SNL1	SNL1	1
0.0391384	-0.107275	3.5e-32	7.44261	P40553	Peroxiredoxin DOT5	DOT5	1
0.0619835	-0.3821	3.733e-39	7.12798	P40557	ER-retained PMA1-suppressing protein 1	EPS1	1
-0.0327576	0.263155	1.2899e-06	8.38972	P40558	Cytosolic Fe-S cluster assembly factor CFD1	CFD1	1
-0.093448	0.0698396	8.0969e-68	6.99877	P40563	Altered inheritance of mitochondria protein 21	AIM21	1
0.0465609	-0.0429621	2.6033e-94	7.18566	P40564	DnaJ-like protein 1	DJP1	1
-0.405241	-0.163042	2.4715e-12	6.8739	P40579	Uncharacterized oxidoreductase YIR035C	YIR035C	1
0.033793	0.126973	6.63e-30	7.5458	P40580	Benzil reductase ((S)-benzoin forming) IRC24	IRC24	1
0.00575919	0.0430645	3.705e-62	8.3329	P40581	Peroxiredoxin HYR1	HYR1	1
0.207768	0.138421	2.1268e-47	7.63911	P40582	Glutathione S-transferase 1	GTT1	1
0.0366088	-0.147346	1.6553e-49	7.62107	P40693	Ribosome biogenesis protein RLP7	RLP7	1
-0.0255441	-0.0684985	0	9.21725	P40825	Alanine--tRNA ligase, mitochondrial	ALA1	1
-0.0953579	-0.0937558	1.1745e-14	6.93909	P40850	Protein MKT1	MKT1	1
-0.167799	-0.0629872	4.3812e-27	6.80421	P40856	SIT4-associating protein SAP185	SAP185	1
0.101112	0.203013	6.36e-26	7.11661	P40956	Protein GTS1	GTS1	1
-0.168869	-0.119369	1.1591e-21	6.87186	P40957	Spindle assembly checkpoint component MAD1	MAD1	1
0.0564447	0.216734	4.9716e-11	6.68048	P40959	Sorting nexin MVP1	MVP1	1
0.119423	-0.0410905	2.6109e-31	8.13726	P40961	Prohibitin-1	PHB1	1
0.0603242	0.186881	3.7571e-23	7.25331	P40970	Serine palmitoyltransferase 2	LCB2	1
0.093425	-0.121392	1.0944e-12	7.23568	P40986	Cell division control protein 1	CDC1	1
0.0160683	-0.100716	2.329e-115	7.99567	P40991	Putative ribosomal RNA methyltransferase Nop2	NOP2	1
0.316957	0.0687396	6.1258e-15	7.12879	P40994	ADP-ribosylation factor 3	ARF3	1
-0.02869	0.0471196	1.6012e-65	7.83105	P41056	60S ribosomal protein L33-B	RPL33B	1
-0.013276	-0.113145	5.5188e-26	8.68973	P41057	40S ribosomal protein S29-A	RPS29A	1
-0.181689	-0.202937	6.764e-21	8.37059	P41058	40S ribosomal protein S29-B	RPS29B	1
0.165815	0.0720372	4.1734e-116	9.39461	P41277	(DL)-glycerol-3-phosphatase 1	RHR2	1
-0.0707089	-0.0870436	2.5664e-14	6.19374	P41318	Target of rapamycin complex subunit LST8	LST8	1
-0.0217311	-0.0187027	1.5176e-266	8.797	P41338	Acetyl-CoA acetyltransferase	ERG10	1
0.0251707	-0.0142373	1.3195e-27	7.31725	P41543	Dolichyl-diphosphooligosaccharide--protein glycosyltransferase subunit 1	OST1	1
-0.0566563	-0.203219	9.3737e-74	7.0167	P41697	Bud site selection protein 6	BUD6	1
-0.0374732	0.0199154	1.5977e-146	9.34645	P41805	60S ribosomal protein L10	RPL10	1
0.159629	0.0478175	1.1625e-259	8.74895	P41807	V-type proton ATPase subunit H	VMA13	1
-0.0432742	0.106616	0	8.43849	P41810	Coatomer subunit beta	SEC26	1
-0.0555314	0.0265876	2.8395e-230	8.50048	P41811	Coatomer subunit beta	SEC27	1
-0.277691	-0.218598	5.9714e-07	6.64682	P41814	tRNA (adenine(58)-N(1))-methyltransferase non-catalytic subunit TRM6	GCD10	1
0.177344	0.0932897	7.322e-77	7.47066	P41818	Protein GLC8	GLC8	1
-0.0717851	-0.204948	1.4078e-11	7.09395	P41819	Dimethyladenosine transferase	DIM1	1
-0.257476	-0.187001	4.4492e-13	8.22763	P41832	Protein BNI1	BNI1	1
0.236952	0.197991	1.6e-30	7.02444	P41895	Transcription initiation factor IIF subunit alpha	TFG1	1
0.290542	0.136454	7.2957e-14	6.6578	P41896	Transcription initiation factor IIF subunit beta	TFG2	1
-0.135539	0.0639171	4.5884e-09	7.05934	P41910	Repressor of RNA polymerase III transcription MAF1	MAF1	1
-0.000230819	0.0740944	3.9343e-41	8.15785	P41911	Glycerol-3-phosphate dehydrogenase [NAD(+)] 2, mitochondrial	GPD2	1
-0.0165995	-0.0147619	3.8741e-69	8.46268	P41920	Ran-specific GTPase-activating protein 1	YRB1	1
-0.0742436	0.0429245	5.8174e-112	8.14301	P41921	Glutathione reductase	GLR1	1
0.0306892	-0.0704968	6.3993e-262	9.45879	P41940	Mannose-1-phosphate guanyltransferase	PSA1	1
0.090447	-0.242294	4.1151e-11	6.66212	P42826	Xylulose kinase	XKS1	1
0.201759	-0.033038	4.2529e-15	6.26578	P42839	Low affinity vacuolar monovalent cation/H(+) antiporter	VNX1	1
0.0710762	-0.0293377	9.5651e-36	7.1184	P42842	Essential for maintenance of the cell wall protein 1	EMW1	1
-0.0813543	-0.699654	1.488e-05	6.14591	P42845	Protein STB1	STB1	1
-0.0473981	-0.216401	8.5128e-106	7.66997	P42846	Protein KRI1	KRI1	1
0.108625	0.848237	3.9615e-09	6.54	P42847	37S ribosomal protein S18, mitochondrial	MRPS18	1
-0.12945	-0.12477	2.1755e-71	7.48562	P42935	Elongator complex protein 2	ELP2	1
0.410232	0.106616	1.3437e-05	6.78791	P42937	CDC25-like phosphatase YCH1	YCH1	1
-0.329558	-0.0517281	7.6021e-25	6.60113	P42938	Probable ATP-dependent kinase TDA10	TDA10	1
0.0791561	-0.00601411	1.4683e-108	7.90557	P42940	Probable electron transfer flavoprotein subunit beta	CIR1	1
0.0416635	0.0169242	2.6744e-26	7.81192	P42941	Phosphoserine phosphatase	SER2	1
0.0604624	0.128294	2.5497e-43	7.36834	P42942	Uncharacterized GTP-binding protein YGR210C		1
-0.00330758	0.0182068	1.4654e-158	8.38326	P42943	T-complex protein 1 subunit eta	CCT7	1
-0.013276	0.0673633	9.3606e-88	7.99303	P42945	U3 small nucleolar RNA-associated protein 10	UTP10	1
0.0772429	-0.169777	1.6278e-13	7.15369	P42949	Mitochondrial import inner membrane translocase subunit TIM16	PAM16	1
0.116764	0.0791561	2.3282e-70	8.0125	P43123	UDP-N-acetylglucosamine pyrophosphorylase	QRI1	1
0.432852	0.268794	2.9276e-05	6.9562	P43321	Small nuclear ribonucleoprotein Sm D3	SMD3	1
0.0589399	-0.00640533	2.1685e-160	8.26179	P43535	Protein GCN20	GCN20	1
-0.0555163	-0.000158663	1.9637e-68	7.92032	P43555	Protein EMP47	EMP47	1
-0.0101344	-0.195054	7.3847e-13	6.57788	P43558	Ubiquitin thioesterase OTU1	OTU1	1
0.134878	0.0504668	3.2903e-11	7.02044	P43561	Iron transport multicopper oxidase FET5	FET5	1
0.140648	0.294547	6.9748e-10	6.34484	P43563	CBK1 kinase activator protein MOB2	MOB2	1
0.0977456	0.0236102	5.6591e-17	7.06017	P43565	Serine/threonine-protein kinase RIM15	RIM15	1
0.18954	0.347099	6.3148e-07	6.42991	P43568	Serine/threonine-protein kinase CAK1	CAK1	1
0.0426443	0.0454429	1.7405e-10	7.27453	P43569	CCR4-associated factor 16	CAF16	1
0.416515	0.127369	0.00049857	7.17164	P43572	Enhancer of polycomb-like protein 1	EPL1	1
-0.027572	-0.185031	5.5187e-35	6.91609	P43573	Bud site selection protein 27	BUD27	1
0.0302654	-0.0840891	4.9416e-19	7.75627	P43577	Glucosamine 6-phosphate N-acetyltransferase	GNA1	1
-0.0782743	-0.610786	4.2884e-32	5.97305	P43579	Ino eighty subunit 1	IES1	1
0.0610158	0.0371714	1.6477e-25	7.32469	P43582	WW domain-containing protein WWM1	WWM1	1
-0.0147036	-0.0351209	4.08e-61	8.03977	P43583	Proteasome activator BLM10	BLM10	1
-0.00731859	-0.0483824	4.1523e-53	7.66083	P43585	Vacuolar transporter chaperone 2	VTC2	1
0.19497	0.254473	0.0026767	6.50439	P43587	Type 1 phosphatases regulator YPI1	YPI1	1
0.127633	0.0398403	3.4191e-69	8.00268	P43588	26S proteasome regulatory subunit RPN11	RPN11	1
0.0600474	-0.0463101	7.3611e-87	8.24202	P43590	Uncharacterized peptidase YFR006W	YFR006W	1
-0.102419	-0.295057	2.1572e-13	5.90531	P43591	ATP-dependent kinase YFH7	YFH7	1
0.105008	0.126709	6.6473e-126	8.03028	P43593	Ubiquitin carboxyl-terminal hydrolase 6	UBP6	1
0.292546	-0.116895	8.2687e-49	7.00108	P43594	Altered inheritance of mitochondria protein 13, mitochondrial	AIM13	1
-0.00874027	-0.0726951	3.7425e-178	7.63922	P43597	Uncharacterized protein YFR016C	YFR016C	1
0.139339	0.115832	8.228e-155	7.66087	P43603	LAS seventeen-binding protein 3	LSB3	1
-0.0258379	-0.129529	2.3382e-171	8.04782	P43609	Chromatin structure-remodeling complex protein RSC8	RSC8	1
-0.0830648	0.553361	2.0426e-51	7.00381	P43612	SIT4-associating protein SAP155	SAP155	1
-0.210513	0.282618	3.0637e-17	7.0086	P43613	ER-localized J domain-containing protein 5	ERJ5	1
0.101919	-0.0513692	2.2883e-98	8.6161	P43616	Cys-Gly metallodipeptidase DUG1	DUG1	1
-0.0385545	-0.349456	4.3125e-12	7.57031	P43619	Nicotinate-nucleotide pyrophosphorylase [carboxylating]	BNA6	1
-0.0214383	0.00949053	7.6919e-16	7.97116	P43621	Coatomer subunit delta	RET2	1
0.0271541	0.171463	4.1131e-18	6.90383	P43636	Alpha-1,3/1,6-mannosyltransferase ALG2	ALG2	1
0.0669503	0.199374	1.3531e-27	6.98537	P43638	MAP-homologous protein 1	MHP1	1
0.00158601	0.0528332	6.1869e-06	7.31861	P43639	Casein kinase II subunit beta	CKB1	1
-0.147506	0.0107799	4.8425e-17	6.53833	P45818	ATP-dependent RNA helicase ROK1	ROK1	1
-0.446757	-0.869148	1.5731e-53	6.70771	P45976	Pre-mRNA polyadenylation factor FIP1	FIP1	1
0.133564	0.220825	9.8772e-24	7.54481	P45978	Protein SCD6	SCD6	1
0.0291349	0.217107	1.8827e-19	7.19432	P46151	Methylenetetrahydrofolate reductase 1	MET12	1
0.193078	0.496922	2.9655e-215	8.85772	P46367	Potassium-activated aldehyde dehydrogenase, mitochondrial	ALD4	1
-0.0564162	0.0364681	7.5748e-36	9.1664	P46654;P32905	40S ribosomal protein S0-B;40S ribosomal protein S0-A	RPS0B;RPS0A	2
-0.012359	0.00360232	0	9.22572	P46655	Glutamate--tRNA ligase, cytoplasmic	GUS1	1
-0.166907	0.0271541	0.00090627	6.79062	P46669	DNA-directed RNA polymerase I subunit RPA43	RPA43	1
0.00259443	0.0100636	1.9947e-118	8.7605	P46672	GU4 nucleic-binding protein 1	ARC1	1
-0.279984	0.0694272	1.0028e-15	6.25722	P46673	Nucleoporin NUP85	NUP85	1
0.102188	-0.137648	2.559e-27	6.80507	P46675	Protein STU2	STU2	1
-0.0305161	0.0160683	9.6476e-162	7.15924	P46676	Suppressor of mar1-1 protein	SUM1	1
-0.0763107	-0.0764476	3.6015e-17	6.36031	P46677	Transcription initiation factor TFIID subunit 1	TAF1	1
-0.0531194	-0.0409718	1.3703e-137	8.01574	P46680	Actin-interacting protein 1	AIP1	1
-0.260826	-0.217659	6.256e-45	7.70965	P46681	D-lactate dehydrogenase [cytochrome] 2, mitochondrial	DLD2	1
-0.208911	-0.00322079	2.0873e-22	7.0381	P46682	AP-3 complex subunit beta	APL6	1
0.1995	0.131985	3.0921e-245	8.08415	P46683	Ankyrin repeat-containing protein YAR1	YAR1	1
-0.0523563	0.0234682	4.1519e-66	8.92617	P46784;Q08745	40S ribosomal protein S10-B;40S ribosomal protein S10-A	RPS10B;RPS10A	2
0.0415233	-0.70597	5.0668e-05	6.06465	P46947	Pre-mRNA-splicing factor CWC26	BUD13	1
0.0603242	-0.152901	9.1653e-15	7.15155	P46948	Exosome complex component SKI6	SKI6	1
0.073546	-0.610786	2.7998e-18	6.38267	P46949	Protein FYV8	FYV8	1
0.181421	0.25411	2.0613e-05	6.0881	P46951	Cargo-transport protein YPP1	YPP1	1
0.0193461	-0.0563712	2.1669e-24	6.69204	P46956	Inorganic phosphate transporter PHO86	PHO86	1
0.0368901	0.0060466	0.0034867	6.6225	P46959	tRNA (adenine(58)-N(1))-methyltransferase catalytic subunit TRM61	GCD14	1
-0.231972	-0.340587	4.3628e-10	7.781	P46969	Ribulose-phosphate 3-epimerase	RPE1	1
-0.0293524	0.0635029	1.5034e-49	7.1661	P46970	Nonsense-mediated mRNA decay protein 5	NMD5	1
-0.101196	0.124593	2.2033e-75	7.28854	P46971	Dolichyl-phosphate-mannose--protein mannosyltransferase 4	PMT4	1
-0.11313	0.067088	1.7804e-35	7.43778	P46982	Alpha-1,2-mannosyltransferase MNN5	MNN5	1
0.119688	-0.459298	8.7291e-69	7.20863	P46984	Protein GON7	GON7	1
-0.0580674	0.0716254	6.7319e-17	7.28405	P46985	Probable alpha-1,6-mannosyltransferase MNN11	MNN11	1
-0.130397	-0.382288	1.0589e-99	7.52502	P46988	Prefoldin subunit 1	PFD1	1
-0.173417	-0.00604312	1.4076e-15	6.97873	P46989	Autophagy-related protein 27	ATG27	1
-0.037873	-0.0478454	1.6623e-210	8.52911	P46990	60S ribosomal protein L17-B	RPL17B	1
0.431569	0.340505	1.5503e-54	7.32707	P46992	Cell wall protein YJL171C		1
-0.0513992	-0.106824	1.3821e-85	6.89386	P46995	Histone-lysine N-methyltransferase, H3 lysine-36 specific	SET2	1
0.0803848	-0.256321	1.0601e-32	8.15137	P47001	Cell wall mannoprotein CIS3	CIS3	3
-0.0496062	0.0773797	2.5894e-06	7.10826	P47006	DNA-directed RNA polymerase I subunit RPA34	RPA34	1
-0.0241645	-0.0486062	6.0351e-16	7.30038	P47008	Phosphatidylinositol transfer protein SFH5	SFH5	1
0.135929	0.057277	2.876e-39	7.22097	P47017	Sm-like protein LSm1	LSM1	1
0.0187766	-0.11832	6.5614e-78	8.06277	P47018	Maintenance of telomere capping protein 1	MTC1	1
-0.0837374	0.0639171	3.4294e-69	6.49374	P47025	Mitochondrial division protein 1	MDV1	1
0.0236102	0.421156	2.1839e-55	7.15266	P47031	Mitochondrial outer membrane protein IML2	IML2	1
-0.0232697	-0.0479348	3.4932e-45	7.2039	P47035	Nucleolar protein NET1	NET1	1
0.0522768	0.012068	1.8186e-85	7.20306	P47037	Structural maintenance of chromosomes protein 3	SMC3	1
0.401084	0.0272955	2.3749e-57	7.48386	P47039	Probable kynurenine--oxoglutarate transaminase BNA3	BNA3	1
0.0299829	-0.0324035	1.3201e-65	7.76142	P47044	LOG family protein YJL055W		1
-0.186919	-0.201593	2.5877e-48	6.99441	P47045	Mitochondrial import inner membrane translocase subunit TIM54	TIM54	1
-0.135966	-0.00219453	6.5556e-80	7.57567	P47047	ATP-dependent RNA helicase DOB1	MTR4	1
0.123401	0.227248	2.2002e-08	6.60621	P47048	Uncharacterized protein YJL049W		1
-0.199173	0.287	4.4153e-47	6.87545	P47054	Nucleoporin NUP192	NUP192	1
0.251325	-0.0510254	3.4145e-23	6.71005	P47057	Sorting nexin-4	SNX4	1
-0.0248247	-0.0372067	4.112e-226	8.06209	P47068	Myosin tail region-interacting protein MTI1	BBC1	1
-0.0320199	-0.0341751	1.5483e-62	7.96202	P47075	Vacuolar transporter chaperone 4	VTC4	1
0.376957	-0.222498	3.8389e-07	6.76295	P47076	DNA-directed RNA polymerase III subunit RPC9	RPC17	1
-0.238868	-0.117913	5.3612e-14	7.02371	P47077	Nucleolar protein 9	NOP9	1
0.00662125	-0.0283222	5.0635e-277	8.73082	P47079	T-complex protein 1 subunit theta	CCT8	1
-0.0492181	-0.508444	4.0403e-06	6.186	P47082	Vacuolar amino acid transporter 1	AVT1	1
-0.0441665	-0.201709	4.5616e-143	7.61315	P47083	U3 small nucleolar RNA-associated protein MPP10	MPP10	1
0.0487942	0.1137	1.479e-89	8.04376	P47089	Translation machinery-associated protein 22	TMA22	1
-0.0761282	-0.13329	2.3517e-47	8.32732	P47096	3-hydroxyanthranilate 3,4-dioxygenase	BNA1	1
0.0473989	-0.0300593	4.3984e-13	8.16915	P47102	ARF guanine-nucleotide exchange factor 1	GEA1	1
0.454702	0.18002	4.4348e-07	6.7847	P47103	Peptidyl-prolyl cis-trans isomerase CYP7	CPR7	1
0.229096	0.144177	1.331e-07	6.22181	P47104	Regulator of V-ATPase in vacuolar membrane protein 1	RAV1	1
-0.0791884	0.0758749	5.1434e-09	8.29226	P47112	Cell division cycle protein CDT1	TAH11	1
0.106214	0.189666	3.0686e-28	6.98515	P47116	Serine/threonine-protein kinase PTK2/STK2	PTK2	1
-0.0653099	0.0866479	2.5668e-71	8.07954	P47117	Actin-related protein 3	ARP3	1
-0.10566	-0.0430512	1.6966e-74	7.17222	P47119	Inosine triphosphate pyrophosphatase	HAM1	1
-0.0499646	-0.231176	0	8.72785	P47120	Deoxyhypusine hydroxylase	LIA1	1
-0.0437203	-0.0227567	4.0389e-31	7.54234	P47122	GTPase NPA3	NPA3	1
0.104739	-0.0493076	3.3031e-26	7.15897	P47123	Nuclear import protein MOG1	MOG1	1
-0.0800574	-0.112553	1.2421e-06	6.57401	P47124	Putative glycosyltransferase HOC1	HOC1	1
-0.19555	0.938775	2.3071e-53	6.55128	P47129	Assembly-complementing factor 4	ACF4	1
0.015783	0.210638	1.4091e-80	7.1117	P47133	ER membrane protein complex subunit 2	EMC2	1
0.630685	0.51076	9.1395e-26	7.31521	P47137	Uncharacterized oxidoreductase YJR096W		1
-0.0442408	-0.0357271	0	9.24077	P47143	Adenosine kinase	ADO1	1
-0.0632434	-0.488552	2.5157e-32	6.45709	P47149	Kinetochore-associated protein NNF1	NNF1	1
-0.0969155	-0.255718	3.4092e-14	7.16236	P47150	37S ribosomal protein S7, mitochondrial	RSM7	1
0.129613	0.295135	2.1123e-26	7.75173	P47154	CAAX prenyl protease 1	STE24	1
0.115699	0.0467006	1.5937e-52	7.71271	P47160	Epsin-3	ENT3	1
-0.122821	-0.336664	1.5944e-19	7.73554	P47165	Xanthine phosphoribosyltransferase 1	XPT1	1
0.0201999	-0.193057	4.1411e-34	7.26611	P47166	Protein SGM1	SGM1	1
0.402395	-0.371217	5.6426e-122	8.20477	P47169	Sulfite reductase [NADPH] subunit beta	MET5	1
-1.3531	-0.314015	0.0017738	6.29026	P47170	Vacuolar membrane-associated protein IML1	IML1	1
-0.165353	-0.129197	6.3773e-05	7.03334	P47171	Histone transcription regulator 3	HIR3	1
0.0727232	0.0935602	3.5799e-06	7.08572	P47173	Uncharacterized protein YJR142W		1
0.10742	0.0183493	1.9766e-104	7.71057	P47176	Branched-chain-amino-acid aminotransferase, cytosolic	BAT2	1
0.0528332	0.2949	6.2537e-74	6.77184	P47771	Aldehyde dehydrogenase [NAD(P)+] 1	ALD2	1
0.144568	0.0282862	1.2711e-18	6.80554	P47818	Protein CCC1	CCC1	1
0.221568	0.00187425	5.2645e-28	6.77031	P47822	Mediator of RNA polymerase II transcription subunit 21	SRB7	1
0.0294175	0.0688771	1.4351e-214	8.17924	P47912	Long-chain-fatty-acid--CoA ligase 4	FAA4	1
0.3122	0.509037	5.0595e-35	7.58545	P48015	Aminomethyltransferase, mitochondrial	GCV1	1
-0.00969855	-0.0750488	6.3132e-125	9.42351	P48164	40S ribosomal protein S7-B	RPS7B	1
-0.146324	0.147046	3.1919e-16	7.01611	P48231	Tricalbin-2	TCB2	1
-0.0552315	-0.0734388	7.8004e-10	7.14161	P48234	Ribosome biogenesis protein ENP2	ENP2	1
1.45001	0.174534	0.00012097	6.88573	P48353	Protein HLJ1	HLJ1	1
-0.0931402	-0.185967	7.6929e-05	7.03214	P48360	Probable NADPH:adrenodoxin oxidoreductase, mitochondrial	ARH1	1
-0.474372	-0.422018	8.3353e-07	6.35359	P48361	Activator of SKN7 protein 10	ASK10	1
0.0738203	-0.0616314	3.3506e-90	7.6517	P48362	FAM203 family protein HGH1	HGH1	1
0.138421	-0.140682	6.1032e-41	7.24593	P48363	Prefoldin subunit 3	PAC10	1
-0.137934	-0.13253	3.3484e-65	7.59017	P48415	COPII coat assembly protein SEC16	SEC16	1
0.0284276	-0.179956	7.7593e-27	7.9886	P48510	Ubiquitin domain-containing protein DSK2	DSK2	1
-0.110262	-0.305218	0.0007576	6.26937	P48524	Ubiquitin ligase-binding protein BUL1	BUL1	1
-0.19108	-0.142815	2.607e-17	6.57341	P48562	Serine/threonine-protein kinase CLA4	CLA4	1
-0.0785636	-0.154972	4.2492e-12	6.6652	P48563	Protein MON2	MON2	1
0.0852886	-0.12551	4.9237e-32	7.28402	P48567	tRNA pseudouridine synthase 4	PUS4	1
0.0861043	-0.0149368	7.004e-143	6.99397	P48570	Homocitrate synthase, cytosolic isozyme	LYS20	1
-0.239123	-0.0263666	1.4422e-18	6.87827	P48582	Vacuolar-sorting protein BRO1	BRO1	1
-0.125227	-0.141319	9.9897e-147	9.53618	P48589	40S ribosomal protein S12	RPS12	1
0.410775	0.946207	2.3222e-15	7.02886	P48606	Tubulin-specific chaperone A	RBL2	1
-0.00446486	-0.476579	1.7014e-58	7.25962	P48813	High-affinity glutamine permease	GNP1	1
-0.0561762	-0.208728	8.5454e-82	8.40052	P48836	V-type proton ATPase subunit G	VMA10	1
-0.00987292	-0.201261	3.0078e-48	7.53101	P48837	Nucleoporin NUP57	NUP57	1
0.0274371	0.0549179	2.3805e-32	7.50481	P49017	2-methoxy-6-polyprenyl-1,4-benzoquinol methylase, mitochondrial	COQ5	1
-0.188808	0.00719549	1.0782e-89	8.68022	P49089	Asparagine synthetase [glutamine-hydrolyzing] 1	ASN1	1
-0.044464	0.067088	6.376e-109	8.39464	P49090	Asparagine synthetase [glutamine-hydrolyzing] 2	ASN2	1
-0.108861	-0.0228447	1.6801e-70	8.03531	P49095	Glycine dehydrogenase [decarboxylating], mitochondrial	GCV2	1
-0.295181	-0.215898	0.00058928	8.04399	P49166	60S ribosomal protein L37-A	RPL37A	1
-0.0615862	-0.138934	2.5977e-25	8.65798	P49167	60S ribosomal protein L38	RPL38	1
-0.0328609	-0.147889	1.0397e-117	8.11354	P49334	Mitochondrial import receptor subunit TOM22	TOM22	1
0.0721745	-0.0393252	1.9552e-105	7.27249	P49367	Homoaconitase, mitochondrial	LYS4	1
-0.124236	-0.0685741	1.0592e-79	8.25727	P49435	Adenine phosphoribosyltransferase 1	APT1	1
-0.104154	-0.0548718	1.2818e-230	8.25105	P49626	60S ribosomal protein L4-B	RPL4B	1
-0.150849	0.14965	1.5048e-32	6.88721	P49687	Nucleoporin NUP145;Nucleoporin NUP145N;Nucleoporin NUP145C	NUP145	1
-0.0115007	0.102457	1.5979e-104	8.69262	P49723	Ribonucleoside-diphosphate reductase small chain 2	RNR4	1
0.0147838	-0.0411647	1.7079e-36	7.91254	P49954	Probable hydrolase NIT3	NIT3	1
0.112633	-0.112022	6.9207e-73	7.71537	P50085	Prohibitin-2	PHB2	1
0.116498	0.00518438	9.7846e-23	7.42898	P50086	Probable 26S proteasome regulatory subunit p28	NAS6	1
0.189919	-0.373795	8.2673e-05	6.83398	P50087	Mitochondrial organizing structure protein 2	MOS2	1
0.0942361	0.154454	2.9077e-06	6.68639	P50089	Uncharacterized protein YGR237C		1
0.0977456	0.0497701	1.8876e-239	8.16107	P50094	Inosine-5-monophosphate dehydrogenase 4	IMD4	1
0.088413	0.0048968	0	8.97688	P50095	Inosine-5-monophosphate dehydrogenase 3	IMD3	1
-0.0627159	0.0319598	5.648e-25	7.18107	P50101	Ubiquitin carboxyl-terminal hydrolase 15	UBP15	1
-0.0223317	-0.1218	1.838e-12	7.33187	P50105	Transcription initiation factor TFIID subunit 4	TAF4	1
0.364236	0.591584	1.2715e-31	7.60152	P50107	Lactoylglutathione lyase	GLO1	1
0.0385766	0.227618	1.178e-05	6.15872	P50108	Probable alpha-1,6-mannosyltransferase MNN10	MNN10	1
0.209516	0.181802	1.2955e-36	7.32309	P50109	Protein PSP2	PSP2	1
-0.0231085	0.067914	5.0923e-15	7.17522	P50264	Polyamine oxidase FMS1	FMS1	1
0.0835197	0.0761487	1.4792e-14	7.27586	P50623	SUMO-conjugating enzyme UBC9	UBC9	1
0.0918014	-0.128961	6.5589e-12	8.30281	P50861	6,7-dimethyl-8-ribityllumazine synthase	RIB4	1
-0.225009	-0.118116	0.0022958	6.65557	P50946	Putative tyrosine-protein phosphatase OCA1	OCA1	1
-0.013276	-0.049666	0.0020128	6.29603	P50947	Transcriptional regulatory protein PHO23	PHO23	1
0.244278	-0.0253239	7.4751e-96	7.41537	P51401	60S ribosomal protein L9-B	RPL9B	1
-0.163284	-0.0921249	0.00096555	7.78161	P51402	60S ribosomal protein L37-B	RPL37B	1
0.146786	-0.0343819	9.0166e-57	7.74171	P51601	GTP cyclohydrolase 1	FOL2	1
0.0546401	-0.0203843	7.9887e-20	7.07744	P51998	54S ribosomal protein YmL6, mitochondrial	YML6	1
0.0107799	-0.129844	5.3548e-112	7.98366	P52286	Suppressor of kinetochore protein 1	SKP1	1
-0.0938944	0.0650208	5.4566e-14	6.75701	P52488	Ubiquitin-activating enzyme E1-like	UBA2	1
0.0603242	0.0538064	1.2029e-33	7.40582	P52489	Pyruvate kinase 2	PYK2	1
-0.0702393	-0.0138731	8.362e-09	7.71412	P52490	Ubiquitin-conjugating enzyme E2 13	UBC13	1
0.0950467	0.06226	2.0463e-158	8.24137	P52553	Prefoldin subunit 6	YKE2	1
-0.0677574	-0.000129853	2.5488e-50	7.20874	P52593	Nucleoporin NUP188	NUP188	1
0.101784	0.29725	3.545e-12	7.12717	P52870	Protein transport protein SBH1	SBH1	1
0.181293	0.229096	1.4916e-16	6.84116	P52891	Nucleoporin NUP84	NUP84	1
-0.0477559	-0.217122	3.6581e-44	7.61796	P52893	Probable alanine aminotransferase, mitochondrial	ALT1	1
-0.0203697	0.0289935	5.6903e-119	8.88349	P52910	Acetyl-coenzyme A synthetase 2	ACS2	2
-0.173791	-0.0683321	6.3581e-13	8.77166	P52911	Glucan 1,3-beta-glucosidase 2	EXG2	1
0.0703893	-0.144712	1.5433e-72	7.57724	P52917	Vacuolar protein sorting-associated protein 4	VPS4	1
-0.0972086	0.211261	2.0706e-57	6.89351	P52918	Protein MSN5	MSN5	1
0.0728604	0.0489337	1.9713e-65	7.48443	P53008	Mannosyl-oligosaccharide glucosidase	CWH41	1
0.062398	0.193078	7.3286e-08	6.13165	P53009	Protein kinase-like protein SCY1	SCY1	1
-0.157142	0.504875	4.9479e-05	6.30423	P53010	PAB-dependent poly(A)-specific ribonuclease subunit PAN2	PAN2	1
-0.201377	-0.225211	6.5239e-65	7.21283	P53011	Nucleoporin SEH1	SEH1	1
-1.01686	-1.00944	0.0019216	5.57388	P53036	SIT4-associating protein SAP4	SAP4	1
-0.00181892	-0.127163	2.0801e-40	7.40019	P53040	Transcription initiation factor TFIID subunit 6	TAF6	1
0.125783	-0.0783504	1.3429e-31	7.54075	P53043	Serine/threonine-protein phosphatase T	PPT1	1
0.173383	0.0280033	3.6842e-38	7.44748	P53044	Ubiquitin fusion degradation protein 1	UFD1	1
0.229588	0.126444	2.3042e-34	6.58297	P53049	Oligomycin resistance ATP-dependent permease YOR1	YOR1	1
0.158725	0.351063	2.4777e-14	7.22313	P53063	RAT1-interacting protein	RAI1	1
0.225398	-0.103426	1.9433e-58	7.23867	P53064	RNA polymerase-associated protein RTF1	RTF1	1
0.313594	0.307079	5.2501e-216	7.93711	P53066	Ankyrin repeat-containing protein YGL242C		1
0.124461	0.181802	3.2255e-10	6.40736	P53067	Importin subunit beta-5	KAP114	1
0.0592169	-0.00555066	2.3476e-28	7.26366	P53072	tRNA acetyltransferase TAN1	TAN1	1
0.276913	0.256286	3.2833e-10	6.48551	P53073	ER membrane protein complex subunit 4	EMC4	1
-0.0943718	0.136454	2.9118e-58	7.41375	P53075	Sensitivity to high expression protein 10	SHE10	1
-0.0179282	-0.090972	4.0951e-68	6.59103	P53076	Vacuolar import and degradation protein 30	VID30	1
0.133958	0.0648829	1.1544e-10	6.67766	P53078	Suppressor of disruption of TFIIS	SDT1	1
-0.04497	-0.00840653	2.618e-07	6.62072	P53079	Conserved oligomeric Golgi complex subunit 1	COG1	1
0.0333701	0.00518438	4.9377e-126	7.91948	P53081	NGG1-interacting factor 3	NIF3	1
0.324696	0.0792927	0.00067889	6.66184	P53088	Cytoplasmic tRNA 2-thiolation protein 1	NCS6	1
-0.0609239	-0.0279985	0	8.7632	P53090	Aromatic/aminoadipate aminotransferase 1	ARO8	1
-0.0241351	-0.0321821	9.6716e-27	7.62649	P53091	DNA replication licensing factor MCM6	MCM6	1
-0.0292494	-0.0809422	8.9816e-07	6.57016	P53100	Putative 2-hydroxyacid dehydrogenase YGL185C		1
-0.12323	0.0100636	1.3798e-11	6.85477	P53107	Ran-specific GTPase-activating protein 30	YRB30	1
0.070252	0.0139266	7.6995e-34	8.16441	P53111	NADPH-dependent aldehyde reductase ARI1	ARI1	1
0.032242	0.0182068	1.8582e-76	7.42697	P53112	Peroxisomal membrane protein PEX14	PEX14	1
-0.0158555	0.235359	5.1002e-17	6.55382	P53114	Mediator of RNA polymerase II transcription subunit 5	NUT1	1
0.0211954	-0.0117479	1.3988e-29	6.69847	P53115	Putative DNA helicase INO80	INO80	1
0.210264	0.364348	4.7296e-18	5.83692	P53119	Probable E3 ubiquitin-protein ligase HUL5	HUL5	1
-0.128677	0.330444	0.0013391	5.82688	P53121	Putative flavin carrier protein 3	FLC3	1
0.1956	0.211511	2.4248e-80	8.07103	P53128	Methylenetetrahydrofolate reductase 2	MET13	1
-0.00579687	0.0104934	5.664e-121	7.91528	P53131	Pre-mRNA-splicing factor ATP-dependent RNA helicase PRP43	PRP43	1
-0.0146744	-0.023871	1.2243e-24	7.27256	P53136	Ribosome biogenesis protein NSA1	NSA1	1
0.605115	0.723952	1.061e-99	8.52106	P53141	Myosin light chain 1	MLC1	1
0.105276	-0.134841	4.0451e-06	6.81745	P53144	HD domain-containing protein YGL101W	YGL101W	1
-0.0567013	-0.0956971	2.4111e-68	7.42537	P53145	Large subunit GTPase 1	LSG1	1
0.14496	0.00633395	1.4668e-91	7.84512	P53152	Ubiquitin-conjugating enzyme variant MMS2	MMS2	1
-0.0323739	-0.0721491	1.3551e-35	6.75633	P53154	Glycerol uptake protein 1	GUP1	1
0.00719549	0.111165	2.6393e-13	6.85176	P53155	Uncharacterized protein YGL082W	YGL082W	1
0.143394	-0.0457888	5.0706e-69	7.50444	P53163	54S ribosomal protein L12, mitochondrial	MNP1	1
0.317767	0.0546401	8.3351e-09	6.27612	P53166	ATP-dependent RNA helicase MRH4, mitochondrial	MRH4	1
-0.0863236	0.042084	0.0052742	6.93298	P53168	DASH complex subunit DUO1	DUO1	1
0.162339	0.182438	4.1497e-68	6.92097	P53172	Protein SDS23	SDS23	1
0.201885	-0.164723	2.78e-39	6.65607	P53177	tRNA wybutosine-synthesizing protein 3	TYW3	1
-0.036585	-0.490497	1.1115e-98	7.30333	P53183	Putative uncharacterized oxidoreductase YGL039W	YGL039W	1
0.196355	0.806613	2.1737e-75	8.73648	P53184	Nicotinamidase	PNC1	1
-0.0493225	-0.165418	4.0505e-13	6.51581	P53191	Phosphatidylinositol 3-phosphate-binding protein 2	PIB2	1
0.389567	0.530071	7.7062e-16	7.08998	P53192	Golgi to ER traffic protein 1	GET1	1
-0.31224	0.279412	5.0689e-05	6.29964	P53196	26S proteasome regulatory subunit RPN14	RPN14	1
-0.0326395	0.141956	2.8001e-93	7.36386	P53199	Sterol-4-alpha-carboxylate 3-dehydrogenase, decarboxylating	ERG26	1
0.0754641	-0.160234	1.4451e-72	7.67691	P53200	N(6)-adenine-specific DNA methyltransferase-like 1	AML1	1
0.183963	0.512176	2.6281e-19	6.50037	P53201	SWR1-complex protein 4	SWC4	1
0.0461418	0.189666	9.5602e-53	7.4097	P53206	Putative cysteine synthase	YGR012W	1
0.0897694	0.245131	3.3814e-05	6.44026	P53207	U1 small nuclear ribonucleoprotein component SNU71	SNU71	1
-0.213537	-0.254737	2.5044e-06	6.66537	P53210	Uncharacterized protein YGR017W	YGR017W	1
-0.0540777	-0.0589838	2.0142e-35	9.27247	P53221;P05743	60S ribosomal protein L26-B;60S ribosomal protein L26-A	RPL26B;RPL26A	2
-0.0302214	0.608336	2.5405e-36	7.03691	P53224	Protein ORM1	ORM1	1
0.476745	1.13021	4.818e-20	6.94882	P53228	Transaldolase NQM1	NQM1	1
-0.00559408	-0.039429	6.8481e-68	7.95367	P53235	Eukaryotic translation initiation factor 2A	YGR054W	1
0.310573	0.152508	1.0509e-74	7.62542	P53250	Twinfilin-1	TWF1	1
0.108491	0.0359054	4.0856e-297	9.23078	P53252	Sphingolipid long chain base-responsive protein PIL1	PIL1	1
-0.119589	0.197236	2.2966e-62	7.39534	P53254	U3 small nucleolar RNA-associated protein 22	UTP22	1
-0.0359342	0.0659858	1.3592e-07	7.15731	P53256	Exosome complex component RRP46	RRP46	1
-0.162396	-0.119338	5.1385e-33	6.80239	P53258	GTPase-activating protein GYP2	MDR1	1
-0.0762955	0.144308	2.8375e-53	7.72277	P53261	Pescadillo homolog	NOP7	1
0.0713507	0.166587	6.5312e-13	7.05208	P53265	Uncharacterized protein YGR111W		1
0.0597706	-0.00264252	6.7957e-05	6.62188	P53270	Uncharacterized protein YGR117C		1
0.20389	-0.0803014	8.1389e-35	7.16572	P53276	U3 small nucleolar RNA-associated protein 8	UTP8	1
0.126973	-0.03354	4.9501e-155	8.13322	P53278	Uncharacterized protein YGR130C	YGR130C	1
0.0607391	0.166972	7.4481e-40	6.97178	P53281	LAS seventeen-binding protein 1	LSB1	1
-0.188134	4.58779	4.9316e-69	7.62154	P53286	Protein BTN2	BTN2	1
0.131194	-0.060277	1.8605e-05	6.56607	P53290	GTP-binding protein GTR2	GTR2	1
0.110631	-0.0260288	1.7733e-13	6.87659	P53292	37S ribosomal protein S35, mitochondrial	MRPS35	1
0.00805652	-0.0349878	5.7129e-50	7.67107	P53295	Ribosome-interacting GTPase 2	RBG2	1
-0.0973939	-0.102218	1.8917e-201	7.83419	P53297	PAB1-binding protein 1	PBP1	1
0.00173014	-0.166551	1.2906e-40	7.42768	P53299	Mitochondrial import inner membrane translocase subunit TIM13	TIM13	1
-0.115347	1.4489	2.7537e-166	8.38048	P53303	Zinc finger protein ZPR1	ZPR1	1
-0.214759	0.262794	7.3817e-06	6.32944	P53309	Clathrin coat assembly protein AP180B	YAP1802	1
0.224781	-0.0310025	5.63e-69	8.15235	P53312	Succinyl-CoA ligase [ADP-forming] subunit beta, mitochondrial	LSC2	1
-0.0624899	-0.0901271	5.6829e-53	7.00783	P53313	Protein SDA1	SDA1	1
0.486663	1.44631	5.3342e-20	7.22552	P53315	6-phosphogluconolactonase 4	SOL4	1
-0.0491584	1.64215	7.7505e-131	7.30164	P53316	Uncharacterized RNA-binding protein YGR250C	YGR250C	1
-0.295553	0.361656	2.9889e-16	6.71766	P53318	Ubiquinone biosynthesis monooxygenase COQ6	COQ6	1
0.636451	2.12121	2.7255e-47	6.29059	P53319	6-phosphogluconate dehydrogenase, decarboxylating 2	GND2	1
-0.25269	0.166844	2.2628e-28	6.96154	P53326	Uncharacterized protein YGR266W	YGR266W	1
-0.00573894	-0.141701	9.5751e-21	6.94896	P53327	Antiviral helicase SLH1	SLH1	1
0.319387	0.0824301	1.5918e-29	7.05534	P53330	Regulator of Ty1 transposition protein 102	RTT102	1
-0.230245	-0.318254	4.0918e-15	6.61011	P53331	RNA exonuclease 1	RNH70	1
-0.100407	0.208517	4.0541e-15	7.04567	P53332	Phosphopantetheine adenylyltransferase	CAB4	1
-0.0316659	0.635522	7.1281e-128	8.32901	P53334	Probable family 17 glucosidase SCW4	SCW4	1
-0.06679	0.178874	9.7732e-39	7.44942	P53337	ER-derived vesicles protein ERV29	ERV29	1
-0.0770258	-0.989879	3.4204e-15	6.82858	P53388	Dicarboxylic amino acid permease	DIP5	1
0.0312541	0.00647761	1.5209e-10	6.21859	P53538	RNA polymerase II subunit A C-terminal domain phosphatase SSU72	SSU72	1
0.0540844	0.00417777	5.2305e-201	8.174	P53549	26S protease subunit RPT4	RPT4	1
0.0617071	-0.028587	1.2651e-109	8.1337	P53550	mRNA-decapping enzyme subunit 2	DCP2	1
0.138814	-0.262157	5.2957e-18	6.72449	P53551	Histone H1	HHO1	1
0.241718	0.37951	2.8615e-05	6.52525	P53583	Protein MPA43	MPA43	1
0.0124972	-0.0654458	5.5233e-155	8.36144	P53598	Succinyl-CoA ligase [ADP-forming] subunit alpha, mitochondrial	LSC1	1
-0.176593	-0.0415359	3.5288e-12	7.30942	P53600	Coatomer subunit zeta	RET3	1
0.200379	-0.194807	3.8766e-69	6.94621	P53617	Protein NRD1	NRD1	1
-0.0573767	0.0859685	6.7871e-196	8.33558	P53622	Coatomer subunit alpha	COP1	1
0.0261627	0.848878	8.6093e-15	6.73496	P53629	Sterol O-acyltransferase 2	ARE2	1
0.087327	0.0690147	3.6555e-57	7.96945	P53633	Prenylated Rab acceptor 1	YIP3	1
0.167743	-0.156257	0.0012839	6.40591	P53686	NAD-dependent protein deacetylase HST2	HST2	1
0.0257376	0.959102	3.1732e-219	8.61583	P53691	Peptidyl-prolyl cis-trans isomerase CPR6	CPR6	1
-0.104884	0.0465609	5.4327e-23	7.70937	P53720	tRNA-dihydrouridine(20) synthase [NAD(P)+]	SMM1	1
-0.014383	0.248292	2.2098e-27	7.54633	P53723	UPF0674 endoplasmic reticulum membrane protein YNR021W		1
0.11836	-0.281421	3.6448e-06	5.89887	P53724	54S ribosomal protein L50, mitochondrial	MRPL50	1
0.178364	-0.121377	7.4196e-09	6.4384	P53729	Uncharacterized protein YNR029C		1
0.138683	0.421048	3.2727e-10	6.75096	P53730	Dol-P-Man:Man(7)GlcNAc(2)-PP-Dol alpha-1,6-mannosyltransferase	ALG12	1
-0.0180597	0.161823	7.9008e-90	8.00843	P53731	Actin-related protein 2/3 complex subunit 2	ARC35	1
-0.0503082	-0.553087	1.2938e-05	7.08625	P53733	37S ribosomal protein S19, mitochondrial	RSM19	1
0.0600474	-0.104279	3.1865e-67	7.71554	P53738	Multifunctional methyltransferase subunit TRM112	TRM112	1
0.221815	-0.0296764	9.212e-05	6.11441	P53739	Flippase kinase 1	FPK1	1
0.0606008	0.0126402	6.2273e-44	8.03479	P53741	UBP3-associated protein BRE5	BRE5	1
-0.0774976	-0.113598	1.1481e-30	7.22102	P53742	Nucleolar GTP-binding protein 2	NOG2	1
1.73184	-0.679827	0.00035569	7.3944	P53743	Pre-rRNA-processing protein ESF2	ESF2	1
0.0418037	0.205267	5.9871e-18	7.19778	P53753	Endo-1,3(4)-beta-glucanase 1	DSE4	1
0.108892	-0.305022	2.0407e-08	7.62016	P53759	tRNA-dihydrouridine(16/17) synthase [NAD(P)(+)]	DUS1	1
0.0953169	0.0244615	2.9122e-08	7.39771	P53829	Protein CAF40	CAF40	1
-0.0614507	0.524465	5.1347e-143	8.49722	P53834	Hsp90 co-chaperone HCH1	HCH1	1
0.237441	0.532766	1.2706e-35	7.83831	P53839	Glyoxylate reductase 1	GOR1	1
-0.263958	-0.237966	0.0019168	5.94578	P53843	Vacuolar protein sorting-associated protein IST1	IST1	1
0.165815	0.615981	1.427e-25	6.72416	P53844	Phosphatidylinositol transfer protein PDR17	PDR17	1
0.012068	0.284277	4.7519e-05	6.56845	P53845	Protein transport protein YIF1	YIF1	1
-0.131345	-0.0850988	4.3021e-17	7.06198	P53848	Folic acid synthesis protein FOL1;Dihydroneopterin aldolase;2-amino-4-hydroxy-6-hydroxymethyldihydropteridine pyrophosphokinase;Dihydropteroate synthase	FOL1	1
-0.0378434	-0.115598	2.3866e-44	8.4205	P53849	Zinc finger protein GIS2	GIS2	1
-0.0125482	-0.00488457	5.2931e-180	8.55751	P53852	Cysteine--tRNA ligase		1
-0.312563	-0.118179	3.3271e-07	6.73485	P53853	Vacuolar protein sorting-associated protein 75	VPS75	1
-0.275105	-0.12411	7.4801e-08	5.7063	P53858	Protein BNI4	BNI4	1
0.0206267	-0.0344706	1.1636e-36	8.00621	P53860	Phosphatidylinositol transfer protein PDR16	PDR16	1
-0.281755	-0.00649231	0.00083423	6.61693	P53868	Alpha-1,2-mannosyltransferase ALG9	ALG9	1
0.347552	-0.479834	7.6866e-25	6.59578	P53874	Ubiquitin carboxyl-terminal hydrolase 10	UBP10	1
0.266757	-0.106824	2.3314e-11	7.13392	P53875	54S ribosomal protein L19, mitochondrial	MRPL19	1
-0.0201356	-0.117631	2.0339e-11	7.26024	P53877	Pre-rRNA-processing protein IPI3	IPI3	1
-0.091925	0.266637	5.7296e-23	6.94088	P53879	GTP-binding protein RHO5	RHO5	1
0.219339	0.0499095	0.00016054	6.31572	P53881	54S ribosomal protein L22, mitochondrial	MRPL22	1
-0.01552	-0.173417	2.1931e-137	7.68068	P53883	Nucleolar protein 13	NOP13	1
-0.0675306	0.319502	2.4115e-13	7.11883	P53885	Signal transduction protein MDG1	MDG1	1
0.0499095	-0.43569	2.9639e-22	7.25462	P53889	Uncharacterized mitochondrial hydrolase FMP41	FMP41	1
0.165944	0.0846086	3.3661e-61	7.52162	P53890	Bud neck protein 5	BNI5	1
0.0447438	0.0596321	4.3654e-42	7.11611	P53893	Ribosome assembly protein 1	RIA1	1
-0.0464144	0.158208	2.8594e-17	6.71063	P53898	Protein NSG2	NSG2	1
0.198494	-0.0606229	6.0536e-58	7.75717	P53900	Prefoldin subunit 4	GIM3	1
-0.0253532	0.23634	9.3625e-06	6.20501	P53901	Ingression protein 1	INN1	1
-0.0835081	-0.241032	0.0010245	7.07943	P53905	U6 snRNA-associated Sm-like protein LSm7	LSM7	1
-0.138489	-0.154554	7.2211e-113	7.90667	P53909	Adenine deaminase	AAH1	1
0.064469	0.315218	1.9972e-99	8.74144	P53912	Uncharacterized protein YNL134C		3
-0.0591792	0.0646069	7.9527e-82	7.46127	P53914	UPF0202 protein KRE33	KRE33	1
-0.013509	0.016211	0.00034521	8.27662	P53917	Factor arrest protein 11	FAR11	1
0.482952	0.0263043	7.2439e-06	7.31319	P53919	H/ACA ribonucleoprotein complex non-core subunit NAF1	NAF1	1
0.0791561	0.110497	3.9685e-24	7.40686	P53920	Pro-apoptotic serine protease NMA111	NMA111	1
-0.242157	-0.255615	7.1952e-06	6.11803	P53923	Cytoplasmic tRNA 2-thiolation protein 2	NCS2	1
-0.00449376	-0.314087	1.6074e-41	6.0251	P53924	E3 ubiquitin-protein ligase DMA2	DMA2	1
0.0663992	-0.260688	3.2074e-05	7.126	P53927	Ribosome biogenesis protein 15	NOP15	1
0.0060466	-0.00520307	1.2806e-14	7.41732	P53929	Uncharacterized protein YNL108C		1
0.00805652	0.112233	3.2123e-10	6.77034	P53935	Stress response protein NST1	NST1	1
0.19711	-0.126423	2.3823e-13	7.40388	P53941	U3 small nucleolar ribonucleoprotein protein IMP4	IMP4	1
0.0339339	-0.300146	5.7153e-10	7.04587	P53946	Actin-related protein 5	ARP5	1
0.0210533	-0.0263226	0.00016688	6.91058	P53952	Uncharacterized protein YNL050C		1
0.126709	0.165558	4.3379e-12	7.12714	P53953	SED5-binding protein 2	SFB2	1
0.483468	-0.236435	4.4379e-10	6.80712	P53959	Conserved oligomeric Golgi complex subunit 6	COG6	1
0.0184917	-0.292564	3.1668e-14	6.72269	P53960	Putative alanyl-tRNA editing protein alaX		1
0.0754641	0.0511633	3.6853e-43	7.36832	P53962	Uncharacterized WD repeat-containing protein YNL035C		1
0.095722	-0.0321526	0.0025852	6.13325	P53969	Sorting assembly machinery 50 kDa subunit	SAM50	1
-1.5907	-2.47097	2.981e-10	6.25758	P53971	FKBP12-associated protein 1	FAP1	1
-0.0398887	-0.0772846	0.0010456	6.2724	P53972	Uncharacterized protein YNL022C		1
0.0255958	-0.0758545	2.5156e-32	8.36747	P53981	Uncharacterized phosphatase YNL010W		1
-0.187559	-0.394733	2.782e-19	7.81419	P53982;P41939	Isocitrate dehydrogenase [NADP];Isocitrate dehydrogenase [NADP] cytoplasmic	IDP3;IDP2	2
0.0159258	-0.0177091	6.9739e-49	7.53344	P54000	RNA polymerase II transcriptional coactivator SUB1	SUB1	1
-0.308805	-0.70743	3.2895e-16	6.16319	P54070	Mannosyltransferase KTR6	KTR6	1
0.0568609	-0.0220094	6.8811e-128	8.49177	P54113	Bifunctional purine biosynthesis protein ADE16;Phosphoribosylaminoimidazolecarboxamide formyltransferase;IMP cyclohydrolase	ADE16	1
0.38648	1.88596	3.4229e-124	8.31827	P54114	Aldehyde dehydrogenase [NAD(P)+] 2	ALD3	1
0.0610158	0.0579701	0	9.68287	P54115	Magnesium-activated aldehyde dehydrogenase, cytosolic	ALD6	1
-0.194823	-0.0822551	1.0427e-08	7.57716	P54730	UBX domain-containing protein 4	UBX4	1
-0.0694367	0.0268709	3.6253e-19	7.09513	P54781	Cytochrome P450 61	ERG5	1
0.122341	0.00475299	4.7269e-106	8.19285	P54783	D-arabinono-1,4-lactone oxidase	ALO1	1
0.0475383	0.0863761	2.0676e-19	6.92086	P54785	Transcriptional activator/repressor MOT3	MOT3	1
0.0535284	0.0727232	1.8923e-12	6.40943	P54787	Vacuolar protein sorting-associated protein 9	VPS9	1
0.0207689	-0.00900156	1.5684e-74	7.89434	P54837	Endoplasmic reticulum vesicle protein 25	ERV25	1
0.138945	0.168257	9.1852e-137	8.76203	P54838	Dihydroxyacetone kinase 1	DAK1	1
0.0268709	0.015783	2.9222e-113	8.70819	P54839	Hydroxymethylglutaryl-CoA synthase	ERG13	1
0.0812032	-0.0571065	6.625e-57	7.26776	P54858	Protein DOS2	DOS2	1
-0.123795	0.0434844	2.05e-47	7.44359	P54860	E4 ubiquitin-protein ligase UFD2	UFD2	1
0.0947765	-0.00215121	2.3618e-177	7.79796	P54861	Dynamin-related protein DNM1	DNM1	1
0.0482362	-0.65474	6.7289e-05	6.38863	P54867	Protein SLG1	SLG1	1
-0.0546171	-0.0543324	8.1857e-249	8.46198	P54885	Gamma-glutamyl phosphate reductase	PRO2	1
-0.178029	0.308827	4.6259e-09	7.06465	P54964	Oligoribonuclease, mitochondrial	REX2	1
0.0306892	-0.0351209	0.00011786	7.06262	P57743	U6 snRNA-associated Sm-like protein LSm3	LSM3	1
-0.142752	2.51091	1.2102e-57	8.00852	P57744	Mitochondrial import inner membrane translocase subunit TIM8	TIM8	1
0.0220482	0.10916	0	9.64535	P60010	Actin	ACT1	1
0.0681893	0.012068	9.5135e-05	8.07671	P61830	Histone H3	HHT1	1
0.0714881	0.0309717	6.6572e-38	7.86098	P69771	Vacuolar protein-sorting-associated protein 46	DID2	1
0.160791	-0.165985	2.8011e-10	6.95959	P69850	DASH complex subunit DAD3	DAD3	1
0.0615688	0.130931	3.9697e-74	8.49868	P80210	Adenylosuccinate synthetase	ADE12	1
-0.2227	-0.105349	2.1007e-22	7.10796	P80428	Actin-related protein 4	ARP4	1
0.0939657	0.158596	5.8101e-31	8.16083	P80967	Mitochondrial import receptor subunit TOM5	TOM5	1
-0.0297648	-0.50275	2.9642e-26	7.375	P81449	ATP synthase subunit e, mitochondrial	TIM11	1
0.195096	-0.240179	1.2776e-107	7.90486	P87108	Mitochondrial import inner membrane translocase subunit TIM10	TIM10	1
0.067088	0.00345838	1.968e-84	7.45191	P89105	RNA polymerase-associated protein CTR9	CTR9	1
-0.0283663	-0.0928324	3.6735e-68	8.0086	P89886	Translation machinery-associated protein 20	TMA20	1
0.0545011	0.464877	2.8776e-71	8.51729	Q00055	Glycerol-3-phosphate dehydrogenase [NAD(+)] 1	GPD1	1
0.143524	0.261952	8.9893e-43	7.51085	Q00245	GTP-binding protein RHO3	RHO3	1
-0.0319019	0.0142124	2.113e-17	7.09269	Q00362	Protein phosphatase PP2A regulatory subunit B	CDC55	1
-0.0140188	-0.318704	3.8155e-210	8.28641	Q00402	Nuclear migration protein NUM1	NUM1	1
-0.0810795	0.0219061	4.2703e-08	8.38187	Q00416	Helicase SEN1	SEN1	1
0.0441843	-0.0575568	2.5785e-08	6.44949	Q00539	Protein NAM8	NAM8	1
-0.207994	-0.436041	6.523e-13	6.27434	Q00618	Geranylgeranyl transferase type-2 subunit alpha	BET4	1
0.00662125	-0.01105	2.1914e-08	6.85438	Q00684	Tyrosine-protein phosphatase CDC14	CDC14	1
-0.108379	0.0958569	2.4047e-25	7.11267	Q00711	Succinate dehydrogenase [ubiquinone] flavoprotein subunit, mitochondrial	SDH1	2
0.277033	0.652968	1.953e-49	8.4249	Q00764	Alpha,alpha-trehalose-phosphate synthase [UDP-forming] 56 kDa subunit	TPS1	1
0.0364681	-0.145366	1.8906e-37	7.37372	Q00816	Resistance to glucose repression protein 1	REG1	1
0.00949053	-0.193156	1.0566e-07	6.39056	Q00916	U1 small nuclear ribonucleoprotein 70 kDa homolog	SNP1	1
-0.0408679	0.132116	0	9.48864	Q00955	Acetyl-CoA carboxylase;Biotin carboxylase	ACC1	2
0.0308304	-0.155116	2.5272e-49	6.75458	Q01080	DNA-directed RNA polymerase I subunit RPA49	RPA49	1
-0.0235044	0.104203	3.7431e-22	7.3863	Q01159	mRNA-capping enzyme subunit alpha	CEG1	1
-0.124597	-0.217793	7.8647e-06	6.60454	Q01163	37S ribosomal protein S23, mitochondrial	RSM23	1
0.351967	0.700173	1.0159e-150	8.42661	Q01217	Protein ARG5,6, mitochondrial;N-acetyl-gamma-glutamyl-phosphate reductase;Acetylglutamate kinase	ARG5,6	1
-0.123937	-0.0639671	5.0555e-96	7.04809	Q01329	Pre-tRNA-processing protein PTA1	PTA1	1
0.0867838	0.105812	0.0013895	5.85719	Q01389	Serine/threonine-protein kinase BCK1/SLK1/SSP31	BCK1	1
-0.272506	-0.15711	9.3598e-70	7.15415	Q01454	DNA polymerase alpha-binding protein	CTF4	1
0.0450235	0.0490731	4.494e-42	7.15406	Q01476	Ubiquitin carboxyl-terminal hydrolase 2	UBP2	1
0.0749164	-0.0500393	1.2645e-229	7.73073	Q01477	Ubiquitin carboxyl-terminal hydrolase 3	UBP3	1
-0.00352444	0.111031	1.3721e-137	8.04226	Q01532	Cysteine proteinase 1, mitochondrial	LAP3	1
-0.0816443	-0.0120098	2.4943e-148	8.52944	Q01560	Nucleolar protein 3	NPL3	1
-0.194476	0.19862	5.1512e-14	6.91637	Q01590	Integral membrane protein SED5	SED5	1
-0.0273809	-0.170037	8.8104e-94	8.17754	Q01662	Methionine aminopeptidase 1	MAP1	1
-0.336464	-0.593572	4.3414e-06	6.82625	Q01802	Aspartate aminotransferase, mitochondrial	AAT1	1
0.140255	-0.0234311	3.4596e-122	7.81405	Q01852	Mitochondrial import inner membrane translocase subunit TIM44	TIM44	1
-0.0453421	0.0114957	1.8561e-76	9.15863	Q01855	40S ribosomal protein S15	RPS15	1
0.0514416	-0.0640575	4.1005e-122	8.34153	Q01939	26S protease regulatory subunit 8 homolog	RPT6	1
-0.00597068	-0.0798287	2.2935e-75	8.04191	Q01976	ADP-ribose pyrophosphatase	YSA1	1
-0.00205011	0.196355	6.296e-28	6.92704	Q02046	Methylenetetrahydrofolate dehydrogenase [NAD(+)]	MTD1	1
0.346305	-0.0371179	1.775e-24	7.30031	Q02196	Adenylyl-sulfate kinase	MET14	1
-0.0499796	0.0160683	2.6791e-28	7.73561	Q02201	Oxysterol-binding protein homolog 6	OSH6	1
0.225769	-0.600009	4.0695e-34	7.23147	Q02204	54S ribosomal protein L13, mitochondrial	MRPL13	1
-0.213354	0.00201835	4.9724e-16	7.10013	Q02206	Chromatin structure-remodeling complex subunit RSC4	RSC4	1
-0.144584	-0.130808	4.7092e-60	7.39329	Q02256	Tyrosine-protein phosphatase YVH1	YVH1	1
0.0531114	-0.0880861	2.7635e-72	8.0739	Q02260	Small nuclear ribonucleoprotein Sm D1	SMD1	1
-0.131408	-0.0932633	1.9354e-88	8.4282	Q02326	60S ribosomal protein L6-A	RPL6A	1
-0.331028	-0.0958204	6.3432e-05	6.14647	Q02336	Transcriptional adapter 2	ADA2	1
0.155749	0.334683	0.0010063	6.346	Q02354	U3 small nucleolar RNA-associated protein 6	UTP6	1
-0.069013	-0.267844	6.4798e-271	8.04356	Q02455	Protein MLP1	MLP1	1
0.155102	0.0976109	1.5495e-40	8.53081	Q02486	ARS-binding factor 2, mitochondrial	ABF2	1
0.28155	0.283448	2.29e-07	6.83777	Q02629	Nucleoporin NUP100/NSP100	NUP100	1
0.0740944	-0.175631	2.1618e-39	7.0525	Q02630	Nucleoporin NUP116/NSP116	NUP116	1
-0.0174316	-0.0499945	1.9134e-45	8.13373	Q02642	Nascent polypeptide-associated complex subunit beta-1	EGD1	1
-0.191096	-0.45593	1.8671e-05	6.9503	Q02647	Dynein light chain 1, cytoplasmic	DYN2	1
0.0531114	0.0496307	0.00039418	6.08332	Q02648	tRNA (uracil-O(2)-)-methyltransferase	TRM44	1
-0.0188634	-0.109468	1.2911e-36	7.10449	Q02725	Vacuolar transporter chaperone 3	VTC3	1
-0.0304571	0.65471	0.00039869	7.22303	Q02733	Increased recombination centers protein 15	IRC15	1
-0.0423677	-0.0371475	7.7342e-26	9.09552	Q02753;Q12672	60S ribosomal protein L21-A;60S ribosomal protein L21-B	RPL21A;RPL21B	2
-0.00673869	-0.270643	4.3957e-14	6.78805	Q02767	Vacuolar protein sorting-associated protein 28	VPS28	1
-0.646293	-0.164351	0.0098074	7.00903	Q02770	Peptidyl-prolyl isomerase CWC27	CWC27	1
-0.0990463	0.155749	4.8316e-05	7.3217	Q02774	Secretory component protein SHR3	SHR3	1
-0.0199454	-0.0656269	2.7591e-107	8.0959	Q02776	Mitochondrial import inner membrane translocase subunit TIM50	TIM50	1
0.172359	0.128821	1.8046e-08	7.65303	Q02784	Monothiol glutaredoxin-5, mitochondrial	GRX5	1
0.106214	-0.189631	1.038e-20	6.87474	Q02785	ATP-dependent permease PDR12	PDR12	1
-0.01552	-0.0622037	1.0439e-33	7.3875	Q02792	5-3 exoribonuclease 2	RAT1	1
-0.0173878	0.016211	3.3166e-89	7.06345	Q02793	Antiviral protein SKI8	SKI8	1
0.285698	0.466862	2.3444e-07	7.20909	Q02795	Dolichyl-diphosphooligosaccharide--protein glycosyltransferase subunit SWP1	SWP1	1
0.264116	-0.144776	8.5392e-22	6.4599	Q02796	Transcriptional regulatory protein LGE1	LGE1	1
-0.49145	-0.254358	6.3324e-20	6.17961	Q02805	Protein ROD1	ROD1	1
-0.0605176	-0.156016	1.4547e-130	8.10846	Q02821	Importin subunit alpha	SRP1	1
-0.114597	0.0284276	8.4529e-34	6.82043	Q02875	SMY2 homolog 2	SYH1	1
0.0966667	0.270947	3.464e-12	6.84192	Q02884	Elongator complex protein 4	ELP4	1
0.260869	0.249021	6.2348e-30	6.11853	Q02888	Altered inheritance of mitochondria protein 43, mitochondrial	AIM43	1
-0.119604	0.0462816	3.9646e-08	6.72597	Q02890	Peptide-N(4)-(N-acetyl-beta-glucosaminyl)asparagine amidase	PNG1	1
-0.0253826	-0.266403	1.2443e-61	7.85675	Q02892	Nucleolar GTP-binding protein 1	NOG1	1
-0.150177	-0.115926	2.9533e-12	6.92224	Q02908	Elongator complex protein 3	ELP3	1
-0.0394142	-0.0279838	5.9603e-26	7.15821	Q02931	NET1-associated nuclear protein 1	NAN1	1
0.0478175	0.0556121	4.9101e-08	8.43492	Q02948	Vacuolar protein sorting-associated protein 30	VPS30	1
0.355467	-0.0937405	2.4542e-22	6.45853	Q02959	Histone deacetylase HOS3	HOS3	1
-0.0622037	0.000432815	1.8976e-15	8.08533	Q02969	Peroxisomal membrane protein PEX25	PEX25	1
-0.120969	0.221196	8.5198e-05	6.84783	Q03010	Transcriptional regulatory protein UME1	UME1	1
-0.0767823	-0.027425	6.5825e-06	6.23345	Q03016	GLC7-interacting protein 3	GIP3	1
0.13606	0.458487	3.8707e-11	7.25789	Q03020	Iron sulfur cluster assembly protein 1, mitochondrial	ISU1	1
-0.354022	-0.00200671	1.6936e-25	6.66919	Q03034	Ferulic acid decarboxylase 1	FDC1	1
-0.0198138	-0.0607734	1.2578e-87	8.4924	Q03048	Cofilin	COF1	1
-0.922812	0.583326	8.8546e-25	6.70568	Q03063	Down-regulator of invasive growth 1	DIG1	1
-0.334152	-0.381592	3.6777e-79	7.63278	Q03088	Styryl dye vacuolar localization protein 3	SVL3	1
0.335597	0.735955	6.7741e-31	7.43169	Q03103	Endoplasmic oxidoreductin-1	ERO1	1
0.469052	0.505078	4.9995e-165	8.14404	Q03104	Meiotic sister chromatid recombination protein 1	MSC1	1
-0.264304	0.0204844	8.2548e-29	7.18333	Q03124	Chromatin structure-remodeling complex subunit RSC9	RSC9	1
-0.193668	0.057277	2.0021e-06	6.43824	Q03153	ATPase synthesis protein 25, mitochondrial	ATP25	1
0.138028	0.0732718	3.6811e-78	8.17403	Q03161	Glucose-6-phosphate 1-epimerase		1
-0.153783	-0.140635	2.6623e-07	6.39677	Q03177	WD repeat-containing protein YMR102C		1
0.018919	-0.0856192	2.1947e-107	8.32601	Q03195	Translation initiation factor RLI1	RLI1	1
0.319271	0.10044	1.6828e-07	6.67777	Q03201	37S ribosomal protein S10, mitochondrial	RSM10	1
-0.210212	-1.04782	3.1789e-09	6.04411	Q03213	High-osmolarity-induced transcription protein 1	HOT1	1
0.049352	0.0568609	1.0472e-71	8.39837	Q03219	Uncharacterized protein YMR178W		1
0.254594	-0.0913101	2.6005e-09	6.47645	Q03246	37S ribosomal protein S17, mitochondrial	MRPS17	1
0.114634	0.113834	1.2911e-100	6.89688	Q03254	RNA polymerase II subunit A C-terminal domain phosphatase	FCP1	1
0.0305479	0.0943712	6.4875e-10	8.07744	Q03262	Phosphoglucomutase-3	PGM3	1
0.0651587	0.0603242	5.4652e-51	6.84472	Q03264	RNA exonuclease NGL2	NGL2	1
0.187007	0.105008	0.00013555	6.78134	Q03266	Aminodeoxychorismate lyase	ABZ2	1
0.0719	0.0847447	2.8646e-41	7.27996	Q03280	E3 ubiquitin-protein ligase TOM1	TOM1	1
-0.101861	0.202512	5.0504e-34	6.36736	Q03281	Inner nuclear membrane protein HEH2	HEH2	1
-0.137457	-0.283633	1.2803e-07	6.78208	Q03305	Arginine N-methyltransferase 2	RMT2	1
0.086512	0.166715	6.0144e-106	7.06096	Q03322	T-SNARE affecting a late Golgi compartment protein 1	TLG1	1
-0.177963	-0.236759	5.2294e-18	7.08558	Q03323	COMPASS component SDC1	SDC1	1
0.364797	0.771209	4.1087e-16	6.24998	Q03327	Mitochondrial fusion and transport protein UGO1	UGO1	1
0.476537	0.674009	1.9234e-07	6.46265	Q03337	Trafficking protein particle complex subunit 31	TRS31	1
0.0728604	-0.0842114	1.9311e-06	6.47145	Q03407	Serine/threonine-protein kinase PKH1	PKH1	1
0.153027	0.0514416	0	7.38315	Q03434;P47100;P47098;Q12269;P0C2I6;Q12141	Transposon Ty1-ML2 Gag-Pol polyprotein;Capsid protein;Ty1 protease;Integrase;Reverse transcriptase/ribonuclease H;Transposon Ty1-JR2 Gag-Pol polyprotein;Capsid protein;Ty1 protease;Integrase;Reverse transcriptase/ribonuclease H;Transposon Ty1-JR1 Gag-Pol polyprotein;Capsid protein;Ty1 protease;Integrase;Reverse transcriptase/ribonuclease H;Transposon Ty1-GR2 Gag-Pol polyprotein;Capsid protein;Ty1…	TY1B-ML2;TY1B-JR2;TY1B-JR1;TY1B-GR2;TY1B-LR3;TY1B-GR1	6
0.546462	0.427392	9.1565e-07	6.85713	Q03435	Non-histone protein 10	NHP10	1
-0.167928	0.147437	3.9169e-46	6.78004	Q03496	Uncharacterized protein YMR259C		1
-0.157834	0.038998	5.8968e-45	7.00728	Q03497	Serine/threonine-protein kinase STE20	STE20	1
0.00446549	0.216982	6.4844e-10	6.50006	Q03516	Uncharacterized protein RSN1	RSN1	1
0.116764	-0.0900503	2.1394e-26	7.46312	Q03529	Ceramide very long chain fatty acid hydroxylase SCS7	SCS7	1
0.00848693	0.0106367	1.0651e-34	7.76425	Q03532	ATP-dependent RNA helicase HAS1	HAS1	1
0.29125	0.416515	5.2203e-42	7.07173	Q03533	Serine/threonine-protein kinase TDA1	TDA1	1
-0.00795675	0.0354831	1.1193e-138	9.02395	Q03558	NADPH dehydrogenase 2	OYE2	2
0.160662	-0.132641	6.4078e-26	7.96702	Q03559	Uncharacterized protein YMR295C	YMR295C	1
0.257856	-0.0905264	0.00074967	7.21625	Q03629	Uncharacterized protein YML079W	YML079W	1
0.0213375	-0.0211454	3.0805e-288	8.32183	Q03640	Tricalbin-3	TCB3	1
0.23634	0.138683	3.0366e-11	6.35104	Q03653	Protein EFR3	EFR3	1
-0.0136837	-0.0564011	1.8771e-52	7.91645	Q03655	Probable 1,3-beta-glucanosyltransferase GAS3	GAS3	1
0.0546401	-0.192381	3.3407e-21	6.8997	Q03661	Silent chromatin protein ESC1	ESC1	1
0.0585242	-0.0280574	3.0336e-15	6.81729	Q03677	1,2-dihydroxy-3-keto-5-methylthiopentene dioxygenase	ADI1	1
0.119024	-0.663968	7.485e-10	5.87041	Q03687	Uncharacterized membrane protein YMR010W		1
0.0192037	0.0447438	0	8.86408	Q03690	Clustered mitochondria protein 1	CLU1	1
-0.0646157	-0.0507714	3.9711e-22	6.98472	Q03705	Protein CGI121	CGI121	1
0.154583	0.125783	2.325e-09	7.06908	Q03713	Altered inheritance of mitochondria protein 31, mitochondrial	AIM31	1
0.214373	-0.749984	7.9814e-11	6.81586	Q03735	RNA-binding protein NAB6	NAB6	1
0.00877379	-0.248057	1.5426e-28	6.76868	Q03761	Transcription initiation factor TFIID subunit 12	TAF12	1
-0.0837068	-0.19962	7.8238e-26	7.40011	Q03768	Protein GIR2	GIR2	1
0.237686	-0.119463	4.2699e-61	7.48008	Q03774	tRNA (guanine-N(7)-)-methyltransferase subunit TRM82	TRM82	1
0.0133551	-0.143947	4.4846e-14	6.59375	Q03778	Riboflavin kinase	FMN1	1
-0.105427	-0.115488	1.6228e-13	6.25203	Q03784	Trafficking protein particle complex subunit 23	TRS23	1
-0.142799	-0.0461165	9.1641e-06	6.84451	Q03786	Probable gluconokinase	YDR248C	1
0.104203	0.1133	0.00014316	6.74782	Q03798	Altered inheritance of mitochondria protein 36, mitochondrial	AIM36	1
0.0596321	0.128161	6.9132e-36	7.0146	Q03834	DNA mismatch repair protein MSH6	MSH6	1
-0.157737	-0.164189	2.2491e-32	7.20148	Q03835	Monothiol glutaredoxin-3	GRX3	1
0.0536674	-0.173059	5.4115e-87	7.78435	Q03862	Probable metalloprotease ARX1	ARX1	1
-0.0794018	0.271426	1.8827e-114	6.90709	Q03880	V-type ATPase assembly factor PKR1	PKR1	1
0.104337	-0.0884849	2.3921e-14	6.59881	Q03920	eRF1 methyltransferase catalytic subunit MTQ2	MTQ2	1
-0.0686497	0.112366	7.9334e-16	7.19587	Q03921	Protein dopey	DOP1	1
0.0291349	-0.077452	1.1226e-266	8.51745	Q03940	RuvB-like protein 1	RVB1	1
0.104203	-0.257494	1.9981e-17	6.33678	Q03954	DASH complex subunit SPC19	SPC19	1
-0.0570164	-0.362195	2.4806e-46	6.51912	Q03957	CTD kinase subunit alpha	CTK1	1
0.144699	0.360982	2.4405e-42	7.77764	Q03973	High mobility group protein 1	HMO1	1
0.0110662	-0.177914	5.9962e-14	7.03354	Q03976	37S ribosomal protein S24, mitochondrial	RSM24	1
0.223423	0.128953	2.4639e-07	6.20077	Q04007	Uncharacterized protein YDR186C	YDR186C	1
0.0473989	-0.0570614	7.7072e-30	8.19593	Q04013	Mitochondrial DNA replication protein YHM2	YHM2	1
0.0294175	0.309642	2.3706e-10	6.38457	Q04031	Ribosomal RNA-processing protein 17	RRP17	1
0.0354831	-0.174361	3.4386e-07	6.06221	Q04033	Probable aminopeptidase YDR415C	YDR415C	1
0.102322	0.327687	9.3383e-58	8.04277	Q04062	26S proteasome regulatory subunit RPN9	RPN9	1
-0.0182496	-0.109872	6.2451e-112	8.2079	Q04067	Eukaryotic translation initiation factor 3 subunit G	TIF35	1
-0.394164	-0.0396218	1.5353e-06	6.76244	Q04080	GPI transamidase component GPI17	GPI17	1
0.192573	0.0654344	8.5583e-18	6.31754	Q04081	Leucine carboxyl methyltransferase 1	PPM1	1
-0.00296053	-0.0305898	5.0242e-24	7.34244	Q04119	Endopolyphosphatase	PPN1	1
0.469157	0.68455	4.1404e-20	6.66489	Q04120	Peroxiredoxin TSA2	TSA2	1
0.000144286	-0.0706029	2.3636e-20	6.67819	Q04170	Uncharacterized protein YDR391C	YDR391C	1
-0.154667	0.212009	2.7734e-136	7.82418	Q04175	Importin beta SMX1	SXM1	1
-0.0759001	-0.301995	2.1648e-54	7.95206	Q04178	Hypoxanthine-guanine phosphoribosyltransferase	HPT1	1
-0.188249	0.15549	2.198e-30	6.80447	Q04201	CUE domain-containing protein CUE4	CUE4	1
-0.143691	-0.600271	2.684e-31	6.63316	Q04213	ISWI one complex protein 4	IOC4	1
-0.627494	-0.302208	5.8148e-10	6.5515	Q04217	Probable ATP-dependent RNA helicase DHR1	ECM16	1
-0.131313	-0.304523	1.8676e-47	7.68613	Q04225	Ribosome assembly protein RRB1	RRB1	1
-0.128598	0.173383	6.5692e-07	6.53461	Q04228	UBX domain-containing protein 2	UBX2	1
0.278342	-0.0704211	9.0456e-08	6.47283	Q04231	DNA repair protein RAD33	RAD33	1
0.221073	0.0897694	4.9331e-15	6.87047	Q04264	Sister chromatid cohesion protein PDS5	PDS5	1
0.412185	0.435095	3.7551e-43	7.28012	Q04304	UPF0659 protein YMR090W		1
-0.394752	-0.472049	2.0703e-07	6.81935	Q04305	U3 small nucleolar RNA-associated protein 15	UTP15	1
-0.275734	-0.00463851	1.0397e-71	7.16134	Q04307	DNA-directed RNA polymerase III subunit RPC10	RPC11	1
-0.0282781	-0.193041	2.2487e-08	6.11707	Q04311	Protein VMS1	VMS1	1
0.0597706	0.1153	4.397e-20	6.6265	Q04322	Probable GTPase-activating protein GYL1	GYL1	1
0.280244	0.257735	3.3329e-143	7.68116	Q04336	Uncharacterized protein YMR196W		1
0.265797	0.43776	6.0999e-29	7.22032	Q04338	t-SNARE VTI1	VTI1	1
0.102322	-0.0553964	4.1428e-76	8.26609	Q04344	Hit family protein 1	HNT1	1
0.00360232	-0.00879832	2.2275e-39	7.9712	Q04371	UPF0364 protein YMR027W		1
-0.212517	-0.0783352	1.507e-11	7.04155	Q04373	Pumilio homology domain family member 6	PUF6	1
0.0571383	-0.140285	5.6336e-10	6.7772	Q04401	Acetate non-utilizing protein 9, mitochondrial	ACN9	1
0.237931	0.369048	2.7236e-40	7.76146	Q04409	Putative glucokinase-2	EMI2	1
-0.0335105	-0.131408	1.8618e-28	6.81612	Q04410	GRASP65 homolog protein 1	GRH1	1
-0.121345	-0.0774216	3.0814e-08	6.79459	Q04430	Pantothenate kinase CAB1	CAB1	1
0.0411028	0.938098	8.645e-65	7.88797	Q04432	Probable chaperone protein HSP31	HSP31	1
-0.133369	0.226878	1.6041e-49	7.66332	Q04439	Myosin-5	MYO5	1
0.163112	-0.225869	5.4884e-21	7.1934	Q04458	Putative fatty aldehyde dehydrogenase HFD1	HFD1	1
0.0926134	0.0107799	1.1802e-16	6.47384	Q04472	Mitochondrial inner membrane i-AAA protease supercomplex subunit MGR3	MGR3	1
0.0549179	0.0236102	0.0024507	7.36834	Q04489	Asparagine synthetase domain-containing protein YML096W	YML096W	1
-0.0214968	-0.087718	5.5345e-46	8.35524	Q04491	Protein transport protein SEC13	SEC13	1
0.102994	-0.144297	1.8853e-24	7.6528	Q04493	Prefoldin subunit 5	GIM5	1
0.112633	-0.105116	3.5284e-46	7.97712	Q04500	U3 small nucleolar RNA-associated protein 14	UTP14	1
-0.346096	-0.313119	4.1281e-05	6.52065	Q04562	Transmembrane 9 superfamily member 2	TMN2	1
0.382723	0.0126402	1.0172e-07	7.01912	Q04599	54S ribosomal protein L1, mitochondrial	MRPL1	1
0.162597	0.135798	2.7953e-38	7.04179	Q04600	Translation machinery-associated protein 64	TMA64	1
0.148869	-0.14081	4.6868e-31	7.21184	Q04603	DNA polymerase epsilon subunit D	DPB4	1
-0.123198	-0.214508	8.0586e-87	7.16859	Q04632	Conserved oligomeric Golgi complex subunit 8	COG8	1
-0.0285135	-0.102574	6.0436e-180	7.75125	Q04636	FACT complex subunit POB3	POB3	1
0.00863036	-0.0794018	7.3782e-107	7.67977	Q04660	Ribosome biogenesis protein ERB1	ERB1	1
-0.428042	0.242206	2.8387e-06	6.00004	Q04693	Pre-mRNA-splicing factor RSE1	RSE1	1
0.00100953	0.340277	3.3143e-36	7.71118	Q04697	Glucose-signaling factor 2	GSF2	1
-0.174442	-0.047085	1.3037e-134	7.93135	Q04728	Arginine biosynthesis bifunctional protein ArgJ, mitochondrial;Glutamate N-acetyltransferase;Amino-acid acetyltransferase;Arginine biosynthesis bifunctional protein ArgJ alpha chain;Arginine biosynthesis bifunctional protein ArgJ beta chain	ARG7	1
0.180148	-0.0505024	1.6428e-18	7.02763	Q04739;P34164	SNF1 protein kinase subunit beta-3;SNF1 protein kinase subunit beta-2	GAL83;SIP2	2
0.329526	0.359746	1.2581e-14	7.17621	Q04773	Uncharacterized protein YMR074C		1
0.00187425	0.0965318	8.2423e-43	6.44293	Q04781	E3 ubiquitin-protein ligase listerin	RKR1	1
0.0668125	0.156267	2.0722e-54	7.70331	Q04792	Glutamate decarboxylase	GAD1	1
0.237319	0.101919	4.2349e-15	7.52239	Q04869	Uncharacterized protein YMR315W		1
-0.0225808	-0.200962	4.3808e-118	8.72608	Q04894	NADP-dependent alcohol dehydrogenase 6	ADH6	1
0.0439044	0.0342158	6.4295e-46	7.16253	Q04924	Glucosidase 2 subunit beta	GTB1	1
-0.196856	-0.117255	6.1251e-05	6.63345	Q04934	Protein IVY1	IVY1	1
0.14991	0.242938	3.056e-191	8.7584	Q04947	Reticulon-like protein 1	RTN1	1
-0.0485764	0.626953	3.5688e-143	7.52412	Q04951	Probable family 17 glucosidase SCW10	SCW10	1
-0.0382137	0.39846	1.3059e-17	7.36357	Q04964	Ribonucleotide reductase inhibitor protein SML1	SML1	1
0.0425042	-0.0574817	4.6348e-133	8.62975	Q05016	Uncharacterized oxidoreductase YMR226C		1
-0.0396218	-0.0927248	1.0137e-09	6.68931	Q05021	Transcription initiation factor TFIID subunit 7	TAF7	1
-0.128314	-0.0963909	1.8286e-264	8.52386	Q05022	rRNA biogenesis protein RRP5	RRP5	1
0.0233263	0.248535	6.3783e-26	6.9804	Q05029	Protein BCH1	BCH1	1
-0.0666842	-0.0627611	0.00021689	6.77579	Q05031	Mannan endo-1,6-alpha-mannosidase DFG5	DFG5	1
-0.186968	-0.0275867	2.4622e-37	6.48882	Q05040	Factor arrest protein 8	FAR8	1
0.0650208	-0.143691	0	8.71041	Q05050	Eisosome protein 1	EIS1	1
[truncated: 386 more rows]

## Sheet: Description
Column Name	Description
FC_Cold	log2-transformed fold change in abundance between (Cold Stress)/Control
FC_Heat	log2-transformed fold change in abundance between (Heat Shock)/Control
PEP	Posterion Error Probability (local FDR)
Intensity	Intensity
Uniprot	Uniprot accession of the protein
Protein name	Protein name
Gene names	Gene name
Proteins	number of proteins in the corresponding protein group
