# Supplementary material for: Phosphoproteome dynamics of Saccharomyces cerevisiae under heat shock and cold stress
Source: Mol Syst Biol. 2015 Jun 3;11(6):813. doi: 10.15252/msb.20156170 (PMC4501848; doi:10.15252/msb.20156170)
Supplement: Supplementary file 5 [file msb0011-0813-sd5.xlsx]

## Sheet: GeneOntology
Term	Category Name	Genes	Fold Enrichment	-log10(pValue(Benjamini))
GO:0000902	cell morphogenesis	P32521, P15891, P37370, P41697, Q12114, P40059, P53894, P07560, P32873, Q07657, P38853, P33338, P48562, P38041, P41832, Q12451, Q03497, P21339, P36166, Q06407, P39960, Q01389, P32790, P23201, P32457, P35845, P29366, P47136, Q03653, Q06648	3.90725	6.88538
GO:0007163	establishment or maintenance of cell polarity	P32521, P15891, P37370, P41697, Q12114, P53894, P07560, P32873, Q07657, P33338, P48562, P38041, P41832, Q12451, Q03497, P21339, Q06407, P36166, P39960, Q01389, P32790, P23201, P32457, P35845, P29366, P47136, Q06648	4.34563	6.6462
GO:0051301	cell division	P32521, P23748, P37370, P53890, P40013, P41697, P39719, Q12114, P27895, P47035, P53894, Q12158, P07560, P38080, P53836, Q12263, Q03088, P38853, P32873, Q07657, P24276, P00546, P38042, P32900, P33338, P48562, P38041, P41832, P08004, P43603, P25293, P53886, Q03497, P21339, P36166, Q06407, P39960, P40494, P32790, P23201, P32457, P25389, P29366, P38314, P47136, Q06648	2.62435	6.25598
GO:0007114	cell budding	P41832, P08004, P25293, P32521, P37370, Q06407, P41697, P39960, P32790, P07560, P23201, P32457, P25389, Q12263, Q07657, P32873, P47136, P33338, Q06648, P48562, P38041	4.83409	5.86411
GO:0019954	asexual reproduction	P41832, P08004, P25293, P32521, P37370, Q06407, P41697, P39960, P32790, P07560, P23201, P32457, P25389, Q12263, Q07657, P32873, P47136, P33338, Q06648, P48562, P38041	4.83409	5.86411
GO:0030010	establishment of cell polarity	P41832, P32521, Q03497, P21339, P15891, P37370, Q06407, P41697, Q12114, P39960, Q01389, P32790, P07560, P23201, P32457, Q07657, P32873, P29366, P47136, P33338, Q06648, P38041, P48562	4.10203	5.36271
GO:0032989	cellular component morphogenesis	P32521, P15891, P37370, P41697, Q12114, P40059, P53894, P07560, P32873, Q07657, P38853, P33338, P48562, P38041, P41832, Q12451, Q03497, P21339, P36166, Q06407, P39960, P54861, Q01389, P32790, P23201, P32457, P35845, P29366, P47136, Q03653, Q06648, P0C2J0	3.04565	5.26398
GO:0032505	reproduction of a single-celled organism	P32521, P37370, P41697, Q12114, Q07878, P07560, P35817, Q12263, P32873, Q07657, P38853, P33338, P48562, P38041, P08004, P41832, P25293, P10823, Q03833, P14832, Q06407, Q04409, P39960, P32790, P23201, P32457, P25389, P39001, P47136, Q06648	2.66324	3.57834
GO:0000910	cytokinesis	P08004, P41832, P32521, Q03497, P37370, P53890, P41697, Q12114, P40494, P32790, P07560, P23201, P32457, Q07657, P38314, P47136, P33338, Q06648, P38041, P48562	3.50385	3.42339
GO:0032506	cytokinetic process	P08004, P41832, P32521, Q03497, P37370, P41697, Q12114, P32790, P07560, P23201, P32457, Q07657, P38314, P47136, P33338, Q06648, P48562, P38041	3.71189	3.34276
GO:0006468	protein amino acid phosphorylation	Q03497, Q03533, P15442, P38623, P32485, P53894, Q01389, P40494, P47116, P38080, P38070, P25389, Q08217, P13186, Q12263, P43565, P38990, P38691, P00546, P23293, Q03656, P48562	3.156	3.32927
GO:0006897	endocytosis	Q12451, P32521, P38167, Q07872, P38822, P40527, P37370, P32790, P34216, P35845, P53252, Q06604, Q03088, P32793, P38314, Q05785, P48563, P33338	3.75096	3.32052
GO:0051726	regulation of cell cycle	P23748, P15442, P40013, Q00684, P27895, P47035, P53894, P34217, P40537, P38934, P43565, Q12263, P38853, P00546, P07260, P48562, Q03497, P14832, P38623, P38903, P25389, P39001, P25588, Q04410, Q06648	2.78044	3.15759
GO:0040007	growth	P41832, P10823, P25293, Q03497, Q06407, P41697, P39960, P40059, P32525, Q03063, P23201, P25389, P13574, Q12263, Q03373, P32873, P29366, P38691, Q06648, P48562, P38041	3.01255	2.88215
GO:0000282	cellular bud site selection	P41832, P32521, Q03497, P37370, P41697, Q12114, P32790, P07560, P23201, P32457, Q07657, P47136, P33338, Q06648	4.19931	2.81965
GO:0007105	cytokinesis, site selection	P41832, P32521, Q03497, P37370, P41697, Q12114, P32790, P07560, P23201, P32457, Q07657, P47136, P33338, Q06648	4.19931	2.81965
GO:0022402	cell cycle process	Q05812, P40013, P27895, P47035, P06786, P36152, P38934, P43565, P41832, P24279, Q03497, P32634, Q03707, P32790, P38903, P23201, P42845, P47136, P32521, P23748, P53094, P37370, P41697, Q12114, P21192, P32526, Q12158, P07560, P34217, P35817, Q07657, P24276, P00546, P40454, P38042, P33338, P50105, P25293, P53886, Q12297, Q03280, P47116, P32457, P36157, Q05040, P39001, P25588, P40463, Q06648	1.83027	2.69455
GO:0007010	cytoskeleton organization	P32521, Q07872, P38822, P15891, P37370, P53890, P40013, P41697, P27895, P32526, P38080, Q12263, P32793, P40454, P33338, P38042, P41832, P53886, Q06407, P39960, P40494, P32790, P23201, P25389, P35203, Q05785, Q12329	2.41861	2.58969
GO:0019953	sexual reproduction	P41697, Q12114, P53894, Q07878, P07560, P35817, Q12263, P32873, Q07657, P38853, P00546, P48562, P38041, P41832, P08004, P10823, Q03497, Q03833, P14832, Q06407, Q04409, P39960, P23201, P34909, P32457, P25389, P13574, Q05040, P29366, P39001, Q06648	2.21552	2.52854
GO:0033205	cytokinesis during cell cycle	P41832, P32521, Q03497, P37370, P41697, Q12114, P32790, P07560, P23201, P32457, Q07657, P47136, P33338, Q06648	3.74533	2.40048
GO:0007049	cell cycle	Q05812, P40013, P27895, P47035, P06786, Q12136, P36152, P38934, P43565, P41832, P24279, Q03497, P32634, Q03707, P32790, P38903, P23201, P42845, P47136, P32521, P23748, P53094, P37370, P53890, P41697, Q00684, Q12114, P21192, P32526, Q12158, P07560, P34217, P25694, P35817, Q07657, P24276, P00546, P40454, P38042, P33338, P50105, P25293, P53886, Q12297, Q03280, P47116, P32457, P25389, P36157, Q05040,…	1.70498	2.38773
GO:0009628	response to abiotic stimulus	P00445, P40052, P38822, P15891, P37370, P41697, P33748, P39719, P32485, P33749, P06738, P53252, P38427, Q00055, P04806, P43565, P32793, P40454, P38931, P41832, P32356, Q03497, Q03833, Q03280, P38623, P40494, P32790, P47116, P37012, Q06604, P17709, P38314, Q05785, P19880, Q12329	2.0142	2.30014
GO:0010564	regulation of cell cycle process	Q03497, P14832, P40013, P38623, Q00684, P47035, P53894, P40537, P38934, P43565, P38853, P39001, P00546, Q04410, Q06648, P48562	3.16748	2.20074
GO:0030029	actin filament-based process	P41832, P32521, Q07872, P38822, P15891, P37370, Q06407, P41697, P39960, P40494, P32790, P38080, P23201, P40563, P32793, Q05785, P33338	3.03193	2.19572
GO:0007266	Rho protein signal transduction	P41832, P23201, Q03497, P41697, Q06648, P48562, P38041	7.69874	2.06304
GO:0006970	response to osmotic stress	P41832, Q03497, P38822, P15891, P37370, P33748, P41697, P38623, P32485, P33749, P40494, P32790, Q06604, Q00055, Q05785, P40454	3.04565	2.06048
GO:0000147	actin cortical patch assembly	P32521, Q07872, P15891, Q05785, P40494, P32790	9.89837	2.04858
GO:0007117	budding cell bud growth	P41832, P25293, P25389, Q06407, Q12263, P32873, P39960, P48562, P38041	5.24032	2.03556
GO:0048590	non-developmental growth	P41832, P25293, P25389, Q06407, Q12263, P32873, P39960, P48562, P38041	5.24032	2.03556
GO:0016192	vesicle-mediated transport	P32521, Q12402, P38822, Q07872, P32909, P37370, P39719, P11075, Q12114, Q06336, P53953, Q07878, P25358, P07560, P34216, P25694, P53252, P13186, Q03088, P48415, P32793, P48563, P33338, Q12451, Q06385, P38167, P40527, Q08951, P32790, P35845, Q06604, Q04183, P38314, Q05785, Q04410, P38968	1.89543	2.03119
GO:0030036	actin cytoskeleton organization	P41832, P32521, Q07872, P38822, P15891, P37370, Q06407, P41697, P39960, P40494, P32790, P38080, P23201, P32793, Q05785, P33338	3.01665	2.03035
GO:0051181	cofactor transport	P43603, P38080, P53836, P19807, P25389, P36166, Q03088, P39719, P41697, Q07657, P32900	4.10876	2.01405
GO:0016052	carbohydrate catabolic process	P32356, P16862, Q04409, Q12114, P00950, P06169, P06738, P00549, P37012, P17709, P41911, Q00055, P14540, P04806	3.29946	2.00438

## Sheet: Description
Column Name	Description
Term	GO Term ID
Category Name	GO category name
Genes	Genes (uniprot accession numbers) from the corresponding GO category that were present in our dataset as dynamic phosphoproteins
Fold Enrichment	Fold enrichment (in dynamic phosphoproteins compared to the whole genome)
-log10(pValue(Benjamini))	-log10 of corrected for multiple hypothesis testing pValue
