# Supplementary material for: Phosphoproteome dynamics of Saccharomyces cerevisiae under heat shock and cold stress
Source: Mol Syst Biol. 2015 Jun 3;11(6):813. doi: 10.15252/msb.20156170 (PMC4501848; doi:10.15252/msb.20156170)
Supplement: Supplementary file 6 [file msb0011-0813-sd6.xlsx]

## Sheet: Sheet1
Detected kinases and phosphatases
Function	Proteome	Whole Dataset	Dynamic Proteins
Kinase Catalytic	129	64	19
Kinase Associated	29	9	0
Kinase Metabolic/Lipid	24	11	1
Phosphatase Catalytic	30	11	2
Phosphatase Associated	7	3	1
Phosphatase Metabolic/Lipid	5	1	0
