# Supplementary material for: Phosphoproteome dynamics of Saccharomyces cerevisiae under heat shock and cold stress
Source: Mol Syst Biol. 2015 Jun 3;11(6):813. doi: 10.15252/msb.20156170 (PMC4501848; doi:10.15252/msb.20156170)
Supplement: Supplementary file 7 [file msb0011-0813-sd7.xlsx]

## Sheet: Cdc28as_Inhibition
R1	R2	R3	R4	R5	R6	Amino acid	t-test Significant	Localization prob	Score	Position	-Log t-test p value	t-test Difference	Uniprot	Modified sequence	Gene Name	Protein Name
-0.655717	-0.713426	-0.641454	-0.645593	-0.803971	-0.713344	T	+	1	209.66	257	5.91294	-0.695584	P38903	_LPT(ph)PTKLNPDTDLELIKT(ph)PQR_	2A5D	Serine/threonine-protein phosphatase 2A 56 kDa regulatory subunit delta isoform (PP2A, B subunit, B' delta isoform) (Protein RTS1) (Protein SCS1)
0.390558	0.325156	0.284423	0.23352	0.319208	0.237541	S	+	0.991192	145.1	263	4.1959	0.298401	P38903	_HSS(ph)S(ph)RFEPSR_	2A5D	Serine/threonine-protein phosphatase 2A 56 kDa regulatory subunit delta isoform (PP2A, B subunit, B' delta isoform) (Protein RTS1) (Protein SCS1)
0.390558	0.325156	0.284423	0.23352	0.319208	0.237541	S	+	0.99994	145.1	264	4.1959	0.298401	P38903	_HSS(ph)S(ph)RFEPSR_	2A5D	Serine/threonine-protein phosphatase 2A 56 kDa regulatory subunit delta isoform (PP2A, B subunit, B' delta isoform) (Protein RTS1) (Protein SCS1)
0.439995	0.338909	0.0477708	0.25411	0.193371	0.309056	S	+	1	132.31	176	2.31331	0.263869	P47096	_TLNYARPQS(ph)N_	3HAO	3-hydroxyanthranilate 3,4-dioxygenase (EC 1.13.11.6) (3-hydroxyanthranilate oxygenase) (3-HAO) (3-hydroxyanthranilic acid dioxygenase) (HAD) (Biosynthesis of nicotinic acid protein 1)
0.831796	0.780226	0.703361	0.725261	0.631533	0.67466	S	+	0.999921	129.34	467	5.67689	0.724473	P14164	_SNS(ph)IDYAK_	ABF1	ARS-binding factor 1 (Bidirectionally acting factor 1) (DNA replication enhancer-binding protein OBF1) (SFB-B)
-0.708609	-0.841017	-1.29449	-1.01812	-0.65581	-0.429214	T	+	0.991927	176.21	165	2.94522	-0.824543	P15891	_SFT(ph)PSKSPAPVSK_	ABP1	Actin-binding protein
-0.320108	-0.70322	-1.11676	-1.13419	-0.74192	-0.248049	S	+	0.999324	192.78	169	2.23897	-0.710709	P15891	_KSFTPSKS(ph)PAPVSK_	ABP1	Actin-binding protein
-0.468092	-0.578435	-0.435522	-0.487459	-0.246469	-0.202637	S	+	0.942567	179.46	481	2.95731	-0.403102	P15891	_NVASGAPVQKEEPEQEEIAPSLPSRNS(ph)IPAPK_	ABP1	Actin-binding protein
0.285935	0.153157	0.0834011	0.124593	0.204482	0.305628	S	+	1	232.87	365	2.49578	0.192866	P15891	_SKFEGLAAS(ph)EKEEEEMENK_	ABP1	Actin-binding protein
NaN	NaN	2.62647	2.58381	2.51664	2.38722	S	+	0.999998	81.151	309	4.71162	2.52853	P40535	_NVS(ph)NKPVFNQAVPVSSIPQYNAK_	ACA2	ATF/CREB activator 2 (Chromosome stability protein CST6)
-1.35244	-1.5832	-1.58957	-1.73197	-1.41029	-1.25211	S	+	0.998983	142.94	303	5.2834	-1.4866	P21192	_MSNTS(ph)INGS(ph)PSR_	ACE2	Metallothionein expression activator
-0.356901	-0.637715	-0.622743	-0.607045	-0.622556	-0.653794	S	+	0.999981	75.416	428	4.27705	-0.583459	P21192	_TQLS(ph)PIHK_	ACE2	Metallothionein expression activator
-0.3443	-0.55277	-0.393965	-0.67052	-0.276318	-0.100036	S	+	0.773763	97.273	385	2.28116	-0.389652	P21192	_LFEKTS(ph)PGGLS(ph)IS(ph)PR_	ACE2	Metallothionein expression activator
NaN	NaN	-0.0694272	-0.0822093	-0.100305	-0.0629506	S	+	1	96.464	80	2.61521	-0.078723	P21192	_DLDIPLVPS(ph)PK_	ACE2	Metallothionein expression activator
0.379177	0.349705	0.298939	0.279293	0.196955	0.296793	S	+	0.999995	117.94	253	4.09309	0.300144	P21192	_LVSGATNS(ph)NS(ph)KPGS(ph)PVILK_	ACE2	Metallothionein expression activator
0.74829	0.554442	0.842491	1.00992	NaN	NaN	S	+	0.95175	92.039	372	2.43622	0.788785	P21192	_KNS(ph)TGDNIFR_	ACE2	Metallothionein expression activator
NaN	NaN	1.18436	1.13514	0.751611	1.02785	S	+	0.999718	84.68	537	2.74547	1.02474	P21192	_NNS(ph)HCEVESYPQVPPVTHDIHK_	ACE2	Metallothionein expression activator
1.06157	2.01931	1.04758	1.54903	0.831486	1.01818	S	+	1	88.329	511	3.01426	1.25452	P21192	_NGS(ph)NLAPLLNAPDLTDHQLEIK_	ACE2	Metallothionein expression activator
-1.34271	-1.34832	-1.14437	-1.28097	NaN	NaN	S	+	0.99677	136.53	62	3.9513	-1.27909	P47129	_LAIPISS(ph)PQR_	ACF4	Assembly-complementing factor 4
-0.221909	-0.196707	-0.197865	-0.298832	-0.0835197	-0.231555	S	+	0.844316	101.89	44	3.08037	-0.205065	P47129	_QHEVQPESKS(ph)PR_	ACF4	Assembly-complementing factor 4
0.244156	0.349592	0.356495	0.373621	0.100345	0.0196676	S	+	0.990059	141.08	71	1.96337	0.240646	P47129	_STTNQS(ph)PVSDHASPISTDQDLIYK_	ACF4	Assembly-complementing factor 4
-0.133242	-0.0483078	-0.303225	-0.231464	-0.28404	-0.165044	S	+	1	147.76	659	2.348	-0.194221	P25371	_NIS(ph)DLEAGTDTNDIDNTIHQTTFTSSDGTTQR_	ADP1	Probable ATP-dependent permease
0.354452	0.158596	0.497119	0.509949	0.396802	0.123795	T	+	0.997609	136.62	188	2.40132	0.340119	P07248	_FQT(ph)PTYGT(ph)PDNGNFLNR_	ADR1	Regulatory protein ADR1
0.430607	0.291957	0.497119	0.509949	0.396802	0.123795	T	+	0.994971	136.62	193	2.82555	0.375038	P07248	_FQT(ph)PTYGT(ph)PDNGNFLNR_	ADR1	Regulatory protein ADR1
NaN	NaN	0.406063	0.234746	0.464803	0.547004	S	+	0.976643	100.58	181	2.08252	0.413154	P22149	_SKINDDELEYAS(ph)PSNATVTNGPQTSPDQTSSIKPK_	AFT1	Iron-regulated transcriptional activator AFT1 (Activator of iron transcription protein 1)
0.730575	0.717737	0.39591	0.642933	0.966884	0.514903	S	+	0.921373	88.092	463	3.36632	0.66149	Q04412	_SSQNLMS(ph)PTNLLTMHK_	AGE1	ADP-ribosylation factor GTPase-activating protein effector protein 1 (ARF GAP effector protein 1) (Suppressor of ARF1 thermosensitive mutant protein 1)
-0.244138	-0.418774	-0.356369	-0.451544	-0.733181	-0.613249	S	+	1	160.3	505	2.88974	-0.469542	Q12433	_KLS(ph)LNSSTPMEDLPLR_	AHC1	Protein AHC1 (ADA HAT complex component 1)
1.03766	1.37089	0.522033	0.794686	0.653514	0.823601	S	+	0.807881	79.461	198	3.04991	0.867064	Q12433	_SKS(ph)NGLLLEPSALRPANSNIIDYR_	AHC1	Protein AHC1 (ADA HAT complex component 1)
0.0282862	0.158337	0.167944	0.141433	0.103255	0.189203	T	+	1	316.31	277	2.57732	0.13141	P40563	_IFQNPT(ph)DEESTT(ph)S(ph)LNEK_	AIM21	Altered inheritance of mitochondria protein 21
-0.323028	-0.356957	-0.33411	-0.432805	-0.0319598	-0.0734089	S	+	0.999558	205.24	843	1.92034	-0.258712	P38266	_VKDSS(ph)PVPS(ph)DLDEK_	AIM3	Altered inheritance of mitochondria protein 3
-0.109234	-0.255873	-0.312665	-0.0548418	-0.1125	-0.172616	S	+	0.936563	164.94	842	2.08814	-0.169622	P38266	_VKDS(ph)SPVPS(ph)DLDEK_	AIM3	Altered inheritance of mitochondria protein 3
NaN	NaN	0.402874	0.427284	0.515687	0.62431	S	+	0.910966	65.231	919	2.64865	0.492539	P38266	_AYSGDIS(ph)AADDNLNPFER_	AIM3	Altered inheritance of mitochondria protein 3
0.594549	0.328262	0.413346	0.466027	0.61637	0.63693	S	+	0.999983	205.13	915	3.75284	0.509247	P38266	_AYS(ph)GDISAADDNLNPFER_	AIM3	Altered inheritance of mitochondria protein 3
0.426533	0.453017	0.441321	0.277747	NaN	NaN	S	+	0.999984	80.534	717	2.63958	0.399654	Q99299	_KQS(ph)DLS(ph)ITLR_	AIM44	Altered inheritance of mitochondria protein 44
0.426533	0.453017	0.441321	0.277747	NaN	NaN	S	+	0.99843	80.534	720	2.63958	0.399654	Q99299	_KQS(ph)DLS(ph)ITLR_	AIM44	Altered inheritance of mitochondria protein 44
0.540722	0.666938	0.724564	0.697062	0.496794	0.594138	S	+	1	118.87	368	4.85559	0.620036	Q99299	_S(ph)LVPVLAPQKK_	AIM44	Altered inheritance of mitochondria protein 44
NaN	NaN	-0.277747	-0.373402	-0.158079	-0.360645	S	+	0.999999	83.843	1099	2.01251	-0.292468	P38080	_S(ph)FFSVFR_	AKL1	Serine/threonine-protein kinase AKL1 (EC 2.7.11.1)
0.151729	0.0848807	0.0456399	0.0483758	0.150833	0.200017	S	+	1	154.28	1072	2.15285	0.113579	P38080	_ARQS(ph)LDLER_	AKL1	Serine/threonine-protein kinase AKL1 (EC 2.7.11.1)
0.301822	0.0941009	0.557264	0.0980152	0.490274	0.495125	S	+	0.998196	157.2	10	1.99299	0.339433	P38080	_S(ph)VSAMGHPAVER_	AKL1	Serine/threonine-protein kinase AKL1 (EC 2.7.11.1)
0.241718	0.483468	NaN	NaN	0.402683	0.416905	S	+	0.884832	44.015	396	2.3141	0.386193	P38080	_LPMNAS(ph)DGHAAVSRIPS(ph)QNVGQELEEEKESQSDQR_	AKL1	Serine/threonine-protein kinase AKL1 (EC 2.7.11.1)
0.505688	0.538836	0.408914	0.332622	NaN	NaN	S	+	0.991782	101.6	971	2.60915	0.446515	P38080	_QSLDLNFQEVNLS(ph)SPTLTQEHR_	AKL1	Serine/threonine-protein kinase AKL1 (EC 2.7.11.1)
0.748976	0.362105	0.550465	0.613343	0.225633	0.399236	S	+	0.99718	173.68	1048	2.8092	0.483293	P38080	_DKDS(ph)NSS(ph)ITISTSTPSEMR_	AKL1	Serine/threonine-protein kinase AKL1 (EC 2.7.11.1)
1.12108	0.607484	0.509841	0.546561	0.694088	0.920625	S	+	0.992215	173.68	1051	3.17332	0.73328	P38080	_DKDSNS(ph)S(ph)ITISTSTPSEMR_	AKL1	Serine/threonine-protein kinase AKL1 (EC 2.7.11.1)
0.963844	0.656084	0.828127	1.07025	0.502117	0.800224	S	+	0.858837	107.98	1050	3.68267	0.803441	P38080	_DKDSNS(ph)S(ph)ITISTSTPSEMR_	AKL1	Serine/threonine-protein kinase AKL1 (EC 2.7.11.1)
-1.14449	-1.25774	-0.41511	-0.766505	-1.0481	-0.974236	S	+	0.999958	150.11	303	3.18632	-0.934362	P43633	_RDS(ph)MTPVEPR_	ALK1	Serine/threonine-protein kinase Haspin homolog ALK1 (EC 2.7.11.1) (DNA damage-responsive protein ALK1)
-1.41862	-1.20045	NaN	NaN	-1.33234	-1.32412	S	+	0.943681	88.427	172	4.06247	-1.31888	Q08269	_LSAS(ph)SSAS(ph)PITK_	ALR1	Magnesium transporter ALR1 (Aluminum resistance protein 1)
-1.21974	-0.382363	-1.04068	-1.17173	-1.33234	-1.32412	S	+	0.821963	88.427	176	3.14579	-1.07849	Q08269	_LSASSSAS(ph)PITK_	ALR1	Magnesium transporter ALR1 (Aluminum resistance protein 1)
NaN	NaN	-0.671927	-0.457118	-0.852878	-1.02935	S	+	0.888807	169.49	184	2.0608	-0.752818	Q08269	_KS(ph)SLVSPVLEIPHESK_	ALR1	Magnesium transporter ALR1 (Aluminum resistance protein 1)
NaN	NaN	-0.66821	-0.613432	-0.607674	-0.368154	S	+	0.963806	154.48	185	2.45814	-0.564367	Q08269	_KSS(ph)LVSPVLEIPHESK_	ALR1	Magnesium transporter ALR1 (Aluminum resistance protein 1)
-0.559664	-0.342433	-0.156008	-0.227135	-0.275245	-0.105276	S	+	1	141.08	236	2.07304	-0.277627	Q08269	_STS(ph)QKS(ph)DADDDTLER_	ALR1	Magnesium transporter ALR1 (Aluminum resistance protein 1)
-0.52874	-0.586882	-0.386038	-0.536461	-0.262433	-0.15782	S	+	0.999207	60.541	220	2.68362	-0.409729	P36117	_RGS(ph)VPANFHGNSLS(ph)PHTFISDLFTK_	ALY1	Arrestin-related trafficking adapter 6 (Arrestin-like protein 1)
0.473319	0.399663	0.808463	0.475604	0.381592	0.457772	S	+	1	212.32	573	3.26118	0.499402	P36117	_EVLSS(ph)PVLS(ph)PNVQK_	ALY1	Arrestin-related trafficking adapter 6 (Arrestin-like protein 1)
-1.10867	-0.914711	-0.590913	-0.918224	-0.709555	-0.670115	S	+	1	164.2	838	3.83127	-0.818699	P47029	_RES(ph)VQDNLPSTIR_	ALY2	Arrestin-related trafficking adapter 3 (Arrestin-like protein 2)
-0.430976	-0.311829	-0.478092	-0.28495	-0.539035	-0.468948	S	+	0.907542	170.18	166	3.82133	-0.418971	P47029	_KNS(ph)ISGLSSLNLSPLGAPGNSSVNVK_	ALY2	Arrestin-related trafficking adapter 3 (Arrestin-like protein 2)
-0.376489	-0.544813	-0.402504	-0.23579	-0.313478	-0.348006	S	+	0.999909	96.723	586	3.49731	-0.37018	P47029	_EVLSSPVLS(ph)PNVQPLDILIPHLPSTSLTR_	ALY2	Arrestin-related trafficking adapter 3 (Arrestin-like protein 2)
0.070252	0.131326	0.0825453	0.235727	0.0518776	0.222532	S	+	1	170.04	213	2.01902	0.132377	P47029	_NLS(ph)PINLLKR_	ALY2	Arrestin-related trafficking adapter 3 (Arrestin-like protein 2)
0.397803	0.390558	0.483864	0.484911	0.182704	0.418871	S	+	1	153.88	41	3.47264	0.393118	P38313	_EENS(ph)PIQSPVQPILSS(ph)PK_	AME1	Central kinetochore subunit AME1 (Associated with microtubules and essential protein 1)
0.472488	0.402286	0.483864	0.484911	0.433857	0.354464	S	+	0.984809	153.88	53	5.28939	0.438645	P38313	_EENS(ph)PIQSPVQPILSS(ph)PK_	AME1	Central kinetochore subunit AME1 (Associated with microtubules and essential protein 1)
-1.98667	-1.84187	-1.53501	-1.65813	-1.77745	-1.84904	S	+	0.999471	210.12	138	5.91521	-1.77469	P15274	_TLS(ph)ASAQHILPETLK_	AMPD	AMP deaminase (EC 3.5.4.6) (Myoadenylate deaminase)
0.393526	0.478195	0.562879	0.461005	0.428275	0.387223	S	+	0.999993	145.25	19	4.88762	0.45185	P15274	_LNDLSLEPAPS(ph)HDEQDGSGLVIDIDQR_	AMPD	AMP deaminase (EC 3.5.4.6) (Myoadenylate deaminase)
-0.0987681	-0.346885	-0.146134	-0.351111	-0.0930192	-0.200881	T	+	1	142.1	727	2.11473	-0.206133	P38065	_RNT(ph)IDDVNSK_	AP2A	AP-2 complex subunit alpha (Alpha-adaptin) (Clathrin assembly protein complex 2 alpha large chain) (Clathrin assembly protein large alpha chain)
0.813443	0.83996	0.654808	0.596935	0.954278	0.960412	S	+	0.966144	164.99	726	4.32774	0.803306	P46682	_LTGINDGDSNS(ph)ISGK_	AP3B	AP-3 complex subunit beta (Adaptor-related protein complex 3 subunit beta) (Beta-3-adaptin) (Clathrin assembly protein complex 3 beta large chain) (Clathrin assembly protein large beta chain)
-0.304576	-0.587316	-0.522759	-0.442516	-0.288772	-0.0592169	S	+	0.999855	237.4	700	2.27367	-0.367526	Q08951	_FVDDS(ph)DTS(ph)YEEK_	AP3D	AP-3 complex subunit delta (Adaptor-related protein complex 3 subunit delta) (Delta-adaptin 3) (Delta-adaptin)
0.191942	0.213503	0.0908029	0.223299	NaN	NaN	S	+	1	145.77	798	2.01552	0.179887	Q08951	_VQVLS(ph)DEPVIEAAPK_	AP3D	AP-3 complex subunit delta (Adaptor-related protein complex 3 subunit delta) (Delta-adaptin 3) (Delta-adaptin)
NaN	NaN	0.202871	0.355016	0.176088	0.220614	T	+	0.925094	47.548	761	2.03034	0.238647	Q08951	_DLLDLNEEESSDKKPET(ph)IR_	AP3D	AP-3 complex subunit delta (Adaptor-related protein complex 3 subunit delta) (Delta-adaptin 3) (Delta-adaptin)
0.761626	0.67084	0.512514	0.284277	0.248948	0.560217	S	+	1	183.36	43	2.74734	0.506404	P40024	_KKEAAAEES(ph)EVDAAAR_	ARB1	ABC transporter ATP-binding protein ARB1 (ATP-binding cassette protein involved in ribosome biogenesis 1)
-0.609839	-0.422308	-0.602077	-0.645661	-0.786429	-0.681404	S	+	1	187.16	2	4.28473	-0.62462	P32449	_(ac)S(ph)ES(ph)PMFAANGMPK_	AROG	Phospho-2-dehydro-3-deoxyheptonate aldolase, tyrosine-inhibited (EC 2.5.1.54) (3-deoxy-D-arabino-heptulosonate 7-phosphate synthase) (DAHP synthase) (Phospho-2-keto-3-deoxyheptonate aldolase)
0.381062	0.38228	0.414018	0.341189	0.456841	0.485216	S	+	1	231.58	4	5.1106	0.410101	P32449	_(ac)S(ph)ES(ph)PMFAANGMPK_	AROG	Phospho-2-dehydro-3-deoxyheptonate aldolase, tyrosine-inhibited (EC 2.5.1.54) (3-deoxy-D-arabino-heptulosonate 7-phosphate synthase) (DAHP synthase) (Phospho-2-keto-3-deoxyheptonate aldolase)
-1.11285	-0.942113	-1.0352	-0.747706	-0.908736	-0.985865	T	+	0.86385	103.85	270	5.1042	-0.955412	P32447	_KIEGGST(ph)DIEST(ph)PK_	ASF1	Histone chaperone ASF1 (Anti-silencing function protein 1) (yASF1)
-0.239498	-0.293872	-0.133958	-0.263646	-0.0311129	-0.257614	S	+	1	127.29	469	2.36868	-0.203284	P34233	_FALDS(ph)PPQS(ph)PR_	ASH1	Transcriptional regulatory protein ASH1 (Daughter cells HO repressor protein)
-0.131598	-0.464584	-0.39605	-0.46037	-0.421048	-0.183836	S	+	0.999972	89.297	249	2.64429	-0.342914	P35734	_KQLAHEEHINNDGDNDDENSNNIES(ph)S(ph)PLK_	ASK1	DASH complex subunit ASK1 (Associated with spindles and kinetochores protein 1) (Outer kinetochore protein ASK1)
-0.131598	-0.464584	-0.39605	-0.46037	-0.421048	-0.183836	S	+	0.999997	89.297	250	2.64429	-0.342914	P35734	_KQLAHEEHINNDGDNDDENSNNIES(ph)S(ph)PLK_	ASK1	DASH complex subunit ASK1 (Associated with spindles and kinetochores protein 1) (Outer kinetochore protein ASK1)
-0.717264	-0.467095	-0.411535	-1.75477	-1.60881	-1.32176	T	+	1	183.09	808	2.13144	-1.04687	P48361	_VNT(ph)PAIDDYGNLITVER_	ASK10	Activator of SKN7 protein 10 (Regulator of the glycerol channel 2)
-0.717264	-0.467095	-1.11856	-0.60931	-1.60881	-1.32176	S	+	1	120.63	804	2.50727	-0.973799	P48361	_S(ph)KVNT(ph)PAIDDYGNLITVER_	ASK10	Activator of SKN7 protein 10 (Regulator of the glycerol channel 2)
-0.477201	-0.235229	-0.290307	-0.655376	-0.497433	-0.384713	S	+	0.998563	192.09	1045	2.97557	-0.423377	P48361	_KTNS(ph)TGNVPCLTAEK_	ASK10	Activator of SKN7 protein 10 (Regulator of the glycerol channel 2)
0.323889	0.399226	0.409662	0.348912	0.687404	0.106746	S	+	1	150.91	1070	2.37666	0.379307	P48361	_GNNS(ph)AQNLTTSSSTASR_	ASK10	Activator of SKN7 protein 10 (Regulator of the glycerol channel 2)
0.702303	0.981341	0.837377	0.603217	0.61127	0.580828	S	+	0.997996	215.06	989	3.97535	0.719389	P48361	_STS(ph)AGNS(ph)ITANAPVVPK_	ASK10	Activator of SKN7 protein 10 (Regulator of the glycerol channel 2)
0.724476	0.996678	0.791308	0.59321	NaN	NaN	S	+	0.83386	215.06	985	2.56954	0.776418	P48361	_STS(ph)AGNS(ph)ITANAPVVPK_	ASK10	Activator of SKN7 protein 10 (Regulator of the glycerol channel 2)
-0.281421	-0.273221	-0.228234	-0.388204	-0.450063	-0.290307	Y	+	1	86.898	162	3.63628	-0.318575	P22768	_KDLLDY(ph)AAQK_	ASSY	Argininosuccinate synthase (EC 6.3.4.5) (Citrulline--aspartate ligase)
0.283566	0.240375	0.145462	0.255319	0.133875	0.133021	T	+	0.999181	89.805	70	3.06521	0.198603	Q12675	_DIS(ph)T(ph)PDLSK_	ATC4	Phospholipid-transporting ATPase DNF2 (EC 3.6.3.1) (Flippase DNF2)
0.456911	0.833416	0.569094	0.438399	NaN	NaN	T	+	0.957679	124.07	1545	2.0948	0.574455	Q12675	_DQLS(ph)PVT(ph)TTNNLPR_	ATC4	Phospholipid-transporting ATPase DNF2 (EC 3.6.3.1) (Flippase DNF2)
0.73292	0.811142	0.595249	0.697329	0.898592	0.662803	S	+	1	204.78	1542	4.8352	0.733006	Q12675	_DQLS(ph)PVTTTNNLPR_	ATC4	Phospholipid-transporting ATPase DNF2 (EC 3.6.3.1) (Flippase DNF2)
-0.220715	-0.506763	-0.309293	-0.483359	-0.269751	-0.424492	T	+	1	176.29	58	3.20606	-0.369062	P32660	_YSRPQVSFNDET(ph)PK_	ATC5	Phospholipid-transporting ATPase DNF1 (EC 3.6.3.1) (Flippase DNF1)
NaN	NaN	-0.189287	-0.187871	NaN	NaN	S	+	0.919365	54.855	104	2.62175	-0.188579	P32660	_LNNGSGTFDDVELDNDS(ph)GEPHTNYDGMKR_	ATC5	Phospholipid-transporting ATPase DNF1 (EC 3.6.3.1) (Flippase DNF1)
-0.120326	-0.101056	NaN	NaN	-0.0893625	-0.142087	S	+	0.995118	79.201	1496	2.64642	-0.113208	P32660	_QETWMTS(ph)PK_	ATC5	Phospholipid-transporting ATPase DNF1 (EC 3.6.3.1) (Flippase DNF1)
0.963104	0.460061	0.316151	0.280362	0.326624	0.691033	T	+	0.998713	114.46	85	2.23082	0.506223	P32660	_NKREDAEEFTFNDDTEYDNHS(ph)FQPT(ph)PK_	ATC5	Phospholipid-transporting ATPase DNF1 (EC 3.6.3.1) (Flippase DNF1)
NaN	NaN	-3.28916	-3.20052	NaN	NaN	T	+	0.895812	80.96	90	2.06074	-3.24484	P40527	_KSSNT(ph)DTHPLMYDNR_	ATC7	Probable phospholipid-transporting ATPase NEO1 (EC 3.6.3.1)
NaN	NaN	-0.95002	-1.06449	-0.979952	-0.84149	S	+	0.823587	84.208	517	3.61562	-0.958989	P53104	_RLS(ph)IS(ph)SLNPSNALSR_	ATG1	Serine/threonine-protein kinase ATG1 (EC 2.7.11.1) (Autophagy protein 3) (Autophagy-related protein 1) (Cytoplasm to vacuole targeting protein 10)
-0.80826	-0.85199	-0.95002	-1.06449	NaN	NaN	S	+	0.799629	86.213	518	3.28612	-0.918691	P53104	_RLS(ph)ISS(ph)LNPSNALSR_	ATG1	Serine/threonine-protein kinase ATG1 (EC 2.7.11.1) (Autophagy protein 3) (Autophagy-related protein 1) (Cytoplasm to vacuole targeting protein 10)
-0.80826	-0.85199	-0.95002	-1.06449	-0.979952	-0.84149	S	+	0.91845	86.213	515	5.51741	-0.916035	P53104	_RLS(ph)IS(ph)SLNPSNALSR_	ATG1	Serine/threonine-protein kinase ATG1 (EC 2.7.11.1) (Autophagy protein 3) (Autophagy-related protein 1) (Cytoplasm to vacuole targeting protein 10)
0.924252	0.780142	0.56354	0.494876	0.945804	0.766235	S	+	0.999997	154.34	647	3.75008	0.745808	P53104	_SMDSNAIAEEQDS(ph)DDAEEEDETLKK_	ATG1	Serine/threonine-protein kinase ATG1 (EC 2.7.11.1) (Autophagy protein 3) (Autophagy-related protein 1) (Cytoplasm to vacuole targeting protein 10)
-1.27984	-1.11341	-1.00151	-1.09329	-0.85997	-0.790772	S	+	0.976921	134.45	280	4.47692	-1.02313	Q06628	_HAS(ph)VSHNSQGPQNQPEQEGQSDQDIGKR_	ATG13	Autophagy-related protein 13
-0.894912	-0.776355	NaN	NaN	-0.733441	-0.763752	S	+	0.950281	109.07	382	3.70793	-0.792115	Q06628	_VGS(ph)IGS(ph)QSASR_	ATG13	Autophagy-related protein 13
NaN	NaN	-0.568519	-0.387997	-0.312897	-0.472072	S	+	0.974864	112.5	644	2.37609	-0.435371	Q06628	_FKSS(ph)IS(ph)PR_	ATG13	Autophagy-related protein 13
NaN	NaN	-0.386811	-0.486428	-0.312897	-0.472072	S	+	0.993667	112.5	646	2.70504	-0.414552	Q06628	_FKSS(ph)IS(ph)PR_	ATG13	Autophagy-related protein 13
-0.324148	-0.379845	-0.770533	-0.545635	-0.219587	-0.0863761	S	+	0.999993	131.35	649	1.94791	-0.387687	Q06628	_S(ph)IDSISSSFIK_	ATG13	Autophagy-related protein 13
-0.225261	-0.270156	-0.398132	-0.232633	-0.480989	-0.291014	S	+	0.999994	85.362	554	3.20524	-0.316364	Q06628	_MS(ph)QGANASHLIAR_	ATG13	Autophagy-related protein 13
-0.019492	-0.0290286	-0.0581087	-0.0910488	-0.0820213	-0.0954519	S	+	1	210.39	360	2.27926	-0.0625252	Q06628	_ANS(ph)FEPQS(ph)WQKK_	ATG13	Autophagy-related protein 13
-0.0682111	-0.0634694	-0.136848	-0.144361	-0.133695	-0.116098	S	+	1	126.1	136	3.19131	-0.110447	P35193	_EDAHEDPVS(ph)PK_	ATG19	Autophagy-related protein 19 (Cytoplasm-to-vacuole targeting protein 19)
0.1149	0.275245	0.196938	0.187641	NaN	NaN	S	+	0.991469	66.267	488	2.01347	0.193681	P53867	_ETVGIHS(ph)PIDEKC_	ATG4	Cysteine protease ATG4 (EC 3.4.22.-) (Autophagy-related protein 4)
0.10742	0.175173	0.36175	0.192952	0.25008	0.251642	S	+	1	183.36	524	2.83665	0.223169	Q12500	_S(ph)VSQIS(ph)VNPGK_	AVL9	Late secretory pathway protein AVL9 (APL2 VPS1 synthetic lethal protein 9)
-0.980255	-0.85598	-1.6016	-1.50181	-1.18517	-0.829119	S	+	1	104.82	315	3.45168	-1.15899	Q04749	_TPVGVS(ph)PK_	AVO2	Target of rapamycin complex 2 subunit AVO2 (TORC2 subunit AVO2) (Adheres voraciously to TOR2 protein 2)
-3.4711	-3.47177	-3.71193	-4.10609	-3.98859	-3.75093	S	+	1	128.05	58	6.45855	-3.75007	P47082	_RQS(ph)ILDHPVGS(ph)FK_	AVT1	Vacuolar amino acid transporter 1
-3.06214	-3.81764	-3.71193	-4.10609	-3.98859	-3.75093	S	+	1	128.05	50	5.73337	-3.73956	P47082	_RQS(ph)ILDHPVGS(ph)FK_	AVT1	Vacuolar amino acid transporter 1
-2.90974	-2.95143	-1.76998	-1.6846	-3.64455	-3.62807	S	+	0.998967	80.688	64	3.26593	-2.76473	P47082	_GVNS(ph)LSR_	AVT1	Vacuolar amino acid transporter 1
-2.62638	-1.81102	-2.16063	-2.70972	-1.81541	-2.62092	T	+	1	231.06	181	4.39064	-2.29068	P47082	_RFT(ph)NNDMDSIVVK_	AVT1	Vacuolar amino acid transporter 1
-1.84684	-2.02679	NaN	NaN	-2.23683	-2.07248	S	+	1	130.61	15	3.87925	-2.04574	P47082	_S(ph)EVHYISIPLNR_	AVT1	Vacuolar amino acid transporter 1
-1.8657	-1.83872	NaN	NaN	-1.9621	-1.71918	S	+	0.95379	55.776	115	4.35969	-1.84643	P47082	_RLS(ph)VTLNNAGRPR_	AVT1	Vacuolar amino acid transporter 1
0.620868	0.771886	0.218078	0.881351	0.36682	0.522613	S	+	1	140.35	187	2.58955	0.563603	P47082	_RFT(ph)NNDMDS(ph)IVVK_	AVT1	Vacuolar amino acid transporter 1
-0.774898	-0.955228	-0.985428	-0.565118	NaN	NaN	S	+	0.999621	153.83	119	2.4608	-0.820168	P36062	_NPS(ph)NSLQLQGGDITR_	AVT3	Vacuolar amino acid transporter 3
-0.605201	-0.298903	-0.291604	-0.351185	-0.205643	-0.469573	S	+	0.994725	91.518	58	2.82782	-0.370351	P36062	_SRKS(ph)S(ph)GTTGGLLK_	AVT3	Vacuolar amino acid transporter 3
-0.351627	-0.158236	-0.19131	-0.0741221	-0.190299	-0.248535	S	+	0.999999	91.518	55	2.5103	-0.202355	P36062	_S(ph)RKS(ph)SGT(ph)TGGLLK_	AVT3	Vacuolar amino acid transporter 3
-0.170605	-0.201443	NaN	NaN	-0.153027	-0.225028	S	+	0.89031	135.8	35	2.87366	-0.187526	P36062	_NNNGGSTGISHASGS(ph)PLTDGNGGNSNGNSR_	AVT3	Vacuolar amino acid transporter 3
-1.64377	-1.48847	-1.09815	-1.58675	-1.16549	-1.9282	S	+	0.995349	242.45	34	4.09524	-1.48514	P50944	_AQS(ph)TVLNSNPFYSR_	AVT4	Vacuolar amino acid transporter 4
-0.556605	-0.867542	-0.810237	-0.689916	-1.00418	-1.44191	S	+	0.999962	157.58	48	3.06873	-0.895064	P50944	_KYS(ph)MS(ph)TLTPR_	AVT4	Vacuolar amino acid transporter 4
-0.223626	-0.295128	-0.0861043	-0.288382	-0.592445	-0.592254	S	+	0.960804	135.21	71	2.04644	-0.346323	P50944	_VFVDMSS(ph)PNFQTLEDPHRDEIINSVR_	AVT4	Vacuolar amino acid transporter 4
0.0723116	0.759923	0.44841	0.493955	0.775811	0.627204	S	+	1	98.902	101	2.37684	0.529602	P50944	_RS(ph)S(ph)VS(ph)HGNEAIPR_	AVT4	Vacuolar amino acid transporter 4
0.693141	0.802731	0.527138	0.431463	0.963813	0.574111	T	+	1	157.58	53	3.39278	0.665399	P50944	_KYS(ph)MS(ph)TLT(ph)PR_	AVT4	Vacuolar amino acid transporter 4
-0.879542	-1.01742	-0.476434	-0.696517	-2.36143	-1.79156	S	+	0.999151	95.428	730	2.0204	-1.20382	P38928	_S(ph)VT(ph)PSPYNVTK_	AXL2	Axial budding pattern protein 2 (Bud site selection protein 10) (Suppressor of RHO3 protein 4)
-0.823626	-0.787393	-0.694479	-1.02324	-0.709996	-0.64911	S	+	0.999285	134.85	725	4.51018	-0.781307	P38928	_DVTMSSLDPWNSNISPS(ph)PVRK_	AXL2	Axial budding pattern protein 2 (Bud site selection protein 10) (Suppressor of RHO3 protein 4)
-0.699372	-0.512617	-0.57192	-0.584436	-0.601126	-0.669843	S	+	1	176.11	642	5.42656	-0.606552	P38928	_EELLAKPPVQPPES(ph)PFFDPQNR_	AXL2	Axial budding pattern protein 2 (Bud site selection protein 10) (Suppressor of RHO3 protein 4)
-1.05113	-0.596056	-0.967242	-0.38024	-0.954271	-1.09397	S	+	0.987857	104.38	227	3.09318	-0.840484	P41696	_RES(ph)NSMRPPLLIPAATTK_	AZF1	Asparagine-rich zinc finger protein AZF1
0.811224	0.600841	0.489848	0.412077	0.824597	0.786871	S	+	1	110.38	659	3.54064	0.654243	P22035	_LLNPS(ph)PNS(ph)VR_	BAS1	Myb-like DNA-binding protein BAS1
-1.44007	-1.29665	-1.11283	-1.28768	-1.47311	-1.21667	S	+	1	262.94	565	5.59526	-1.3045	P47068	_KHS(ph)M(ox)VEQAFQIGNNESENVNSGEK_	BBC1	Myosin tail region-interacting protein MTI1 (Protein BBC1)
-0.286251	-0.207728	-0.126444	-0.142115	-0.120883	-0.167358	S	+	0.961935	201.29	621	2.98118	-0.17513	P47068	_TAEVSHDIENSSQNTTGNVLPVSS(ph)PQTR_	BBC1	Myosin tail region-interacting protein MTI1 (Protein BBC1)
0.0632269	0.0919367	0.163123	0.142217	0.205563	0.125998	S	+	0.999996	188.91	634	2.85294	0.132011	P47068	_NGSINS(ph)LTK_	BBC1	Myosin tail region-interacting protein MTI1 (Protein BBC1)
0.347892	0.567935	NaN	NaN	0.730297	0.500565	T	+	1	78.903	88	2.18139	0.536672	P47068	_T(ph)IQPEVEQK_	BBC1	Myosin tail region-interacting protein MTI1 (Protein BBC1)
-1.03691	-1.04314	-1.13396	-1.22297	-1.23915	-0.901803	S	+	0.987894	170.95	411	5.33949	-1.09632	Q01389	_HYETNVSS(ph)PLK_	BCK1	Serine/threonine-protein kinase BCK1/SLK1/SSP31 (EC 2.7.11.1)
-0.874772	-0.875725	-0.758047	-0.775688	-0.652785	-0.762646	S	+	0.992143	133.25	816	5.53069	-0.783277	Q01389	_EAPKPPANTS(ph)PQR_	BCK1	Serine/threonine-protein kinase BCK1/SLK1/SSP31 (EC 2.7.11.1)
-0.628118	-0.55926	-0.937646	-0.776479	-0.652785	-0.762646	T	+	0.781318	75.589	815	4.32688	-0.719489	Q01389	_EAPKPPANT(ph)SPQR_	BCK1	Serine/threonine-protein kinase BCK1/SLK1/SSP31 (EC 2.7.11.1)
-0.240367	-0.132958	-0.139076	-0.105939	-0.101247	-0.18409	S	+	0.963008	190.8	1061	3.0259	-0.150613	Q01389	_ANLDKPITEGIAS(ph)PTS(ph)PK_	BCK1	Serine/threonine-protein kinase BCK1/SLK1/SSP31 (EC 2.7.11.1)
0.215989	0.217231	0.0898506	0.351402	0.0914791	0.281509	S	+	0.994691	74.147	331	2.3554	0.20791	Q01389	_LSIPARPHS(ph)IIESNSTLTK_	BCK1	Serine/threonine-protein kinase BCK1/SLK1/SSP31 (EC 2.7.11.1)
-0.424939	-0.122319	-0.570463	-0.104558	-0.51924	-0.53057	S	+	0.894741	109.84	418	2.15193	-0.378681	P33306	_TTSVGSLSSMSNRYS(ph)PIR_	BCK2	Protein BCK2 (Bypass of kinase C protein)
-0.499993	-0.383962	-1.47871	-0.965474	-0.750092	-0.407081	S	+	0.884827	163.8	269	2.12765	-0.747553	P35817	_S(ph)SAQEDAPIVIR_	BDF1	Bromodomain-containing factor 1
-0.364571	-0.399388	-0.450697	-0.506455	-0.536948	-0.257856	S	+	0.998836	198.32	270	3.78445	-0.419319	P35817	_RSS(ph)AQEDAPIVIR_	BDF1	Bromodomain-containing factor 1
-0.943389	-1.07306	-0.88534	-0.959178	-0.81295	-0.905967	S	+	0.99851	241.38	21	5.82077	-0.92998	P29366	_ITS(ph)ADISTPSHDNGSVIK_	BEM1	Bud emergence protein 1 (Suppressor of RHO3 protein 1)
-0.491146	-0.442026	-0.53824	-0.473971	-0.581207	-0.647361	S	+	1	154.39	458	4.8974	-0.528992	P29366	_KLS(ph)DLS(ph)LSGSK_	BEM1	Bud emergence protein 1 (Suppressor of RHO3 protein 1)
-0.636616	-0.464962	-0.57947	-0.800928	-0.118493	-0.496411	S	+	0.998622	129.37	47	2.57873	-0.516147	P29366	_YLS(ph)SS(ph)STPVK_	BEM1	Bud emergence protein 1 (Suppressor of RHO3 protein 1)
0.0475383	0.206643	0.325503	0.241962	0.299898	0.166762	S	+	0.99964	154.39	461	2.47049	0.214718	P29366	_KLS(ph)DLS(ph)LSGSK_	BEM1	Bud emergence protein 1 (Suppressor of RHO3 protein 1)
-0.952573	-1.0292	-1.41359	-1.1634	-2.31999	-2.26349	T	+	1	133.86	1038	2.75443	-1.52371	P39960	_RFS(ph)QHS(ph)SMLINNPAT(ph)PNQK_	BEM2	GTPase-activating protein BEM2/IPL2 (Bud emergence protein 2)
-0.742507	-0.613829	-0.860049	-0.811852	-0.857822	-0.916171	S	+	0.999996	96.379	1768	5.02622	-0.800372	P39960	_S(ph)VIISGTHSDNDHSYNINK_	BEM2	GTPase-activating protein BEM2/IPL2 (Bud emergence protein 2)
-0.378232	-0.342946	-0.322274	-0.3517	-0.618615	-0.771378	S	+	0.999765	102.73	170	2.76944	-0.464191	P39960	_SSS(ph)LS(ph)PPQSR_	BEM2	GTPase-activating protein BEM2/IPL2 (Bud emergence protein 2)
-0.774478	-0.327928	-0.240375	-0.250285	-0.350158	-0.246347	T	+	0.949273	145.05	1049	2.12938	-0.364929	P39960	_MRDS(ph)LDT(ph)TGRLS(ph)K_	BEM2	GTPase-activating protein BEM2/IPL2 (Bud emergence protein 2)
-0.371702	-0.248245	-0.489748	-0.271757	NaN	NaN	S	+	0.789614	105.21	924	2.08703	-0.345363	P39960	_SLS(ph)ISEPIPIASNSHTMGSLTDDAMSSK_	BEM2	GTPase-activating protein BEM2/IPL2 (Bud emergence protein 2)
-0.0463995	-0.090465	-0.235604	-0.260774	-0.310573	-0.163756	S	+	1	136.43	1016	2.15583	-0.184595	P39960	_S(ph)RPAS(ph)MVIETPK_	BEM2	GTPase-activating protein BEM2/IPL2 (Bud emergence protein 2)
-1.80038	-1.78334	NaN	NaN	NaN	NaN	T	+	0.838912	71.696	212	2.51913	-1.79186	P32873	_IHSEQLAS(ph)PAASVT(ph)YTTSR_	BEM3	GTPase-activating protein BEM3 (Bud emergence protein 3)
-1.55762	-1.41646	-1.54686	-1.62344	-1.75318	-1.4547	S	+	1	185.96	206	6.22169	-1.55871	P32873	_IHSEQLAS(ph)PAAS(ph)VTYTTSR_	BEM3	GTPase-activating protein BEM3 (Bud emergence protein 3)
-1.55762	-1.41646	-1.54686	-1.62344	-1.75318	-1.4547	S	+	0.999791	185.96	210	6.22169	-1.55871	P32873	_IHSEQLAS(ph)PAAS(ph)VTYTTSR_	BEM3	GTPase-activating protein BEM3 (Bud emergence protein 3)
-1.20796	-1.14363	-1.19491	-1.16511	-1.12585	-1.24367	S	+	0.989918	90.827	324	7.82707	-1.18019	P32873	_ALGFS(ph)PASK_	BEM3	GTPase-activating protein BEM3 (Bud emergence protein 3)
-0.919097	-0.910936	-0.878686	-0.860609	-0.921893	-0.922198	S	+	1	147.26	237	8.35281	-0.902236	P32873	_LRS(ph)PQNPNR_	BEM3	GTPase-activating protein BEM3 (Bud emergence protein 3)
-1.14051	-0.900287	-0.463413	-0.602263	-0.683831	-0.809661	S	+	0.999998	107.57	222	3.2717	-0.766661	P32873	_ITIKS(ph)PNK_	BEM3	GTPase-activating protein BEM3 (Bud emergence protein 3)
0.108357	0.0941009	0.164448	0.201007	0.119416	0.0200332	S	+	0.999994	106.26	229	2.25192	0.117894	P32873	_GSKS(ph)PLQER_	BEM3	GTPase-activating protein BEM3 (Bud emergence protein 3)
0.854235	0.810978	0.543951	0.700972	0.703032	0.805686	S	+	0.920058	81.904	488	4.75878	0.736476	P32873	_RPHASS(ph)VS(ph)TVK_	BEM3	GTPase-activating protein BEM3 (Bud emergence protein 3)
0.877823	0.810978	0.578262	0.66512	0.703032	0.805686	S	+	0.756692	64.52	490	4.80651	0.74015	P32873	_RPHAS(ph)SVS(ph)TVK_	BEM3	GTPase-activating protein BEM3 (Bud emergence protein 3)
0.877823	0.807932	0.682511	0.82024	NaN	NaN	T	+	0.97702	64.52	491	3.5228	0.797126	P32873	_RPHAS(ph)SVST(ph)VK_	BEM3	GTPase-activating protein BEM3 (Bud emergence protein 3)
1.15231	1.01984	1.03561	0.852318	1.32445	1.27184	S	+	1	110.31	317	4.69011	1.1094	P47113	_HCS(ph)NQNVQLNGPAK_	BFA1	Mitotic check point protein BFA1 (Cell cycle arrest protein BFA1)
-0.433604	-0.457574	-0.394624	0.0384361	-0.501312	-0.590818	S	+	1	115.78	10	2.12682	-0.389916	Q06631	_SLADQIS(ph)DIAIKPVNK_	BFR2	Protein BFR2 (Brefeldin A resistance protein 2)
-1.65553	-1.27383	-1.54404	-1.19288	-1.43733	-0.939151	S	+	0.993844	198.84	117	4.25919	-1.34046	P11709	_LTNQFSPMDDPKS(ph)PTPMR_	BIK1	Nuclear fusion protein BIK1
0.414785	0.484602	0.35777	0.0657101	0.414345	0.50625	S	+	0.999989	88.552	172	2.64037	0.37391	P40013	_HSS(ph)LGINGS(ph)R_	BIM1	Protein BIM1
0.390668	0.41565	0.33468	0.0982848	0.641649	0.640299	S	+	0.999008	184.38	148	2.39806	0.420205	P40013	_RSS(ph)STGTGSAMSGGLATR_	BIM1	Protein BIM1
0.390888	0.327917	0.380765	0.780478	0.315289	0.417193	S	+	0.775199	104.26	154	2.78201	0.435422	P40013	_RSSSTGTGS(ph)AMSGGLATR_	BIM1	Protein BIM1
0.509949	0.591201	0.338761	0.412619	0.459358	0.314374	S	+	0.979857	91.858	165	3.81535	0.43771	P40013	_HS(ph)SLGINGSR_	BIM1	Protein BIM1
-1.65095	-1.54368	-1.22169	-1.39327	-1.15562	-1.27548	S	+	0.997581	125.28	383	4.94233	-1.37345	P47134	_RPNVQLTQSSS(ph)PIKK_	BIR1	Protein BIR1
0.596076	0.747173	NaN	NaN	0.384019	0.437604	S	+	0.998885	86.946	71	2.14855	0.541218	P47041	_NPIS(ph)PSVSNVGFQSIFHTVDHPR_	BIT61	Target of rapamycin complex 2 subunit BIT61 (TORC2 subunit BIT61) (61 kDa binding partner of TOR2 protein)
-0.89612	-1.11188	-0.389457	-0.615375	-0.766383	-0.836409	S	+	0.999991	127.57	29	3.20785	-0.769271	P43583	_S(ph)PGRPSSSQGEIK_	BLM10	Proteasome activator BLM10 (Bleomycin resistance protein BLM10)
-0.309217	-0.194394	-0.119954	-0.251401	-0.242694	-0.300299	S	+	0.9997	156.58	1041	3.3553	-0.236326	P43583	_TQS(ph)NLSYR_	BLM10	Proteasome activator BLM10 (Bleomycin resistance protein BLM10)
0.428464	0.351063	0.218363	0.171079	0.188217	0.135554	S	+	1	123.42	56	2.49459	0.24879	P43583	_LYAADGRPHS(ph)PLR_	BLM10	Proteasome activator BLM10 (Bleomycin resistance protein BLM10)
0.721416	0.573762	0.485459	0.440208	0.654513	0.551881	T	+	0.999999	201.48	64	4.38506	0.571207	P43583	_S(ph)AT(ph)PTLQDQK_	BLM10	Proteasome activator BLM10 (Bleomycin resistance protein BLM10)
-0.178747	-0.102884	-0.108892	-0.123025	-0.200755	-0.17479	S	+	0.933142	109.44	478	3.48701	-0.148182	Q08965	_IYGKPVQEEDADIDNLPS(ph)DEEPYTNDDDVQDSEPR_	BMS1	Ribosome biogenesis protein BMS1
-0.874349	-0.94461	-0.998412	-0.449808	-1.18935	-1.11477	S	+	0.969342	167.28	261	3.48424	-0.928549	P41832	_TSM(ox)AS(ph)DHHPILTANSS(ph)LS(ph)S(ph)PK_	BNI1	Protein BNI1 (Pointed projection formation protein 3) (Sensitive to high expression protein 5) (Synthetic lethal 39)
NaN	NaN	-0.909811	-0.742024	-0.696261	-0.880019	S	+	0.969342	120.39	260	3.23685	-0.807029	P41832	_TSM(ox)AS(ph)DHHPILTANSS(ph)LS(ph)S(ph)PK_	BNI1	Protein BNI1 (Pointed projection formation protein 3) (Sensitive to high expression protein 5) (Synthetic lethal 39)
-0.724397	-0.667286	-0.634593	-0.92418	-0.596363	-0.77947	S	+	0.961562	164.2	1889	4.60317	-0.721048	P41832	_GVMNTSEDLPS(ph)PSK_	BNI1	Protein BNI1 (Pointed projection formation protein 3) (Sensitive to high expression protein 5) (Synthetic lethal 39)
NaN	NaN	NaN	NaN	-0.580724	-0.559736	S	+	0.843244	116.29	258	1.93128	-0.57023	P41832	_TSM(ox)AS(ph)DHHPILTANSS(ph)LS(ph)S(ph)PK_	BNI1	Protein BNI1 (Pointed projection formation protein 3) (Sensitive to high expression protein 5) (Synthetic lethal 39)
1.08468	1.12539	1.43004	1.32556	NaN	NaN	T	+	0.981386	132.74	328	3.2036	1.24142	P41832	_GGAENNTSAS(ph)T(ph)LPGDR_	BNI1	Protein BNI1 (Pointed projection formation protein 3) (Sensitive to high expression protein 5) (Synthetic lethal 39)
-1.81588	-3.06939	-2.8394	-2.89443	-0.801655	-1.26574	S	+	0.994659	145.29	364	2.53563	-2.11442	P53858	_GKIETSDS(ph)PR_	BNI4	Protein BNI4
-0.533973	-0.217507	-0.146264	-0.232549	-0.181548	-0.239031	S	+	0.999635	104.17	574	2.21079	-0.258479	P53858	_FEYSDNFS(ph)R_	BNI4	Protein BNI4
-0.0838903	-0.173222	-0.155879	-0.143245	-0.153027	-0.0801119	S	+	0.999832	101.93	524	3.34169	-0.131562	P53858	_S(ph)LTDTLSIK_	BNI4	Protein BNI4
0.317304	0.0441843	0.415672	0.0829751	0.303721	0.419044	S	+	1	155.16	503	1.97274	0.263817	P53858	_FLDNHEVDS(ph)IVS(ph)LER_	BNI4	Protein BNI4
-1.02456	-1.07106	-1.07909	-1.37325	-0.994942	-1.18732	S	+	0.999896	89.311	325	5.20366	-1.1217	P53890	_VIS(ph)VSSNSNS(ph)R_	BNI5	Bud neck protein 5
-1.04475	-0.964066	NaN	NaN	-1.1109	-0.861003	S	+	0.846631	136.77	340	3.46084	-0.995178	P53890	_KSS(ph)LNKYDSPVSSPITSASELGSIAK_	BNI5	Bud neck protein 5
-0.393292	-0.751441	-0.651224	-0.914739	-0.444667	-0.287591	S	+	0.806071	115.45	97	2.69709	-0.573826	P53890	_TAQVHIPTENEANKS(ph)TDDPSQLSVTQPFIAK_	BNI5	Bud neck protein 5
0.417164	0.369271	0.142688	0.276437	0.671807	0.693924	T	+	0.999938	212.95	274	2.31524	0.428549	P53890	_S(ph)GGST(ph)PLDSQTK_	BNI5	Bud neck protein 5
1.30475	1.37301	0.653786	0.526069	0.662551	0.333662	S	+	0.999968	195.36	346	2.24581	0.80897	P53890	_YDS(ph)PVSSPITSASELGSIAK_	BNI5	Bud neck protein 5
1.01628	1.12274	NaN	NaN	0.77512	0.673969	S	+	0.9913	175.21	328	2.48451	0.897028	P53890	_VISVSS(ph)NS(ph)NSR_	BNI5	Bud neck protein 5
1.01628	1.12274	0.990251	0.893129	0.77512	0.673969	S	+	0.991957	190.03	330	4.39645	0.911915	P53890	_VISVSSNS(ph)NS(ph)R_	BNI5	Bud neck protein 5
1.30475	1.36564	1.24021	1.081	1.15862	1.32999	S	+	0.999412	195.36	350	5.95914	1.2467	P53890	_YDS(ph)PVSS(ph)PITSASELGSIAK_	BNI5	Bud neck protein 5
1.45723	1.36676	1.60077	1.3878	1.3752	1.495	T	+	1	179.41	257	6.68404	1.44713	P53890	_LADQT(ph)PHDDNSENCPNR_	BNI5	Bud neck protein 5
-1.97784	-2.74159	-2.12453	-2.03895	-1.23487	-1.41029	S	+	0.991065	80.847	405	3.47862	-1.92134	P38041	_APKPPSYPS(ph)PVQPPQS(ph)PSFNNR_	BOB1	Protein BOB1 (BEM1-binding protein) (Growth inhibitory protein 7)
-1.60577	-1.55288	-1.73604	-1.70181	-1.57725	-1.72295	T	+	0.867585	150.34	647	7.23712	-1.64945	P38041	_KHS(ph)LVT(ph)SPLK_	BOB1	Protein BOB1 (BEM1-binding protein) (Growth inhibitory protein 7)
-1.67034	-1.24117	-1.14568	-1.38492	-1.76498	-1.80033	S	+	0.999052	141.34	648	4.33152	-1.50124	P38041	_KHS(ph)LVTS(ph)PLK_	BOB1	Protein BOB1 (BEM1-binding protein) (Growth inhibitory protein 7)
NaN	NaN	-1.14972	-1.38677	-1.43168	-1.73557	T	+	0.94427	132.76	670	2.88879	-1.42593	P38041	_SNIALAHSET(ph)PTSSNNK_	BOB1	Protein BOB1 (BEM1-binding protein) (Growth inhibitory protein 7)
-0.917434	-0.811751	-0.783834	-0.745333	-0.925316	-0.964805	S	+	0.985504	103.53	86	5.59065	-0.858079	P38041	_IAIEKPENLHKS(ph)PTQESGNSGVK_	BOB1	Protein BOB1 (BEM1-binding protein) (Growth inhibitory protein 7)
-0.569993	-0.318434	-0.402067	-0.407727	-0.413811	-0.496922	S	+	1	163.15	540	4.18945	-0.434826	P38041	_ISMLS(ph)PVK_	BOB1	Protein BOB1 (BEM1-binding protein) (Growth inhibitory protein 7)
-0.00550715	0.0353423	0.0923094	0.087327	0.069013	0.0905111	S	+	0.999999	163.38	578	1.91706	0.0614993	P38041	_DAS(ph)LSEMK_	BOB1	Protein BOB1 (BEM1-binding protein) (Growth inhibitory protein 7)
0.218099	0.496411	0.171645	0.252052	0.284792	0.383435	S	+	0.999994	114.96	128	2.79075	0.301072	P38041	_STMS(ph)DIDK_	BOB1	Protein BOB1 (BEM1-binding protein) (Growth inhibitory protein 7)
0.855033	0.864731	0.96508	0.90666	0.922292	0.932168	S	+	1	148.41	659	7.3538	0.907661	P38041	_TSLS(ph)PINS(ph)K_	BOB1	Protein BOB1 (BEM1-binding protein) (Growth inhibitory protein 7)
1.09221	1.00267	0.881029	0.937721	1.05122	1.07692	S	+	0.999998	150.34	644	6.08119	1.00696	P38041	_KHS(ph)LVTSPLK_	BOB1	Protein BOB1 (BEM1-binding protein) (Growth inhibitory protein 7)
1.31707	1.25108	1.06691	1.07875	1.15034	1.10278	T	+	0.899405	195.53	158	5.96333	1.16115	P38041	_SPTRVPEVST(ph)PQLQDEQTLIQEK_	BOB1	Protein BOB1 (BEM1-binding protein) (Growth inhibitory protein 7)
1.38117	1.18396	1.48884	1.24574	1.61361	1.61945	S	+	0.999451	161.24	104	5.11878	1.42213	P38041	_YGNLNDS(ph)ASNIGK_	BOB1	Protein BOB1 (BEM1-binding protein) (Growth inhibitory protein 7)
-1.68474	-1.54907	-1.33056	-1.56247	-1.23186	-1.44853	S	+	0.999201	110.6	450	5.41201	-1.46787	P39969	_APKPPSYPS(ph)PAQPPKS(ph)PLLNNTR_	BOI2	Protein BOI2 (Protein BEB1)
-1.24585	-1.18279	-1.0432	-1.0451	-1.01114	-0.86378	S	+	1	143.04	191	5.16852	-1.06531	P39969	_NTMSDIDNALLEFKDDS(ph)IGPPDR_	BOI2	Protein BOI2 (Protein BEB1)
-1.41288	-0.998356	-0.899562	-0.90977	-0.558366	-0.873971	S	+	1	124.21	652	3.40106	-0.942152	P39969	_SSFMLS(ph)PFR_	BOI2	Protein BOI2 (Protein BEB1)
-0.630506	-0.284774	-0.494876	-0.549937	-1.07368	-0.558072	S	+	0.90941	237.01	489	2.60864	-0.598641	P39969	_RTS(ph)YIDQYSSSDSNFNSR_	BOI2	Protein BOI2 (Protein BEB1)
-0.32867	-0.371534	-0.329296	-0.378213	-0.443607	-0.395172	S	+	1	172.69	519	5.3623	-0.374415	P39969	_ALS(ph)PIPS(ph)PTRNS(ph)VR_	BOI2	Protein BOI2 (Protein BEB1)
-0.410102	-0.193288	-0.0652966	-0.133986	-0.24306	-0.432532	S	+	0.999993	257.73	28	2.01796	-0.246378	P39969	_DKDVSDTLS(ph)PDFDSK_	BOI2	Protein BOI2 (Protein BEB1)
0.320196	0.330329	0.101985	0.319618	0.173157	0.293182	T	+	0.914439	220.66	372	2.91249	0.256411	P39969	_KT(ph)S(ph)QSLEDLPSQQNFIPTPR_	BOI2	Protein BOI2 (Protein BEB1)
0.320196	0.330329	0.101985	0.319618	0.154683	0.381367	S	+	0.829355	220.66	373	2.69157	0.26803	P39969	_KTS(ph)QS(ph)LEDLPSQQNFIPTPR_	BOI2	Protein BOI2 (Protein BEB1)
0.332164	0.224164	0.257976	0.245374	0.333407	0.445893	S	+	0.913067	171.26	723	3.58216	0.306496	P39969	_SAS(ph)EAIKGETLK_	BOI2	Protein BOI2 (Protein BEB1)
0.447526	0.626112	0.948475	0.790856	0.455594	0.391267	S	+	0.999463	131.25	18	2.9627	0.609971	P39969	_EVPTLSQLNTTVS(ph)R_	BOI2	Protein BOI2 (Protein BEB1)
0.803723	0.84535	0.629322	0.769602	1.06809	0.846065	S	+	0.999987	147.25	457	4.50619	0.827025	P39969	_APKPPSYPSPAQPPKS(ph)PLLNNTR_	BOI2	Protein BOI2 (Protein BEB1)
0.806695	0.898557	0.48074	0.615134	-0.0550568	0.437018	S	+	0.937649	99.954	321	1.91577	0.530514	P53958	_S(ph)PS(ph)PIHSNVSVALTSHDKPIESNMK_	BOP3	Protein BOP3 (Bypass of PAM1 protein 3)
-0.39462	-0.610411	-0.495798	-0.512946	-0.477159	-0.592541	S	+	0.999942	128.22	40	4.74471	-0.513912	P38770	_QGPTLS(ph)PQLINR_	BRL1	Nucleus export protein BRL1 (BRR6-like protein 1)
-0.178584	-0.0931864	-0.141956	-0.240725	-0.0941009	-0.160017	S	+	1	142.26	403	2.93581	-0.151428	P32639	_ELDS(ph)GDDQPQSSEAKR_	BRR2	Pre-mRNA-splicing helicase BRR2 (EC 3.6.4.13) (Protein Snu246)
-0.491287	-0.343019	-0.274411	-0.410524	-0.451013	-0.57599	S	+	0.999996	114.64	309	3.70283	-0.424374	Q06604	_NKPKPTPPS(ph)PPAK_	BSP1	Protein BSP1 (Binding of synaptojanin polyphosphoinositide phosphatase domain protein 1)
0.233152	0.477988	0.704066	0.787349	0.376901	0.306502	S	+	0.931256	169.25	296	2.49881	0.480993	Q06604	_SSHIDYLDSIQLKPTTLS(ph)PTMK_	BSP1	Protein BSP1 (Binding of synaptojanin polyphosphoinositide phosphatase domain protein 1)
0.745883	0.315566	0.183409	0.305445	0.488937	0.61511	S	+	0.999987	178.51	507	2.42247	0.442392	P27637	_SEPVDS(ph)DYDTDLKK_	BUD14	Bud site selection protein 14
0.630499	0.610417	0.598588	0.41446	0.831794	0.0182058	S	+	0.995509	152.13	655	2.21646	0.517327	P27637	_AVS(ph)SAS(ph)INSSLSGSR_	BUD14	Bud site selection protein 14
0.565402	0.624522	NaN	NaN	0.604893	0.678326	T	+	0.751359	111.49	11	3.91986	0.618286	P27637	_(ac)SNKEEHVDET(ph)SASGVK_	BUD14	Bud site selection protein 14
1.89294	1.5636	1.58001	1.54419	1.69502	1.78996	S	+	0.876176	62.034	670	6.04761	1.67762	P27637	_ALS(ph)NTNMSDPASKPNSLVQHLYAPVFDR_	BUD14	Bud site selection protein 14
1.9299	1.63469	1.42198	1.35479	1.85705	1.91599	T	+	0.824824	109.08	672	4.79065	1.68573	P27637	_ALSNT(ph)NMSDPASKPNSLVQHLYAPVFDR_	BUD14	Bud site selection protein 14
-2.8137	-2.26147	NaN	NaN	-2.15817	-2.4007	S	+	0.998948	160.2	45	3.33303	-2.40851	Q08492	_DKEVHSSSDEES(ph)DDDDAPQEEGLHSGK_	BUD21	Bud site selection protein 21 (U three protein 16) (U3 small nucleolar RNA-associated protein 16) (U3 snoRNA-associated protein 16)
-1.90736	-1.47694	-1.84294	-1.90833	NaN	NaN	S	+	0.932059	151.59	1549	3.37161	-1.78389	P25558	_DEPIWVS(ph)PSKIDFADLSR_	BUD3	Bud site selection protein 3
-1.05236	-0.97639	-1.25544	-1.17134	-1.11483	-1.1149	S	+	1	130.41	1603	5.99745	-1.11421	P25558	_DAS(ph)YAYLK_	BUD3	Bud site selection protein 3
-0.668983	-0.447348	-0.730053	-0.471849	-1.01543	-1.02418	T	+	1	144.17	1440	3.05268	-0.726306	P25558	_FYTPAEEPTAEFPVEELPNT(ph)PR_	BUD3	Bud site selection protein 3
-0.770855	-0.738433	-0.532965	-0.714539	-0.702746	-0.833659	S	+	1	145	1443	4.93333	-0.715533	P25558	_S(ph)INVTTSNNK_	BUD3	Bud site selection protein 3
-0.584025	-0.482734	-0.701061	-0.51344	-0.250476	-0.795435	S	+	0.966613	100.4	1500	3.08455	-0.554529	P25558	_ISSDLS(ph)SNKT(ph)VLGNAQK_	BUD3	Bud site selection protein 3
-0.107772	-0.549134	-0.701061	-0.51344	-0.626205	-0.396488	S	+	0.858132	134.62	1501	2.60467	-0.48235	P25558	_ISSDLS(ph)S(ph)NKTVLGNAQK_	BUD3	Bud site selection protein 3
-0.345894	-0.515934	NaN	NaN	-0.626205	-0.396488	T	+	0.998904	134.62	1504	2.30938	-0.471131	P25558	_ISSDLSS(ph)NKT(ph)VLGNAQK_	BUD3	Bud site selection protein 3
-0.387751	-0.308448	-0.556209	-0.475134	NaN	NaN	S	+	0.975349	146.59	1228	2.39806	-0.431885	P25558	_SPS(ph)YIELFQGMR_	BUD3	Bud site selection protein 3
-0.456643	-0.59671	-0.402067	-0.154313	-0.54498	-0.434882	S	+	0.999995	92.31	1276	2.99942	-0.431599	P25558	_VNTEEDAAIINKS(ph)QDDAK_	BUD3	Bud site selection protein 3
-0.212534	-0.28553	-0.15782	-0.0591792	-0.098689	-0.0833836	S	+	0.906485	97.456	1366	2.07958	-0.149523	P25558	_VIRTS(ph)PVR_	BUD3	Bud site selection protein 3
-0.17028	-0.0941563	-0.100305	-0.137219	-0.16221	-0.105142	S	+	1	161.76	1160	3.65813	-0.128219	P25558	_VLT(ph)ENS(ph)NELKDTNNEGK_	BUD3	Bud site selection protein 3
0.207018	0.16337	0.223306	0.0698396	0.186951	0.0394142	S	+	1	169.04	1412	2.30601	0.148317	P25558	_LMELKFPS(ph)QDEIPDDR_	BUD3	Bud site selection protein 3
-1.91975	-2.1547	-1.78052	-2.03451	-2.05228	-2.03182	S	+	1	191.78	119	6.61567	-1.9956	P47136	_NSVANGALGHANS(ph)PK_	BUD4	Bud site selection protein 4
-2.2723	0.0153548	-1.90034	-2.06492	-1.60512	-1.36608	S	+	1	147.91	96	2.2157	-1.53223	P47136	_VNS(ph)ELEES(ph)PAAVHQER_	BUD4	Bud site selection protein 4
-1.62709	-2.1213	-1.4283	-1.61206	-0.655718	-1.06585	S	+	1	107.57	997	2.99846	-1.41839	P47136	_HVS(ph)S(ph)PFK_	BUD4	Bud site selection protein 4
-1.70891	-1.39006	-0.959251	-1.00871	-1.16247	-1.23321	S	+	0.835295	117.16	149	3.97422	-1.24377	P47136	_LSSS(ph)PLK_	BUD4	Bud site selection protein 4
-1.09234	-1.12054	NaN	NaN	NaN	NaN	T	+	1	123.42	816	2.09078	-1.10644	P47136	_EIES(ph)AGDIT(ph)FNR_	BUD4	Bud site selection protein 4
-1.10457	-1.09798	-0.874049	-0.626023	-0.702214	-1.11603	S	+	0.999958	99.927	214	3.82565	-0.920145	P47136	_IPITNAVS(ph)INK_	BUD4	Bud site selection protein 4
NaN	NaN	-0.89964	-0.882491	NaN	NaN	S	+	0.859823	92.439	383	2.21285	-0.891065	P47136	_GTNANVQEFS(ph)QEDSLAHSEPK_	BUD4	Bud site selection protein 4
0.356707	0.382059	0.338506	0.285225	0.268539	0.265535	S	+	1	303.78	91	4.71002	0.316095	P47136	_VNS(ph)ELEESPAAVHQER_	BUD4	Bud site selection protein 4
0.402831	0.562181	0.315235	0.461633	0.381667	0.352382	T	+	0.999843	67.704	722	4.05135	0.412655	P47136	_RNT(ph)LISK_	BUD4	Bud site selection protein 4
-0.77722	-1.35387	NaN	NaN	-0.715805	-1.10098	S	+	0.999842	96.303	296	2.15737	-0.986969	P41697	_S(ph)KLYGNNNNDDDRNINSAENK_	BUD6	Bud site selection protein 6 (Actin-interacting protein 3)
0.238787	0.399335	0.391248	0.243547	0.302262	0.229095	S	+	0.817403	71.555	54	3.65716	0.300712	P48524	_GSS(ph)RS(ph)PSLHSPK_	BUL1	Ubiquitin ligase-binding protein BUL1 (Respiration deficiency suppressor 1)
NaN	NaN	1.22827	0.841087	0.574455	0.748384	T	+	0.994921	127.66	878	2.05974	0.848048	P48524	_HALSEDSISHTGNGSSSSPSSASLT(ph)PVTSSSK_	BUL1	Ubiquitin ligase-binding protein BUL1 (Respiration deficiency suppressor 1)
NaN	NaN	2.11416	1.74674	1.61092	2.24599	T	+	0.996576	79.837	111	2.99594	1.92945	P48524	_STANAT(ph)PVETGR_	BUL1	Ubiquitin ligase-binding protein BUL1 (Respiration deficiency suppressor 1)
-0.0567013	-0.100902	-0.0761487	-0.133686	-0.0329472	-0.0298416	T	+	0.999871	133.89	240	2.12858	-0.0717043	P23293	_YT(ph)SVVVTR_	BUR1	Serine/threonine-protein kinase BUR1 (EC 2.7.11.22) (EC 2.7.11.23) (Bypass UAS requirement protein 1) (Suppressor of GPA1-Vall50 mutation protein 1)
0.190552	0.290542	0.13557	0.444879	0.349309	0.167572	S	+	0.95083	83.22	148	2.52228	0.263071	P36106	_EAEVS(ph)EDEDYHDDVYKPVNDHDDNDADVFLDEESPR_	BYE1	Transcription factor BYE1 (Bypass of ESS1 protein 1)
-0.799923	-0.524272	-0.6277	-0.738505	-0.700883	-0.618145	S	+	1	209.24	472	4.84763	-0.668238	P38822	_LGSAPNNAGEDS(ph)DNNS(ph)IR_	BZZ1	Protein BZZ1 (LAS17-binding protein 7)
-1.09773	-1.29354	-1.1915	-1.27893	-1.21338	-0.0253123	S	+	0.976352	157.23	556	2.41449	-1.01673	P53836	_HPKPFASSVNDS(ph)PSDR_	CA120	CCR4-NOT transcriptional complex subunit CAF120 (120 kDa CCR4-associated factor)
0.291368	0.417704	0.479794	0.479438	0.281123	0.175729	S	+	0.905547	92.792	22	3.04005	0.354193	P53836	_VVDSLASNPGLMS(ph)PSNFGGDFGSR_	CA120	CCR4-NOT transcriptional complex subunit CAF120 (120 kDa CCR4-associated factor)
-0.665386	-0.707006	-1.13323	-0.623643	-0.694212	-0.492622	S	+	0.994519	114.01	225	3.33707	-0.719351	P36076	_KHS(ph)VSS(ph)GTSNS(ph)EDEVDSPSMEK_	CAB3	Coenzyme A biosynthesis protein 3
-0.299383	-0.155759	-0.163499	-0.19909	-0.0985544	-0.0792927	S	+	1	129.37	42	2.44427	-0.16593	P36076	_S(ph)IHDESNFER_	CAB3	Coenzyme A biosynthesis protein 3
0.97306	0.751549	1.02935	1.11517	NaN	NaN	S	+	0.998184	198.85	78	2.95326	0.967282	P12962	_VTTDS(ph)DGWCTFEAK_	CAF20	Cap-associated protein CAF20 (20 kDa cap-associated protein) (CCR4-associated factor 2) (p20)
0.0792927	0.0806577	0.20553	0.110229	0.353469	0.230093	S	+	0.963348	176.14	156	1.99182	0.176545	P17106	_AITPSNEGVKPNTSLEGMTSS(ph)PM(ox)ESTQQSK_	CBF1	Centromere-binding protein 1 (CBP-1) (Centromere promoter factor 1) (Centromere-binding factor 1)
0.843984	0.69323	0.854805	0.345964	1.14861	1.30443	T	+	0.96041	115.74	138	2.81661	0.865171	P17106	_AIT(ph)PSNEGVKPNTSLEGMTSS(ph)PMESTQQSK_	CBF1	Centromere-binding protein 1 (CBP-1) (Centromere promoter factor 1) (Centromere-binding factor 1)
-0.286903	-0.406943	-0.336055	-0.427867	-0.173255	-0.271426	S	+	1	138.91	66	3.36826	-0.317075	P53894	_EQGS(ph)HQS(ph)LQEHLQR_	CBK1	Serine/threonine-protein kinase CBK1 (EC 2.7.11.1) (Cell wall biosynthesis kinase)
0.097476	0.161178	0.0945875	0.23634	0.330719	0.301088	T	+	1	113.18	559	2.35097	0.203565	P53894	_QQIQT(ph)WR_	CBK1	Serine/threonine-protein kinase CBK1 (EC 2.7.11.1) (Cell wall biosynthesis kinase)
0.252173	0.251689	NaN	NaN	0.377969	0.21337	S	+	0.972484	225.86	180	2.33004	0.2738	P53894	_SNGS(ph)YSS(ph)GLR_	CBK1	Serine/threonine-protein kinase CBK1 (EC 2.7.11.1) (Cell wall biosynthesis kinase)
0.494876	0.66421	0.754261	0.554834	0.735668	0.492992	S	+	0.999998	103.87	711	4.28891	0.61614	P53894	_FFPTDELENVPDS(ph)PAMAQAAK_	CBK1	Serine/threonine-protein kinase CBK1 (EC 2.7.11.1) (Cell wall biosynthesis kinase)
NaN	NaN	-0.72657	-0.75013	NaN	NaN	S	+	1	90.714	2010	1.99327	-0.73835	P50077	_MDYGVNNFMWS(ph)PR_	CCH1	Calcium-channel protein CCH1
-1.16576	-1.04198	-0.580724	-0.656035	-0.3122	-0.288181	T	+	0.977017	157.08	282	2.20365	-0.674147	P31384	_KQQPTGDSTPSGTATNSAVST(ph)PLTPK_	CCR4	Glucose-repressible alcohol dehydrogenase transcriptional effector (EC 3.1.13.4) (Carbon catabolite repressor protein 4) (Cytoplasmic deadenylase)
-0.709316	-0.813068	-0.326422	-0.404095	-0.3122	-0.288181	S	+	0.984602	157.08	278	2.43496	-0.475547	P31384	_KQQPTGDSTPSGTATNS(ph)AVST(ph)PLTPK_	CCR4	Glucose-repressible alcohol dehydrogenase transcriptional effector (EC 3.1.13.4) (Carbon catabolite repressor protein 4) (Cytoplasmic deadenylase)
-0.365109	-0.411675	-0.472904	-0.533305	-0.51662	-0.520146	S	+	0.890178	153.95	317	4.8815	-0.46996	P25342	_SSAHM(ox)SS(ph)NAIQR_	CDC10	Cell division control protein 10
-2.10563	-2.26008	-2.25731	-1.36086	-2.7392	-2.57398	T	+	0.998969	106.1	326	4.02735	-2.21618	P32468	_LEGHENTGEGNEDFT(ph)LPAIAPAR_	CDC12	Cell division control protein 12 (Septin)
NaN	NaN	-1.46017	-1.12243	-1.34982	-1.25972	T	+	0.999638	141.58	308	3.43897	-1.29803	P32797	_SYIQSQT(ph)PER_	CDC13	Cell division control protein 13
-3.43077	-3.55121	-2.78605	-3.00023	-3.17383	-3.24239	S	+	0.83704	108.63	429	5.96589	-3.19741	Q00684	_SSAVPQTS(ph)PGQPR_	CDC14	Tyrosine-protein phosphatase CDC14 (EC 3.1.3.48)
-2.44615	-2.07103	NaN	NaN	-1.92733	-1.76554	T	+	0.971456	74.769	393	3.11443	-2.05251	Q00684	_DLTMT(ph)PPSNGHGALSAR_	CDC14	Tyrosine-protein phosphatase CDC14 (EC 3.1.3.48)
-0.733291	-0.821687	-0.988776	-0.780983	-0.52687	-0.749234	S	+	0.998993	137.84	739	4.24886	-0.766807	P11433	_TTS(ph)SSFESEIK_	CDC24	Cell division control protein 24 (Calcium regulatory protein)
-0.503855	-0.242977	-0.266157	-0.232023	-0.42975	-0.550014	S	+	1	99.5	729	2.86838	-0.370796	P11433	_RVS(ph)DVLPK_	CDC24	Cell division control protein 24 (Calcium regulatory protein)
-1.68501	-1.32113	-1.25659	-1.09594	-1.09315	-1.2838	S	+	1	104.21	629	4.56222	-1.28927	P04821	_NS(ph)VNS(ph)VVTPR_	CDC25	Cell division control protein 25
-1.38779	-1.00318	-1.25659	-1.09594	-1.09315	-1.2838	S	+	0.999998	104.21	632	5.24053	-1.18674	P04821	_NS(ph)VNS(ph)VVTPR_	CDC25	Cell division control protein 25
-0.96311	-0.49352	-0.591775	-0.508527	-0.797926	-1.14893	T	+	0.999946	138.02	635	3.00637	-0.750632	P04821	_NSVNSVVT(ph)PR_	CDC25	Cell division control protein 25
-0.401311	-0.563028	NaN	NaN	-0.341189	-0.574731	S	+	0.789734	95.767	501	2.39728	-0.470065	P32457	_QLELSINS(ph)AS(ph)PNVNHSPVPTKK_	CDC3	Cell division control protein 3
-0.334807	-0.656081	-0.25882	-0.408627	-0.232047	-0.402395	S	+	0.999916	173.21	509	2.77925	-0.382129	P32457	_KQLELSINSASPNVNHS(ph)PVPTK_	CDC3	Cell division control protein 3
0.243303	0.0959919	0.110433	0.156526	0.224503	0.225447	S	+	1	255.19	9	2.96512	0.176034	P32457	_S(ph)LKEEQVS(ph)IKQDPEQEER_	CDC3	Cell division control protein 3
0.226755	0.0394191	0.36012	0.270469	0.300413	0.39646	S	+	0.96799	131.45	503	2.43998	0.265606	P32457	_QLELSINSAS(ph)PNVNHSPVPTK_	CDC3	Cell division control protein 3
-0.354114	-0.350596	-0.585539	-0.383511	-0.327112	-0.15562	Y	+	0.996757	157.38	19	2.86226	-0.359415	P00546	_VGEGTY(ph)GVVYK_	CDK1	Cyclin-dependent kinase 1 (CDK1) (EC 2.7.11.22) (Cell division control protein 28) (Cell division protein kinase 1)
0.0366088	0.215989	0.497649	0.208892	0.423352	0.489646	S	+	1	73.881	342	2.02715	0.312023	Q03654	_ELLPHDS(ph)GQEDNER_	CEF1	Pre-mRNA-splicing factor CEF1 (PRP nineteen-associated complex protein 85) (PRP19-associated complex protein 85)
-0.591766	-0.381367	-0.556993	-0.908253	-0.498047	-0.378512	S	+	1	95.414	15	3.01785	-0.55249	O13297	_ALS(ph)LDDLVNHDENEKVK_	CET1	mRNA-capping enzyme subunit beta (EC 3.1.3.33) (Polynucleotide 5'-triphosphatase) (mRNA 5'-triphosphatase) (TPase)
0.154972	0.259423	0.197567	0.172743	NaN	NaN	S	+	0.999996	214.44	124	2.48029	0.196176	O13297	_NLLSNGS(ph)PPMNDGSDANAK_	CET1	mRNA-capping enzyme subunit beta (EC 3.1.3.33) (Polynucleotide 5'-triphosphatase) (mRNA 5'-triphosphatase) (TPase)
-1.12089	-0.924673	-1.11902	-1.18777	-1.19383	-0.857185	S	+	0.985341	99.927	33	5.06329	-1.06723	P24870	_TGS(ph)LSHISSAHPR_	CG23	G2/mitotic-specific cyclin-3
-0.186722	-0.274041	-0.234133	-0.494617	-0.26123	-0.289953	S	+	0.999999	96.866	1372	2.94193	-0.290116	P32657	_EYDS(ph)MDEEDCR_	CHD1	Chromo domain-containing protein 1 (EC 3.6.4.-) (ATP-dependent helicase CHD1)
-3.44472	-3.39432	-3.51979	-3.43851	-3.51879	-3.32711	S	+	0.99911	114.04	82	9.00253	-3.44054	P14180	_TQFYRDS(ph)AHNS(ph)PVAPNR_	CHS2	Chitin synthase 2 (EC 2.4.1.16) (Chitin-UDP acetyl-glucosaminyl transferase 2)
-3.54709	-3.71909	-2.80853	-3.71569	-2.65297	-2.98172	S	+	0.999992	114.04	86	4.83295	-3.23752	P14180	_TQFYRDS(ph)AHNS(ph)PVAPNR_	CHS2	Chitin synthase 2 (EC 2.4.1.16) (Chitin-UDP acetyl-glucosaminyl transferase 2)
-2.08724	-2.22169	-2.01114	-1.97455	-2.08638	-2.03295	S	+	1	128.95	100	7.55904	-2.06899	P14180	_YAANLQES(ph)PKR_	CHS2	Chitin synthase 2 (EC 2.4.1.16) (Chitin-UDP acetyl-glucosaminyl transferase 2)
-1.9032	-2.31516	-2.03506	-1.88534	-1.91968	-1.54226	S	+	0.955262	171.29	133	5.12199	-1.93345	P14180	_DNADLPVDPYHLS(ph)PQQQPSNNLFGSGR_	CHS2	Chitin synthase 2 (EC 2.4.1.16) (Chitin-UDP acetyl-glucosaminyl transferase 2)
-1.58853	-1.9142	-1.84487	-1.68061	-1.95434	-1.72883	S	+	0.952525	70.622	11	6.16062	-1.78523	P14180	_NPFMVEPS(ph)NGSPNRR_	CHS2	Chitin synthase 2 (EC 2.4.1.16) (Chitin-UDP acetyl-glucosaminyl transferase 2)
-0.201742	-0.25379	-0.138814	-0.0352687	-0.226015	-0.28238	T	+	1	75.669	538	2.44402	-0.189669	P29465	_RAS(ph)T(ph)FDLLKK_	CHS3	Chitin synthase 3 (EC 2.4.1.16) (Chitin-UDP acetyl-glucosaminyl transferase 3) (Class-IV chitin synthase 3)
NaN	NaN	0.139077	0.0851526	0.10855	0.136648	S	+	0.997753	105.39	579	2.56413	0.117357	Q12114	_DATESVAVEPS(ph)NEDVKPEEK_	CHS5	Chitin biosynthesis protein CHS5 (Protein CAL3)
0.319502	0.218471	0.283738	0.185105	NaN	NaN	T	+	0.913659	126.02	571	2.42882	0.251704	Q12114	_DAT(ph)ESVAVEPSNEDVKPEEK_	CHS5	Chitin biosynthesis protein CHS5 (Protein CAL3)
-0.309306	-0.343531	-0.193709	-0.311023	NaN	NaN	S	+	0.856279	98.694	359	2.51111	-0.289392	P38779	_SSS(ph)ELEKESSESEAVKK_	CIC1	Proteasome-interacting protein CIC1 (Core interacting component 1)
0.247077	0.372618	0.410812	0.0871912	0.44906	0.366969	S	+	0.972737	225.54	445	2.70278	0.322288	P48562	_YAQNSS(ph)PTAAHFQPQR_	CLA4	Serine/threonine-protein kinase CLA4 (EC 2.7.11.1)
0.253868	0.253384	0.385733	0.387142	0.460628	0.221135	T	+	0.940366	179.57	353	3.37497	0.326982	P48562	_NGHSPT(ph)NGQFPR_	CLA4	Serine/threonine-protein kinase CLA4 (EC 2.7.11.1)
-0.397695	-0.232956	-0.377624	-0.329903	-0.440952	-0.646716	S	+	1	138.4	495	3.08195	-0.404308	Q06156	_TELEGS(ph)FNK_	CND1	Condensin complex subunit 1 (XCAP-D2 homolog)
0.369048	0.361993	0.431715	0.270947	0.312921	0.39534	S	+	0.999829	161.08	74	4.64943	0.356994	P53865	_DSYEENKSPS(ph)MDQMNYAR_	CNM67	Chaotic nuclear migration protein 67
-0.203934	-0.376058	-0.273456	-0.322902	-0.113434	-0.103531	S	+	1	110.39	454	2.42535	-0.232219	Q06440	_QEAPKS(ph)PS(ph)PLK_	CORO	Coronin-like protein
-0.537424	-1.15197	-1.37251	-1.71805	-0.84318	-0.462367	T	+	1	247.88	182	2.41009	-1.01425	P38845	_EET(ph)PLAEPTNVSK_	CRP1	Cruciform DNA-recognizing protein 1 [Cleaved into: CRP1 short N-terminal subpeptide; CRP1 short C-terminal subpeptide]
0.46425	0.625177	0.512123	0.661385	0.317678	0.260394	S	+	0.999995	127.02	385	3.09548	0.473501	P53968	_VRDNESYSATNNNNLLRPDDNDYNNEALS(ph)DIDR_	CRZ1	Transcriptional regulator CRZ1
-1.32565	-1.61065	-1.41413	-2.14931	NaN	NaN	T	+	0.997314	84.615	473	2.50976	-1.62494	Q12150	_RIYT(ph)LFR_	CSF1	Protein CSF1 (Cold sensitive for fermentation protein 1)
-0.179564	-0.282228	-0.268913	-0.150321	-0.288536	-0.437867	S	+	0.999979	112.67	354	2.88694	-0.267905	P38287	_LRKDS(ph)NIPYDSVFLDIEK_	CSH1	Mannosyl phosphorylinositol ceramide synthase CSH1 (EC 2.-.-.-) (CSG1/SUR1 homolog 1)
-0.977412	-0.572394	-0.679153	-0.414038	-0.608052	-0.619742	S	+	0.997683	88.706	330	3.43429	-0.645132	Q08054	_YRPPS(ph)VHLDQLLDGKE_	CSI2	Chitin synthase 3 complex protein CSI2
0.214871	0.184852	0.304167	0.0742315	0.0662763	0.193569	S	+	0.999861	73.156	94	2.27217	0.172994	P53859	_SVDAS(ph)PNDVTR_	CSL4	Exosome complex component CSL4 (CEP1 synthetic lethal protein 4)
-0.150705	-0.177963	-0.252537	-0.213303	-0.182057	-0.197991	S	+	1	210.19	216	4.43926	-0.195759	Q08923	_RNS(ph)MDDASTDQYSLDPGDSDKK_	CTI6	Histone deacetylase complex subunit CTI6 (CYC8-TUP1-interacting protein 6) (Transcriptional regulatory protein CTI6)
-0.0760522	-0.192975	-0.196103	-0.219472	-0.0847447	-0.0425042	S	+	1	120.75	974	2.14059	-0.135308	P89105	_DDS(ph)DLS(ph)DKDNEYDEEKPR_	CTR9	RNA polymerase-associated protein CTR9 (Centromere-binding factor 1-dependent protein 1) (Cln three-requiring protein 9)
-0.0760522	-0.192975	-0.196103	-0.219472	-0.0847447	-0.0425042	S	+	0.999998	120.75	977	2.14059	-0.135308	P89105	_DDS(ph)DLS(ph)DKDNEYDEEKPR_	CTR9	RNA polymerase-associated protein CTR9 (Centromere-binding factor 1-dependent protein 1) (Cln three-requiring protein 9)
-0.779843	-1.11713	-1.28274	-1.20134	-0.369383	-0.805705	T	+	0.999821	166.91	364	2.92967	-0.926024	Q08412	_VVAETTYIDT(ph)PDT(ph)ETK_	CUE5	Ubiquitin-binding protein CUE5 (Coupling of ubiquitin conjugation to ER degradation protein 5)
-0.555312	-1.02333	-1.28274	-1.20134	-0.369383	-0.805705	T	+	0.994917	166.91	367	2.70023	-0.872968	Q08412	_VVAETTYIDT(ph)PDT(ph)ETK_	CUE5	Ubiquitin-binding protein CUE5 (Coupling of ubiquitin conjugation to ER degradation protein 5)
-0.91194	-0.762999	-0.96547	-0.897705	-0.600936	-0.752406	S	+	0.999727	109.83	60	4.59055	-0.815243	P08678	_RNS(ph)AYS(ph)YYSPR_	CYAA	Adenylate cyclase (EC 4.6.1.1) (ATP pyrophosphate-lyase) (Adenylyl cyclase)
-0.826873	-0.341793	-0.511569	-0.323083	-0.600936	-0.752406	S	+	0.834214	109.83	63	2.91862	-0.559443	P08678	_RNS(ph)AYS(ph)YYSPR_	CYAA	Adenylate cyclase (EC 4.6.1.1) (ATP pyrophosphate-lyase) (Adenylyl cyclase)
-0.389092	-0.189121	-0.165944	-0.123497	-0.0458623	-0.187007	S	+	0.991276	199.01	28	1.95825	-0.183421	P08678	_QEEQEQQIEQSS(ph)PTEANDR_	CYAA	Adenylate cyclase (EC 4.6.1.1) (ATP pyrophosphate-lyase) (Adenylyl cyclase)
0.369494	0.243669	0.298921	0.0784732	0.0931864	0.144824	S	+	1	144.5	486	2.0936	0.204761	P08678	_RS(ph)S(ph)IDADELDPMSPGPPSKK_	CYAA	Adenylate cyclase (EC 4.6.1.1) (ATP pyrophosphate-lyase) (Adenylyl cyclase)
0.240864	0.397803	0.7166	0.575506	0.63794	0.529968	S	+	0.999991	125.73	75	3.13291	0.516447	P08678	_S(ph)RES(ph)ITPNGMDDVSISNVEHPRPTEPK_	CYAA	Adenylate cyclase (EC 4.6.1.1) (ATP pyrophosphate-lyase) (Adenylyl cyclase)
0.709026	0.754717	0.955005	0.614286	1.0874	0.94178	T	+	1	263.15	389	4.06885	0.843702	P08678	_LDT(ph)NLEDVTDITK_	CYAA	Adenylate cyclase (EC 4.6.1.1) (ATP pyrophosphate-lyase) (Adenylyl cyclase)
1.59908	1.1238	0.482694	0.375846	0.874984	1.2346	T	+	1	128.54	617	2.38108	0.948501	P08678	_EQDNKT(ph)PILNK_	CYAA	Adenylate cyclase (EC 4.6.1.1) (ATP pyrophosphate-lyase) (Adenylyl cyclase)
0.997184	0.810566	0.496488	0.429964	0.561005	0.642324	S	+	0.868699	120.13	429	3.19253	0.656255	P14922	_SNGAPTNAS(ph)PAPPPVILQPTLQPNDQGNPLNTR_	CYC8	General transcriptional corepressor CYC8 (Glucose repression mediator protein CYC8)
-0.0296322	-0.581994	-0.373509	-0.47319	-0.815739	-0.418892	S	+	0.998942	101.41	421	2.0902	-0.448826	Q05080	_NQS(ph)LSSPSESSSSNPTDFSHIK_	CYK2	Cytokinesis protein 2 (Homolog of CDC15 protein 1)
-1.26236	-1.00486	-0.913493	-0.92366	-1.24829	-1.38543	S	+	1	129.37	122	4.42979	-1.12302	Q07533	_LSSS(ph)MPNS(ph)PK_	CYK3	Cytokinesis protein 3
-0.833285	-0.738939	-0.553754	-0.525808	-0.61664	-0.782576	S	+	0.996985	129.37	118	4.31648	-0.675167	Q07533	_LSSS(ph)MPNS(ph)PK_	CYK3	Cytokinesis protein 3
-0.470289	-0.305485	-0.740884	-0.46178	NaN	NaN	S	+	0.777985	120.87	117	1.92058	-0.49461	Q07533	_LSS(ph)SMPNS(ph)PKKPVDSLTK_	CYK3	Cytokinesis protein 3
-0.140412	-0.0668504	-0.1153	-0.271792	-0.235482	-0.133695	S	+	0.999999	162.41	209	2.41742	-0.160589	Q07533	_SYS(ph)ANDLHMAR_	CYK3	Cytokinesis protein 3
0.19862	0.443182	0.542563	0.560911	0.0707847	0.226561	S	+	0.990273	91.518	351	2.03329	0.340437	Q07533	_RNTNIYSSSVSS(ph)PK_	CYK3	Cytokinesis protein 3
-0.347472	-0.550465	-0.409364	-0.570914	-0.449007	-0.487692	S	+	0.960388	134.04	27	4.40248	-0.469152	P53267	_LSIGS(ph)APTS(ph)R_	DAM1	DASH complex subunit DAM1 (DUO1 and MPS1-interacting protein 1) (Kinetochore assembly protein DAM1) (Outer kinetochore protein DAM1)
-0.0818275	-0.128803	-0.159887	-0.40379	-0.29901	-0.251325	S	+	0.999083	134.04	23	2.1962	-0.220774	P53267	_LSIGS(ph)APTS(ph)R_	DAM1	DASH complex subunit DAM1 (DUO1 and MPS1-interacting protein 1) (Kinetochore assembly protein DAM1) (Outer kinetochore protein DAM1)
0.717386	0.756255	0.91501	0.885418	0.920079	0.727021	S	+	0.999754	89.266	230	5.32472	0.820195	P13483	_TQPS(ph)PAAHITK_	DATI	Oligo(A)/oligo(T)-binding protein (Datin)
-0.385846	-0.688729	-0.764856	-0.694298	-0.817296	-0.646624	S	+	1	108.47	75	3.94023	-0.666275	P32328	_ISLNHS(ph)PK_	DBF20	Serine/threonine-protein kinase DBF20 (EC 2.7.11.1)
-0.185245	-0.199206	-0.0878702	-0.103163	-0.139339	-0.213005	S	+	1	197.07	398	3.10636	-0.154638	Q12389	_LQNSNNEADS(ph)DS(ph)DDENDR_	DBP10	ATP-dependent RNA helicase DBP10 (EC 3.6.4.13) (DEAD box protein 10)
-0.185245	-0.199206	-0.0878702	-0.103163	-0.139862	-0.195096	S	+	1	197.07	400	3.21364	-0.15174	Q12389	_LQNSNNEADS(ph)DS(ph)DDENDR_	DBP10	ATP-dependent RNA helicase DBP10 (EC 3.6.4.13) (DEAD box protein 10)
-0.979629	-0.950313	-0.721154	-0.494109	-0.878764	-0.692874	S	+	0.998359	120.64	714	3.85043	-0.786141	P20448	_TVAYLGTGNLSDDMS(ph)DGDMPDSEGHLK_	DBP4	ATP-dependent RNA helicase HCA4 (EC 3.6.4.13) (DEAD box protein 4) (Helicase CA4) (Helicase UF1)
-0.135697	-0.0726193	-0.148479	-0.244155	-0.132643	-0.198494	S	+	0.960448	65.581	73	2.86749	-0.155348	P53734	_MQVDYGAS(ph)EEDS(ph)S(ph)EVEEEESKPSTHSTVLSR_	DBP6	ATP-dependent RNA helicase DBP6 (EC 3.6.4.13) (DEAD box protein 6)
-1.14159	-1.03614	-1.02815	-0.978975	-1.0756	-1.16221	S	+	0.989729	120.82	771	6.57772	-1.07044	P53550	_RNS(ph)VSKPQNSEENASTSSINDANASELLGMLK_	DCP2	mRNA-decapping enzyme subunit 2 (EC 3.-.-.-) (Protein PSU1)
-0.182999	-0.404974	-0.278104	-0.322614	-0.240375	-0.0890913	S	+	0.999921	219.23	751	2.6124	-0.253026	P53550	_NPISSTVSSNQQS(ph)PK_	DCP2	mRNA-decapping enzyme subunit 2 (EC 3.-.-.-) (Protein PSU1)
0.980903	1.3769	1.48008	1.49713	1.61405	1.59101	S	+	0.999713	84.213	572	4.61894	1.42334	P06634	_S(ph)RDNSFR_	DED1	ATP-dependent RNA helicase DED1 (EC 3.6.4.13) (DEAD box protein 1)
1.85798	1.69443	1.59837	1.37451	1.46765	1.64873	S	+	0.998969	176.11	37	5.54294	1.60695	P06634	_NNS(ph)SNYNNNNGGYNGGR_	DED1	ATP-dependent RNA helicase DED1 (EC 3.6.4.13) (DEAD box protein 1)
3.41589	3.28546	2.62362	2.42342	2.44709	2.44709	S	+	0.889282	100.04	541	4.61532	2.77376	P06634	_DAMMSAPGSRS(ph)NS(ph)R_	DED1	ATP-dependent RNA helicase DED1 (EC 3.6.4.13) (DEAD box protein 1)
3.41589	3.28546	2.67254	2.47843	2.44709	2.44709	S	+	0.889282	100.04	543	4.68107	2.79108	P06634	_DAMMSAPGSRS(ph)NS(ph)R_	DED1	ATP-dependent RNA helicase DED1 (EC 3.6.4.13) (DEAD box protein 1)
2.97357	2.87702	2.59771	2.4536	3.12898	3.11104	S	+	1	164.64	539	5.74481	2.85699	P06634	_DAMMS(ph)APGS(ph)R_	DED1	ATP-dependent RNA helicase DED1 (EC 3.6.4.13) (DEAD box protein 1)
3.20132	3.09484	2.80329	2.64619	2.89303	2.93534	S	+	1	143.31	535	6.50574	2.929	P06634	_DAMMS(ph)APGS(ph)R_	DED1	ATP-dependent RNA helicase DED1 (EC 3.6.4.13) (DEAD box protein 1)
0.370164	0.283803	0.252243	0.314406	NaN	NaN	T	+	0.989902	98.573	5	2.92093	0.305154	P31385	_(ac)SQQT(ph)PQESEQTTAK_	DEP1	Transcriptional regulatory protein DEP1
0.27739	0.298658	0.170589	0.235114	0.225784	0.313854	S	+	0.992622	159.59	126	4.08544	0.253565	Q03063	_DGNLAS(ph)S(ph)NSAHFPPVANQNVK_	DIG1	Down-regulator of invasive growth 1 (Regulator of STE12 protein 1) (Regulator of sterile twelve 1)
0.474462	0.501821	0.29011	0.283685	0.0795694	0.226881	T	+	0.916692	64.213	379	2.30925	0.309421	Q03063	_SSWHEAEPNKDEEEGTDLAIEDGAVPT(ph)PTFTTFQR_	DIG1	Down-regulator of invasive growth 1 (Regulator of STE12 protein 1) (Regulator of sterile twelve 1)
0.487384	0.453439	0.425676	0.276556	0.680035	0.567896	S	+	0.947748	125.31	269	3.46996	0.481831	Q03063	_VNDS(ph)YDSPLS(ph)GTASTGK_	DIG1	Down-regulator of invasive growth 1 (Regulator of STE12 protein 1) (Regulator of sterile twelve 1)
0.475189	0.316262	0.575142	0.523763	0.55807	0.568794	S	+	1	261.82	272	4.23363	0.50287	Q03063	_VNDSYDS(ph)PLS(ph)GTASTGK_	DIG1	Down-regulator of invasive growth 1 (Regulator of STE12 protein 1) (Regulator of sterile twelve 1)
0.652693	0.575215	0.581994	0.586693	0.696798	0.624799	S	+	0.876797	102.58	127	6.22372	0.619699	Q03063	_DGNLAS(ph)S(ph)NSAHFPPVANQNVK_	DIG1	Down-regulator of invasive growth 1 (Regulator of STE12 protein 1) (Regulator of sterile twelve 1)
0.699374	0.693498	0.14476	0.450591	0.924755	0.893277	S	+	0.9144	106.42	129	2.48986	0.634376	Q03063	_DGNLAS(ph)SNS(ph)AHFPPVANQNVK_	DIG1	Down-regulator of invasive growth 1 (Regulator of STE12 protein 1) (Regulator of sterile twelve 1)
0.565792	0.705845	0.885713	1.07936	0.493154	0.497547	S	+	0.999956	116.03	330	3.11961	0.704569	Q03063	_DALLS(ph)ANTK_	DIG1	Down-regulator of invasive growth 1 (Regulator of STE12 protein 1) (Regulator of sterile twelve 1)
0.623211	0.74373	1.22573	0.96739	0.878931	0.57175	S	+	1	87.083	142	3.4135	0.835125	Q03063	_S(ph)APAQVTQHSK_	DIG1	Down-regulator of invasive growth 1 (Regulator of STE12 protein 1) (Regulator of sterile twelve 1)
NaN	NaN	0.923195	0.931683	1.02685	1.05427	T	+	0.876837	186.34	237	4.07477	0.984	Q03063	_T(ph)SIPYAMQGGNARPYEENEYSASNYR_	DIG1	Down-regulator of invasive growth 1 (Regulator of STE12 protein 1) (Regulator of sterile twelve 1)
0.193078	0.205768	0.177408	0.234256	0.101211	0.104232	S	+	1	114.72	225	3.19241	0.169326	Q03373	_S(ph)PHLEDLTSR_	DIG2	Down-regulator of invasive growth 2 (Regulator of STE12 protein 2) (Regulator of sterile twelve 2)
0.311154	0.191815	0.191722	0.112233	0.352787	0.137029	S	+	0.967515	227.06	84	2.57407	0.216123	Q03373	_EEDHSGKPPTITTS(ph)PAEK_	DIG2	Down-regulator of invasive growth 2 (Regulator of STE12 protein 2) (Regulator of sterile twelve 2)
0.560715	0.570463	0.864202	0.492109	0.428974	0.311596	T	+	0.98375	130.56	10	3.06051	0.53801	P53388	_MFT(ph)ST(ph)SPR_	DIP5	Dicarboxylic amino acid permease
-0.170248	-0.522364	-0.367147	-0.292758	-0.414569	-0.703367	S	+	0.999994	71.879	236	2.54591	-0.411742	P38859	_FSDLPS(ph)S(ph)PIKAPNVEK_	DNA2	DNA replication ATP-dependent helicase/nuclease DNA2 [Includes: DNA replication nuclease DNA2 (EC 3.1.-.-); DNA replication ATP-dependent helicase DNA2 (EC 3.6.4.12)]
-0.170248	-0.522364	-0.367147	-0.292758	-0.414569	-0.703367	S	+	0.999994	71.879	237	2.54591	-0.411742	P38859	_FSDLPS(ph)S(ph)PIKAPNVEK_	DNA2	DNA replication ATP-dependent helicase/nuclease DNA2 [Includes: DNA replication nuclease DNA2 (EC 3.1.-.-); DNA replication ATP-dependent helicase DNA2 (EC 3.6.4.12)]
-2.30757	-2.60832	-2.4852	-2.94375	-2.37429	-2.37493	S	+	0.999623	104.41	58	5.82276	-2.51568	P04819	_NKPTEGTPS(ph)PK_	DNLI1	DNA ligase 1 (EC 6.5.1.1) (DNA ligase I) (Polydeoxyribonucleotide synthase [ATP] 1)
-0.585756	-0.882837	-0.445197	-0.671095	-0.353097	-0.404358	S	+	1	148.7	629	2.99961	-0.557057	P54861	_S(ph)IAGDGNIEDFR_	DNM1	Dynamin-related protein DNM1 (EC 3.6.5.5)
0.0190613	0.259062	0.559324	0.59388	0.707312	0.451544	S	+	0.999997	91.076	5	2.06538	0.431697	P40318	_(ac)M(ox)DVDS(ph)DVNVSR_	DOA10	ERAD-associated E3 ubiquitin-protein ligase DOA10 (EC 6.3.2.-)
-0.838925	-0.644397	-0.904735	-0.645706	NaN	NaN	T	+	0.782191	176.6	292	2.83339	-0.758441	P40059	_RSS(ph)FAYPQQVAIT(ph)TTPS(ph)SPNSSHVLLSSK_	DOT6	Transcriptional regulatory protein DOT6 (Disrupter of telomere silencing protein 6) (PAC-binding factor 2)
-0.569222	-0.659381	-0.860446	-0.854388	-0.942533	-0.654069	S	+	0.999477	188.69	491	4.23498	-0.756673	P40059	_LNALSSDADMLS(ph)PTHS(ph)PQK_	DOT6	Transcriptional regulatory protein DOT6 (Disrupter of telomere silencing protein 6) (PAC-binding factor 2)
-0.944388	-0.696026	-0.808673	-0.695466	-0.634129	-0.656634	S	+	0.999559	110.97	428	4.68742	-0.739219	P40059	_RGS(ph)FSGHS(ph)MK_	DOT6	Transcriptional regulatory protein DOT6 (Disrupter of telomere silencing protein 6) (PAC-binding factor 2)
-0.750907	-0.75013	-0.826274	-0.689986	-0.689478	-0.69073	S	+	0.993143	268.43	245	6.31509	-0.732917	P40059	_S(ph)NSHSFTNSLNQDPIVR_	DOT6	Transcriptional regulatory protein DOT6 (Disrupter of telomere silencing protein 6) (PAC-binding factor 2)
-0.711724	-0.64939	-0.868845	-0.641581	-0.773068	-0.446256	S	+	1	115.1	313	4.09105	-0.681811	P40059	_RGS(ph)LANWS(ph)RR_	DOT6	Transcriptional regulatory protein DOT6 (Disrupter of telomere silencing protein 6) (PAC-binding factor 2)
-0.560707	-0.393842	-0.597698	-0.540883	-0.400647	-0.444031	S	+	0.99987	143.98	423	4.42397	-0.489635	P40059	_RGS(ph)FSGHS(ph)MK_	DOT6	Transcriptional regulatory protein DOT6 (Disrupter of telomere silencing protein 6) (PAC-binding factor 2)
NaN	NaN	NaN	NaN	0.245677	0.251522	S	+	0.767665	155.11	297	2.1259	0.248599	P40059	_RSS(ph)FAYPQQVAITTTPSS(ph)PNSSHVLLSSK_	DOT6	Transcriptional regulatory protein DOT6 (Disrupter of telomere silencing protein 6) (PAC-binding factor 2)
0.284633	0.613909	0.330048	0.306029	0.259392	0.369185	S	+	0.999794	222.06	487	2.98193	0.360532	P40059	_LNALSSDADMLS(ph)PTHS(ph)PQK_	DOT6	Transcriptional regulatory protein DOT6 (Disrupter of telomere silencing protein 6) (PAC-binding factor 2)
-0.241543	-0.177327	-0.186881	-0.154779	-0.0871912	-0.177599	S	+	0.997627	90.793	183	3.39189	-0.170887	Q04603	_TES(ph)QDVETR_	DPB4	DNA polymerase epsilon subunit D (EC 2.7.7.7) (DNA polymerase II subunit D)
-1.95853	-1.96168	-1.58207	-1.85726	-1.87425	-1.73179	S	+	0.999993	149.34	240	6.14898	-1.8276	P13382	_YANDVQDLLDDVENS(ph)PVVATK_	DPOA	DNA polymerase alpha catalytic subunit A (EC 2.7.7.7) (DNA polymerase I subunit A) (DNA polymerase alpha:primase complex p180 subunit) (DNA polymerase-primase complex p180 subunit) (Pol alpha-primase complex p180 subunit)
-1.8364	-1.88422	-1.54543	-1.68126	NaN	NaN	S	+	0.808229	98.391	215	3.71745	-1.73683	P13382	_IDPDSSTDKYLEIESS(ph)PLK_	DPOA	DNA polymerase alpha catalytic subunit A (EC 2.7.7.7) (DNA polymerase I subunit A) (DNA polymerase alpha:primase complex p180 subunit) (DNA polymerase-primase complex p180 subunit) (Pol alpha-primase complex p180 subunit)
-2.95937	-3.38663	-3.23738	-1.86276	-3.95131	-3.1424	T	+	1	149.16	153	3.96184	-3.08998	P38121	_LEFT(ph)PGMAEDAVGDSAPLS(ph)HAK_	DPOA2	DNA polymerase alpha subunit B (DNA polymerase I subunit B) (DNA polymerase alpha:primase complex p86 subunit) (Pol alpha-primase complex p86 subunit) (DNA polymerase-primase complex p74 subunit)
-1.43425	-1.69343	-1.79801	-2.11854	-1.61777	-1.79838	S	+	0.999381	149.16	168	5.09479	-1.7434	P38121	_LEFT(ph)PGMAEDAVGDSAPLS(ph)HAK_	DPOA2	DNA polymerase alpha subunit B (DNA polymerase I subunit B) (DNA polymerase alpha:primase complex p86 subunit) (Pol alpha-primase complex p86 subunit) (DNA polymerase-primase complex p74 subunit)
-0.452728	-0.456841	-0.49774	-0.670153	-0.798673	-0.836894	S	+	0.998559	142.45	30	3.48408	-0.618838	P15436	_RQS(ph)IDHGVGSEPVSTIEIIPSDSFR_	DPOD	DNA polymerase delta catalytic subunit (EC 2.7.7.7) (DNA polymerase III)
-0.420762	-0.289263	-0.722029	-0.402931	-0.377068	-0.43957	S	+	0.980395	66.215	279	3.14042	-0.441937	P47110	_IQQTKPSETEHS(ph)KEPK_	DPOD3	DNA polymerase delta subunit 3
0.233152	0.335026	0.507009	0.568032	0.201825	0.109452	S	+	1	178.43	283	2.16489	0.325749	P36152	_EQEENEINDIRS(ph)QQDK_	DRE2	Fe-S cluster assembly protein DRE2 (Anamorsin homolog)
-0.242874	-0.0527004	-0.192321	-0.210112	-0.201759	-0.294312	S	+	1	160.36	242	2.74609	-0.199013	P53255	_RPLETETENS(ph)FDGDK_	DRN1	CWF19-like protein DRN1 (Debranching enzyme-associated ribonuclease 1)
1.38973	1.35902	1.88289	2.14786	1.46244	1.89507	S	+	1	86.014	52	4.25044	1.6895	P40077	_MNS(ph)PILR_	DSE1	Protein DSE1 (Daughter-specific expression protein 1)
1.10319	1.19623	0.803897	0.690462	0.366876	0.481324	S	+	0.999424	97.273	371	2.64641	0.773664	Q08729	_VAQTSSCNTLLNKLS(ph)IR_	DSE3	Protein DSE3 (Daughter specific expression protein 3)
0.859652	1.03808	0.738987	0.926835	0.609817	0.64697	S	+	1	179.1	395	4.11011	0.803391	Q08729	_IMHVMTFDDDS(ph)DDGDDNDDEDR_	DSE3	Protein DSE3 (Daughter specific expression protein 3)
1.1595	1.15549	0.955172	1.03956	1.23409	1.98536	S	+	1	96.015	87	3.37722	1.25486	Q08729	_S(ph)QLEVIR_	DSE3	Protein DSE3 (Daughter specific expression protein 3)
NaN	NaN	NaN	NaN	-0.31313	-0.31823	T	+	0.999837	58.712	242	2.28882	-0.31568	P0CX08	_VT(ph)SPNSM(ox)VDRVT(ph)PR_	DSF1	Mannitol dehydrogenase DSF1 (EC 1.1.1.-) (Deletion suppressor of MPT5 mutation protein 1)
-1.53809	-0.59477	-1.014	-0.49003	-1.54087	-1.5565	S	+	0.999607	179.57	395	2.58388	-1.12238	P38213	_DLESEGSS(ph)PIR_	DSF2	Protein DSF2 (Deletion suppressor of MPT5 mutation protein 2)
-0.65247	-0.820616	-1.1527	-1.33282	-1.28167	-1.02212	S	+	0.999996	132.86	391	3.67998	-1.04373	P38213	_DLES(ph)EGSS(ph)PIR_	DSF2	Protein DSF2 (Deletion suppressor of MPT5 mutation protein 2)
-0.808943	-0.863047	NaN	NaN	-1.28167	-1.02212	S	+	0.885055	117.92	394	2.5897	-0.993944	P38213	_DLES(ph)EGS(ph)SPIR_	DSF2	Protein DSF2 (Deletion suppressor of MPT5 mutation protein 2)
-0.88502	-0.956908	-0.776609	-0.941697	-0.787516	-0.601792	S	+	0.999978	115.12	331	4.65293	-0.824924	P38213	_SDTTPIKPS(ph)PK_	DSF2	Protein DSF2 (Deletion suppressor of MPT5 mutation protein 2)
-0.118054	-0.241628	-0.206143	-0.196955	-0.108892	-0.013641	S	+	0.999955	128.08	469	2.12029	-0.147552	P38213	_TFS(ph)DFHTTEK_	DSF2	Protein DSF2 (Deletion suppressor of MPT5 mutation protein 2)
0.851519	0.865602	1.47465	1.01607	1.13517	0.624288	S	+	0.958104	89.231	323	3.3963	0.994551	P38213	_LTKS(ph)DTTPIKPSPK_	DSF2	Protein DSF2 (Deletion suppressor of MPT5 mutation protein 2)
-0.366578	-0.545382	-0.667574	-0.52558	-0.31034	-0.461319	S	+	0.999995	142.45	69	3.5684	-0.479462	P40568	_QSVSNLS(ph)PDLK_	DSN1	Kinetochore-associated protein DSN1
-0.383943	-0.506558	-0.156655	-0.0662763	-0.488926	-0.298189	S	+	0.999684	122.33	361	2.13415	-0.316758	Q06063	_SAS(ph)VVER_	DUS4	tRNA-dihydrouridine(20a/20b) synthase [NAD(P)+] (EC 1.3.1.90) (tRNA-dihydrouridine synthase 4)
0.361544	0.27011	0.219421	0.128161	0.347582	0.269303	S	+	0.998722	170.11	282	3.19694	0.26602	P36041	_GPSS(ph)ITDFLNLK_	EAP1	Protein EAP1 (eIF4E-associated protein 1)
3.15134	2.81393	2.43355	2.30961	2.61352	2.7727	T	+	0.810081	237.6	391	5.43137	2.68244	P36041	_SST(ph)PNAESQLLSASDKDNGK_	EAP1	Protein EAP1 (eIF4E-associated protein 1)
-1.04466	-1.0744	-0.902112	-0.921609	-0.993493	-0.844948	S	+	1	134.63	177	5.8527	-0.963536	P36049	_EESEEKEEQEEEQDVPLS(ph)DVEFDS(ph)DADVVPHHK_	EBP2	rRNA-processing protein EBP2 (EBNA1-binding protein homolog)
-0.90301	-0.72769	-1.12796	-0.999885	-1.19906	-0.928048	S	+	0.991983	88.075	33	4.51045	-0.980943	P38167	_GQPFQPS(ph)PTKK_	ECM21	Protein ECM21 (Extracellular mutant protein 21)
-0.384678	-1.03543	-0.615793	-0.875037	-0.581207	-0.260387	T	+	0.997197	172.76	1028	2.48265	-0.625422	P38167	_LLST(ph)PS(ph)PVNR_	ECM21	Protein ECM21 (Extracellular mutant protein 21)
-0.438698	-0.622621	-0.568421	-0.485681	-0.418676	-0.465191	S	+	1	141	775	4.68223	-0.499881	P38167	_RPS(ph)VIGFLSGHK_	ECM21	Protein ECM21 (Extracellular mutant protein 21)
0.487486	0.326767	0.320306	0.29443	0.323733	0.433701	S	+	0.999988	152.94	140	4.06884	0.364404	P38167	_TSGRLS(ph)VDQEPR_	ECM21	Protein ECM21 (Extracellular mutant protein 21)
0.287	0.136848	0.401349	0.354791	0.343366	0.307823	S	+	0.986789	112.5	445	3.35065	0.305196	Q05958	_TALGNS(ph)PTLK_	ECM22	Sterol regulatory element-binding protein ECM22 (Extracellular mutant protein 22)
0.131063	0.0214797	0.0765085	0.10809	0.113645	0.121612	S	+	0.999605	114.55	435	2.64955	0.0953996	P32525	_NVS(ph)SPSFNAKPPLPIK_	ECM25	Protein ECM25 (Extracellular matrix protein 25)
NaN	NaN	0.155438	0.213876	0.26074	0.232311	S	+	0.885365	100.9	408	2.63199	0.215591	P32525	_S(ph)VTSPTYTPVALQNTPVLKPK_	ECM25	Protein ECM25 (Extracellular matrix protein 25)
1.0005	0.899717	1.44046	0.648926	0.633546	0.420337	S	+	0.99969	112.88	1065	2.64541	0.840582	Q06673	_TIS(ph)AGS(ph)GVSTPTMALNR_	ECM30	Protein ECM30 (Extracellular mutant protein 30)
0.111565	0.182184	0.0674701	0.138159	0.0509956	0.0580975	S	+	0.956344	127.66	392	2.30059	0.101412	P32644	_WTIGS(ph)DTESSREPSISPNENTTSITK_	ECM32	Putative ATP-dependent RNA helicase ECM32 (EC 3.6.4.13) (DNA helicase B) (Hcs B) (DNA helicase III) (Extracellular mutant protein 32) (Helicase 1) (scHelI) (Modulator of translation termination protein 1)
-0.20302	-0.476418	-0.459117	-0.523546	-0.319502	-0.240009	S	+	0.9577	81.703	86	2.96636	-0.370269	P53080	_KHS(ph)PPSS(ph)PSSTTTLGK_	EDC1	Enhancer of mRNA-decapping protein 1
NaN	NaN	0.485216	0.512075	0.734827	0.741831	S	+	0.759789	84.753	261	2.52538	0.618487	P39998	_SNS(ph)TSLPAANK_	EDC3	Enhancer of mRNA-decapping protein 3
0.598175	0.552672	0.716149	0.616452	0.674729	0.654944	S	+	1	173.06	257	5.85814	0.63552	P39998	_LGQMIISQS(ph)R_	EDC3	Enhancer of mRNA-decapping protein 3
-0.575164	-0.549346	-0.406645	-0.517854	-0.290896	-0.406428	S	+	0.98746	237.6	1008	3.83533	-0.457722	P34216	_SQS(ph)LTS(ph)SVANNAPQSVR_	EDE1	EH domain-containing and endocytosis protein 1 (Bud site selection protein 15)
-0.627382	-0.646519	-0.235482	-0.245694	-0.216238	-0.47415	T	+	0.990649	190.96	245	2.37317	-0.407577	P34216	_TTPLS(ph)ANS(ph)T(ph)GVSSLTR_	EDE1	EH domain-containing and endocytosis protein 1 (Bud site selection protein 15)
0.376179	0.121281	0.49714	0.0996318	0.380916	0.14709	T	+	0.995098	175.42	251	1.95931	0.270373	P34216	_TTPLS(ph)ANSTGVSSLT(ph)R_	EDE1	EH domain-containing and endocytosis protein 1 (Bud site selection protein 15)
0.341303	0.243181	0.313764	0.561302	0.317499	0.360323	S	+	0.999977	125.78	1020	3.32636	0.356229	P34216	_SQSLTSSVANNAPQS(ph)VRDDVELPETLEER_	EDE1	EH domain-containing and endocytosis protein 1 (Bud site selection protein 15)
0.221196	0.515107	0.659837	0.51662	0.335117	0.374823	S	+	0.997224	199.99	244	2.98842	0.437117	P34216	_TTPLS(ph)ANS(ph)TGVSS(ph)LTR_	EDE1	EH domain-containing and endocytosis protein 1 (Bud site selection protein 15)
0.212881	0.293841	0.686336	0.672471	0.390926	0.517875	S	+	0.988559	174.22	249	2.65569	0.462388	P34216	_TTPLS(ph)ANSTGVSS(ph)LTR_	EDE1	EH domain-containing and endocytosis protein 1 (Bud site selection protein 15)
0.379732	0.326192	0.586471	0.416407	0.656194	0.496794	T	+	0.998766	100.9	1307	3.59759	0.476965	P34216	_VAT(ph)PSIPQQPIPLKNDPIVDASLSK_	EDE1	EH domain-containing and endocytosis protein 1 (Bud site selection protein 15)
-0.017826	-0.0447913	-0.073546	-0.0208527	-0.0472592	-0.0963968	S	+	1	84.658	400	2.00138	-0.050112	P29547	_PVS(ph)VNGEPK_	EF1G1	Elongation factor 1-gamma 1 (EF-1-gamma 1) (Calcium and membrane-binding protein 1) (Calcium phospholipid-binding protein) (CPBP) (Eukaryotic elongation factor 1Bgamma 1) (eEF1Bgamma 1) (Translation elongation factor 1B gamma 1)
0.344601	0.357608	0.120341	0.10286	0.153238	0.209428	S	+	0.988873	289.35	564	2.2738	0.214679	Q03653	_DNQIS(ph)TSDLLSDSQVR_	EFR3	Protein EFR3
0.51662	0.547055	0.650929	0.453965	0.553913	0.592093	S	+	0.962097	143.42	735	5.26716	0.552429	Q03653	_LAPISS(ph)LSDR_	EFR3	Protein EFR3
0.532167	0.768163	0.441576	0.766638	0.221707	0.241185	S	+	1	294.93	538	2.39485	0.495239	P32501	_EEIDS(ph)EFEDEDFEKEGIATVER_	EI2BE	Translation initiation factor eIF-2B subunit epsilon (GCD complex subunit GCD6) (Guanine nucleotide exchange factor subunit GCD6) (eIF-2B GDP-GTP exchange factor subunit epsilon)
-0.623443	-0.22457	-0.707171	-0.39121	-0.829444	-0.68912	S	+	0.999776	121.36	296	2.8211	-0.577493	P09032	_LGPQSMS(ph)R_	EI2BG	Translation initiation factor eIF-2B subunit gamma (GCD complex subunit GCD1) (Guanine nucleotide exchange factor subunit GCD1) (eIF-2B GDP-GTP exchange factor subunit gamma)
-0.183081	-0.256028	-0.225398	-0.43489	-0.126709	-0.278104	T	+	1	173.21	513	2.68124	-0.250702	P38249	_EVSEEENT(ph)EPEVQEEK_	EIF3A	Eukaryotic translation initiation factor 3 subunit A (eIF3a) (Eukaryotic translation initiation factor 3 110 kDa subunit homolog) (eIF3 p110) (Translation initiation factor eIF3, p110 subunit homolog)
-0.813601	-0.755113	-0.106884	-0.163252	-0.715278	-0.659742	S	+	1	202.97	103	2.05746	-0.535645	P32497	_SSNYDS(ph)S(ph)DEES(ph)DEEDGKK_	EIF3C	Eukaryotic translation initiation factor 3 subunit C (eIF3c) (Eukaryotic translation initiation factor 3 93 kDa subunit) (eIF3 p93) (Nuclear transport protein NIP1) (Translation initiation factor eIF3, p93 subunit)
-0.813601	-0.755113	-0.106884	-0.163252	-0.715278	-0.659742	S	+	0.999998	202.97	98	2.05746	-0.535645	P32497	_SSNYDS(ph)S(ph)DEES(ph)DEEDGKK_	EIF3C	Eukaryotic translation initiation factor 3 subunit C (eIF3c) (Eukaryotic translation initiation factor 3 93 kDa subunit) (eIF3 p93) (Nuclear transport protein NIP1) (Translation initiation factor eIF3, p93 subunit)
-0.813601	-0.755113	-0.106884	-0.163252	-0.715278	-0.659742	S	+	0.999999	202.97	99	2.05746	-0.535645	P32497	_SSNYDS(ph)S(ph)DEES(ph)DEEDGKK_	EIF3C	Eukaryotic translation initiation factor 3 subunit C (eIF3c) (Eukaryotic translation initiation factor 3 93 kDa subunit) (eIF3 p93) (Nuclear transport protein NIP1) (Translation initiation factor eIF3, p93 subunit)
0.280838	0.153935	0.342268	0.170822	0.289245	0.381761	T	+	0.871596	105.89	18	3.10907	0.269812	Q05050	_DIHNIGKT(ph)SGGGSR_	EIS1	Eisosome protein 1
0.375846	0.477781	0.483682	0.52095	0.315558	0.265605	S	+	1	252.77	401	3.6941	0.40657	Q05050	_IASGLIS(ph)PVLGEVSER_	EIS1	Eisosome protein 1
NaN	NaN	NaN	NaN	0.426238	0.434676	S	+	0.811425	91.076	133	2.20485	0.430457	Q05050	_NNS(ph)ITS(ph)ATSK_	EIS1	Eisosome protein 1
-0.490254	-0.46959	-0.224534	-0.274267	-0.366028	-0.461424	S	+	1	186.45	338	3.39654	-0.381016	P25358	_NVPT(ph)PS(ph)PS(ph)PKPQHR_	ELO2	Elongation of fatty acids protein 2 (EC 2.3.1.199) (3-keto acyl-CoA synthase ELO2) (Fenpropimorph resistance protein 1) (Glucan synthesis protein 1) (Very-long-chain 3-oxoacyl-CoA synthase 2) (v-SNARE bypass mutant gene 2 protein)
-0.584501	-0.553278	-0.0309717	-0.289034	-0.330673	-0.394185	S	+	1	186.45	336	2.16259	-0.363774	P25358	_NVPT(ph)PS(ph)PS(ph)PKPQHR_	ELO2	Elongation of fatty acids protein 2 (EC 2.3.1.199) (3-keto acyl-CoA synthase ELO2) (Fenpropimorph resistance protein 1) (Glucan synthesis protein 1) (Very-long-chain 3-oxoacyl-CoA synthase 2) (v-SNARE bypass mutant gene 2 protein)
0.131458	0.168257	0.319694	0.201885	0.222784	0.198361	T	+	1	186.45	334	3.29928	0.207073	P25358	_NVPT(ph)PS(ph)PS(ph)PKPQHR_	ELO2	Elongation of fatty acids protein 2 (EC 2.3.1.199) (3-keto acyl-CoA synthase ELO2) (Fenpropimorph resistance protein 1) (Glucan synthesis protein 1) (Very-long-chain 3-oxoacyl-CoA synthase 2) (v-SNARE bypass mutant gene 2 protein)
0.447103	0.31742	0.363419	0.171719	0.460191	0.60474	T	+	1	180.04	160	2.91284	0.394099	Q12518	_RGT(ph)GRS(ph)DENDDDLQR_	ENT1	Epsin-1
0.412944	0.555816	0.374991	0.334683	0.333534	0.450932	S	+	1	248.18	163	4.13191	0.410483	Q12518	_S(ph)DENDDDLQR_	ENT1	Epsin-1
0.154972	0.205142	0.211532	0.272501	0.124487	0.103953	S	+	1	268.06	167	3.03268	0.178764	Q05785	_S(ph)NPHDSSPSYQDDLEK_	ENT2	Epsin-2
0.371391	0.138814	0.0953579	0.0949116	0.209578	0.22196	S	+	0.999294	150.26	182	2.1575	0.188669	Q07872	_SELTRQS(ph)LEK_	ENT4	Epsin-4
0.186374	0.166073	0.0626706	0.0842003	0.126124	0.2124	S	+	0.959078	136.79	363	2.66987	0.13964	Q03769	_IDDLLDWDGPKS(ph)DTDTTAAAQTSLPFAEKK_	ENT5	Epsin-5
-0.32182	-0.300395	-0.677892	-0.458327	-0.299362	-0.276556	S	+	1	159.69	1364	2.77177	-0.389059	Q03661	_DLT(ph)FEKS(ph)VNEK_	ESC1	Silent chromatin protein ESC1 (Establishes silent chromatin protein 1)
-0.32182	-0.300395	-0.677892	-0.458327	-0.299362	-0.276556	T	+	1	159.69	1360	2.77177	-0.389059	Q03661	_DLT(ph)FEKS(ph)VNEK_	ESC1	Silent chromatin protein ESC1 (Establishes silent chromatin protein 1)
-0.0932479	-0.450735	-0.245252	-0.0933095	-0.239276	-0.343806	T	+	0.994708	57.21	1298	2.10042	-0.244271	Q03661	_DHS(ph)ENEEEFDT(ph)IYGDITSANIHSNAPDDIKR_	ESC1	Silent chromatin protein ESC1 (Establishes silent chromatin protein 1)
-0.140301	-0.233685	-0.208517	-0.222919	-0.134747	-0.0546401	S	+	1	113.51	1354	2.70214	-0.165801	Q03661	_NQEES(ph)DEVNT(ph)S(ph)RER_	ESC1	Silent chromatin protein ESC1 (Establishes silent chromatin protein 1)
-0.140301	-0.233685	-0.208517	-0.222919	-0.134747	-0.0546401	T	+	1	113.51	1353	2.70214	-0.165801	Q03661	_NQEES(ph)DEVNT(ph)S(ph)RER_	ESC1	Silent chromatin protein ESC1 (Establishes silent chromatin protein 1)
0.286172	0.237686	0.111726	0.0430645	0.170767	0.123434	S	+	0.999986	136.77	1290	2.18384	0.162142	Q03661	_DHS(ph)ENEEEFDTIYGDITSANIHSNAPDDIKR_	ESC1	Silent chromatin protein ESC1 (Establishes silent chromatin protein 1)
0.218843	0.276794	0.264426	0.328951	0.3119	0.236741	S	+	1	164.01	86	4.73026	0.272943	Q06344	_YFEKEAENDEDS(ph)EVNAK_	ESF1	Pre-rRNA-processing protein ESF1 (18S rRNA factor 1)
-0.68622	-0.634822	-0.641084	-0.800902	-0.621618	-0.413377	S	+	0.999216	151.15	30	4.20149	-0.633004	Q08421	_SDEPS(ph)RESTPVR_	ETT1	Enhancer of translation termination 1
-0.054677	-0.374692	-0.370499	-0.365425	-0.346418	-0.228726	T	+	0.997754	114.01	34	2.58692	-0.290073	Q08421	_SDEPS(ph)REST(ph)PVR_	ETT1	Enhancer of translation termination 1
-3.91435	-4.60992	-3.52356	-4.24111	NaN	NaN	T	+	0.998731	128.22	496	3.39691	-4.07223	P38261	_S(ph)MGGSIT(ph)PGR_	EXO84	Exocyst complex component EXO84 (Exocyst complex protein of 84 kDa) (U1 SNP1-associating protein 3)
-0.00111126	0.131326	0.131282	0.143916	0.167831	0.0957124	S	+	1	134.56	490	2.21752	0.111493	P38261	_S(ph)MGGSIT(ph)PGR_	EXO84	Exocyst complex component EXO84 (Exocyst complex protein of 84 kDa) (U1 SNP1-associating protein 3)
NaN	NaN	NaN	NaN	0.777393	0.753993	S	+	0.767755	120.93	130	2.01202	0.765693	P38261	_GPSNS(ph)LNLSTADLSLNDSSYNKVPAR_	EXO84	Exocyst complex component EXO84 (Exocyst complex protein of 84 kDa) (U1 SNP1-associating protein 3)
-1.38447	-1.97767	-1.67514	-2.07759	NaN	NaN	S	+	0.988211	113.93	749	2.83277	-1.77872	P34756	_KFS(ph)NSS(ph)GSNNNSNSNSNINTDPWKR_	FAB1	1-phosphatidylinositol 3-phosphate 5-kinase FAB1 (Phosphatidylinositol 3-phosphate 5-kinase) (EC 2.7.1.150) (Type III PIP kinase) (PIPkin-III)
-0.975255	-1.26178	-1.03773	-2.00515	-1.50411	-1.09133	S	+	0.971603	71.98	1611	3.37294	-1.31256	P34756	_SGT(ph)GIS(ph)MTHDK_	FAB1	1-phosphatidylinositol 3-phosphate 5-kinase FAB1 (Phosphatidylinositol 3-phosphate 5-kinase) (EC 2.7.1.150) (Type III PIP kinase) (PIPkin-III)
-0.975255	-1.26178	-1.03773	-2.00515	-1.50411	-1.09133	T	+	0.975905	71.98	1608	3.37294	-1.31256	P34756	_SGT(ph)GIS(ph)MTHDK_	FAB1	1-phosphatidylinositol 3-phosphate 5-kinase FAB1 (Phosphatidylinositol 3-phosphate 5-kinase) (EC 2.7.1.150) (Type III PIP kinase) (PIPkin-III)
-0.0512945	-0.225363	-0.239031	-0.299844	-0.494979	-0.347892	T	+	1	144.29	1953	2.23526	-0.276401	P34756	_EGLLNT(ph)PPIEGAR_	FAB1	1-phosphatidylinositol 3-phosphate 5-kinase FAB1 (Phosphatidylinositol 3-phosphate 5-kinase) (EC 2.7.1.150) (Type III PIP kinase) (PIPkin-III)
0.229096	0.229465	0.243557	0.246347	NaN	NaN	S	+	0.927518	62.162	8	4.80496	0.237116	P21268	_MKT(ph)PTRVS(ph)FEK_	FAR1	Cyclin-dependent kinase inhibitor FAR1 (CKI FAR1) (Factor arrest protein)
0.0590784	0.537545	0.583009	0.994725	0.392554	0.554061	S	+	0.999996	226.99	114	2.07237	0.520162	P21268	_TGQLSALQS(ph)PVNITSSNK_	FAR1	Cyclin-dependent kinase inhibitor FAR1 (CKI FAR1) (Factor arrest protein)
0.68428	0.875387	0.800701	0.972399	NaN	NaN	T	+	0.999983	72.898	306	3.07489	0.833192	P21268	_SFTGEFPQFT(ph)PQEQLIR_	FAR1	Cyclin-dependent kinase inhibitor FAR1 (CKI FAR1) (Factor arrest protein)
-0.551374	-0.568131	-0.621712	-0.51612	-0.416732	-0.373732	S	+	0.834081	109.07	16	4.34083	-0.507967	Q06001	_TGPGPEINKEEHPSS(ph)PGKK_	FAR10	Factor arrest protein 10
-0.691989	-0.698155	-0.246226	-0.452609	-0.338567	-0.564134	S	+	0.884564	82.925	167	2.91087	-0.498613	Q05040	_QGPSESPS(ph)PTK_	FAR8	Factor arrest protein 8
0.560324	0.325847	0.181935	0.157432	0.390075	0.551141	T	+	0.99513	167.85	111	2.41713	0.361126	P32599	_TGAAPQTTFNVAPNSTPIVSTAAT(ph)GLQHK_	FIMB	Fimbrin (ABP67)
1.01657	0.696795	0.365723	0.54409	0.502934	0.615287	T	+	0.932302	146.15	103	3.00003	0.623566	P32599	_TGAAPQTTFNVAPNST(ph)PIVSTAATGLQHK_	FIMB	Fimbrin (ABP67)
-1.16657	-1.06437	-1.50055	-1.31951	-1.75279	-1.21412	S	+	1	90.108	74	4.31387	-1.33632	Q03898	_IMS(ph)PECLK_	FIN1	Filament protein FIN1 (Filaments in between nuclei protein 1)
-0.95758	-0.804426	-0.746485	-0.902956	-0.752235	-0.9282	S	+	0.998415	56.951	54	5.48788	-0.848647	Q03898	_IS(ph)PNKTDGMK_	FIN1	Filament protein FIN1 (Filaments in between nuclei protein 1)
NaN	NaN	NaN	NaN	-1.30661	-1.35817	S	+	0.784956	104.67	450	1.90953	-1.33239	P40020	_NSGDTNNEDFLKVDTS(ph)PVNQSFESR_	FIR1	Factor interacting with REF2 (PAP1-interacting protein) (Polymerase-interacting protein 1)
-0.724254	-0.592702	-0.169284	-0.238102	-0.328492	-0.601221	S	+	1	186.92	82	2.30484	-0.442342	Q06205	_GEYYNQDNNDGLEEDES(ph)ES(ph)EQEADVPKR_	FKBP4	FK506-binding protein 4 (EC 5.2.1.8) (Peptidyl-prolyl cis-trans isomerase) (PPIase) (Rotamase)
-2.15991	-2.22925	-1.99447	-2.40125	-2.14724	-2.04635	S	+	1	168.42	833	6.55677	-2.16308	P41813	_DINS(ph)S(ph)PLKNQGGSTANAK_	FKH2	Fork head protein homolog 2
-1.55601	-1.74357	-2.05388	-2.27397	-2.25378	-2.10236	S	+	1	158.17	832	4.8858	-1.99726	P41813	_DINS(ph)S(ph)PLKNQGGSTANAK_	FKH2	Fork head protein homolog 2
-0.750057	-0.952155	-0.633943	-0.479955	NaN	NaN	T	+	0.977972	86.911	685	2.23619	-0.704027	P41813	_LSQPYDTLLRSPT(ph)K_	FKH2	Fork head protein homolog 2
-0.377519	-0.264634	-0.207643	-0.131187	-0.584963	-0.604451	S	+	1	175.39	640	2.18709	-0.361733	Q08967	_S(ph)QEGKS(ph)EDNLFGVEYDDEK_	FLC1	Flavin carrier protein 1 (Bypass of PAM1 protein 1) (FAD transporter 1) (Heme utilization factor 1) (TRP-like ion channel protein FLC1)
0.211884	0.0557509	0.328634	0.235114	0.141892	0.391285	S	+	1	179.79	643	2.22311	0.227427	P39719	_NKNDS(ph)ELFELRK_	FLC2	Flavin carrier protein 2 (FAD transporter 2) (TRP-like ion channel FLC2)
0.139208	0.254836	0.272663	0.117296	0.408608	0.302084	S	+	0.999403	227.47	691	2.61824	0.249116	P39719	_LFDDETSS(ph)SS(ph)FK_	FLC2	Flavin carrier protein 2 (FAD transporter 2) (TRP-like ion channel FLC2)
1.01336	0.642286	0.69584	0.766722	0.921308	0.877287	S	+	0.985053	197.36	763	4.49686	0.819466	P39719	_S(ph)YSHFNNNGSNENAR_	FLC2	Flavin carrier protein 2 (FAD transporter 2) (TRP-like ion channel FLC2)
0.166458	0.0669503	0.025133	0.0928839	0.058488	0.0945104	S	+	1	204.63	779	2.11822	0.0840707	P53121	_DDS(ph)INS(ph)LGNNKQPLR_	FLC3	Putative flavin carrier protein 3 (FAD transporter 3) (TRP-like ion channel FLC3)
0.579856	0.394295	0.446718	0.397584	0.290498	0.4591	S	+	0.820264	179.93	687	3.96806	0.428008	P53121	_NENAS(ph)TDALRVEAPK_	FLC3	Putative flavin carrier protein 3 (FAD transporter 3) (TRP-like ion channel FLC3)
-0.367806	-0.161669	-0.22885	-0.118179	-0.196481	-0.207768	S	+	0.879127	118.53	2021	2.78184	-0.213459	Q06179	_EMTDDTTS(ph)MEAIPEGTDKANTTK_	FMP27	Protein FMP27, mitochondrial (Found in mitochondrial proteome protein 27)
-1.17234	-1.29679	-1.23413	-1.23318	-1.36109	-1.26712	S	+	1	173.19	269	7.13014	-1.26078	Q04991	_S(ph)VLETYVEDK_	FMP42	Protein FMP42
-0.600818	-0.803846	-0.669843	-0.736196	-0.671203	-0.747774	S	+	1	202.39	249	5.63402	-0.704947	Q04991	_LIEGDTGSGIIPDEQERQS(ph)LIAIER_	FMP42	Protein FMP42
-0.719709	-0.4993	-0.793854	-0.732189	-0.664119	-0.564232	S	+	0.971773	171.29	339	4.56583	-0.662234	P53739	_DLSLKDTLNGS(ph)PSR_	FPK1	Flippase kinase 1 (EC 2.7.11.1)
-0.11062	-0.584847	-0.914641	-0.935835	-0.572987	-0.316725	S	+	1	168.59	414	2.11934	-0.572609	P53739	_AAS(ph)EPNGLQLASATSPTSSSAR_	FPK1	Flippase kinase 1 (EC 2.7.11.1)
0.847917	0.81295	0.729794	0.452279	0.0952347	0.496977	S	+	1	97.256	171	2.35654	0.572525	P53739	_EHS(ph)NCGS(ph)PIMLSSSSFSPTVAR_	FPK1	Flippase kinase 1 (EC 2.7.11.1)
0.847917	0.81295	0.729794	0.452279	0.0952347	0.496977	S	+	0.999999	97.256	175	2.35654	0.572525	P53739	_EHS(ph)NCGS(ph)PIMLSSSSFSPTVAR_	FPK1	Flippase kinase 1 (EC 2.7.11.1)
-0.461621	-1.55008	-0.611928	-0.937381	-0.795019	-0.685985	T	+	1	128.88	168	2.52077	-0.840336	P23900	_NADDAHT(ph)IPES(ph)HLS(ph)R_	FPS1	Glycerol uptake/efflux facilitator protein
-0.372655	-0.599287	-0.26111	-0.695442	-0.282736	-0.13014	S	+	1	128.88	172	2.16471	-0.390228	P23900	_NADDAHT(ph)IPES(ph)HLS(ph)R_	FPS1	Glycerol uptake/efflux facilitator protein
0.0847447	0.134221	0.114145	0.0850168	0.158429	0.133543	S	+	1	128.88	175	3.73179	0.11835	P23900	_NADDAHT(ph)IPES(ph)HLS(ph)R_	FPS1	Glycerol uptake/efflux facilitator protein
0.961401	0.937118	0.425695	0.531668	0.552706	0.716884	T	+	0.999926	114.39	224	3.18826	0.687579	P23900	_T(ph)LYQNPQTPTVLPSTYHPINK_	FPS1	Glycerol uptake/efflux facilitator protein
0.584	0.878529	0.627538	0.827575	0.605354	0.747899	T	+	0.975879	103.13	19	4.47969	0.711816	P23900	_ALNDFLSSES(ph)VHT(ph)HDS(ph)SRK_	FPS1	Glycerol uptake/efflux facilitator protein
0.748805	0.96451	0.627538	0.827575	0.605354	0.747899	S	+	0.834361	103.13	22	4.46423	0.753614	P23900	_ALNDFLSSES(ph)VHT(ph)HDS(ph)SRK_	FPS1	Glycerol uptake/efflux facilitator protein
0.913569	1.0504	0.700779	0.915941	0.605354	0.747899	S	+	0.825528	103.13	16	4.18273	0.822323	P23900	_ALNDFLSSES(ph)VHT(ph)HDS(ph)SRK_	FPS1	Glycerol uptake/efflux facilitator protein
-0.613123	-0.749232	-0.620493	-0.658811	NaN	NaN	S	+	0.815762	151.55	826	3.63477	-0.660415	Q03002	_S(ph)SIMVSEVNK_	FRK1	Fatty acyl-CoA synthetase and RNA processing-associated kinase 1 (EC 2.7.11.1)
0.108491	0.166073	0.231007	0.0803848	0.0830801	0.118962	S	+	0.995057	212.95	439	2.58681	0.131333	Q03002	_EYVLSHEQS(ph)LS(ph)PVQNIR_	FRK1	Fatty acyl-CoA synthetase and RNA processing-associated kinase 1 (EC 2.7.11.1)
-0.182017	-0.208844	-0.178492	-0.183949	-0.205267	-0.116764	T	+	1	234.22	61	4.35916	-0.179222	P38196	_KDT(ph)DS(ph)ENNIT(ph)IAQDDEK_	FUI1	Uridine permease
0.0176369	0.121015	0.0519225	0.1129	0.182655	0.182131	S	+	0.988291	256.84	27	2.01472	0.111377	P31381	_KPILAVPEPALADTHS(ph)EEIS(ph)R_	FUN26	Nucleoside transporter FUN26
0.216858	0.235972	0.269234	0.290424	0.0890985	0.519135	T	+	0.874003	175	33	2.27177	0.27012	P31380	_VASSSPLKPT(ph)SPTVPDASVASLR_	FUN30	ATP-dependent helicase FUN30 (EC 3.6.4.12)
0.376624	0.208018	0.293465	0.305095	0.315092	0.374636	S	+	1	327.62	163	4.20202	0.312155	P46949	_AVNEDLDNLIEQIS(ph)R_	FYV8	Protein FYV8 (Function required for yeast viability protein 8)
0.247927	0.549324	0.143707	0.325847	0.199438	0.417444	S	+	0.835353	75.682	681	2.4317	0.313948	P46949	_TVSQGEMTS(ph)VHEPSTEEMAK_	FYV8	Protein FYV8 (Function required for yeast viability protein 8)
0.159629	0.250355	0.419546	0.0885487	0.479432	0.574949	S	+	0.999927	138.75	532	2.07011	0.328743	P46949	_DSTDVDS(ph)WKPDSEALR_	FYV8	Protein FYV8 (Function required for yeast viability protein 8)
0.324926	0.362105	0.395246	0.523763	0.28546	0.282263	S	+	0.998978	165.48	92	3.7286	0.362294	P46949	_SDISPS(ph)DKEVGYLS(ph)DGVPK_	FYV8	Protein FYV8 (Function required for yeast viability protein 8)
-1.66616	-1.45561	-1.25399	-1.33472	-1.42148	-1.2949	S	+	1	161.82	399	5.54838	-1.40448	P43574	_KNS(ph)LNIVAPLK_	GAT1	Transcriptional regulatory protein GAT1
-0.917379	-1.09129	-1.02652	-0.87427	-1.25882	-1.10501	S	+	0.999654	101.78	270	5.05532	-1.04555	P43574	_NPSPSIVKPGS(ph)R_	GAT1	Transcriptional regulatory protein GAT1
-0.958701	-1.16994	-0.328492	-0.528552	-0.419863	-0.360308	S	+	0.989623	106.38	262	2.14308	-0.627643	P43574	_RNPS(ph)PS(ph)IVKPGSR_	GAT1	Transcriptional regulatory protein GAT1
0.949049	0.786596	0.854831	0.730488	1.11707	1.03537	S	+	0.999998	128.68	418	4.62617	0.912234	P43574	_IAS(ph)PSIPQYLR_	GAT1	Transcriptional regulatory protein GAT1
-0.233532	-0.174735	-0.201132	-0.154329	-0.560519	-0.404794	S	+	0.754215	54.066	3	2.15055	-0.288174	P18852	_(ac)TS(ph)VQNSPR_	GBG	Guanine nucleotide-binding protein subunit gamma
-0.169777	-0.0509208	-0.128425	-0.0826828	-0.198871	-0.0775164	S	+	1	75.294	3	2.38685	-0.118032	P38011	_(ac)AS(ph)NEVLVLR_	GBLP	Guanine nucleotide-binding protein subunit beta-like protein (Receptor for activated C kinase) (Receptor of activated protein kinase C 1) (RACK1)
2.47012	1.87727	0.261967	0.46634	2.2412	2.54162	T	+	1	167.57	15	1.96368	1.64309	P51601	_HET(ph)PLNIRPTS(ph)PYTLNPPVER_	GCH1	GTP cyclohydrolase 1 (EC 3.5.4.16) (GTP cyclohydrolase I) (GTP-CH-I)
-0.832257	-0.902443	-1.00518	-0.941448	-0.98448	-0.958805	S	+	0.982143	162.49	572	6.54907	-0.937436	P15442	_TLS(ph)QSS(ph)IR_	GCN2	Serine/threonine-protein kinase GCN2 (EC 2.7.11.1)
-0.857234	-0.951708	-0.938173	-0.822248	-0.747258	-0.674913	S	+	0.999903	162.49	569	5.11571	-0.831922	P15442	_TLS(ph)QSS(ph)IR_	GCN2	Serine/threonine-protein kinase GCN2 (EC 2.7.11.1)
0.216113	0.24817	0.401197	0.0469799	0.196046	0.0843491	S	+	1	93.111	761	1.92226	0.198809	P15442	_S(ph)IQNVPR_	GCN2	Serine/threonine-protein kinase GCN2 (EC 2.7.11.1)
0.690372	0.351967	0.778729	0.298658	0.768076	0.818299	S	+	1	117.22	260	2.90688	0.617684	P35197	_S(ph)FEDVNETVIKPHVQQWQSGELSEETKR_	GCS1	ADP-ribosylation factor GTPase-activating protein GCS1 (ARF GAP GCS1)
1.68055	1.05783	0.803997	0.544189	1.0218	1.44019	T	+	1	101.54	161	2.87788	1.09143	P35197	_EGT(ph)PLENR_	GCS1	ADP-ribosylation factor GTPase-activating protein GCS1 (ARF GAP GCS1)
1.66485	1.279	2.08003	1.95539	1.98365	2.33206	S	+	0.86349	198.85	168	4.25462	1.88249	P35197	_RS(ph)ATPANSSNGANFQK_	GCS1	ADP-ribosylation factor GTPase-activating protein GCS1 (ARF GAP GCS1)
2.967	2.4654	1.86496	1.65947	2.31394	2.56516	T	+	0.999984	199.41	170	4.1173	2.30599	P35197	_RSAT(ph)PANSSNGANFQK_	GCS1	ADP-ribosylation factor GTPase-activating protein GCS1 (ARF GAP GCS1)
0.702125	0.800993	0.647535	0.600746	0.668249	0.5199	S	+	1	184.24	40	4.88528	0.656591	Q12434	_NLDAEDES(ph)LAKWK_	GDIR	Rho GDP-dissociation inhibitor (Rho GDI)
-1.66351	-1.75278	NaN	NaN	-1.69024	-1.57197	S	+	0.999505	151.59	359	4.6016	-1.66962	P41913	_SQSLS(ph)VLST(ph)PK_	GDS1	Protein GDS1
-1.66351	-1.75278	NaN	NaN	-1.69024	-1.57197	T	+	0.998079	151.59	363	4.6016	-1.66962	P41913	_SQSLS(ph)VLST(ph)PK_	GDS1	Protein GDS1
0.806283	0.769433	0.808311	0.98863	0.774454	0.748457	S	+	0.997052	109.72	423	5.52052	0.815928	P41913	_SSS(ph)ELAAIHK_	GDS1	Protein GDS1
0.260869	0.187134	0.300377	0.174023	0.058518	0.107384	T	+	1	117.09	334	2.34862	0.181384	P14742	_REVGAS(ph)MT(ph)R_	GFA1	Glutamine--fructose-6-phosphate aminotransferase [isomerizing] (GFAT) (EC 2.6.1.16) (D-fructose-6-phosphate amidotransferase) (Hexosephosphate aminotransferase)
-0.732285	-0.703878	-0.47633	-0.633748	-1.27542	-0.695192	S	+	0.993222	142.54	106	2.97403	-0.752809	Q04839	_ATEIS(ph)PPPVSPSK_	GFD1	mRNA transport factor GFD1 (Good for full DBP5 activity protein 1)
-0.0251623	-0.692175	-0.643025	-0.558687	-0.447738	-0.39846	S	+	0.983629	127.57	111	2.26735	-0.460874	Q04839	_ATEISPPPVS(ph)PSK_	GFD1	mRNA transport factor GFD1 (Good for full DBP5 activity protein 1)
-0.235552	-0.487884	-0.553066	-0.58541	-0.337996	-0.28404	S	+	0.983778	164.69	375	3.00264	-0.413991	Q06336	_VSLSS(ph)PK_	GGA1	ADP-ribosylation factor-binding protein GGA1 (Golgi-localized, gamma ear-containing, ARF-binding protein 1)
0.111966	0.174151	NaN	NaN	0.232582	0.202406	S	+	0.9981	120.9	2	2.22516	0.180276	P38817	_(ac)S(ph)HPHSHSIYLSELPVR_	GGA2	ADP-ribosylation factor-binding protein GGA2 (Golgi-localized, gamma ear-containing, ARF-binding protein 2)
-1.71506	-1.85585	-1.52296	-1.81431	NaN	NaN	S	+	0.763593	135.98	453	3.76077	-1.72704	Q12263	_KLS(ph)TIVNQSS(ph)PTPASR_	GIN4	Serine/threonine-protein kinase GIN4 (EC 2.7.11.1) (Growth inhibitory protein 4)
-0.382344	-0.0692097	-0.892818	-0.842646	-0.773743	-0.97607	S	+	0.999183	64.798	483	2.21006	-0.656139	Q12263	_RAS(ph)IFS(ph)TTKK_	GIN4	Serine/threonine-protein kinase GIN4 (EC 2.7.11.1) (Growth inhibitory protein 4)
-0.719044	-0.723301	-0.872001	-0.891616	-0.363115	-0.328492	S	+	0.977248	216.72	460	2.87796	-0.649595	Q12263	_LSTIVNQSS(ph)PTPASR_	GIN4	Serine/threonine-protein kinase GIN4 (EC 2.7.11.1) (Growth inhibitory protein 4)
-0.763367	-0.57055	-0.6371	-0.455574	NaN	NaN	S	+	0.84391	117.86	412	2.59799	-0.606648	Q12263	_ESLIS(ph)VTS(ph)SR_	GIN4	Serine/threonine-protein kinase GIN4 (EC 2.7.11.1) (Growth inhibitory protein 4)
-0.617189	-0.519052	-0.624241	-0.529677	-0.547943	-0.487795	S	+	1	118.24	471	5.68925	-0.554316	Q12263	_RAS(ph)VINVEK_	GIN4	Serine/threonine-protein kinase GIN4 (EC 2.7.11.1) (Growth inhibitory protein 4)
NaN	NaN	-0.609377	-0.580634	-0.309526	-0.631803	S	+	1	79.693	419	2.23846	-0.532835	Q12263	_KKPIS(ph)FNK_	GIN4	Serine/threonine-protein kinase GIN4 (EC 2.7.11.1) (Growth inhibitory protein 4)
-0.490659	-0.496611	-0.440527	-0.411579	-0.466444	-0.423202	S	+	0.996425	195.23	719	6.22052	-0.454837	Q12263	_FLGS(ph)SFNIDKELK_	GIN4	Serine/threonine-protein kinase GIN4 (EC 2.7.11.1) (Growth inhibitory protein 4)
-0.227574	-0.244873	-0.0655723	-0.302902	-0.16543	-0.309176	S	+	0.999992	164.97	617	2.68048	-0.219255	Q12263	_QIEIDIS(ph)DLEQELSK_	GIN4	Serine/threonine-protein kinase GIN4 (EC 2.7.11.1) (Growth inhibitory protein 4)
0.185867	0.495388	0.491612	0.515309	0.37531	0.0891752	S	+	0.999979	176.57	382	2.33314	0.358777	Q12263	_RQS(ph)IS(ph)SVSVS(ph)PSKK_	GIN4	Serine/threonine-protein kinase GIN4 (EC 2.7.11.1) (Growth inhibitory protein 4)
0.649753	0.797179	0.73812	0.843984	0.266698	0.803317	S	+	0.932115	156.41	683	3.25252	0.683175	Q12263	_LDPGIMFSS(ph)PTEEVSPVEPK_	GIN4	Serine/threonine-protein kinase GIN4 (EC 2.7.11.1) (Growth inhibitory protein 4)
0.850159	0.840524	0.599353	0.423094	0.598981	0.522903	S	+	0.887573	64.374	1042	3.56828	0.639169	Q03016	_HVES(ph)GYHVPEEK_	GIP3	GLC7-interacting protein 3
-0.617676	-0.681654	-0.574828	-0.549261	-0.923492	-0.955164	S	+	0.999996	171.42	609	3.7366	-0.717012	P39732	_SASTPNPSASSSLAPS(ph)PK_	GIP4	GLC7-interacting protein 4
1.33491	1.34568	0.900234	0.950991	1.11341	1.05322	S	+	0.998534	156.41	670	4.54705	1.11641	Q03833	_NPLNSGLAPLS(ph)PSTSNIPFLKR_	GIS1	Transcriptional activator/repressor GIS1
1.65017	1.94725	1.48499	1.28777	1.15833	1.32927	S	+	1	184.22	734	4.2562	1.4763	Q03833	_QNS(ph)NNINPLDAGPSFSPLHK_	GIS1	Transcriptional activator/repressor GIS1
2.3575	1.81766	1.39502	1.26969	1.64873	1.81538	S	+	0.999984	140.49	425	3.95602	1.71733	Q03833	_ISS(ph)PLLSR_	GIS1	Transcriptional activator/repressor GIS1
-0.287536	-0.195368	-0.161436	-0.232294	-0.561302	-0.621712	S	+	1	157.14	304	2.09326	-0.343275	Q04233	_REDES(ph)GQDEVEDHYSR_	GIS4	Protein GIS4
0.325732	0.332164	0.417405	0.34551	0.369856	0.353893	S	+	0.999217	239.55	731	5.82657	0.357427	Q04233	_SLS(ph)GIDNPTHATNK_	GIS4	Protein GIS4
0.316262	0.430178	0.534141	0.368042	0.425889	0.288452	T	+	0.978216	112.15	611	3.92973	0.393827	Q04233	_MES(ph)NVT(ph)TAHR_	GIS4	Protein GIS4
-0.26939	-0.510354	-0.444455	-0.46921	-0.418568	-0.271426	S	+	1	182.39	12	3.65304	-0.397234	P41818	_NPLALS(ph)PEQLAQQDPETLEEFRR_	GLC8	Protein GLC8
-0.526992	-0.43778	-0.247077	-0.337612	-0.368489	-0.42191	S	+	1	145	395	3.76536	-0.389977	P18494	_S(ph)LQQNS(ph)LSR_	GLN3	Nitrogen regulatory protein GLN3
-0.219757	-0.301444	-0.418244	-0.207161	-0.0440444	-0.143655	S	+	0.986212	190.8	689	2.08432	-0.222384	P18494	_LSSDSTS(ph)PIKYEADVSAGGK_	GLN3	Nitrogen regulatory protein GLN3
0.253021	0.119423	0.224486	0.207393	NaN	NaN	S	+	0.750965	138.66	550	2.21963	0.201081	P18494	_IISSANFNS(ph)NSPLQQNLLSNSFQR_	GLN3	Nitrogen regulatory protein GLN3
0.480782	0.324465	0.378644	0.396927	0.501177	0.425385	S	+	0.998666	153.24	469	4.69993	0.417897	P18494	_HNS(ph)NTVTPNFR_	GLN3	Nitrogen regulatory protein GLN3
0.616075	0.558366	0.62029	0.573278	0.708774	0.684295	T	+	0.98769	67.08	471	5.78547	0.626846	P18494	_HNSNT(ph)VTPNFR_	GLN3	Nitrogen regulatory protein GLN3
-0.119338	-0.20297	-0.216982	-0.219522	-0.0550568	-0.0432046	S	+	1	136.34	398	2.11073	-0.142846	P38682	_GS(ph)FDEAANR_	GLO3	ADP-ribosylation factor GTPase-activating protein GLO3 (ARF GAP GLO3)
NaN	NaN	NaN	NaN	0.863441	0.886486	S	+	0.82533	103.41	170	2.07659	0.874964	P38682	_STSKENS(ph)VDDFFSNWQKPSSNSSSK_	GLO3	ADP-ribosylation factor GTPase-activating protein GLO3 (ARF GAP GLO3)
-0.168431	-0.313262	-0.40305	-0.370695	-0.257252	-0.0673633	S	+	0.999903	200.33	29	2.41203	-0.263342	P48813	_NDLDDVS(ph)HYEMK_	GNP1	High-affinity glutamine permease
-0.328942	-0.132594	NaN	NaN	-0.297837	-0.219463	Y	+	0.837245	62.694	125	1.94328	-0.244709	P48813	_KSSY(ph)IT(ph)VDGIK_	GNP1	High-affinity glutamine permease
-0.256408	-0.149713	-0.242328	-0.166972	-0.214498	-0.219463	T	+	0.999994	175.8	127	4.1799	-0.20823	P48813	_KSS(ph)YIT(ph)VDGIK_	GNP1	High-affinity glutamine permease
0.250476	0.271067	0.333171	0.310805	0.384885	0.142497	S	+	0.999522	164.81	24	3.38413	0.28215	Q00055	_SSS(ph)SVS(ph)LK_	GPD1	Glycerol-3-phosphate dehydrogenase [NAD(+)] 1 (EC 1.1.1.8)
0.618896	0.393636	0.263352	0.302641	0.588444	0.773886	S	+	0.999997	164.81	27	2.72189	0.490142	Q00055	_SSS(ph)SVS(ph)LK_	GPD1	Glycerol-3-phosphate dehydrogenase [NAD(+)] 1 (EC 1.1.1.8)
-0.364125	-0.390113	-0.536948	-0.478829	-0.458802	-0.278936	S	+	0.999983	216.54	72	3.98541	-0.417959	P41911	_SDS(ph)AVSIVHLK_	GPD2	Glycerol-3-phosphate dehydrogenase [NAD(+)] 2, mitochondrial (EC 1.1.1.8)
-1.3932	-1.73231	-1.08658	-1.7502	-1.24495	-1.38311	S	+	0.990073	146.81	16	4.36085	-1.43172	Q06636	_TVS(ph)FSDDTTLTTHQNR_	GPI11	Glycosylphosphatidylinositol anchor biosynthesis protein 11 (PIGF homolog)
-0.232989	-0.292935	-0.1137	-0.315558	-0.239765	-0.35727	S	+	0.998991	141.6	164	3.16313	-0.258703	Q04410	_RPS(ph)SGEAHQFQALGFK_	GRH1	GRASP65 homolog protein 1
0.319965	0.190931	0.154538	0.0590784	0.127305	0.245523	S	+	0.999083	95.236	148	2.34471	0.18289	Q04410	_ES(ph)DDLDDVSLNHDER_	GRH1	GRASP65 homolog protein 1
0.327687	0.11703	0.127668	0.22231	0.132119	0.301461	S	+	1	265.22	155	2.51882	0.204713	Q04410	_ESDDLDDVS(ph)LNHDER_	GRH1	GRASP65 homolog protein 1
0.0996318	0.0633648	0.0784723	0.00532815	0.118429	0.115144	S	+	1	85.988	2	2.2472	0.0800618	P32835	_(ac)S(ph)APAANGEVPTFK_	GSP1	GTP-binding nuclear protein GSP1/CNR1 (Chromosome stability protein 17) (GTPase Ran homolog) (Genetic suppressor of PRP20-1)
0.113834	0.198117	0.154185	0.0739573	0.101258	0.0398145	S	+	0.827699	151.84	114	2.35765	0.113528	P40531	_LTELTHATS(ph)ASEAQNILVAPGPIKEPK_	GVP36	Protein GVP36 (36 kDa Golgi vesicle protein)
0.17031	0.19333	0.271183	0.28889	0.165499	0.126045	S	+	0.999991	104.82	124	3.24149	0.202543	Q04322	_ITS(ph)PPLPPR_	GYL1	Probable GTPase-activating protein GYL1 (GYP5-like protein 1)
-1.38666	-2.00677	-1.86532	-1.73255	-1.44053	-1.383	S	+	0.99069	122.08	69	4.60194	-1.6358	Q08484	_RTS(ph)DGNFEAMAK_	GYP1	GTPase-activating protein GYP1 (GAP for YPT1)
-1.09243	-1.0999	-1.06502	-1.0282	-1.00461	-1.09869	S	+	0.986721	97.417	87	7.77995	-1.06481	Q08484	_RTS(ph)NSYS(ph)PLR_	GYP1	GTPase-activating protein GYP1 (GAP for YPT1)
0.235114	0.192194	0.19593	0.178364	0.346188	0.410639	S	+	0.999887	105.2	834	2.92834	0.259738	Q12344	_TIS(ph)RNNEVMR_	GYP5	GTPase-activating protein GYP5
0.251568	0.102188	0.397543	0.29772	0.189466	0.279301	S	+	0.999998	116.35	436	2.78937	0.252964	P32806	_LTIDPNRQS(ph)LENK_	GYP6	GTPase-activating protein GYP6 (GAP for YPT6)
0.982948	0.634407	0.744149	0.532766	0.825645	1.03304	S	+	1	149.86	655	3.75742	0.792159	P23337	_PLS(ph)VPGS(ph)PK_	GYS1	Glycogen [starch] synthase isoform 1 (EC 2.4.1.11)
1.00446	0.485118	0.387506	0.141694	0.621866	0.903603	S	+	1	143.31	655	2.18145	0.590709	P27472	_VARPLS(ph)VPGS(ph)PR_	GYS2	Glycogen [starch] synthase isoform 2 (EC 2.4.1.11)
0.269033	0.20364	0.253309	0.201508	0.317013	0.145861	S	+	1	148.41	404	3.64003	0.231727	P42944	_STMS(ph)S(ph)PDIISAK_	GZF3	Protein GZF3
0.879157	0.672833	0.586103	0.554834	0.335244	0.489787	S	+	0.996008	61.097	92	3.27346	0.586326	P42944	_MS(ph)PDTNSLHHILPK_	GZF3	Protein GZF3
-0.12926	-0.124991	-0.299596	-0.187313	-0.431569	-0.277152	S	+	1	110.84	129	2.38925	-0.241647	P04912	_TAKAS(ph)QEL_	H2A2	Histone H2A.2
-0.57568	-0.559558	-0.828875	-0.717074	-0.347212	-0.158466	S	+	1	110.92	439	2.50403	-0.531144	Q12753	_S(ph)FIHHPANEYLK_	HAA1	Transcriptional activator HAA1
0.502636	0.50853	0.314176	0.529271	0.396441	0.845417	S	+	1	112.85	622	3.03232	0.516079	Q12753	_NPLNNIHDLSQLENVPDEMNQMFS(ph)PPLK_	HAA1	Transcriptional activator HAA1
0.644687	0.72657	0.632517	0.481919	NaN	NaN	S	+	0.999813	196.3	241	2.92504	0.621423	Q12753	_SGNNWQDSSVS(ph)LPAK_	HAA1	Transcriptional activator HAA1
1.23168	1.07492	0.770068	1.0378	1.11366	1.31944	S	+	0.961074	91.812	489	4.49757	1.09126	Q12753	_SPS(ph)SNYITDRPFTR_	HAA1	Transcriptional activator HAA1
-0.664906	-0.498179	-0.360533	-0.514635	-0.339023	-0.302173	S	+	0.999672	87.654	72	3.29314	-0.446575	P38970	_IITS(ph)NVSS(ph)PSIS(ph)PVHS(ph)PVLQAAPK_	HAL5	Serine/threonine-protein kinase HAL5 (EC 2.7.11.1) (Halotolerance protein 5)
0.457647	0.209391	0.434032	0.247927	0.349585	0.218951	S	+	1	82.362	391	3.07142	0.319589	P38970	_AFS(ph)IIPS(ph)QR_	HAL5	Serine/threonine-protein kinase HAL5 (EC 2.7.11.1) (Halotolerance protein 5)
-0.330755	-0.917216	-1.8608	-1.78443	-1.08413	-0.437867	S	+	0.983361	115.73	41	2.00166	-1.0692	Q07653	_S(ph)FSTTKPTEYNLPK_	HBT1	Protein HBT1 (HUB1 target protein 1)
-2.99988	-4.1336	NaN	NaN	-3.87922	-2.2699	S	+	0.999998	187.57	496	2.35651	-3.32065	P25364	_YITT(ph)PGGTLETQIS(ph)PR_	HCM1	Forkhead transcription factor HCM1 (High-copy suppressor of calmodulin protein 1)
-2.99988	-4.1336	NaN	NaN	-3.87922	-2.2699	T	+	0.965566	187.57	486	2.35651	-3.32065	P25364	_YITT(ph)PGGTLETQIS(ph)PR_	HCM1	Forkhead transcription factor HCM1 (High-copy suppressor of calmodulin protein 1)
NaN	NaN	NaN	NaN	-2.05648	-1.99157	S	+	0.881559	84.874	61	1.99111	-2.02403	P25364	_RPSHPLS(ph)PDHS(ph)SPIAPSK_	HCM1	Forkhead transcription factor HCM1 (High-copy suppressor of calmodulin protein 1)
NaN	NaN	-1.69977	-2.09789	-2.05648	-1.99157	S	+	0.969525	84.874	65	3.67595	-1.96143	P25364	_RPSHPLSPDHS(ph)S(ph)PIAPSK_	HCM1	Forkhead transcription factor HCM1 (High-copy suppressor of calmodulin protein 1)
NaN	NaN	-1.69977	-2.09789	-2.05648	-1.99157	S	+	0.962354	84.874	66	3.67595	-1.96143	P25364	_RPSHPLSPDHS(ph)S(ph)PIAPSK_	HCM1	Forkhead transcription factor HCM1 (High-copy suppressor of calmodulin protein 1)
0.289834	0.489851	0.275821	0.357158	0.206079	0.283492	S	+	0.999994	204.85	360	3.30219	0.317039	P38199	_SDS(ph)ASFLEEK_	HEK2	Heterogeneous nuclear rnp K-like protein 2 (KH domain-containing protein 1)
0.29772	0.569297	NaN	NaN	0.690568	0.681261	S	+	0.984815	110.75	546	2.05545	0.559711	Q05580	_TSTNTVAFS(ph)PTYLESK_	HEL2	E3 ubiquitin-protein ligase HEL2 (EC 6.3.2.-) (Histone E3 ligase 2)
0.615981	0.274649	0.248039	0.0192037	0.322523	0.51058	T	+	1	141.55	128	1.92864	0.33183	Q12276	_IRT(ph)AQDQPVKETK_	HER1	HMG2-induced ER-remodeling protein 1
-0.287801	-0.256321	-0.566572	-0.0976871	-0.483983	-0.691445	S	+	0.999971	58.814	129	2.15457	-0.397301	Q04429	_S(ph)VPVKLDEFYSSHK_	HLR1	Protein HLR1 (LRE1 homolog)
0.566084	0.571725	0.853449	0.599318	0.418909	0.38368	T	+	0.995512	89.266	552	3.387	0.565528	P12683	_AST(ph)PVLTNK_	HMDH1	3-hydroxy-3-methylglutaryl-coenzyme A reductase 1 (HMG-CoA reductase 1) (EC 1.1.1.34)
3.01799	2.47708	2.31847	2.8054	1.98239	2.40125	T	+	1	199.41	174	4.85152	2.50043	P32485	_IQDPQMT(ph)GY(ph)VSTR_	HOG1	Mitogen-activated protein kinase HOG1 (MAP kinase HOG1) (EC 2.7.11.24) (High osmolarity glycerol response protein 1)
0.300065	0.0455827	0.346261	0.148869	0.371758	0.236554	S	+	1	86.497	629	2.28262	0.241515	Q02959	_KGDEDS(ph)DHELK_	HOS3	Histone deacetylase HOS3 (EC 3.5.1.98)
-0.696517	-0.201427	-0.342896	-0.55148	-0.435842	-0.112633	S	+	0.970894	68.972	428	2.14981	-0.390133	Q12122	_GTDDDNIDIS(ph)NGHVSKK_	HOSM	Homocitrate synthase, mitochondrial (EC 2.3.3.14)
-0.77285	-0.625979	-0.905351	-0.864176	-0.957246	-0.927517	S	+	0.998251	97.502	228	4.84832	-0.842187	Q99332	_RSS(ph)AGS(ph)FDYER_	HPH1	Protein HPH1 (Functionally related to TCP1 protein 1) (High pH protein 1)
-0.746616	-0.770634	-0.770618	-0.787418	-0.914411	-0.937947	S	+	0.999945	97.502	231	5.66167	-0.821274	Q99332	_RSS(ph)AGS(ph)FDYER_	HPH1	Protein HPH1 (Functionally related to TCP1 protein 1) (High pH protein 1)
-0.527783	-0.591701	-0.590722	-0.533117	-0.548831	-0.506297	S	+	0.999999	101.3	27	6.65744	-0.549742	P38922	_RMS(ph)DDHGYER_	HRB1	Protein HRB1 (Protein TOM34)
-0.308109	-0.393615	-0.310922	-0.251281	-0.887447	-0.751121	S	+	0.926446	110.98	160	2.16666	-0.483749	Q08732	_STS(ph)TVNLNNHYR_	HRK1	Serine/threonine-protein kinase HRK1 (EC 2.7.11.1) (Hygromycin resistance kinase 1)
-0.246618	-0.29534	-0.336055	-0.379395	-0.101247	-0.134615	S	+	0.999909	90.685	139	2.5628	-0.248878	Q08732	_KLS(ph)MSQLR_	HRK1	Serine/threonine-protein kinase HRK1 (EC 2.7.11.1) (Hygromycin resistance kinase 1)
0.545474	0.405339	0.449159	0.400429	0.169712	0.52585	S	+	0.958305	141.69	601	3.19124	0.415994	Q08732	_ANSDCNDKTDCNANNDCSNES(ph)DCNAK_	HRK1	Serine/threonine-protein kinase HRK1 (EC 2.7.11.1) (Hygromycin resistance kinase 1)
-3.16605	-3.1286	-2.79421	-3.22675	-3.09273	-3.29788	S	+	0.969558	204.38	545	6.93089	-3.1177	P10961	_ANS(ph)STSSENPSLTPFDIESNNDRK_	HSF	Heat shock factor protein (HSF) (Heat shock transcription factor) (HSTF)
NaN	NaN	1.23385	1.25598	NaN	NaN	S	+	0.99486	152.07	471	2.24733	1.24492	P10961	_NNMS(ph)PNNDDNSIDTASTNTTNR_	HSF	Heat shock factor protein (HSF) (Heat shock transcription factor) (HSTF)
-0.580483	-0.487662	-0.608241	-0.559431	-0.130272	-0.441908	S	+	0.99997	118.72	1220	2.88872	-0.467999	P34244	_LRLS(ph)PENPSNTHMQK_	HSL1	Probable serine/threonine-protein kinase HSL1 (EC 2.7.11.1)
-0.182819	-0.20425	-0.228111	-0.393918	-0.279412	-0.0360461	S	+	1	194.75	685	2.23075	-0.220759	P34244	_S(ph)LNLNDLLVFDDPLPSKKPASENVNK_	HSL1	Probable serine/threonine-protein kinase HSL1 (EC 2.7.11.1)
-0.21424	-0.29078	-0.204266	-0.132784	-0.0311129	-0.221568	S	+	1	98.281	1284	2.38271	-0.182458	P34244	_RRPS(ph)EES(ph)VNPK_	HSL1	Probable serine/threonine-protein kinase HSL1 (EC 2.7.11.1)
-0.21424	-0.29078	-0.204266	-0.132784	-0.0311129	-0.221568	S	+	1	98.281	1287	2.38271	-0.182458	P34244	_RRPS(ph)EES(ph)VNPK_	HSL1	Probable serine/threonine-protein kinase HSL1 (EC 2.7.11.1)
-0.915827	-1.16599	-1.02864	-1.01476	NaN	NaN	S	+	0.999845	75.911	702	3.56663	-1.0313	P38274	_S(ph)IVT(ph)DDT(ph)KTLAHNR_	HSL7	Protein arginine N-methyltransferase HSL7 (EC 2.1.1.-) (Histone synthetic lethal protein 7) (Type II protein arginine N-methyltransferase) (Type II PRMT)
-0.915827	-1.16599	-0.432639	-0.799797	NaN	NaN	T	+	0.984474	75.911	708	1.91233	-0.828562	P38274	_S(ph)IVT(ph)DDT(ph)KTLAHNR_	HSL7	Protein arginine N-methyltransferase HSL7 (EC 2.1.1.-) (Histone synthetic lethal protein 7) (Type II protein arginine N-methyltransferase) (Type II PRMT)
-0.657445	-1.53299	-1.03991	-1.41982	-1.15491	-0.718351	S	+	0.821419	132.72	214	3.16604	-1.08724	Q12329	_KSS(ph)S(ph)FAHLQAPSPIPDPLQVSKPETR_	HSP42	Heat shock protein 42 (42 kDa heat shock protein)
-0.539415	-1.20573	-0.90049	-1.02712	-1.15491	-0.718351	S	+	0.916089	129.43	215	3.49286	-0.924335	Q12329	_KS(ph)SS(ph)FAHLQAPSPIPDPLQVSKPETR_	HSP42	Heat shock protein 42 (42 kDa heat shock protein)
-0.232159	-0.195814	-0.545277	-0.4807	-0.742265	-0.724999	T	+	0.841942	136.38	4	2.41829	-0.486869	P32465	_(ac)MNST(ph)PDLISPQK_	HXT1	Low-affinity glucose transporter HXT1
0.37128	0.285816	0.44845	0.309991	0.496366	0.458981	S	+	0.945152	135.47	3	4.01569	0.395147	P32465	_(ac)M(ox)NS(ph)TPDLISPQK_	HXT1	Low-affinity glucose transporter HXT1
0.332049	0.505383	0.621089	0.668664	0.307144	0.321279	S	+	0.974491	182.4	11	3.02708	0.459268	P23585	_VES(ph)GSQQT(ph)S(ph)IHS(ph)TPIVQK_	HXT2	High-affinity glucose transporter HXT2
-0.232159	-0.195814	-0.545277	-0.4807	-0.742265	-0.724999	T	+	0.841942	136.38	4	2.41829	-0.486869	P32466	_(ac)MNST(ph)PDLISPQK_	HXT3	Low-affinity glucose transporter HXT3
0.37128	0.285816	0.44845	0.309991	0.496366	0.458981	S	+	0.945152	135.47	3	4.01569	0.395147	P32466	_(ac)M(ox)NS(ph)TPDLISPQK_	HXT3	Low-affinity glucose transporter HXT3
-1.16088	-0.720541	-0.992478	-0.666782	-1.15426	-1.01735	S	+	0.999291	161.67	148	3.96336	-0.952049	P46958	_RSS(ph)IQDVQWIR_	IDS2	IME2-dependent-signaling protein
-0.116207	-0.236996	-0.431997	-0.310701	-0.280125	-0.117961	S	+	0.999726	105.38	122	2.40169	-0.248998	P46958	_ESVSDILNDLTLGS(ph)PEPSER_	IDS2	IME2-dependent-signaling protein
-0.628765	-0.505841	-0.736129	-0.363048	-0.819586	-0.799087	S	+	0.958978	119.42	57	3.49027	-0.642076	P09064	_S(ph)VSADAEAEKEPTDDIAEALGELSLK_	IF2B	Eukaryotic translation initiation factor 2 subunit beta (eIF-2-beta)
0.137635	0.0357646	0.103798	0.0489337	0.0851906	0.167799	S	+	1	148.7	40	2.25444	0.09652	P09064	_VIPDDFDAAVNGKENGS(ph)GDDLFAGLKK_	IF2B	Eukaryotic translation initiation factor 2 subunit beta (eIF-2-beta)
0.67428	0.688225	0.721801	0.490467	0.66262	0.629657	S	+	1	146.59	71	5.17501	0.644508	P34167	_SGGFGGS(ph)FGGR_	IF4B	Eukaryotic translation initiation factor 4B (eIF-4B)
-0.105846	-0.176544	-0.103934	-0.277989	-0.237197	-0.216734	T	+	0.999878	227.6	22	2.86639	-0.186374	P07260	_KFEENVSVDDTTAT(ph)PK_	IF4E	Eukaryotic translation initiation factor 4E (eIF-4E) (eIF4E) (eIF-4F 25 kDa subunit) (mRNA cap-binding protein)
0.543991	0.595504	0.293111	0.308128	0.44601	0.406885	S	+	0.869882	119.45	30	3.46957	0.432272	P07260	_TVLSDS(ph)AHFDVK_	IF4E	Eukaryotic translation initiation factor 4E (eIF-4E) (eIF4E) (eIF-4F 25 kDa subunit) (mRNA cap-binding protein)
0.116365	0.0790197	0.326516	0.201885	0.328616	0.154538	S	+	0.999998	145	163	2.25158	0.201157	P39935	_STVS(ph)PQPESK_	IF4F1	Eukaryotic initiation factor 4F subunit p150 (eIF-4F p150) (eIF4F p150) (eIF4G1) (mRNA cap-binding protein complex subunit p150)
3.614	3.41305	2.45846	2.20674	3.6069	3.55459	S	+	0.990716	70.056	896	4.1662	3.14229	P39935	_TNNSS(ph)NRHS(ph)FR_	IF4F1	Eukaryotic initiation factor 4F subunit p150 (eIF-4F p150) (eIF4F p150) (eIF4G1) (mRNA cap-binding protein complex subunit p150)
NaN	NaN	1.65758	1.18593	1.38304	1.3767	S	+	0.998969	76.049	203	3.14226	1.40081	P38431	_SQNAPSDGTGSSTPQHHDEDEDELS(ph)R_	IF5	Eukaryotic translation initiation factor 5 (eIF-5)
0.187768	0.042084	0.151122	0.140779	0.15327	0.0158992	S	+	0.99869	129.32	74	2.02159	0.115154	P23301	_KLEDLS(ph)PSTHNMEVPVVK_	IF5A1	Eukaryotic translation initiation factor 5A-1 (eIF-5A-1) (Hypusine-containing protein HP2) (eIF-4D)
-2.36937	-2.18004	-2.27161	-2.46069	-2.32501	-2.65737	S	+	1	149.69	1041	6.44692	-2.37735	P39520	_RQS(ph)MVEAAAENLR_	IFH1	Protein IFH1 (Ribosomal RNA-processing protein 3)
-1.19073	-1.05164	-0.806118	-1.76479	-1.47348	-1.39753	S	+	1	145.69	972	3.61281	-1.28071	P39520	_S(ph)VGLDEIHEILGK_	IFH1	Protein IFH1 (Ribosomal RNA-processing protein 3)
-0.744294	-1.2064	-1.10064	-1.13369	-0.934932	-0.608904	S	+	0.810504	92.993	82	3.73926	-0.954809	P43598	_ERES(ph)SIGEHAPGAER_	IGD1	Inhibitor of glycogen debranching 1
-0.245147	-0.261604	-0.731009	-0.329286	-0.638862	-0.449746	S	+	0.985855	204.47	96	2.50906	-0.442609	P43598	_RSS(ph)GPMDFQNTIHNMQYR_	IGD1	Inhibitor of glycogen debranching 1
0.757962	0.429321	0.652811	0.252658	1.21304	1.1982	S	+	0.982851	160.55	7	2.26121	0.750664	P53897	_(ac)SNENLS(ph)PNSSNPDLTK_	IGO1	mRNA stability protein IGO1 (Initiation of G zero protein 1)
1.2492	1.13698	0.628207	0.766977	NaN	NaN	Y	+	0.909348	147.91	61	2.11286	0.945341	P53897	_KY(ph)FDSGDYALQK_	IGO1	mRNA stability protein IGO1 (Initiation of G zero protein 1)
0.857901	0.707083	0.96463	0.882995	1.28641	1.17056	S	+	1	189.81	64	4.0026	0.978263	P53897	_YFDS(ph)GDYALQK_	IGO1	mRNA stability protein IGO1 (Initiation of G zero protein 1)
-0.837584	-0.846532	-0.935611	-0.89258	-0.483261	-0.544288	S	+	0.962689	158.98	109	3.69004	-0.756642	Q9P305	_RMS(ph)SSS(ph)GGDSISR_	IGO2	mRNA stability protein IGO2 (Initiation of G zero protein 2)
-1.23053	-1.24705	-0.537147	-0.52338	-0.505485	-0.459641	S	+	0.871839	162.31	107	2.32995	-0.750539	Q9P305	_RMS(ph)S(ph)SSGGDSISR_	IGO2	mRNA stability protein IGO2 (Initiation of G zero protein 2)
-0.793082	-0.834545	-0.719928	-0.650771	-0.721591	-0.721416	S	+	0.996889	162.31	106	5.97176	-0.740222	Q9P305	_RMS(ph)SSS(ph)GGDSISR_	IGO2	mRNA stability protein IGO2 (Initiation of G zero protein 2)
-0.700591	-0.779521	-0.599413	-0.743255	-0.607579	-0.571143	S	+	0.999993	97.502	128	5.13032	-0.666917	Q9P305	_QGSISSGPPPRS(ph)PNK_	IGO2	mRNA stability protein IGO2 (Initiation of G zero protein 2)
-0.306377	-0.307198	-0.731096	-0.998241	-0.45628	-0.404031	S	+	0.967258	162.31	108	2.28824	-0.533871	Q9P305	_MSSS(ph)SGGDSISR_	IGO2	mRNA stability protein IGO2 (Initiation of G zero protein 2)
0.271904	0.208767	0.215094	0.169668	0.239617	0.215546	S	+	0.999936	195.36	6	4.74071	0.220099	Q9P305	_(ac)SEDLS(ph)PTSSR_	IGO2	mRNA stability protein IGO2 (Initiation of G zero protein 2)
1.87912	1.78404	1.6088	1.49595	1.80088	1.7693	S	+	0.999999	135.02	63	6.09148	1.72302	Q9P305	_QYFDS(ph)GDYALK_	IGO2	mRNA stability protein IGO2 (Initiation of G zero protein 2)
-0.981081	-0.916072	-0.566182	-0.718047	-0.70115	-0.706818	S	+	0.999995	66.285	96	4.17726	-0.764891	P47042	_RAS(ph)AGVESESSR_	IKS1	Probable serine/threonine-protein kinase IKS1 (EC 2.7.11.1) (IRA1 kinase suppressor 1)
-1.04472	-1.02049	-0.388245	-0.684828	-0.507516	-0.872553	T	+	1	117.03	38	2.97733	-0.753057	Q02821	_RDT(ph)QQVELR_	IMA1	Importin subunit alpha (Karyopherin subunit alpha) (Karyopherin-60) (Serine-rich RNA polymerase I suppressor protein)
0.757791	0.499884	0.557837	0.123004	0.581886	0.877076	S	+	0.967562	146	854	2.51814	0.566246	Q06704	_IRS(ph)SSSLELDSEKNEK_	IMH1	Golgin IMH1 (Integrins and myosins homology protein 1)
0.179129	0.128294	0.0561012	0.213876	0.144441	0.142959	S	+	1	250.47	680	2.93582	0.144133	P47170	_S(ph)ADNQNTSLALDSLK_	IML1	Vacuolar membrane-associated protein IML1 (Increased minichromosome loss protein 1) (SEH-associated protein 1)
0.588325	0.427499	NaN	NaN	0.48211	0.498056	S	+	0.99999	84.66	265	3.18699	0.498997	P47031	_LRDDLGLQTTPS(ph)QAS(ph)DR_	IML2	Mitochondrial outer membrane protein IML2 (Increased minichromosome loss protein 2)
0.67229	0.845028	0.487379	0.411752	NaN	NaN	S	+	0.811026	154.84	384	2.07625	0.604112	P47031	_S(ph)RTNDSS(ph)LLPGYMDSATLLHPGK_	IML2	Mitochondrial outer membrane protein IML2 (Increased minichromosome loss protein 2)
0.643579	0.744161	0.690428	0.65892	0.633703	0.357955	T	+	0.859565	154.84	380	4.01649	0.621458	P47031	_SRT(ph)NDS(ph)SLLPGYMDSATLLHPGK_	IML2	Mitochondrial outer membrane protein IML2 (Increased minichromosome loss protein 2)
0.334225	0.206643	0.22852	0.0839282	0.204383	0.354317	S	+	0.851898	111.66	364	2.68192	0.235336	P53901	_LDSSS(ph)PNSHPHPSGLNSPK_	INN1	Ingression protein 1
0.415975	0.211261	NaN	NaN	0.303614	0.379395	S	+	0.890244	83.37	367	2.2638	0.327561	P53901	_LDSSSPNS(ph)HPHPSGLNSPK_	INN1	Ingression protein 1
-0.0207941	-0.155871	-0.068602	-0.0644498	-0.180148	-0.175684	S	+	1	188.39	133	1.98581	-0.110925	P53115	_NANLS(ph)DIINEK_	INO80	Putative DNA helicase INO80 (EC 3.6.4.12) (Inositol-requiring protein 80)
-0.786522	-0.71551	-0.719928	-0.784359	-0.824564	-0.772308	S	+	0.999866	143.42	1016	6.969	-0.767198	P50942	_EISIVSVS(ph)PR_	INP52	Polyphosphatidylinositol phosphatase INP52 (Synaptojanin-like protein 2) [Includes: SAC1-like phosphoinositide phosphatase (EC 3.1.3.-); Phosphatidylinositol 4,5-bisphosphate 5-phosphatase (EC 3.1.3.36)]
-0.582274	-0.708067	-0.62686	-0.432493	-0.764006	-0.425996	S	+	0.993729	93.381	1081	3.84026	-0.589949	P50942	_RKS(ph)S(ph)TAPDEISTSTK_	INP52	Polyphosphatidylinositol phosphatase INP52 (Synaptojanin-like protein 2) [Includes: SAC1-like phosphoinositide phosphatase (EC 3.1.3.-); Phosphatidylinositol 4,5-bisphosphate 5-phosphatase (EC 3.1.3.36)]
-0.333298	-0.276538	-0.342555	-0.2508	-0.344942	-0.303342	S	+	0.999888	146.13	986	5.18867	-0.308579	Q12271	_EKS(ph)PTPQTSTASLSSVTK_	INP53	Polyphosphatidylinositol phosphatase INP53 (Suppressor of PMA1 protein 2) (Synaptojanin-like protein 3) [Includes: SAC1-like phosphoinositide phosphatase (EC 3.1.3.-); Phosphatidylinositol 4,5-bisphosphate 5-phosphatase (EC 3.1.3.36)]
1.08488	0.969528	0.889556	0.941782	0.89612	0.967476	S	+	0.999994	171.78	1035	6.32698	0.958224	Q12271	_STS(ph)NLAS(ph)PMSSK_	INP53	Polyphosphatidylinositol phosphatase INP53 (Suppressor of PMA1 protein 2) (Synaptojanin-like protein 3) [Includes: SAC1-like phosphoinositide phosphatase (EC 3.1.3.-); Phosphatidylinositol 4,5-bisphosphate 5-phosphatase (EC 3.1.3.36)]
1.54809	1.4577	1.12964	1.29707	1.52015	1.75711	S	+	0.97881	171.78	1031	4.81361	1.45163	Q12271	_STS(ph)NLAS(ph)PMSSK_	INP53	Polyphosphatidylinositol phosphatase INP53 (Suppressor of PMA1 protein 2) (Synaptojanin-like protein 3) [Includes: SAC1-like phosphoinositide phosphatase (EC 3.1.3.-); Phosphatidylinositol 4,5-bisphosphate 5-phosphatase (EC 3.1.3.36)]
-3.91287	-4.41833	-3.39369	-4.03212	-3.70255	-3.70973	S	+	0.998389	188.41	631	5.89315	-3.86155	P19158	_TSS(ph)FNNTAHETGSEK_	IRA2	Inhibitory regulator protein IRA2
-1.69563	-2.18685	-2.02315	-2.27265	-2.07492	-2.01721	S	+	0.999983	127.71	1018	5.74382	-2.04507	P19158	_RYS(ph)DESLGK_	IRA2	Inhibitory regulator protein IRA2
-0.878481	-0.95397	NaN	NaN	-1.63575	-0.905197	S	+	1	158.17	924	2.03783	-1.09335	P19158	_NSDNVNS(ph)LNS(ph)SPK_	IRA2	Inhibitory regulator protein IRA2
-0.785502	-0.547426	-0.593784	-0.517606	-0.721329	-0.454702	S	+	0.999928	54.964	717	4.09635	-0.603391	P47046	_RDS(ph)LNNDRTQSTVNER_	IRC8	Uncharacterized protein IRC8 (Increased recombination centers protein 8)
-0.20297	-0.554549	-0.113434	-0.382006	-0.323889	-0.266277	S	+	1	116.19	370	2.35529	-0.307187	P47046	_INS(ph)ALLPACLR_	IRC8	Uncharacterized protein IRC8 (Increased recombination centers protein 8)
0.285698	0.282973	0.507849	0.819586	0.554655	0.376864	S	+	1	137.44	180	2.61905	0.471271	P36115	_S(ph)QENLLTSFSSGR_	IRS4	Increased rDNA silencing protein 4
0.565305	0.769095	0.456999	0.466236	0.57725	0.508342	S	+	0.975102	76.759	246	4.12703	0.557204	P36115	_HS(ph)LNPDTSDVIS(ph)NR_	IRS4	Increased rDNA silencing protein 4
-1.83846	-1.94369	-1.74971	-1.81294	-1.86726	-1.62354	S	+	1	52.555	244	6.75052	-1.80593	P53843	_QNS(ph)ENIKNELKIPK_	IST1	Vacuolar protein sorting-associated protein IST1 (Increased sodium tolerance protein 1)
-0.369129	-0.348537	-0.76545	-0.654558	-0.193835	-0.255561	S	+	1	241.84	729	2.24778	-0.431178	P38250	_VPT(ph)VGS(ph)YGVAGATLPETIPTSK_	IST2	Increased sodium tolerance protein 2
-0.386657	-0.341574	-0.131589	-0.354132	-0.616546	-0.0816123	S	+	0.999999	133.48	844	2.00496	-0.318685	P38250	_DANIKPVVNAAVNDNQS(ph)KVS(ph)VAT(ph)EQTK_	IST2	Increased sodium tolerance protein 2
0.212507	0.15004	0.210863	0.0384361	0.449198	0.312778	S	+	1	152.32	793	1.98307	0.22897	P38250	_LLPDGDAVDALS(ph)R_	IST2	Increased sodium tolerance protein 2
NaN	NaN	-0.0399806	-0.038673	-0.0480967	-0.0366088	S	+	0.877389	75.376	333	3.29326	-0.0408398	P53125	_KPTEVNDSENNSS(ph)EEDKK_	ITC1	Imitation switch two complex protein 1
NaN	NaN	-0.535257	-0.412424	-0.382059	-0.203013	S	+	1	71.548	32	1.94606	-0.383188	Q04934	_VDWDNGNHFDVS(ph)PDR_	IVY1	Protein IVY1 (Interaction with VPS33 and YPT7 protein 1)
NaN	NaN	0.183327	0.169155	0.363902	0.269616	S	+	1	95.794	72	1.92237	0.2465	Q06505	_GTSNDTKDPDNGEKNEEAAIDENS(ph)NVEAAER_	IWS1	Transcription factor SPN1 (Interacts with SPT6 protein 1) (Suppresses postrecruitment functions protein 1)
-0.0865227	-0.127226	-0.142871	-0.197798	-0.161565	-0.021764	S	+	0.999906	91.867	6	2.34032	-0.122958	P33417	_(ac)MNTGIS(ph)PK_	IXR1	Intrastrand cross-link recognition protein (Structure-specific recognition protein) (SSRP)
-1.11466	-1.48807	-0.881273	-1.58524	-1.49656	-1.48491	S	+	1	133.47	510	4.11162	-1.34179	Q03361	_S(ph)ADASIPTISNIK_	JIP4	Uncharacterized protein JIP4 (Jumonji-interacting protein 4)
-0.301675	-0.0890065	-0.0633648	-0.19962	-0.138683	-0.0973411	S	+	0.999997	136.96	951	2.02154	-0.148282	P47135	_GLS(ph)VSS(ph)VK_	JSN1	Protein JSN1 (Pumilio homology domain family member 1)
0.249506	0.198745	0.27221	0.0769695	0.214709	0.176104	S	+	0.989791	136.96	954	3.05645	0.198041	P47135	_GLS(ph)VSS(ph)VK_	JSN1	Protein JSN1 (Pumilio homology domain family member 1)
0.430499	0.387362	0.157126	0.229219	0.480076	0.70099	S	+	0.999716	167.63	160	2.40374	0.397545	P47135	_GS(ph)SDS(ph)FNLPHQISR_	JSN1	Protein JSN1 (Pumilio homology domain family member 1)
-0.0661102	-0.135047	-0.126312	-0.0803625	-0.14496	-0.0436244	S	+	0.999333	135.43	15	2.68572	-0.0994028	P05986	_KLS(ph)ITAK_	KAPC	cAMP-dependent protein kinase type 3 (PKA 3) (EC 2.7.11.11)
NaN	NaN	-1.71004	-1.76724	-1.1696	-0.784588	T	+	0.998119	149.97	129	1.99331	-1.35787	P07278	_EKT(ph)STPPLPMHFNAQR_	KAPR	cAMP-dependent protein kinase regulatory subunit (cAPK regulatory subunit) (Bypass of cyclase mutations protein 1) (Protein kinase A regulatory subunit) (PKA regulatory subunit)
-1.50611	-1.28209	-1.34738	-1.10911	-1.26861	-1.2394	S	+	0.998747	117.2	84	5.64561	-1.29212	P07278	_SRS(ph)S(ph)VMFK_	KAPR	cAMP-dependent protein kinase regulatory subunit (cAPK regulatory subunit) (Bypass of cyclase mutations protein 1) (Protein kinase A regulatory subunit) (PKA regulatory subunit)
-1.37232	-1.28697	-1.06523	-1.33982	-1.04991	-1.14039	S	+	0.999503	125.72	83	5.33143	-1.20911	P07278	_SRS(ph)S(ph)VMFK_	KAPR	cAMP-dependent protein kinase regulatory subunit (cAPK regulatory subunit) (Bypass of cyclase mutations protein 1) (Protein kinase A regulatory subunit) (PKA regulatory subunit)
-0.146994	-0.268261	-0.166715	-0.271513	-0.0524158	-0.115965	S	+	0.947718	171.63	145	2.32407	-0.170311	P07278	_RTS(ph)VSGETLQPNNFDDWTPDHYK_	KAPR	cAMP-dependent protein kinase regulatory subunit (cAPK regulatory subunit) (Bypass of cyclase mutations protein 1) (Protein kinase A regulatory subunit) (PKA regulatory subunit)
-1.41465	-1.42589	-1.30877	-1.5745	-1.50396	-1.4218	S	+	1	122.33	21	6.6915	-1.44159	P17119	_STQHLST(ph)PS(ph)PK_	KAR3	Kinesin-like protein KAR3 (Nuclear fusion protein)
-1.37467	-1.38575	-1.25338	-1.59279	-1.55021	-1.47223	T	+	0.999548	122.33	19	5.97163	-1.43817	P17119	_STQHLST(ph)PS(ph)PK_	KAR3	Kinesin-like protein KAR3 (Nuclear fusion protein)
NaN	NaN	-1.36418	-1.55618	-1.31475	-1.26129	S	+	0.870968	97.836	18	3.65086	-1.3741	P17119	_STQHLS(ph)TPS(ph)PK_	KAR3	Kinesin-like protein KAR3 (Nuclear fusion protein)
NaN	NaN	NaN	NaN	-1.61037	-1.58222	T	+	0.955032	98.227	452	2.25079	-1.59629	P32526	_VAINEGDSNKT(ph)PENSTTVALK_	KAR9	Karyogamy protein KAR9 (Cortical protein KAR9)
NaN	NaN	-0.473527	-0.565887	-0.395172	-0.287118	Y	+	0.907183	100.55	424	2.27108	-0.430426	P23291	_TEADMRNSQY(ph)KPK_	KC11	Casein kinase I homolog 1 (EC 2.7.11.1)
-0.407957	-0.500402	-0.293959	-0.420067	-0.365021	-0.200504	S	+	0.99545	101.93	422	3.42921	-0.364651	P23291	_TEADMRNS(ph)QYKPK_	KC11	Casein kinase I homolog 1 (EC 2.7.11.1)
-0.328761	-0.16579	-0.189793	-0.290445	NaN	NaN	S	+	1	106.42	507	2.07771	-0.243697	P23291	_YQPQQQPS(ph)AALR_	KC11	Casein kinase I homolog 1 (EC 2.7.11.1)
0.117296	0.147828	0.185934	0.136979	0.379113	0.292899	S	+	0.997216	132.62	420	2.37074	0.210008	P27466	_VCS(ph)SDS(ph)DLPGSDIK_	KCC1	Calcium/calmodulin-dependent protein kinase I (EC 2.7.11.17)
-0.436002	-0.667447	-0.140124	-0.226206	-0.493545	-0.175429	S	+	0.999863	129.37	822	2.06191	-0.356459	P25389	_DKNPNQS(ph)PISK_	KCC4	Probable serine/threonine-protein kinase KCC4 (EC 2.7.11.1)
0.170566	0.402067	0.305842	0.496411	0.414787	0.653015	S	+	1	99.927	848	2.75786	0.407115	P25389	_NAS(ph)GLGLYQR_	KCC4	Probable serine/threonine-protein kinase KCC4 (EC 2.7.11.1)
-1.5233	-0.944415	-0.976144	-0.904143	-1.67306	-1.08168	S	+	0.964063	108.18	664	3.50085	-1.18379	Q12494	_HKNS(ph)FCNSLSPILTATNSR_	KCS1	Inositol hexakisphosphate kinase 1 (InsP6 kinase 1) (EC 2.7.4.21) (InsP6 kinase KCS1) (PKC1 suppressor protein 1)
-1.17384	-1.12337	-1.01271	-0.833593	NaN	NaN	S	+	0.999752	111.46	55	3.0793	-1.03588	Q12494	_KAS(ph)TYLR_	KCS1	Inositol hexakisphosphate kinase 1 (InsP6 kinase 1) (EC 2.7.4.21) (InsP6 kinase KCS1) (PKC1 suppressor protein 1)
-0.617455	-0.623287	-0.482848	-0.466397	NaN	NaN	S	+	0.786152	127.35	469	3.0042	-0.547497	Q12494	_S(ph)LSSSNQPSLLPEVVLNDNR_	KCS1	Inositol hexakisphosphate kinase 1 (InsP6 kinase 1) (EC 2.7.4.21) (InsP6 kinase KCS1) (PKC1 suppressor protein 1)
-0.736557	-0.157271	-0.583904	-0.0736361	-0.543298	-0.495695	S	+	0.961578	150.14	117	2.01977	-0.431727	Q12494	_KNNPDTLSSS(ph)LSSFILSNHEEPAIKPNK_	KCS1	Inositol hexakisphosphate kinase 1 (InsP6 kinase 1) (EC 2.7.4.21) (InsP6 kinase KCS1) (PKC1 suppressor protein 1)
-0.220463	-0.20078	-0.0404014	-0.113832	-0.0852886	-0.203765	S	+	0.999627	152.16	581	2.28785	-0.144088	Q12494	_LGSS(ph)PSFLTQK_	KCS1	Inositol hexakisphosphate kinase 1 (InsP6 kinase 1) (EC 2.7.4.21) (InsP6 kinase KCS1) (PKC1 suppressor protein 1)
NaN	NaN	-2.34911	-2.3913	NaN	NaN	T	+	0.892545	82.364	626	2.2467	-2.37021	P38853	_NNS(ph)PILETLPSNEIKT(ph)PQNGNIEEIK_	KEL1	Kelch repeat-containing protein 1
-1.77389	-2.01596	-1.70474	-1.68957	NaN	NaN	S	+	0.999979	187.17	503	3.78722	-1.79604	P38853	_NMNVPISAAPLASAPS(ph)PAPK_	KEL1	Kelch repeat-containing protein 1
-0.437662	-0.470249	-1.06784	-0.640119	-0.465922	-0.252052	S	+	0.999968	130.01	67	2.337	-0.555642	P38853	_TSS(ph)PPMFAR_	KEL1	Kelch repeat-containing protein 1
-0.51988	-0.590463	-0.259303	-0.51447	-0.291368	-0.302407	S	+	0.999981	106.32	94	3.04313	-0.412982	P38853	_NVS(ph)GPSTTLHK_	KEL1	Kelch repeat-containing protein 1
0.252052	0.269033	0.313531	0.301588	0.262331	0.221287	S	+	1	198.77	613	5.20337	0.26997	P38853	_NNS(ph)PILETLPSNEIK_	KEL1	Kelch repeat-containing protein 1
0.774671	0.434882	0.431326	0.550113	0.270974	0.167053	S	+	0.909228	139.44	703	2.39937	0.43817	P38853	_HYNES(ph)SELSQNNTEIDKLSEPVDITIK_	KEL1	Kelch repeat-containing protein 1
0.737081	0.410667	0.581238	0.663846	0.249634	0.194476	S	+	0.999402	171.56	1022	2.45553	0.472824	P38853	_MEHSSLS(ph)QDVLVK_	KEL1	Kelch repeat-containing protein 1
0.805623	0.406972	0.693738	0.525568	0.497731	0.700216	T	+	0.936983	141.58	1001	3.72604	0.604974	P38853	_SQELT(ph)ISKEK_	KEL1	Kelch repeat-containing protein 1
-0.739757	-0.987589	-0.801076	-1.29297	-1.07997	-0.867422	S	+	0.999836	147.26	14	4.06654	-0.961465	P20485	_SYS(ph)VGYQAR_	KICH	Choline kinase (EC 2.7.1.32)
0.412944	0.161694	0.456841	0.209765	0.481344	0.605486	T	+	0.999969	197.46	54	2.59843	0.388012	P20485	_TISIESDVSNIT(ph)DDDDLR_	KICH	Choline kinase (EC 2.7.1.32)
-0.788589	-0.702867	-0.545771	-1.03709	-1.13809	-0.954569	S	+	0.997064	85.805	612	3.66203	-0.861163	P13185	_REMEYALS(ph)PTPQGNDYQQFR_	KIN1	Serine/threonine protein kinase KIN1 (EC 2.7.11.1)
-0.805989	-0.831897	-0.658189	-0.799847	-0.664847	-0.696261	S	+	0.980452	181.51	593	5.56368	-0.742838	P13185	_LAMPEQAHTS(ph)PTSR_	KIN1	Serine/threonine protein kinase KIN1 (EC 2.7.11.1)
-0.0641933	-0.198742	-0.618802	-0.724945	-0.787767	-0.66257	S	+	0.930023	51.013	596	2.04644	-0.509503	P13185	_LAMPEQAHTSPTS(ph)R_	KIN1	Serine/threonine protein kinase KIN1 (EC 2.7.11.1)
-0.233125	-0.245472	-0.502229	-0.258235	-0.473112	-0.073546	S	+	1	126.47	677	2.19333	-0.29762	P13185	_AVS(ph)DFVPGFAKPSYDSNYTMNEPVK_	KIN1	Serine/threonine protein kinase KIN1 (EC 2.7.11.1)
-2.36053	-2.9391	-1.96447	-3.56414	NaN	NaN	T	+	0.964515	84.468	1031	2.35166	-2.70706	P13186	_GQNNIPLT(ph)PLATNTHQR_	KIN2	Serine/threonine-protein kinase KIN2 (EC 2.7.11.1)
-1.00228	-0.92221	-1.02581	-1.07598	-0.940355	-0.729183	S	+	1	236.78	549	5.14149	-0.949302	P13186	_VALNNNS(ph)PDIMTK_	KIN2	Serine/threonine-protein kinase KIN2 (EC 2.7.11.1)
-0.413845	-0.480418	NaN	NaN	-0.390007	-0.467175	S	+	0.998477	94.203	663	3.58813	-0.437861	P13186	_RIS(ph)QSGQSQHPTR_	KIN2	Serine/threonine-protein kinase KIN2 (EC 2.7.11.1)
-0.405031	-0.319208	-0.253263	-0.264045	-0.0881415	-0.207893	S	+	0.999945	143.31	706	2.6982	-0.256263	P13186	_TIS(ph)DYIPSAR_	KIN2	Serine/threonine-protein kinase KIN2 (EC 2.7.11.1)
0.241474	0.177089	0.202174	0.17031	0.17314	0.210463	S	+	0.999668	218.6	643	4.92368	0.195775	P13186	_SAS(ph)PVVGEHQEK_	KIN2	Serine/threonine-protein kinase KIN2 (EC 2.7.11.1)
0.353549	0.179384	0.263733	0.297954	0.538702	0.487905	S	+	0.999025	155.79	24	2.8358	0.353538	P13186	_GGSLS(ph)PTPEAFNDTR_	KIN2	Serine/threonine-protein kinase KIN2 (EC 2.7.11.1)
-0.752267	-0.742458	-0.742093	-0.523421	-0.736475	-0.616358	S	+	0.989275	171.06	460	4.98697	-0.685512	Q01919	_HTSVAGLVTIPGS(ph)PTTAR_	KIN4	Serine/threonine-protein kinase KIN4 (EC 2.7.11.1)
NaN	NaN	0.419295	0.282855	0.301124	0.269512	S	+	1	72.434	723	2.57599	0.318196	Q01919	_NLS(ph)DRVPNPDKK_	KIN4	Serine/threonine-protein kinase KIN4 (EC 2.7.11.1)
-1.15136	-1.14819	NaN	NaN	NaN	NaN	S	+	0.999438	116.13	26	3.05683	-1.14978	P28743	_SSSGSSNIPQS(ph)PSVR_	KIP2	Kinesin-like protein KIP2
0.210888	0.18954	0.20538	0.449641	0.354206	0.505062	S	+	0.956829	116.19	212	2.63203	0.319119	P36004	_ATS(ph)YPNPLPSK_	KKQ8	Probable serine/threonine-protein kinase KKQ8 (EC 2.7.11.1)
-0.386978	-0.155711	-0.52647	-0.461422	-0.491597	-0.0339339	S	+	0.999965	154.6	670	2.05984	-0.342685	P24583	_S(ph)LGLTDLSIEHSQTWESK_	KPC1	Protein kinase C-like 1 (PKC 1) (EC 2.7.11.13)
-0.450006	-0.220967	-0.0882773	-0.0763107	-0.347779	-0.483983	S	+	0.999999	84.365	199	1.91797	-0.277887	P32895	_S(ph)KDLYSQNK_	KPR1	Ribose-phosphate pyrophosphokinase 1 (EC 2.7.6.1) (Phosphoribosyl pyrophosphate synthase 1)
2.06547	1.62152	0.674982	0.679063	0.865726	0.929116	T	+	0.999715	101.14	120	2.34082	1.13931	Q12265	_ENYT(ph)FESHPGTPVSSSLMTQRPGAESSLK_	KPR5	Ribose-phosphate pyrophosphokinase 5 (EC 2.7.6.1) (Phosphoribosyl pyrophosphate synthase 5)
1.2759	0.955238	NaN	1.04516	1.79291	2.02128	S	+	0.911084	101.14	123	2.60459	1.4181	Q12265	_ENYT(ph)FES(ph)HPGTPVSSSLMTQRPGAESSLK_	KPR5	Ribose-phosphate pyrophosphokinase 5 (EC 2.7.6.1) (Phosphoribosyl pyrophosphate synthase 5)
-0.854336	-0.643451	-0.679874	-0.627181	-0.771717	-1.03457	S	+	0.963244	78.505	22	4.16157	-0.768521	P00549	_RTS(ph)IIGTIGPK_	KPYK1	Pyruvate kinase 1 (PK 1) (EC 2.7.1.40) (cell division cycle protein 19)
-0.292882	-0.265171	-0.0398403	-0.225211	-0.265797	-0.257614	S	+	1	177.42	81	2.70499	-0.224419	P40026	_AES(ph)GDDFDPILKR_	KRE29	DNA repair protein KRE29 (Killer toxin-resistance protein 29)
-0.602723	-0.798441	-0.320889	-0.817664	-0.333882	-0.57657	S	+	0.997364	85.974	122	2.90108	-0.575028	P32486	_AVS(ph)TANDNS(ph)FLQPPHR_	KRE6	Beta-glucan synthesis-associated protein KRE6 (Killer toxin-resistance protein 6)
-0.134857	-0.189318	-0.0374524	-0.147793	-0.0261627	-0.135141	S	+	0.997972	161.19	134	2.07153	-0.111787	P32486	_AIASS(ph)PSLNSNLSK_	KRE6	Beta-glucan synthesis-associated protein KRE6 (Killer toxin-resistance protein 6)
-1.89448	-1.63156	-1.4137	-1.30226	-1.36726	-1.69942	S	+	1	99.568	827	4.84334	-1.55145	P38691	_RLS(ph)MEQK_	KSP1	Serine/threonine-protein kinase KSP1 (EC 2.7.11.1)
-1.74933	-1.54793	-1.37373	-1.29676	-1.40637	-1.3069	S	+	1	152.04	416	5.28164	-1.44684	P38691	_KRS(ph)DVS(ph)QNQNVASGFFK_	KSP1	Serine/threonine-protein kinase KSP1 (EC 2.7.11.1)
-1.54679	-1.30932	-1.40627	-1.28012	-1.25774	-1.51949	S	+	1	111.64	419	5.90555	-1.38662	P38691	_KRS(ph)DVS(ph)QNQNVASGFFK_	KSP1	Serine/threonine-protein kinase KSP1 (EC 2.7.11.1)
-1.72838	-1.15293	-1.15023	-1.18279	-1.71686	-1.38477	S	+	0.989989	190.67	1006	4.20991	-1.38599	P38691	_KTS(ph)IQDEMVGSLEQYK_	KSP1	Serine/threonine-protein kinase KSP1 (EC 2.7.11.1)
-1.40492	-1.04151	-1.19535	-1.21488	-1.27507	-1.74058	S	+	1	221.13	845	4.37444	-1.31205	P38691	_S(ph)FNLGTQVPPMNMK_	KSP1	Serine/threonine-protein kinase KSP1 (EC 2.7.11.1)
-1.25278	-1.68566	-1.27882	-1.1421	-1.10333	-1.24884	S	+	0.816761	67.415	817	4.64171	-1.28525	P38691	_YSHS(ph)SDS(ph)KELEQER_	KSP1	Serine/threonine-protein kinase KSP1 (EC 2.7.11.1)
-1.72838	-1.15293	NaN	NaN	-0.798175	-1.37329	T	+	0.834236	141.34	1005	2.12605	-1.26319	P38691	_KT(ph)SIQDEMVGS(ph)LEQYK_	KSP1	Serine/threonine-protein kinase KSP1 (EC 2.7.11.1)
-0.976276	-0.895288	NaN	NaN	-0.852718	-0.950767	S	+	0.775722	121.82	594	4.21747	-0.918762	P38691	_RPSSSS(ph)YT(ph)GKS(ph)PLSR_	KSP1	Serine/threonine-protein kinase KSP1 (EC 2.7.11.1)
-0.976276	-0.895288	NaN	NaN	-0.852718	-0.950767	T	+	0.972108	106.75	596	4.21747	-0.918762	P38691	_RPS(ph)SSSYT(ph)GKS(ph)PLSR_	KSP1	Serine/threonine-protein kinase KSP1 (EC 2.7.11.1)
-0.531594	-0.517111	-0.525067	-0.530156	-0.522156	-0.666393	T	+	1	90.422	501	5.55996	-0.548746	P38691	_KPLGIPT(ph)PNT(ph)HMNNFFHDYK_	KSP1	Serine/threonine-protein kinase KSP1 (EC 2.7.11.1)
-0.531594	-0.517111	-0.525067	-0.530156	-0.522156	-0.666393	T	+	0.999982	90.422	504	5.55996	-0.548746	P38691	_KPLGIPT(ph)PNT(ph)HMNNFFHDYK_	KSP1	Serine/threonine-protein kinase KSP1 (EC 2.7.11.1)
-0.870757	-0.625534	-0.346078	-0.377107	-0.0912598	-0.494672	S	+	0.998066	123.83	591	2.11743	-0.467568	P38691	_RPS(ph)S(ph)SS(ph)YTGKSPLSR_	KSP1	Serine/threonine-protein kinase KSP1 (EC 2.7.11.1)
-0.25257	-0.231346	-0.279293	-0.302279	-0.13606	-0.312317	S	+	1	180.11	529	3.67943	-0.252311	P38691	_DFFT(ph)PPS(ph)VQHR_	KSP1	Serine/threonine-protein kinase KSP1 (EC 2.7.11.1)
-0.25257	-0.231346	-0.279293	-0.302279	-0.13606	-0.312317	T	+	1	180.11	526	3.67943	-0.252311	P38691	_DFFT(ph)PPS(ph)VQHR_	KSP1	Serine/threonine-protein kinase KSP1 (EC 2.7.11.1)
-0.290127	-0.069891	-0.239887	-0.0917097	-0.305445	-0.419215	S	+	0.930285	152.23	624	2.11908	-0.236046	P38691	_RGS(ph)TTTVQHS(ph)PGAYIPPNAR_	KSP1	Serine/threonine-protein kinase KSP1 (EC 2.7.11.1)
-0.177735	-0.0388509	-0.200504	-0.132119	-0.375735	-0.365581	S	+	0.999355	165.64	646	1.97372	-0.215087	P38691	_NHHVS(ph)PTNQFLR_	KSP1	Serine/threonine-protein kinase KSP1 (EC 2.7.11.1)
0.387032	0.777367	0.62687	0.495388	0.639602	0.509553	S	+	0.999999	227.93	884	3.81747	0.572635	P38691	_RS(ph)S(ph)ANESNPLHMNK_	KSP1	Serine/threonine-protein kinase KSP1 (EC 2.7.11.1)
NaN	NaN	1.82128	1.78182	NaN	NaN	S	+	0.963963	121.82	592	2.15668	1.80155	P38691	_RPS(ph)S(ph)SS(ph)YTGKSPLSR_	KSP1	Serine/threonine-protein kinase KSP1 (EC 2.7.11.1)
-0.120702	-0.270921	-0.313478	-0.424359	-0.105678	-0.0751904	S	+	0.99981	211.57	9	1.91685	-0.218388	P28496	_(ac)STIKPSPS(ph)NNNLK_	LAC1	Sphingosine N-acyltransferase LAC1 (EC 2.3.1.24)
0.904503	0.86924	0.631757	0.764261	0.656922	0.851417	S	+	0.991357	212.05	397	4.84295	0.779683	P28496	_SDSES(ph)DEESDESSTTPTDSTPTKK_	LAC1	Sphingosine N-acyltransferase LAC1 (EC 2.3.1.24)
-0.300555	-0.494861	-0.376401	-0.420781	NaN	NaN	S	+	0.991927	162.37	55	2.64446	-0.39815	Q06147	_SRSS(ph)IDNISR_	LCB5	Sphingoid long chain base kinase 5 (LCB kinase 5) (EC 2.7.1.91) (Sphinganine kinase 5)
-0.0789141	-0.315594	-0.297837	-0.383473	-0.361095	-0.125122	S	+	1	158.29	241	2.39085	-0.260339	P25587	_NAS(ph)DADIVNIK_	LDB16	Protein LDB16 (Low dye-binding protein 16)
0.774755	0.820404	1.08345	1.028	0.879356	0.729364	T	+	0.787061	59.248	468	4.66662	0.885888	Q12342	_ELDVSAES(ph)LT(ph)KR_	LDB17	Protein LDB17 (Low dye-binding protein 17)
1.14489	0.774924	1.08345	1.028	0.795384	0.850611	S	+	0.995715	74.428	463	4.56318	0.946211	Q12342	_ELDVS(ph)AES(ph)LTKR_	LDB17	Protein LDB17 (Low dye-binding protein 17)
1.17868	0.778124	1.08345	1.028	0.795384	0.850611	S	+	0.887782	74.428	466	4.47082	0.952375	Q12342	_ELDVS(ph)AES(ph)LTKR_	LDB17	Protein LDB17 (Low dye-binding protein 17)
0.445621	0.40174	0.843655	0.682304	0.413807	0.45413	S	+	0.979236	115.12	709	3.125	0.540209	Q12502	_LYSTMS(ph)TPVR_	LDB19	Protein LDB19 (Low dye-binding protein 19)
1.14476	1.24683	1.10011	0.970486	0.914086	0.655967	S	+	0.945148	125.62	113	4.11122	1.00537	Q12502	_LSSLSASTSNIS(ph)PSTSSTSISHSPTPANLR_	LDB19	Protein LDB19 (Low dye-binding protein 19)
-0.207978	-0.19103	-0.175812	-0.289193	-0.268674	-0.182692	S	+	1	258.82	105	4.00536	-0.21923	P38439	_HRES(ph)LGLDDDEAEEQAM(ox)YTR_	LEO1	RNA polymerase-associated protein LEO1
-0.938791	-0.816571	-0.713784	-0.59826	-0.850879	-0.995738	S	+	1	220.88	19	4.43782	-0.819004	P33399	_RNS(ph)FAVIEFTPEVLDR_	LHP1	La protein homolog (La autoantigen homolog) (La ribonucleoprotein)
-1.04448	-0.789686	-0.569588	-0.598282	-0.524365	-0.671384	S	+	1	171.29	15	3.52377	-0.699631	P33399	_(ac)SEKPQQEEQEKPQS(ph)R_	LHP1	La protein homolog (La autoantigen homolog) (La ribonucleoprotein)
NaN	NaN	-0.696884	-0.513275	-0.6291	-0.738897	S	+	0.988754	118.55	259	3.016	-0.644539	P33399	_EES(ph)KEDSSAIADDDEEHKE_	LHP1	La protein homolog (La autoantigen homolog) (La ribonucleoprotein)
-0.314517	-0.209495	-0.432104	-0.532136	-0.777367	-0.8746	S	+	0.996484	195.15	264	2.35968	-0.52337	P33399	_EESKEDS(ph)S(ph)AIADDDEEHKE_	LHP1	La protein homolog (La autoantigen homolog) (La ribonucleoprotein)
NaN	NaN	-1.45449	-1.59492	-1.18339	-1.18244	S	+	0.988097	73.036	261	3.02483	-1.35381	P53150	_LSDDDVLDSALINTEVQKPISELNS(ph)PGKR_	LIF1	Ligase-interacting factor 1
-1.6519	-0.0981812	-3.25388	-3.32417	-3.25419	-3.99005	T	+	1	125.53	110	2.15082	-2.59539	P25579	_NNLQT(ph)PS(ph)PR_	LRE1	Laminarase-resistance protein LRE1
-2.43706	-2.4665	NaN	NaN	NaN	NaN	S	+	0.831722	164.64	125	2.4177	-2.45178	P25579	_FFISEEPSFSS(ph)PVK_	LRE1	Laminarase-resistance protein LRE1
-0.472209	-0.756697	-0.563841	-0.65136	-1.00375	-0.800413	T	+	0.923575	122.33	395	3.59251	-0.708044	P25579	_RNSNT(ph)INSIFNYK_	LRE1	Laminarase-resistance protein LRE1
-0.900853	-0.837867	-0.750692	-0.703995	-0.935083	-0.826843	S	+	0.999991	125.73	375	5.5526	-0.825889	P43603	_EVDDLSNRFS(ph)K_	LSB3	LAS seventeen-binding protein 3 (LAS17-binding protein 3)
-0.603029	-0.730656	-0.686164	-0.685826	-0.433387	-0.426748	S	+	0.985639	163.78	381	3.94406	-0.594302	P43603	_ISS(ph)ASTPQTSQGR_	LSB3	LAS seventeen-binding protein 3 (LAS17-binding protein 3)
-0.0780001	-0.0295734	-0.0416635	-0.0969155	-0.0797024	-0.0342158	S	+	0.99702	197.47	397	2.4586	-0.0600118	P43603	_FTAPTS(ph)PS(ph)TSSPK_	LSB3	LAS seventeen-binding protein 3 (LAS17-binding protein 3)
0.517124	0.331361	0.589637	0.742006	NaN	NaN	S	+	0.93228	90.725	523	2.11062	0.545032	P34239	_RPTISQFFQPS(ph)PSLK_	LST4	Protein LST4 (Lethal with SEC30 protein 4)
-1.70929	-1.6144	NaN	NaN	-1.59374	-1.78722	T	+	0.974814	117.08	793	4.37795	-1.67616	P07866	_VQS(ph)IAIT(ph)PTK_	LTE1	Guanine nucleotide exchange factor LTE1 (Low temperature essential protein 1)
-0.848817	-0.865569	NaN	NaN	NaN	NaN	S	+	0.926425	88.755	950	2.20617	-0.857193	P07866	_TIDLSDS(ph)NNDLESPSTHAK_	LTE1	Guanine nucleotide exchange factor LTE1 (Low temperature essential protein 1)
NaN	NaN	-0.844305	-0.83926	NaN	NaN	S	+	0.998922	85.845	222	2.71951	-0.841783	P07866	_NQSVLS(ph)LYK_	LTE1	Guanine nucleotide exchange factor LTE1 (Low temperature essential protein 1)
0.716859	0.533663	0.45791	0.29066	0.671347	0.629702	S	+	0.99776	48.388	799	3.4368	0.550024	P07866	_ELS(ph)IVDPEQNKSNSVIEEISEIEPLNLEYNKK_	LTE1	Guanine nucleotide exchange factor LTE1 (Low temperature essential protein 1)
-0.702304	-0.403008	-0.645978	-0.60119	-0.786764	-0.829768	S	+	1	198.25	281	3.89297	-0.661502	P34078	_FQKDNS(ph)ILEK_	LTV1	Protein LTV1 (Low-temperature viability protein 1)
-0.259686	-0.213805	-0.207143	-0.135	NaN	NaN	S	+	1	104.67	24	2.37601	-0.203908	P32487	_QNNIGEQS(ph)MQELPEDQIEHEMEAIDPSNK_	LYP1	Lysine-specific permease
NaN	NaN	-2.24019	-2.94553	-1.40409	-1.69135	S	+	0.866933	115.33	92	2.05298	-2.07029	P41910	_RDSNS(ph)FWEQK_	MAF1	Repressor of RNA polymerase III transcription MAF1
-1.91273	-2.01176	-1.93168	-2.21009	-1.85232	-1.59498	S	+	0.999897	136.33	90	5.56968	-1.91893	P41910	_RDS(ph)NSFWEQK_	MAF1	Repressor of RNA polymerase III transcription MAF1
-0.203485	-0.131392	-0.0717627	-0.0926939	-0.142479	-0.183455	S	+	1	123.69	241	2.9339	-0.137545	P10962	_WLADS(ph)DR_	MAK16	Protein MAK16 (Maintenance of killer protein 16)
-0.181297	-0.138394	-0.303927	-0.210296	-0.291721	-0.187007	S	+	0.991697	175.59	878	3.34975	-0.218774	Q12176	_ASNFDS(ph)DDEMDENEIWSALVK_	MAK21	Ribosome biogenesis protein MAK21 (Maintenance of killer protein 21) (Nucleolar complex protein 1)
-0.295907	-0.293571	-0.136979	-0.148433	-0.145482	-0.225152	S	+	1	164.53	73	2.98401	-0.207587	Q12176	_LIQGLS(ph)DDDDAKS(ph)EQEFDAVADEDADDKGFK_	MAK21	Ribosome biogenesis protein MAK21 (Maintenance of killer protein 21) (Nucleolar complex protein 1)
-0.13557	-0.336901	-0.184725	-0.275315	-0.205267	-0.0462816	S	+	0.994652	157.14	710	2.28095	-0.197343	Q12176	_NLLTNTPVDYEYES(ph)DAEEEQGDKDIK_	MAK21	Ribosome biogenesis protein MAK21 (Maintenance of killer protein 21) (Nucleolar complex protein 1)
-0.0413875	-0.18894	-0.224781	-0.0629419	-0.144308	-0.0923428	S	+	1	211.06	678	2.09046	-0.125783	P38112	_KAADELGIDVDS(ph)DEDDISK_	MAK5	ATP-dependent RNA helicase MAK5 (EC 3.6.4.13) (Maintenance of killer protein 5)
-0.149601	-0.351479	-0.369048	-0.428313	-0.595695	-0.453333	T	+	0.874998	67.645	516	2.90146	-0.391245	Q12296	_IIT(ph)T(ph)HT(ph)PHSSKEPSPAPHSNDK_	MAM3	Protein MAM3
0.0673633	0.041243	NaN	NaN	0.0346332	0.0467124	S	+	0.766407	240.46	198	2.17158	0.047488	P21965	_KLEHNQPSIS(ph)YICSR_	MCK1	Protein kinase MCK1 (EC 2.7.12.1) (Meiosis and centromere regulatory kinase)
-0.0812474	-0.187756	-0.110631	-0.118586	-0.0529723	-0.0127832	S	+	1	239.55	2	1.90988	-0.093996	P11746	_S(ph)DIEEGTPTNNGQQK_	MCM1	Pheromone receptor transcription factor (GRM/PRTF protein)
-2.86155	-2.42113	-3.01737	-3.34482	-2.42557	-2.12509	T	+	0.997678	175.39	798	4.56423	-2.69925	P24279	_STASSVNAT(ph)PSSAR_	MCM3	DNA replication licensing factor MCM3 (EC 3.6.4.12) (Minichromosome maintenance protein 3)
-0.546561	-0.406254	-0.346985	-0.48752	-0.552377	-0.629566	S	+	0.998561	130.36	777	4.09158	-0.494877	P24279	_VRQPAS(ph)NSGS(ph)PIK_	MCM3	DNA replication licensing factor MCM3 (EC 3.6.4.12) (Minichromosome maintenance protein 3)
-0.545929	-0.37131	-0.457647	-0.491166	-0.464145	-0.579856	S	+	0.97584	130.36	781	4.78817	-0.485009	P24279	_VRQPAS(ph)NSGS(ph)PIK_	MCM3	DNA replication licensing factor MCM3 (EC 3.6.4.12) (Minichromosome maintenance protein 3)
-0.347674	-0.303668	-0.568227	-0.49482	-0.128161	-0.395063	S	+	0.95822	107.65	779	2.70947	-0.372936	P24279	_VRQPASNS(ph)GS(ph)PIKS(ph)TPR_	MCM3	DNA replication licensing factor MCM3 (EC 3.6.4.12) (Minichromosome maintenance protein 3)
0.290307	0.0291349	0.262244	0.137504	0.371366	0.370471	T	+	0.843984	91.355	222	2.15045	0.243504	P53885	_SEGYVTDGLGKT(ph)QSS(ph)ESR_	MDG1	Signal transduction protein MDG1 (Multicopy suppressor of defective G-protein 1)
NaN	NaN	-0.31904	-0.598938	-0.419539	-0.316957	S	+	0.999999	71.08	21	2.08152	-0.413618	Q06820	_PGYELKGLNSGNS(ph)R_	MDM36	Mitochondrial distribution and morphology protein 36
-1.59706	-1.1083	-1.18117	-1.17091	-0.866473	-1.14189	T	+	0.960081	79.614	1203	4.1867	-1.17763	P53094	_RS(ph)T(ph)SGFSPR_	MDS3	Negative regulator of sporulation MDS3 (MCK1 dosage suppressor 3)
-0.983447	-0.920352	-0.456911	-0.729579	-0.397474	-1.01286	S	+	1	109.44	1387	2.98498	-0.750103	P53094	_SSAFPQS(ph)PIR_	MDS3	Negative regulator of sporulation MDS3 (MCK1 dosage suppressor 3)
-0.502015	-0.38496	-0.405012	-0.435749	-0.365245	-0.412294	S	+	1	117.7	934	5.3813	-0.417546	P53094	_AS(ph)LDGQMLGK_	MDS3	Negative regulator of sporulation MDS3 (MCK1 dosage suppressor 3)
0.429428	0.206393	0.877128	0.575796	0.238578	0.255667	T	+	0.999499	141	920	2.00957	0.430499	P53094	_RSS(ph)T(ph)PETENAFSATPR_	MDS3	Negative regulator of sporulation MDS3 (MCK1 dosage suppressor 3)
0.773152	0.707083	0.934318	0.828956	NaN	NaN	S	+	0.976409	177.03	660	3.34249	0.810877	P53094	_APNTPS(ph)TSDEPSSSSSSDLYSTPHYQR_	MDS3	Negative regulator of sporulation MDS3 (MCK1 dosage suppressor 3)
-2.54582	-2.81411	-2.43883	-2.48884	-2.88762	-2.62849	S	+	1	114.24	404	6.48584	-2.63395	Q12321	_HGS(ph)VVEASR_	MED1	Mediator of RNA polymerase II transcription subunit 1 (Mediator complex subunit 1)
-0.190981	-0.239907	-0.378512	-0.349861	-0.33754	-0.354226	S	+	1	252.77	7	3.78517	-0.308504	P19263	_(ac)TTTIGS(ph)PQMLANEER_	MED14	Mediator of RNA polymerase II transcription subunit 14 (Glucose repression regulatory protein 1) (Mediator complex subunit 14)
-1.2193	-1.25936	-1.40909	-1.38809	-0.343351	-0.355806	S	+	0.999996	169.13	1003	2.31973	-0.995833	P19659	_KAS(ph)VLEISPQDSIASVLS(ph)PDSNIMSDSKK_	MED15	Mediator of RNA polymerase II transcription subunit 15 (Autonomous replication regulatory protein 3) (Basal expression activator protein 1) (Defective silencing suppressor protein 4) (Mediator complex subunit 15) (Transcription regulatory protein GAL11) (Ty insertion suppressor protein 13)
-0.531281	-0.127589	-0.461109	-0.515377	-0.322851	-0.425889	S	+	0.999983	150.23	783	2.86485	-0.397349	P19659	_KLS(ph)ISNAASQQPTPR_	MED15	Mediator of RNA polymerase II transcription subunit 15 (Autonomous replication regulatory protein 3) (Basal expression activator protein 1) (Defective silencing suppressor protein 4) (Mediator complex subunit 15) (Transcription regulatory protein GAL11) (Ty insertion suppressor protein 13)
NaN	NaN	0.346995	0.367706	0.430295	0.469829	S	+	0.754127	102.43	831	3.12829	0.403706	P19659	_TVQS(ph)PMGAQPSYNSAIIENAFR_	MED15	Mediator of RNA polymerase II transcription subunit 15 (Autonomous replication regulatory protein 3) (Basal expression activator protein 1) (Defective silencing suppressor protein 4) (Mediator complex subunit 15) (Transcription regulatory protein GAL11) (Ty insertion suppressor protein 13)
0.404249	0.447103	0.688985	0.470615	0.878905	0.94386	S	+	0.997734	169.13	1018	2.94893	0.638953	P19659	_KAS(ph)VLEISPQDSIASVLS(ph)PDSNIMSDSKK_	MED15	Mediator of RNA polymerase II transcription subunit 15 (Autonomous replication regulatory protein 3) (Basal expression activator protein 1) (Defective silencing suppressor protein 4) (Mediator complex subunit 15) (Transcription regulatory protein GAL11) (Ty insertion suppressor protein 13)
0.854953	0.477884	0.44605	0.316609	0.935614	0.98396	T	+	1	167.71	820	2.63043	0.669178	P19659	_NGT(ph)PNPNNMK_	MED15	Mediator of RNA polymerase II transcription subunit 15 (Autonomous replication regulatory protein 3) (Basal expression activator protein 1) (Defective silencing suppressor protein 4) (Mediator complex subunit 15) (Transcription regulatory protein GAL11) (Ty insertion suppressor protein 13)
NaN	NaN	0.724135	0.965766	1.21247	0.950815	S	+	0.877545	110.83	803	2.62734	0.963296	P19659	_SASNT(ph)AKS(ph)T(ph)PNTNPSPLK_	MED15	Mediator of RNA polymerase II transcription subunit 15 (Autonomous replication regulatory protein 3) (Basal expression activator protein 1) (Defective silencing suppressor protein 4) (Mediator complex subunit 15) (Transcription regulatory protein GAL11) (Ty insertion suppressor protein 13)
NaN	NaN	0.724135	0.965766	1.29322	1.25736	T	+	0.979623	110.83	800	2.37701	1.06012	P19659	_S(ph)ASNT(ph)AKST(ph)PNTNPSPLK_	MED15	Mediator of RNA polymerase II transcription subunit 15 (Autonomous replication regulatory protein 3) (Basal expression activator protein 1) (Defective silencing suppressor protein 4) (Mediator complex subunit 15) (Transcription regulatory protein GAL11) (Ty insertion suppressor protein 13)
NaN	NaN	0.724135	0.965766	1.37396	1.56388	T	+	0.854597	78.098	804	2.04609	1.15694	P19659	_SASNT(ph)AKS(ph)T(ph)PNTNPSPLK_	MED15	Mediator of RNA polymerase II transcription subunit 15 (Autonomous replication regulatory protein 3) (Basal expression activator protein 1) (Defective silencing suppressor protein 4) (Mediator complex subunit 15) (Transcription regulatory protein GAL11) (Ty insertion suppressor protein 13)
1.25217	1.14111	NaN	NaN	1.6013	1.73245	S	+	1	119.08	746	2.69864	1.43176	P19659	_VPVS(ph)AAAT(ph)PSLNK_	MED15	Mediator of RNA polymerase II transcription subunit 15 (Autonomous replication regulatory protein 3) (Basal expression activator protein 1) (Defective silencing suppressor protein 4) (Mediator complex subunit 15) (Transcription regulatory protein GAL11) (Ty insertion suppressor protein 13)
1.25217	1.14111	NaN	NaN	1.6013	1.73245	T	+	0.970755	119.08	750	2.69864	1.43176	P19659	_VPVS(ph)AAAT(ph)PSLNK_	MED15	Mediator of RNA polymerase II transcription subunit 15 (Autonomous replication regulatory protein 3) (Basal expression activator protein 1) (Defective silencing suppressor protein 4) (Mediator complex subunit 15) (Transcription regulatory protein GAL11) (Ty insertion suppressor protein 13)
NaN	NaN	1.65617	1.62649	1.21036	1.50263	T	+	0.96702	138.55	765	3.16819	1.49891	P19659	_T(ph)KSNTIPVTSIPSTNK_	MED15	Mediator of RNA polymerase II transcription subunit 15 (Autonomous replication regulatory protein 3) (Basal expression activator protein 1) (Defective silencing suppressor protein 4) (Mediator complex subunit 15) (Transcription regulatory protein GAL11) (Ty insertion suppressor protein 13)
1.66234	1.85236	1.83763	1.66439	1.63603	1.3407	S	+	0.999998	150.69	789	5.44983	1.66558	P19659	_LSISNAAS(ph)QQPT(ph)PR_	MED15	Mediator of RNA polymerase II transcription subunit 15 (Autonomous replication regulatory protein 3) (Basal expression activator protein 1) (Defective silencing suppressor protein 4) (Mediator complex subunit 15) (Transcription regulatory protein GAL11) (Ty insertion suppressor protein 13)
1.66234	1.85236	1.83763	1.66439	1.63603	1.3407	T	+	1	150.69	793	5.44983	1.66558	P19659	_LSISNAAS(ph)QQPT(ph)PR_	MED15	Mediator of RNA polymerase II transcription subunit 15 (Autonomous replication regulatory protein 3) (Basal expression activator protein 1) (Defective silencing suppressor protein 4) (Mediator complex subunit 15) (Transcription regulatory protein GAL11) (Ty insertion suppressor protein 13)
1.92231	2.32752	1.71156	1.77442	1.83867	1.73769	S	+	0.943498	151.96	767	5.25148	1.88536	P19659	_TKS(ph)NTIPVTSIPSTNKK_	MED15	Mediator of RNA polymerase II transcription subunit 15 (Autonomous replication regulatory protein 3) (Basal expression activator protein 1) (Defective silencing suppressor protein 4) (Mediator complex subunit 15) (Transcription regulatory protein GAL11) (Ty insertion suppressor protein 13)
-0.419604	-0.649548	-0.179638	-0.354594	-0.253505	-0.327572	S	+	0.99355	81.632	238	2.56053	-0.364077	Q04922	_SSTNSVFSSSS(ph)PK_	MFB1	Mitochondrial F-box protein MFB1
0.206393	0.108759	0.0900964	0.186754	0.133005	0.0427391	S	+	0.807937	78.418	371	2.4329	0.127958	P33441	_QGNNEETDKETGVIEEPDAVNDAEEADS(ph)DHS(ph)SR_	MFT1	THO complex subunit MFT1 (Mitochondrial fusion target protein 1)
-0.323967	-0.395359	-0.606063	-0.540862	-0.450697	-0.369941	S	+	1	148.15	85	3.80774	-0.447815	P43638	_RHS(ph)VAAS(ph)LLMDNQR_	MHP1	MAP-homologous protein 1
-0.38862	-0.276538	-0.411643	-0.203037	-0.572405	-0.508834	S	+	1	181.98	81	3.02924	-0.393513	P43638	_RHS(ph)VAAS(ph)LLMDNQR_	MHP1	MAP-homologous protein 1
-0.821126	-0.710425	-0.766977	-0.637356	-0.599889	-0.742869	S	+	0.99999	155.56	377	5.36127	-0.713107	P27705	_TST(ph)PTTMLS(ph)R_	MIG1	Regulatory protein MIG1 (Regulatory protein CAT4)
-0.464564	-0.38272	-0.42664	-0.584306	-0.14991	-0.509442	T	+	0.785063	195.39	280	3.00522	-0.419597	P27705	_SLT(ph)DFQGLNNANPNNNGSLR_	MIG1	Regulatory protein MIG1 (Regulatory protein CAT4)
-0.329305	-0.0116316	-0.420294	-0.569308	-0.390338	-0.666848	S	+	0.950026	138.66	314	2.1153	-0.397954	P27705	_RPSS(ph)VLS(ph)LNDLLVGQR_	MIG1	Regulatory protein MIG1 (Regulatory protein CAT4)
1.2787	1.07635	0.806241	0.707525	0.738289	0.902848	S	+	0.999951	203.32	264	3.80276	0.918326	P27705	_QLQQQQNSLS(ph)PR_	MIG1	Regulatory protein MIG1 (Regulatory protein CAT4)
1.4426	1.03879	0.878879	0.905813	0.926207	1.13479	S	+	0.994146	217.42	179	4.17213	1.05451	P27705	_TKFEIGESGGNDPYMVSS(ph)PK_	MIG1	Regulatory protein MIG1 (Regulatory protein CAT4)
-0.855536	-0.828588	-0.793688	-0.787742	-0.803062	-0.790272	S	+	1	131.69	518	8.06121	-0.809815	P34072	_RQS(ph)MDIPSK_	MKS1	Negative regulator of RAS-cAMP pathway
0.0291349	-0.436588	-0.687061	-0.653219	-0.696261	-0.332507	S	+	0.991407	141.6	239	1.98787	-0.46275	P34072	_STS(ph)PTLENMGS(ph)R_	MKS1	Negative regulator of RAS-cAMP pathway
-0.118633	-0.275524	-0.273218	-0.252742	-0.0494913	-0.147958	S	+	0.998763	186.44	442	2.32103	-0.186261	P34072	_TSNVTALASLS(ph)PPQPSNNER_	MKS1	Negative regulator of RAS-cAMP pathway
0.393306	0.297015	0.317445	0.293488	0.218632	0.444439	S	+	1	141.6	247	3.77071	0.327388	P34072	_STSPTLENMGS(ph)R_	MKS1	Negative regulator of RAS-cAMP pathway
0.580435	0.621806	0.552283	0.545968	0.782943	0.890867	S	+	0.999999	172.52	558	4.04664	0.662384	P34072	_LDNTSIANS(ph)NGNGNDDTSNQR_	MKS1	Negative regulator of RAS-cAMP pathway
0.861876	1.04998	1.3456	1.22027	1.01409	0.756453	S	+	0.998633	135.23	274	4.09113	1.04138	P34072	_NDQNGQLS(ph)LSK_	MKS1	Negative regulator of RAS-cAMP pathway
0.876645	0.995376	1.24335	1.39413	0.410217	0.394771	S	+	0.998449	218	358	2.46525	0.885749	P40850	_S(ph)NLSS(ph)PSSASSSASPATTVTK_	MKT1	Protein MKT1
0.473943	0.775514	1.32847	1.49021	0.762583	0.813728	S	+	0.998892	218	362	2.72348	0.940742	P40850	_S(ph)NLSS(ph)PSSASSSASPATTVTK_	MKT1	Protein MKT1
-1.25082	-1.56854	-1.09525	-2.39411	NaN	NaN	S	+	0.999999	159.13	257	1.91525	-1.57718	P32047	_SQAYS(ph)CPFILK_	MLF3	Protein MLF3 (Multicopy suppressor of leflunomide sensitivity 3)
-1.01072	-1.22401	-1.48584	-1.30668	-1.63872	-1.18269	S	+	1	157.58	228	4.51621	-1.30811	P32047	_FYS(ph)YVDMLNDEK_	MLF3	Protein MLF3 (Multicopy suppressor of leflunomide sensitivity 3)
-1.29655	-1.22685	-1.21568	-1.35564	-1.10682	-0.93757	S	+	0.999496	254.4	293	5.18642	-1.18985	P32047	_TTELPATS(ph)PYVS(ph)PQQSAR_	MLF3	Protein MLF3 (Multicopy suppressor of leflunomide sensitivity 3)
-0.999308	-1.11832	-1.34772	-1.21407	-1.0087	-0.558953	S	+	0.999901	254.4	297	3.64679	-1.04118	P32047	_TTELPAT(ph)SPYVS(ph)PQQSAR_	MLF3	Protein MLF3 (Multicopy suppressor of leflunomide sensitivity 3)
-0.753531	-0.75716	-0.858299	-0.547552	-1.06405	-0.764771	S	+	0.999994	201.58	183	4.06198	-0.790895	P32047	_TNSATLPSSESS(ph)PAS(ph)PDLK_	MLF3	Protein MLF3 (Multicopy suppressor of leflunomide sensitivity 3)
-0.753531	-0.852798	-1.16556	-0.942002	-0.583519	-0.159371	S	+	0.895575	201.58	179	2.4846	-0.742797	P32047	_TNSATLPSSES(ph)SPAS(ph)PDLK_	MLF3	Protein MLF3 (Multicopy suppressor of leflunomide sensitivity 3)
-0.769502	-0.691966	-0.879	-0.587554	NaN	NaN	S	+	0.795409	171.78	180	2.89303	-0.732005	P32047	_TNSATLPSS(ph)ESS(ph)PASPDLK_	MLF3	Protein MLF3 (Multicopy suppressor of leflunomide sensitivity 3)
-0.53644	-0.786149	-0.748805	-0.707407	NaN	NaN	S	+	0.831363	172.26	193	2.96706	-0.6947	P32047	_SHS(ph)HSAATRPTLNNINNTGMTTTTSNGEPNSR_	MLF3	Protein MLF3 (Multicopy suppressor of leflunomide sensitivity 3)
-0.363494	-0.419334	-0.764686	-0.629679	-0.609377	-0.725697	S	+	0.996614	163.94	322	3.51461	-0.585378	P32047	_SSS(ph)ILFQR_	MLF3	Protein MLF3 (Multicopy suppressor of leflunomide sensitivity 3)
NaN	NaN	-0.426855	-0.413557	NaN	NaN	S	+	0.98291	94.389	79	1.99686	-0.420206	P32047	_KNSNNVS(ph)S(ph)PLDNVIPT(ph)SR_	MLF3	Protein MLF3 (Multicopy suppressor of leflunomide sensitivity 3)
0.478506	0.3421	0.456326	0.0709388	0.394828	0.215463	S	+	0.999994	203.89	14	2.42621	0.32636	P32047	_SNSNNSNPS(ph)FIFER_	MLF3	Protein MLF3 (Multicopy suppressor of leflunomide sensitivity 3)
1.25127	1.15393	0.781826	0.881743	0.865227	1.18866	T	+	0.867265	171.25	87	4.23699	1.02044	P32047	_KNS(ph)NNVSSPLDNVIPT(ph)SR_	MLF3	Protein MLF3 (Multicopy suppressor of leflunomide sensitivity 3)
1.60502	1.30591	0.782025	0.760604	1.11635	0.990338	S	+	0.816386	153.31	88	3.37226	1.09337	P32047	_KNSNNVSSPLDNVIPTS(ph)R_	MLF3	Protein MLF3 (Multicopy suppressor of leflunomide sensitivity 3)
-0.959627	-2.01089	-1.95751	-1.38063	NaN	NaN	S	+	0.997249	101.36	16	2.09204	-1.57716	Q06324	_LS(ph)PMSFCLDDQR_	MMR1	Mitochondrial MYO2 receptor-related protein 1
-0.867305	-1.46737	NaN	NaN	-1.66594	-1.33605	S	+	0.95561	71.342	3	2.36748	-1.33417	Q06324	_(ac)MNS(ph)PTM(ox)K_	MMR1	Mitochondrial MYO2 receptor-related protein 1
-0.76648	-0.843086	-0.865365	-0.671255	-0.837782	-0.764856	S	+	1	170.53	182	5.87343	-0.791471	P35724	_RQS(ph)NANNDVVIDVDALMNHVNNNASTGVNDNSKR_	MNR2	Manganese resistance protein MNR2
-0.603336	-0.560409	-0.711142	-0.782198	-0.693677	-0.690909	S	+	0.999996	210.39	472	5.3162	-0.673612	P35724	_AETVS(ph)QLQGLTAK_	MNR2	Manganese resistance protein MNR2
-0.0866452	-0.239822	-0.127237	-0.167734	-0.220454	-0.0803848	S	+	0.999659	161.08	576	2.599	-0.153713	P35724	_EKQESATLDHES(ph)ISR_	MNR2	Manganese resistance protein MNR2
2.17779	1.87255	1.66873	1.67803	1.58277	1.62919	T	+	0.832187	52.693	177	5.16794	1.76818	P35724	_SFVDENSPT(ph)DRR_	MNR2	Manganese resistance protein MNR2
-0.977724	-1.10209	-1.01585	-1.17795	-0.965913	-0.810073	S	+	1	220.82	10	5.19136	-1.00827	P40484	_(ac)SFLQNFHIS(ph)PGQTIR_	MOB1	DBF2 kinase activator protein MOB1 (MPS1 binder 1) (Maintenance of ploidy protein MOB1)
-0.148465	-0.368234	-0.292782	-0.301728	-0.120883	-0.207643	T	+	0.864132	193.59	38	2.76104	-0.239956	P40484	_WNTANAANNAGSVSPT(ph)K_	MOB1	DBF2 kinase activator protein MOB1 (MPS1 binder 1) (Maintenance of ploidy protein MOB1)
-0.30479	-0.209395	-0.156397	-0.21885	-0.242328	-0.242694	S	+	0.998708	319.98	36	4.06291	-0.229076	P40484	_WNTANAANNAGSVS(ph)PTK_	MOB1	DBF2 kinase activator protein MOB1 (MPS1 binder 1) (Maintenance of ploidy protein MOB1)
0.669752	0.621431	0.441262	0.401412	0.689008	0.739372	S	+	0.999911	152.47	80	3.85645	0.593706	P40484	_MS(ph)PVLTTPK_	MOB1	DBF2 kinase activator protein MOB1 (MPS1 binder 1) (Maintenance of ploidy protein MOB1)
-0.244856	-0.229941	-0.215989	-0.221489	-0.166073	-0.198368	S	+	0.999991	127.32	56	5.11803	-0.212786	P43563	_RHS(ph)QTS(ph)FPAQK_	MOB2	CBK1 kinase activator protein MOB2 (MPS1 binder 2) (Maintenance of ploidy protein MOB2)
0.626486	0.528271	0.482392	0.484396	0.425908	0.457435	S	+	0.989527	127.32	59	4.94851	0.500815	P43563	_RHS(ph)QTS(ph)FPAQK_	MOB2	CBK1 kinase activator protein MOB2 (MPS1 binder 2) (Maintenance of ploidy protein MOB2)
-0.795884	-0.331046	-0.330902	-0.181133	-0.468948	-0.336169	S	+	0.999435	204.5	564	2.28366	-0.407347	P48563	_NIS(ph)TSSVTTSPVESTK_	MON2	Protein MON2
0.202136	0.0352017	0.0693005	0.0497701	0.170849	0.135475	S	+	0.904147	98.957	169	1.95511	0.110455	P47083	_IS(ph)S(ph)GQDERHS(ph)SPDPYGINDK_	MPP10	U3 small nucleolar RNA-associated protein MPP10 (U3 snoRNA-associated protein MPP10) (M phase phosphoprotein 10)
NaN	NaN	-1.0878	-1.11176	NaN	NaN	S	+	1	100.54	140	2.15907	-1.09978	P53159	_NTEGAGIS(ph)T(ph)PR_	MPS2	Monopolar spindle protein 2
-0.998529	-1.19621	-1.0878	-1.11176	-0.682034	-1.07622	T	+	1	151.26	141	4.47059	-1.02543	P53159	_NTEGAGIS(ph)T(ph)PR_	MPS2	Monopolar spindle protein 2
-1.07543	-1.06888	NaN	NaN	NaN	NaN	S	+	0.85429	85.619	138	2.71104	-1.07215	P39016	_RKS(ph)S(ph)HDFTVVAPSNSGVNTSSLIMETPSSSVTPAASLR_	MPT5	Suppressor protein MPT5 (Protein HTR1) (Pumilio homology domain family member 5)
-0.487621	-0.147889	-0.369718	-0.252312	-0.635522	-0.554736	S	+	0.999999	163.79	838	2.52158	-0.407966	P39016	_NAS(ph)ISNMPAMNTAR_	MPT5	Suppressor protein MPT5 (Protein HTR1) (Pumilio homology domain family member 5)
-0.464325	-0.473931	-0.367259	-0.265136	-0.301939	-0.328032	S	+	1	145.04	834	3.85675	-0.366771	P39016	_SQHIGQGPYNQVNMS(ph)R_	MPT5	Suppressor protein MPT5 (Protein HTR1) (Pumilio homology domain family member 5)
1.89325	1.76744	2.09807	1.99978	2.33636	2.3684	S	+	0.986305	89.507	176	5.36306	2.07722	P39016	_NFS(ph)NSNNAASK_	MPT5	Suppressor protein MPT5 (Protein HTR1) (Pumilio homology domain family member 5)
-0.0636805	-0.229585	-0.188528	-0.281877	-0.136716	-0.0464211	S	+	0.999997	234.85	605	2.05366	-0.157801	P25588	_HIINES(ph)DS(ph)DTEVEAKPK_	MRC1	Mediator of replication checkpoint protein 1 (DNA replication checkpoint mediator MRC1)
0.398788	0.358509	0.0392363	0.165301	0.381667	0.2684	S	+	0.998726	106.35	807	2.24453	0.26865	P25588	_AKNSLELELS(ph)DDDEDDVLQQYR_	MRC1	Mediator of replication checkpoint protein 1 (DNA replication checkpoint mediator MRC1)
0.778209	0.517225	0.351516	0.386811	0.693971	0.932967	S	+	1	228.85	289	2.8884	0.610117	Q12117	_APVAS(ph)PRPAATPNLS(ph)KDK_	MRH1	Protein MRH1 (Membrane protein related to HSP30)
0.904272	0.843019	1.05017	0.90327	1.13819	1.18017	S	+	0.998002	155.86	268	4.96735	1.00318	Q08471	_NNNILLSQPPQS(ph)PPSSAQLKPPSTPK_	MSA1	G1-specific transcription factors activator MSA1 (MBF and SBF-associated protein 1)
-4.70444	-4.65577	NaN	NaN	NaN	NaN	T	+	0.993445	108.72	5	2.48015	-4.68011	P36157	_VYTT(ph)PQQQQR_	MSA2	Putative transcriptional activator MSA2 (MBF and SBF-associated protein 2)
-3.04609	-3.2129	-2.28321	-3.22891	NaN	NaN	S	+	0.986239	97.253	147	3.02272	-2.94278	P36157	_STTSLQPAATAPS(ph)PLVSNIIKPS(ph)PK_	MSA2	Putative transcriptional activator MSA2 (MBF and SBF-associated protein 2)
-3.04609	-3.2129	-2.28321	-3.22891	NaN	NaN	S	+	0.991929	97.253	157	3.02272	-2.94278	P36157	_STTSLQPAATAPS(ph)PLVSNIIKPS(ph)PK_	MSA2	Putative transcriptional activator MSA2 (MBF and SBF-associated protein 2)
NaN	NaN	-0.327572	-0.182966	-0.421048	-0.330788	S	+	1	134.9	292	2.11398	-0.315594	P36157	_RPS(ph)LPHIDEVIPQDSNPANYSDR_	MSA2	Putative transcriptional activator MSA2 (MBF and SBF-associated protein 2)
-1.1146	-0.913515	-0.944334	-1	-0.737254	-0.812539	S	+	1	162.72	835	4.86689	-0.920373	P21339	_NAPGDCVS(ph)PVQQK_	MSB1	Morphogenesis-related protein MSB1 (Multicopy suppressor of bud emergence 1)
-0.910936	-0.723015	-0.737427	-0.537843	-0.783163	-0.897705	S	+	1	208.47	538	4.43186	-0.765015	P21339	_RDS(ph)APDNQGIYHTVISK_	MSB1	Morphogenesis-related protein MSB1 (Multicopy suppressor of bud emergence 1)
-0.803494	-0.876943	-0.544881	-0.685454	-0.624709	-0.632268	S	+	1	110.86	33	4.4401	-0.694625	P21339	_TNLS(ph)PNKNQNNEK_	MSB1	Morphogenesis-related protein MSB1 (Multicopy suppressor of bud emergence 1)
0.797843	0.78668	0.603271	0.508023	0.749524	0.72066	S	+	1	90.561	938	4.59472	0.694333	P21339	_ADAS(ph)PIPQHMVPVK_	MSB1	Morphogenesis-related protein MSB1 (Multicopy suppressor of bud emergence 1)
-0.282421	-0.124377	-0.417272	-0.332553	-0.386259	-0.219215	S	+	0.999839	102.21	108	2.91587	-0.293683	Q05812	_S(ph)GEYHLHPPGYTTNGS(ph)R_	MSC3	Meiotic sister-chromatid recombination protein 3
-0.327204	-0.389962	-0.126312	-0.0930633	-0.095587	-0.169155	S	+	0.993105	186.98	80	1.92231	-0.200214	Q05812	_RLS(ph)TSSAAPPTSR_	MSC3	Meiotic sister-chromatid recombination protein 3
0.2949	0.339023	0.302386	0.0229004	0.232311	0.3629	S	+	0.792961	194.77	130	2.43077	0.25907	Q05812	_M(ox)NS(ph)M(ox)TS(ph)GANVR_	MSC3	Meiotic sister-chromatid recombination protein 3
0.250476	0.0856966	0.572287	0.135535	0.410946	0.350191	S	+	1	185.09	64	2.01374	0.300855	Q05812	_SHS(ph)LVS(ph)HAPS(ph)IPR_	MSC3	Meiotic sister-chromatid recombination protein 3
0.408168	0.299362	0.538891	0.572308	0.0382433	0.228622	S	+	0.9999	130.71	151	2.08208	0.347599	Q05812	_STAGNNNDS(ph)RANS(ph)ITVK_	MSC3	Meiotic sister-chromatid recombination protein 3
0.476537	0.404576	0.348868	0.35061	0.439441	0.511773	S	+	0.999996	276.46	363	4.69965	0.421968	Q05812	_NVYHTDAAS(ph)DNASAPLGSNK_	MSC3	Meiotic sister-chromatid recombination protein 3
-0.225582	-0.336737	-0.753605	-0.600184	-0.422556	-0.217107	S	+	1	99.973	22	2.33817	-0.425962	P38590	_TDIDFKPNS(ph)PR_	MSG5	Tyrosine-protein phosphatase MSG5 (EC 3.1.3.48)
NaN	NaN	0.480418	0.342668	0.235195	0.348409	S	+	0.990026	99.442	151	2.22394	0.351673	P38590	_VHS(ph)LSVK_	MSG5	Tyrosine-protein phosphatase MSG5 (EC 3.1.3.48)
0.326883	0.340961	0.573188	0.527771	0.306377	0.374206	T	+	0.999968	77.593	437	3.50856	0.408231	P38590	_T(ph)PATLTGAR_	MSG5	Tyrosine-protein phosphatase MSG5 (EC 3.1.3.48)
0.657548	0.416515	NaN	NaN	0.959514	0.803519	T	+	0.895182	73.435	440	2.06196	0.709274	P38590	_T(ph)PAT(ph)LTGAR_	MSG5	Tyrosine-protein phosphatase MSG5 (EC 3.1.3.48)
0.802152	0.725785	0.845158	0.715542	0.915283	1.04579	S	+	0.998508	108.35	115	4.82684	0.841618	P38590	_TVS(ph)PSVYTK_	MSG5	Tyrosine-protein phosphatase MSG5 (EC 3.1.3.48)
-0.915909	-0.712693	-0.345737	-0.562176	-0.647361	-0.716508	S	+	0.998612	175.57	201	3.40866	-0.650064	P33748	_DNRLS(ph)LPNGANSNLFIDTNPNNLNEK_	MSN2	Zinc finger protein MSN2 (Multicopy suppressor of SNF1 protein 2)
NaN	NaN	-0.625177	-0.613741	NaN	NaN	T	+	0.760923	57.484	589	2.23089	-0.619459	P33748	_RKSAVPLMGT(ph)VPLTNQQNNISSSSVNSTGNGAGVTK_	MSN2	Zinc finger protein MSN2 (Multicopy suppressor of SNF1 protein 2)
NaN	NaN	NaN	NaN	-0.536152	-0.529671	S	+	0.952122	89.434	208	2.41215	-0.532912	P33748	_AQQHTSIKDNRLSLPNGANS(ph)NLFIDTNPNNLNEK_	MSN2	Zinc finger protein MSN2 (Multicopy suppressor of SNF1 protein 2)
-0.43821	-0.342232	-0.254836	-0.485297	-0.360083	-0.408277	S	+	0.999943	170.09	304	4.06813	-0.381489	P33748	_NS(ph)ISHSLDLWNHPK_	MSN2	Zinc finger protein MSN2 (Multicopy suppressor of SNF1 protein 2)
-0.392118	-0.215865	-0.34551	-0.150529	-0.117695	-0.314406	S	+	0.999667	134.88	633	2.61432	-0.256021	P33748	_RSS(ph)VVIESTK_	MSN2	Zinc finger protein MSN2 (Multicopy suppressor of SNF1 protein 2)
-0.825721	-0.534454	-0.854794	-0.245181	-1.34551	-0.619366	S	+	0.968796	204.12	316	2.33688	-0.737504	P33749	_RGS(ph)TISPTTTINNSNPNFK_	MSN4	Zinc finger protein MSN4 (Multicopy suppressor of SNF1 protein 4)
-0.595053	-0.539834	-0.515813	-0.421844	-0.181802	-0.47176	S	+	0.799635	164.93	533	3.20971	-0.454351	P33749	_RKSS(ph)S(ph)VTLSPTISHNNNNGK_	MSN4	Zinc finger protein MSN4 (Multicopy suppressor of SNF1 protein 4)
0.237564	0.70982	0.407191	0.537445	0.459496	0.234788	S	+	0.999631	184.95	319	2.66421	0.431051	P33749	_RGS(ph)TIS(ph)PTTTINNSNPNFK_	MSN4	Zinc finger protein MSN4 (Multicopy suppressor of SNF1 protein 4)
0.414569	0.393965	0.245232	0.372952	0.21496	0.172539	S	+	0.999998	143.24	100	3.0789	0.302369	P53604	_HFS(ph)PSFSNR_	MSO1	Protein MSO1
-0.788464	-0.774651	-0.622087	-0.541429	-0.754118	-0.754545	S	+	1	168.05	225	4.91955	-0.705882	P38994	_RNT(ph)QDS(ph)NLPNIPFHASK_	MSS4	Probable phosphatidylinositol 4-phosphate 5-kinase MSS4 (EC 2.7.1.68) (1-phosphatidylinositol 4-phosphate kinase) (Diphosphoinositide kinase) (PIP5K)
-0.788464	-0.774651	-0.622087	-0.541429	-0.754118	-0.754545	T	+	1	168.05	222	4.91955	-0.705882	P38994	_RNT(ph)QDS(ph)NLPNIPFHASK_	MSS4	Probable phosphatidylinositol 4-phosphate 5-kinase MSS4 (EC 2.7.1.68) (1-phosphatidylinositol 4-phosphate kinase) (Diphosphoinositide kinase) (PIP5K)
-0.408991	-0.394297	NaN	NaN	NaN	NaN	S	+	0.887537	41.619	111	1.9339	-0.401644	P38994	_NYS(ph)ISIDPLHDNSNNNTDDDHPNTITSPRPNSTSNK_	MSS4	Probable phosphatidylinositol 4-phosphate 5-kinase MSS4 (EC 2.7.1.68) (1-phosphatidylinositol 4-phosphate kinase) (Diphosphoinositide kinase) (PIP5K)
0.0608775	0.0632269	0.040126	0.0781998	0.0811711	0.0932171	S	+	1	188.1	436	3.57	0.0694697	P47018	_QKES(ph)EDEDEDDEIIDPSEWVK_	MTC1	Maintenance of telomere capping protein 1
0.116498	0.100036	0.0495913	0.0364681	0.137537	0.105815	S	+	0.938247	156.15	7	2.61464	0.0909907	P47018	_(ac)SENKNS(ph)EAEDVFEFLDSLPEAK_	MTC1	Maintenance of telomere capping protein 1
0.0536674	0.0881415	0.34749	0.214747	0.175061	0.17371	S	+	0.999984	224.59	336	2.05066	0.175469	P47018	_EADATPDDDRS(ph)S(ph)ISS(ph)NSNK_	MTC1	Maintenance of telomere capping protein 1
-1.55457	-1.70557	-1.33868	-1.56115	-1.12942	-1.26442	T	+	0.999905	143.94	283	4.77622	-1.42563	P38335	_IATT(ph)PEAQISR_	MTC4	Maintenance of telomere capping protein 4
-1.10631	-1.08387	-1.07882	-1.14522	-0.919683	-0.874758	S	+	0.999895	206.36	245	5.54275	-1.03478	Q02866	_ILIVGTSVSS(ph)PNK_	MUK1	Protein MUK1
-0.787593	-0.770609	NaN	NaN	NaN	NaN	S	+	0.877267	102.78	185	2.15873	-0.779101	Q02866	_RSS(ph)S(ph)LFSNESISNSTNATQMLSPEEIKK_	MUK1	Protein MUK1
-0.48223	-0.623376	-0.332851	-0.759502	-0.695014	-0.373954	S	+	0.999874	105.46	475	3.21053	-0.544488	Q02866	_SNS(ph)YDGFR_	MUK1	Protein MUK1
-0.580439	-0.556521	-0.0471196	-0.274407	-0.327342	-0.346531	S	+	1	114.29	1171	2.16349	-0.355393	P08964	_KRNS(ph)LVESLNDSK_	MYO1	Myosin-1 (Type II myosin)
-0.020399	-0.315666	-0.20201	-0.495491	-0.396817	-0.514198	S	+	1	150.76	992	2.0742	-0.324097	Q04439	_RPVS(ph)IAAAQHVPTAPASR_	MYO5	Myosin-5 (Actin-dependent myosin-I MYO5) (Class I unconventional myosin MYO5) (Type I myosin MYO5)
-1.8292	-1.95305	-1.48295	-1.63958	-1.50904	-1.62933	S	+	0.999976	92.866	148	5.47366	-1.67386	Q03735	_MGRNS(ph)FSR_	NAB6	RNA-binding protein NAB6 (Nucleic acid-binding protein 6)
-1.02812	-0.745672	-0.438293	-0.746132	NaN	NaN	S	+	0.999999	90.412	448	2.06098	-0.739553	Q03735	_S(ph)S(ph)VANIYEGK_	NAB6	RNA-binding protein NAB6 (Nucleic acid-binding protein 6)
-0.806821	-0.6597	-0.40294	-0.459794	-0.354452	-0.516318	S	+	0.982707	193.06	464	3.21885	-0.533338	Q03735	_TSTHRLS(ph)VPSVTAGNNNDSNNNGNNNK_	NAB6	RNA-binding protein NAB6 (Nucleic acid-binding protein 6)
-0.257149	-0.408263	-0.319387	-0.383134	-0.146655	-0.195977	T	+	1	116.63	874	2.95918	-0.285094	Q99271	_T(ph)LT(ph)PAPPR_	NAH1	Na(+)/H(+) antiporter
0.171335	0.328492	0.212066	0.411752	0.120451	0.144409	S	+	1	110.76	774	2.36463	0.231417	Q99271	_IHS(ph)LVDKGK_	NAH1	Na(+)/H(+) antiporter
0.20063	0.187388	0.0304276	0.0453032	0.22016	0.218783	S	+	1	227.08	76	2.06254	0.150449	P25293	_LGS(ph)LVGQDSGYVGGLPK_	NAP1	Nucleosome assembly protein
0.580435	0.540226	0.225666	0.400866	0.211214	0.423604	S	+	0.9997	189.11	27	2.83212	0.397002	P25293	_SSMQIDNAPT(ph)PHNT(ph)PAS(ph)VLNPSYLK_	NAP1	Nucleosome assembly protein
0.111432	0.78902	0.357603	0.770956	0.457712	0.43692	T	+	1	149.71	24	2.24338	0.487274	P25293	_SSMQIDNAPT(ph)PHNT(ph)PAS(ph)VLNPSYLK_	NAP1	Nucleosome assembly protein
1.06164	0.948003	0.571172	0.654619	0.704606	0.752559	T	+	1	161.68	20	3.82687	0.782099	P25293	_SSMQIDNAPT(ph)PHNT(ph)PAS(ph)VLNPSYLK_	NAP1	Nucleosome assembly protein
1.04033	1.03309	1.69797	1.4566	NaN	NaN	S	+	1	80.355	69	2.38759	1.307	P25293	_AQAQEQDDKIGTINEEDILANQPLLLQS(ph)IQDR_	NAP1	Nucleosome assembly protein
-3.50688	-3.66042	-2.89173	-3.16527	-3.82507	-3.96042	S	+	0.997461	132.5	194	5.3545	-3.50163	Q08229	_LLSS(ph)PLR_	NBA1	Protein NBA1 (NAP1 and bud neck-associated protein 1)
-1.40867	-1.10734	-1.44111	-1.41047	-1.18713	-0.76103	T	+	1	189.51	403	4.03526	-1.21929	Q08229	_ANHTSTSTNKQDDDMYEDIIEET(ph)PK_	NBA1	Protein NBA1 (NAP1 and bud neck-associated protein 1)
0.171719	0.333653	0.520087	0.430071	0.334171	0.224048	S	+	0.995237	193.71	154	2.8628	0.335625	Q08229	_S(ph)NTNADEIVIKPVTNAKPVGR_	NBA1	Protein NBA1 (NAP1 and bud neck-associated protein 1)
NaN	NaN	0.552982	0.440421	0.916943	0.629836	Y	+	0.96721	54.683	396	2.08173	0.635045	Q08229	_ANHT(ph)STSTNKQDDDMY(ph)EDIIEETPKK_	NBA1	Protein NBA1 (NAP1 and bud neck-associated protein 1)
0.467488	0.728051	0.945054	0.839718	0.54981	0.534663	S	+	0.974828	49.934	117	3.48252	0.677464	Q08229	_DSNS(ph)LYS(ph)LKEPVSK_	NBA1	Protein NBA1 (NAP1 and bud neck-associated protein 1)
0.564037	0.547252	0.945054	0.839718	0.738915	0.706936	S	+	0.913667	99.059	120	4.05264	0.723652	Q08229	_DS(ph)NSLYS(ph)LKEPVSK_	NBA1	Protein NBA1 (NAP1 and bud neck-associated protein 1)
0.405339	0.095587	0.348262	0.327687	0.494576	0.30986	S	+	0.999964	85.533	234	2.75995	0.330219	P52919	_TMS(ph)NLAR_	NBP1	NAP1-binding protein
0.021764	0.00158601	0.0416547	0.0441843	0.0579022	0.0709514	S	+	1	132.88	235	1.94227	0.0396738	Q12163	_TKLDIS(ph)D_	NBP2	NAP1-binding protein 2
-0.757452	-0.566549	NaN	NaN	-0.732573	-0.740107	S	+	0.996192	146.96	135	3.25112	-0.69917	Q92317	_LHHNS(ph)VSDPVKSEDSS_	NCB2	Negative cofactor 2 complex subunit beta (NC2 complex subunit beta) (Transcriptional repressor YDR1)
-0.788265	-0.720422	-0.643025	-0.659996	-0.678613	-0.586597	S	+	1	193.73	401	5.63979	-0.679486	P32500	_DNGLLDES(ph)PNRLR_	NDC1	Nucleoporin NDC1 (Nuclear division cycle protein 1) (Nuclear pore protein NDC1)
-3.74201	-3.24948	-1.78914	-2.89733	-3.5302	-3.39903	S	+	1	140.63	242	3.93011	-3.1012	P47035	_S(ph)FLPPPTQPQS(ph)PPIR_	NET1	Nucleolar protein NET1
-1.86823	-2.07516	-1.65155	-1.75936	-1.81172	-1.88784	T	+	0.999998	136.75	212	6.23329	-1.84231	P47035	_VST(ph)PLAR_	NET1	Nucleolar protein NET1
-1.68924	-1.54326	-1.43861	-1.63039	-1.47192	-1.62518	S	+	0.994117	143.42	1032	6.67927	-1.56643	P47035	_IEAPS(ph)PSVNKK_	NET1	Nucleolar protein NET1
-1.48697	-1.46646	-1.28392	-1.03756	-1.40452	-1.48109	S	+	0.945271	138.09	178	5.12737	-1.36009	P47035	_LNNGSPQSVQPQQQIPS(ph)SSGVLR_	NET1	Nucleolar protein NET1
-1.50377	-0.986588	-1.41045	-1.36829	NaN	NaN	S	+	0.99987	214.59	60	2.85862	-1.31728	P47035	_SANVS(ph)FTPSYFNQSR_	NET1	Nucleolar protein NET1
-1.19634	-1.20387	NaN	NaN	-1.38913	-1.16845	S	+	0.948454	86.946	166	3.82966	-1.23945	P47035	_LNNGS(ph)PQSVQPQQQIPS(ph)SSGVLR_	NET1	Nucleolar protein NET1
-1.17101	-1.19403	-1.11909	-1.17478	-1.08604	-1.13448	S	+	0.966836	179	830	7.92643	-1.14657	P47035	_VETKPATQASSFPVVGGS(ph)PSVATK_	NET1	Nucleolar protein NET1
-1.2133	-1.31058	-1.03787	-1.15236	-1.26742	-0.728051	S	+	0.999982	93.623	259	4.28954	-1.11826	P47035	_ISS(ph)GIDAGKK_	NET1	Nucleolar protein NET1
-0.752632	-0.842827	-0.348459	-0.514388	-0.501516	-0.764686	S	+	0.999985	140.63	252	3.27141	-0.620751	P47035	_S(ph)FLPPPTQPQS(ph)PPIR_	NET1	Nucleolar protein NET1
-0.70842	-0.672037	-0.640528	-0.548501	-0.494672	-0.658828	S	+	0.999095	225.54	439	5.08629	-0.620498	P47035	_SQS(ph)SIADNNGSPVK_	NET1	Nucleolar protein NET1
NaN	NaN	0.548143	0.33594	0.732213	0.56499	S	+	0.962305	182.49	295	2.17111	0.545322	P47035	_LLS(ph)GTPIMSTMTPNR_	NET1	Nucleolar protein NET1
NaN	NaN	0.83457	0.826925	0.80133	1.00784	T	+	0.993089	108.25	1042	3.45266	0.867666	P47035	_INAT(ph)PDKIPVTQLMDMSS(ph)PPSVK_	NET1	Nucleolar protein NET1
0.632919	0.226509	0.210229	0.172103	0.275245	0.492789	S	+	1	195.2	524	2.16791	0.334966	P32831	_NGS(ph)HSDLVNLQR_	NGR1	Negative growth regulatory protein NGR1 (RNA-binding protein RBP1)
-0.605925	-0.642031	-0.350497	-0.457673	-0.535655	-0.811389	S	+	0.997241	160.8	300	3.48561	-0.567195	P53939	_SNTS(ph)PSVLYHPK_	NIS1	Protein NIS1 (Jumonji domain-interacting protein 1) (Neck protein interacting with septins protein 1)
0.94028	0.620493	0.387544	0.356595	0.538451	0.825415	S	+	0.999887	166.77	302	2.85796	0.611463	P53939	_SNT(ph)SPS(ph)VLYHPK_	NIS1	Protein NIS1 (Jumonji domain-interacting protein 1) (Neck protein interacting with septins protein 1)
0.721941	0.745625	0.70322	0.578214	1.00063	0.925714	T	+	0.986901	172.57	299	4.19563	0.779225	P53939	_SNT(ph)SPSVLYHPK_	NIS1	Protein NIS1 (Jumonji domain-interacting protein 1) (Neck protein interacting with septins protein 1)
-0.397904	-0.117772	-0.460376	-0.505881	-0.745022	-0.371503	S	+	1	169.7	977	2.46133	-0.433076	P46970	_NRADS(ph)LDFVDGYDAK_	NMD5	Nonsense-mediated mRNA decay protein 5 (Karyopherin-119)
NaN	NaN	-1.37457	-1.38251	NaN	NaN	S	+	0.999999	111.12	70	2.73637	-1.37854	P39744	_DMS(ph)VETFFEK_	NOC2	Nucleolar complex protein 2
-0.604191	-0.588379	-0.609755	-0.743134	-0.521252	-0.536152	S	+	1	117.7	166	5.09142	-0.600477	P39744	_S(ph)EQMELEKEK_	NOC2	Nucleolar complex protein 2
-0.715817	-0.795459	-0.764261	-0.908957	-0.532566	-0.533763	S	+	0.999998	139.88	60	4.07337	-0.708471	P53742	_AAS(ph)FQDSTIPDAR_	NOG2	Nucleolar GTP-binding protein 2
-0.733843	-0.792557	-0.375179	-0.44187	-0.518535	-0.652418	S	+	1	152.07	672	3.45852	-0.585733	P48234	_RHDNS(ph)S(ph)DEEGIDENGNKK_	NOL10	Ribosome biogenesis protein ENP2 (Essential nuclear protein 2)
-0.794532	-0.536252	-0.375179	-0.44187	-0.518535	-0.652418	S	+	1	152.07	671	3.54558	-0.553131	P48234	_RHDNS(ph)S(ph)DEEGIDENGNKK_	NOL10	Ribosome biogenesis protein ENP2 (Essential nuclear protein 2)
0.135666	0.139208	0.121722	0.148348	0.0798439	0.112865	S	+	0.999861	166.69	70	4.18915	0.122942	Q08208	_EASKPDVS(ph)DEQTEEVALPK_	NOP12	Nucleolar protein 12
0.172231	0.0945064	0.238136	0.0629506	0.16592	0.149921	T	+	0.843262	113.54	181	2.67889	0.147278	Q08208	_LFGTNPIAET(ph)EESGNEKEEESSK_	NOP12	Nucleolar protein 12
2.16008	2.01764	1.78717	1.82444	1.91327	1.77423	S	+	0.999969	191.96	335	6.17663	1.91281	P53883	_NNS(ph)SSFDISNNK_	NOP13	Nucleolar protein 13
-0.132483	-0.112179	-0.140255	-0.0345297	-0.0677764	-0.0443242	S	+	1	129.35	352	2.28925	-0.0885912	Q99207	_GVEDLDDGFWENEEDYEDDNDGIADS(ph)DDDIKFEDQGR_	NOP14	Nucleolar complex protein 14 (U three protein 2) (U3 small nucleolar RNA-associated protein 2) (U3 snoRNA-associated protein 2)
-0.445008	-0.694835	-0.55719	-0.774379	-0.908813	-0.76757	S	+	0.955587	64.52	176	3.80172	-0.691299	P40007	_S(ph)QSEREEEWLEK_	NOP16	Nucleolar protein 16
0.269392	0.296663	NaN	NaN	0.247423	0.460787	T	+	0.811402	68.676	152	2.1449	0.318566	P40007	_ARDT(ph)TEETEVVK_	NOP16	Nucleolar protein 16
0.700173	0.0315363	0.501504	0.486045	0.535938	0.5346	S	+	1	157.2	45	2.40331	0.464966	Q07623	_RPNS(ph)AAGNDGEEPVKK_	NOP6	Nucleolar protein 6
0.173	0.188781	0.21429	0.129217	0.244685	0.231278	T	+	1	162.88	2102	4.03686	0.196875	P25655	_RQT(ph)PLQSNA_	NOT1	General negative regulator of transcription subunit 1 (Cell division cycle protein 39)
-0.987646	-0.869834	-0.758474	-0.85022	-0.657823	-0.942758	S	+	1	150.06	450	4.90383	-0.844459	P06102	_IGS(ph)ALNTPK_	NOT3	General negative regulator of transcription subunit 3
-0.367341	-0.16681	-0.242084	-0.3119	-0.132379	-0.280125	T	+	1	122.64	454	3.01131	-0.250107	P06102	_IGS(ph)ALNT(ph)PK_	NOT3	General negative regulator of transcription subunit 3
-0.212852	-0.175811	-0.185993	-0.151699	-0.0251707	-0.059909	S	+	0.899569	249.52	441	2.15465	-0.135239	P06102	_TPTTAAATTTS(ph)SNANSR_	NOT3	General negative regulator of transcription subunit 3
-0.55421	-0.345033	-0.584193	-0.393596	-0.772984	-0.736302	S	+	0.999987	132.53	312	3.29681	-0.564386	P34909	_SGIHNNISTSTAGSNTNLLSENFTGT(ph)PS(ph)PAAMR_	NOT4	General negative regulator of transcription subunit 4 (Modulator of transcription 2)
0.579373	0.663572	0.49417	0.631896	0.357067	0.39572	T	+	0.997069	132.53	310	3.79174	0.5203	P34909	_SGIHNNISTSTAGSNTNLLSENFTGT(ph)PS(ph)PAAMR_	NOT4	General negative regulator of transcription subunit 4 (Modulator of transcription 2)
1.05915	1.05894	1.12309	1.02148	1.46224	1.71255	T	+	0.964498	211.75	543	3.9163	1.23957	P34909	_LQTVSQQIQPPLNVST(ph)PPPGIFGPQHK_	NOT4	General negative regulator of transcription subunit 4 (Modulator of transcription 2)
1.96588	1.57933	1.33228	1.06295	1.55296	1.77369	S	+	0.836073	211.75	542	4.12566	1.54451	P34909	_LQTVSQQIQPPLNVS(ph)TPPPGIFGPQHK_	NOT4	General negative regulator of transcription subunit 4 (Modulator of transcription 2)
-0.560962	-0.488471	-0.681764	-0.710166	-0.648558	-0.594453	T	+	0.995165	130.19	306	5.04117	-0.614062	Q12514	_DDSIKFDNS(ph)TLGT(ph)PTTHVSMK_	NOT5	General negative regulator of transcription subunit 5
-4.52946	-4.62807	NaN	NaN	NaN	NaN	S	+	0.864943	64.295	137	2.16396	-4.57876	P22211	_DRFGSLINDQGTAGLSS(ph)HGGS(ph)FAAQNR_	NPR1	Nitrogen permease reactivator protein (EC 2.7.11.1) (Serine/threonine-protein kinase NPR1)
0.618145	0.497433	0.325684	0.0489337	0.419565	0.504264	S	+	0.999547	155.76	45	2.37332	0.402337	P22211	_NKS(ph)SSHIGSVSNSSSSDR_	NPR1	Nitrogen permease reactivator protein (EC 2.7.11.1) (Serine/threonine-protein kinase NPR1)
0.414135	0.191815	-0.0082	0.188654	0.33971	0.403714	S	+	0.999923	106.26	420	1.91624	0.254971	P39683	_SWS(ph)GDNEAHR_	NPT1	Nicotinate phosphoribosyltransferase (NAPRTase) (EC 6.3.4.21)
0.913493	0.383607	0.396954	0.691623	0.457772	0.991771	S	+	0.999999	211.29	163	2.68183	0.639203	Q03125	_NTLS(ph)DEEDLEQR_	NRG1	Transcriptional regulator NRG1 (Zinc finger protein MSS1)
1.30515	1.28528	0.759649	0.988703	NaN	NaN	S	+	0.999865	107.65	455	2.43983	1.0847	P32770	_AHFPAITPLS(ph)R_	NRP1	Asparagine-rich protein (Protein ARP)
NaN	NaN	1.28599	1.39693	1.61034	1.31222	S	+	0.999999	105.77	630	3.50038	1.40137	P32770	_SISGDASETNHYIDSSTFGPAS(ph)R_	NRP1	Asparagine-rich protein (Protein ARP)
-0.277254	-0.293164	-0.372395	-0.456326	-0.368489	-0.28889	S	+	0.979783	175.56	13	4.1661	-0.342753	P43124	_RRNS(ph)TVTEPDSSGETR_	NSE4	Non-structural maintenance of chromosome element 4 (Non-SMC element 4) (Protein QRI2)
0.79776	0.525267	0.771224	0.879862	0.409585	0.90026	S	+	0.926112	140.27	52	3.48538	0.713993	P53898	_SVS(ph)IDS(ph)TKYSR_	NSG2	Protein NSG2 (INSIG homolog 2)
-3.26437	-3.0916	-2.24808	-2.47249	-3.18785	-2.90471	T	+	1	193.81	5	4.88834	-2.86152	P14907	_(ac)MNFNT(ph)PQQNK_	NSP1	Nucleoporin NSP1 (Nuclear pore protein NSP1) (Nucleoskeletal-like protein) (p110)
-1.87795	-1.71501	-1.40005	-1.6766	-1.65828	-1.9887	S	+	0.940498	123.55	97	5.3215	-1.71943	P27476	_DSSSSSSDS(ph)SS(ph)DEEEEEEKEETKK_	NSR1	Nuclear localization sequence-binding protein (p67)
1.08434	1.34965	1.09351	1.04838	0.882438	0.964432	T	+	0.990537	182.57	1063	4.83043	1.07046	P53935	_TSIWDSSTT(ph)PMMNK_	NST1	Stress response protein NST1 (Negatively-affecting salt tolerance protein 1)
-0.53437	-0.591919	-0.263515	-0.216233	-0.614286	-0.491391	S	+	0.999999	136.26	153	2.88833	-0.451952	P36118	_KIS(ph)ESDVTTER_	NTR2	Pre-mRNA-splicing factor NTR2 (Nineteen complex-related protein 2) (NTC-related protein 2)
-0.0861551	-0.166049	-0.177344	-0.257528	-0.162597	-0.148088	S	+	0.999997	213.14	667	3.14508	-0.166294	P49687	_TDGTFGTLSGKDDS(ph)IVEEK_	NU145	Nucleoporin NUP145 (EC 3.4.21.-) (Nuclear pore protein NUP145) [Cleaved into: Nucleoporin NUP145N (N-NUP145); Nucleoporin NUP145C (C-NUP145)]
0.231555	0.189414	0.352713	0.373286	0.0720126	0.137584	S	+	1	235.25	805	2.25675	0.226094	P40477	_LPET(ph)PS(ph)DEDGEVVEEEAQKS(ph)PIGK_	NU159	Nucleoporin NUP159 (Nuclear pore protein NUP159)
-0.134825	-0.074274	-0.320773	-0.313441	-0.293724	-0.160275	T	+	0.992112	120.39	811	2.38352	-0.216219	P38181	_VTSHAFISSSDPIT(ph)PSINNLK_	NU170	Nucleoporin NUP170 (Nuclear pore protein NUP170)
0.312084	0.151729	0.275262	0.194717	0.243165	0.0246192	S	+	1	139.86	2542	2.29409	0.200263	Q00402	_DIVAS(ph)FMS(ph)R_	NUM1	Nuclear migration protein NUM1
0.407516	0.311619	0.319442	0.0813396	0.222465	0.105628	S	+	0.994316	129.83	2494	2.2286	0.241335	Q00402	_KGLAEAAATTAYEDSES(ph)HPQIEEQSHR_	NUM1	Nuclear migration protein NUM1
0.377402	0.514905	0.270452	0.23842	0.149841	0.193486	S	+	1	80.387	2197	2.4966	0.290751	Q00402	_LVPFEKS(ph)NINLK_	NUM1	Nuclear migration protein NUM1
-1.11547	-0.812942	-0.177854	-0.628118	-1.75894	-1.48393	S	+	0.996612	71.548	11	2.07905	-0.99621	P20676	_(ac)SSNTSS(ph)VMSS(ph)PR_	NUP1	Nucleoporin NUP1 (Nuclear pore protein NUP1)
NaN	NaN	NaN	NaN	-0.776946	-0.759412	S	+	0.940921	187.86	157	2.13873	-0.768179	P20676	_SDEGGSYLCTS(ph)STPS(ph)PIK_	NUP1	Nucleoporin NUP1 (Nuclear pore protein NUP1)
-0.146068	-0.0905572	-0.308128	-0.407478	-0.100843	-0.173255	S	+	0.789638	151.23	767	1.96738	-0.204388	P20676	_SNS(ph)PTSFFDGSASSTPIPVLGKPTDATGNTTSK_	NUP1	Nucleoporin NUP1 (Nuclear pore protein NUP1)
0.198997	0.383607	0.248759	0.32964	0.0655967	0.0628063	S	+	0.99972	123.12	54	1.9679	0.214901	P20676	_VFSSNLSYANHLEES(ph)DVEDTLHVNK_	NUP1	Nucleoporin NUP1 (Nuclear pore protein NUP1)
-0.882784	-0.479231	-0.362891	-1.01698	-0.862273	-0.662023	T	+	0.995107	110.4	392	2.99429	-0.71103	P32499	_NETSKPVFSFGAAT(ph)PSAK_	NUP2	Nucleoporin NUP2 (Nuclear pore protein NUP2) (p95)
-0.128409	-0.16406	-0.227495	-0.282649	-0.160791	-0.0850168	S	+	1	212.39	464	2.75348	-0.174737	Q05166	_EDDNTPAGHAGNPTNISSPIVANS(ph)PNKR_	NUP59	Nucleoporin ASM4 (Nuclear pore protein NUP59)
-5.3387	-4.21802	-4.51709	-3.78747	-5.53804	-4.70686	T	+	0.999926	274.49	460	4.92357	-4.68436	P39705	_TELTKGDSTPVQPDLSVT(ph)PQK_	NUP60	Nucleoporin NUP60 (Nuclear pore protein NUP60)
-3.11641	-2.52966	-3.30942	-3.78679	-4.73801	-0.942608	S	+	1	106.67	473	2.69541	-3.07048	P39705	_GFVFNS(ph)VQKK_	NUP60	Nucleoporin NUP60 (Nuclear pore protein NUP60)
-1.52475	-1.28426	-1.27196	-1.01642	-1.3305	-1.3348	S	+	0.999969	125.67	10	5.16942	-1.29378	P39705	_RAS(ph)ATVPSAPYR_	NUP60	Nucleoporin NUP60 (Nuclear pore protein NUP60)
NaN	NaN	NaN	NaN	-1.2555	-1.28386	S	+	1	143.46	93	2.14813	-1.26968	P39705	_S(ph)VVVS(ph)AVGEAR_	NUP60	Nucleoporin NUP60 (Nuclear pore protein NUP60)
-1.0099	-0.0850988	-1.0588	-0.951234	-1.6277	-1.78706	S	+	1	164.88	89	2.16253	-1.08663	P39705	_S(ph)VVVS(ph)AVGEAR_	NUP60	Nucleoporin NUP60 (Nuclear pore protein NUP60)
-0.910448	-0.556011	-1.17626	-0.571064	-1.34886	-1.18263	S	+	0.988259	77.506	249	3.03229	-0.957544	P39705	_KIPDTYTANTS(ph)AQS(ph)IASAK_	NUP60	Nucleoporin NUP60 (Nuclear pore protein NUP60)
-1.23135	-0.575508	-1.04201	-0.97781	NaN	NaN	S	+	1	87.352	171	2.21097	-0.956669	P39705	_S(ph)AEGNNIDQS(ph)LILK_	NUP60	Nucleoporin NUP60 (Nuclear pore protein NUP60)
-0.556351	-0.980426	-1.13744	-1.1496	-0.995665	-0.718263	T	+	0.998414	136.43	112	3.66386	-0.922957	P39705	_NDIENKEEEYDET(ph)HETNISNAK_	NUP60	Nucleoporin NUP60 (Nuclear pore protein NUP60)
-0.709245	-0.784036	-0.686344	-0.833053	NaN	NaN	T	+	0.891535	108.13	180	3.70266	-0.75317	P39705	_ESGST(ph)PISISNAPTFNPK_	NUP60	Nucleoporin NUP60 (Nuclear pore protein NUP60)
-0.55493	-0.34716	-0.623492	-0.756112	-0.683202	-0.605968	S	+	0.999375	270.51	382	3.85475	-0.595144	P39705	_SNVVVAETS(ph)PEKK_	NUP60	Nucleoporin NUP60 (Nuclear pore protein NUP60)
-0.606057	-0.271496	-0.556012	-0.621955	-0.62527	-0.63143	T	+	0.893623	168.69	381	3.69287	-0.552037	P39705	_SNVVVAET(ph)SPEKK_	NUP60	Nucleoporin NUP60 (Nuclear pore protein NUP60)
0.0206267	-0.653174	-1.48579	-1.17593	-0.994218	-0.637193	S	+	1	69.275	439	1.91819	-0.820945	Q12066	_S(ph)LS(ph)PLRK_	NUR1	Nuclear rim protein 1
0.0206267	-0.653174	-1.48579	-1.17593	-0.994218	-0.637193	S	+	1	69.275	441	1.91819	-0.820945	Q12066	_S(ph)LS(ph)PLRK_	NUR1	Nuclear rim protein 1
0.202637	0.0968015	0.38964	0.267955	0.180315	0.203402	S	+	0.99781	136.63	348	2.58935	0.223459	Q06810	_TES(ph)PFEDKFEIHDER_	OPY2	Protein OPY2 (Overproduction-induced pheromone-resistant protein 2)
-0.346408	-0.903954	-0.654252	-0.799646	-0.621149	-0.544584	T	+	0.862087	74.46	187	3.32912	-0.644999	P32833	_SLTTNHDFT(ph)SPLK_	ORC2	Origin recognition complex subunit 2 (Origin recognition complex 71 kDa subunit)
-0.552262	-0.794983	-0.576184	-0.641266	-0.665666	-0.48419	S	+	0.936518	120.96	206	4.48598	-0.619092	P32833	_DSTS(ph)PGKLTLSR_	ORC2	Origin recognition complex subunit 2 (Origin recognition complex 71 kDa subunit)
NaN	NaN	-3.29099	-3.95973	-3.77368	-3.20538	T	+	0.996048	98.407	146	3.52401	-3.55744	P38826	_NQLFGT(ph)PTK_	ORC6	Origin recognition complex subunit 6 (ACS-associated protein 1) (Origin recognition complex 50 kDa subunit)
NaN	NaN	-0.846794	-0.742845	-0.751035	-0.608526	S	+	0.823632	117.03	105	3.1962	-0.7373	P38826	_QSLSNS(ph)SPMK_	ORC6	Origin recognition complex subunit 6 (ACS-associated protein 1) (Origin recognition complex 50 kDa subunit)
-0.365239	-0.582102	-0.350724	-0.445087	-0.29443	-0.146004	S	+	1	227.08	678	2.76682	-0.363931	P35845	_KLNNQPQVETEANEES(ph)DDANS(ph)M(ox)IK_	OSH1	Oxysterol-binding protein homolog 1
0.153676	0.184725	0.147698	0.166715	0.169745	0.165402	S	+	1	174.04	825	6.18948	0.16466	Q12451	_QNNLVTEDEPKTDQS(ph)LK_	OSH2	Oxysterol-binding protein homolog 2
0.311038	0.224905	0.192942	0.125651	0.155454	0.268209	S	+	0.977243	246.12	787	3.17884	0.213033	Q12451	_HAPPPVPNETDNDS(ph)QYVQDEK_	OSH2	Oxysterol-binding protein homolog 2
0.0681893	0.128029	0.321477	0.289834	0.262746	0.347417	T	+	0.999994	129.77	1148	2.44188	0.236282	Q12451	_T(ph)AASAGNGPTDDGTK_	OSH2	Oxysterol-binding protein homolog 2
0.28155	0.41565	0.500279	0.488412	0.215345	0.126549	T	+	0.985426	106.69	1146	2.52793	0.337964	Q12451	_T(ph)RT(ph)AASAGNGPTDDGTK_	OSH2	Oxysterol-binding protein homolog 2
0.507922	0.536252	0.317894	0.360645	0.72922	0.59068	S	+	0.995293	87.554	422	3.36036	0.507102	Q12451	_TQGS(ph)LPEASQYYQHTLHK_	OSH2	Oxysterol-binding protein homolog 2
1.54052	1.17932	1.08798	1.17409	1.25612	1.28202	T	+	0.999533	121.82	488	5.19732	1.25334	Q12451	_LDGSKT(ph)PVGVHTGSALQR_	OSH2	Oxysterol-binding protein homolog 2
-0.295465	-0.231549	-0.243669	-0.0648118	-0.0408223	-0.128953	T	+	0.812258	106.42	325	1.95849	-0.167545	P38713	_DTST(ph)LEENPDILDDDKEVINK_	OSH3	Oxysterol-binding protein homolog 3
-0.443301	-0.504387	-0.395721	-0.452076	-0.354565	-0.358171	S	+	0.999999	162.29	102	4.93675	-0.418037	P40219	_PVSNPTIPS(ph)PLR_	OSW5	Outer spore wall protein 5
-0.75794	-0.861317	-0.878843	-1.081	-1.02892	-0.996678	S	+	1	146.96	405	5.10836	-0.934117	P04147	_S(ph)QLAQQIQAR_	PABP	Polyadenylate-binding protein, cytoplasmic and nuclear (PABP) (Poly(A)-binding protein) (ARS consensus-binding protein ACBP-67) (Polyadenylate tail-binding protein)
0.875466	0.504671	0.94436	0.288063	0.758355	0.443674	S	+	0.894389	138.46	329	2.71697	0.635765	P33400	_AISLNQLCSDELSQYKPVYS(ph)PQLSAR_	PACC	pH-response transcription factor pacC/RIM101 (Regulator of IME2 protein 1) (pH-response regulator protein RIM101)
-0.973412	-0.95548	-0.520648	-0.372561	-0.496411	-0.625083	S	+	0.999772	199.97	773	2.86276	-0.657266	P32567	_RAS(ph)SAAATSIDK_	PAH1	Phosphatidic acid phosphohydrolase 1 (PAP1) (EC 3.1.3.4) (Protein SMP2)
-0.21073	-0.413768	-0.397913	-0.401673	NaN	NaN	S	+	0.999948	85.837	202	2.28077	-0.356021	Q05518	_EHSNSGTYIS(ph)R_	PAL1	Protein PAL1 (Pears and lemons protein 1)
0.28155	0.111565	0.441203	0.413052	0.147474	0.183441	S	+	0.872931	201.3	152	2.24171	0.263048	Q05518	_YLEESDVS(ph)TVGNTR_	PAL1	Protein PAL1 (Pears and lemons protein 1)
0.369829	0.391438	0.49072	0.472384	0.304683	0.404286	S	+	0.991086	269.33	114	4.55483	0.405557	Q05518	_NPFLDDVSS(ph)ATDFR_	PAL1	Protein PAL1 (Pears and lemons protein 1)
0.715805	0.385597	0.307984	0.31429	0.36049	0.439207	S	+	0.996822	109.85	416	2.96651	0.420562	Q05518	_RNLS(ph)LSR_	PAL1	Protein PAL1 (Pears and lemons protein 1)
0.833336	0.738811	0.594814	0.452279	0.432279	0.393539	S	+	0.881684	117.2	197	3.2573	0.574176	Q05518	_EHSNS(ph)GTYISR_	PAL1	Protein PAL1 (Pears and lemons protein 1)
1.0997	0.82432	0.91877	0.692695	0.738433	0.822427	S	+	0.928035	105	195	4.52242	0.849391	Q05518	_EHS(ph)NSGTYISR_	PAL1	Protein PAL1 (Pears and lemons protein 1)
-0.458862	-0.527013	-0.387032	-0.506783	-0.841973	-0.584481	S	+	0.978177	120.11	553	3.4507	-0.551024	P37304	_KSS(ph)YSQPQHVAMMTSR_	PAM1	Protein PAM1
-0.0497107	-0.123906	-0.256648	-0.316043	-0.188148	-0.0832474	S	+	0.999953	128.95	471	1.99678	-0.169617	P37304	_RQS(ph)FFNSTSDTTLSR_	PAM1	Protein PAM1
0.363339	0.246591	0.198941	0.336055	0.217038	0.248416	S	+	0.999722	93.096	487	3.75196	0.268397	P37304	_DETS(ph)LKER_	PAM1	Protein PAM1
0.351741	0.288299	0.299205	0.126048	0.435807	0.539331	S	+	0.999965	176.05	1003	2.70606	0.340072	P32521	_SSS(ph)PSYSQFK_	PAN1	Actin cytoskeleton-regulatory complex protein PAN1 (Mitochondrial distribution of proteins protein 3)
0.31034	0.287118	0.11702	0.261471	0.333643	0.32572	S	+	0.963278	198.84	147	3.37724	0.272552	Q12515	_SHQSLHATTS(ph)SPNNNAPIVVGR_	PAR32	Protein PAR32 (Protein phosphorylated after rapamycin 32)
0.308011	0.372172	0.232989	0.310457	0.344062	0.32469	S	+	1	200.69	39	4.82217	0.315397	Q12515	_SMS(ph)KPS(ph)PVLLPLK_	PAR32	Protein PAR32 (Protein phosphorylated after rapamycin 32)
0.0511633	0.371057	0.52079	0.566084	0.318974	0.199305	T	+	1	117.48	253	2.0977	0.337896	Q12515	_NT(ph)INHNLNDDDEDKFNLK_	PAR32	Protein PAR32 (Protein phosphorylated after rapamycin 32)
0.304745	0.326307	0.362306	0.439144	0.380333	0.566036	S	+	1	130.36	174	3.80817	0.396479	Q12515	_VAS(ph)NGGNEEDEIR_	PAR32	Protein PAR32 (Protein phosphorylated after rapamycin 32)
NaN	NaN	0.371124	0.379621	0.453676	0.592615	S	+	0.982025	74.123	131	2.50479	0.449259	Q12515	_S(ph)RIS(ph)AT(ph)RS(ph)HQSLHATT(ph)SSPNNNAPIVVGR_	PAR32	Protein PAR32 (Protein phosphorylated after rapamycin 32)
0.590722	0.722728	0.37516	0.122341	0.453676	0.592615	T	+	0.891846	74.123	136	2.57269	0.476207	Q12515	_S(ph)RIS(ph)AT(ph)RS(ph)HQSLHATT(ph)SSPNNNAPIVVGR_	PAR32	Protein PAR32 (Protein phosphorylated after rapamycin 32)
0.442333	0.316841	0.808766	0.703898	0.336828	0.347032	S	+	0.929247	138.01	47	2.63713	0.492616	Q12515	_SMSKPSPVLLPLKS(ph)NSK_	PAR32	Protein PAR32 (Protein phosphorylated after rapamycin 32)
0.456911	0.50019	0.558623	0.604166	0.486772	0.414518	S	+	1	160.18	246	5.00889	0.50353	Q12515	_GGAGNIIS(ph)PK_	PAR32	Protein PAR32 (Protein phosphorylated after rapamycin 32)
0.562767	0.755144	0.935448	0.653243	0.852902	0.730368	S	+	0.998438	125.51	36	4.42637	0.748312	Q12515	_SMS(ph)KPS(ph)PVLLPLK_	PAR32	Protein PAR32 (Protein phosphorylated after rapamycin 32)
-1.45704	-2.11372	-1.8524	-1.91599	-2.26063	-2.09667	Y	+	0.842151	179.46	458	4.87908	-1.94941	P25644	_RS(ph)SY(ph)AFNNGNGATNLNK_	PAT1	DNA topoisomerase 2-associated protein PAT1 (Decapping activator and translational repressor PAT1) (Topoisomerase II-associated protein PAT1) (mRNA turnover protein 1)
-0.574562	-0.338998	-0.558268	-0.639153	-0.399991	-0.435735	S	+	0.999977	245.82	456	3.83349	-0.491118	P25644	_S(ph)S(ph)YAFNNGNGATNLNK_	PAT1	DNA topoisomerase 2-associated protein PAT1 (Decapping activator and translational repressor PAT1) (Topoisomerase II-associated protein PAT1) (mRNA turnover protein 1)
-0.357714	-0.293164	-0.328836	-0.32036	-0.287	-0.301119	S	+	0.99999	245.82	457	6.05	-0.314699	P25644	_S(ph)S(ph)YAFNNGNGATNLNK_	PAT1	DNA topoisomerase 2-associated protein PAT1 (Decapping activator and translational repressor PAT1) (Topoisomerase II-associated protein PAT1) (mRNA turnover protein 1)
0.328836	0.246469	0.37258	0.232047	0.35838	0.327547	S	+	0.999875	178.14	436	4.32723	0.310977	P53297	_TVS(ph)PTTQISAGK_	PBP1	PAB1-binding protein 1
3.2082	3.01598	2.4323	2.47293	2.68761	2.79046	S	+	0.883817	137.23	453	5.47296	2.76791	P53297	_SGS(ph)NISQGQSSTGHTTR_	PBP1	PAB1-binding protein 1
3.34908	2.95267	2.58823	2.67731	2.61998	2.82941	S	+	0.778974	132.13	451	5.65364	2.83611	P53297	_RS(ph)GSNISQGQSSTGHTTR_	PBP1	PAB1-binding protein 1
0.655352	0.755315	1.15415	0.89103	0.703666	0.578909	S	+	0.999517	153.48	269	3.6269	0.789737	P08018	_S(ph)NPGSLINGVQSTSTSSSTEGPHDTVGTTPR_	PBS2	MAP kinase kinase PBS2 (EC 2.7.12.2) (Polymyxin B resistance protein 2) (Suppressor of fluoride sensitivity 4)
0.95509	0.815903	1.17553	1.19434	1.17426	1.14906	S	+	0.994279	122.33	250	4.88395	1.07736	P08018	_TAQQPQQFAPSPS(ph)NKK_	PBS2	MAP kinase kinase PBS2 (EC 2.7.12.2) (Polymyxin B resistance protein 2) (Suppressor of fluoride sensitivity 4)
1.21244	1.18212	1.50054	1.4156	1.2281	0.85985	S	+	0.999356	171.08	248	4.41178	1.23311	P08018	_TAQQPQQFAPS(ph)PSNKK_	PBS2	MAP kinase kinase PBS2 (EC 2.7.12.2) (Polymyxin B resistance protein 2) (Suppressor of fluoride sensitivity 4)
NaN	NaN	1.56957	1.53152	2.00926	2.36208	S	+	1	246.67	514	2.60357	1.86811	P08018	_LCDFGVSGNLVAS(ph)LAK_	PBS2	MAP kinase kinase PBS2 (EC 2.7.12.2) (Polymyxin B resistance protein 2) (Suppressor of fluoride sensitivity 4)
1.17396	0.683023	1.63558	1.2117	1.69928	1.90471	T	+	0.999707	115.8	62	3.19997	1.38471	P53124	_SNT(ph)PGLAEGK_	PCL10	PHO85 cyclin-10
-0.0286459	-0.305467	-0.123666	-0.18241	-0.226755	-0.2529	T	+	1	241.87	59	2.2395	-0.186641	P13259	_DTQLT(ph)PR_	PCY1	Choline-phosphate cytidylyltransferase (EC 2.7.7.15) (CTP:phosphocholine cytidylyltransferase) (CCT) (CT) (Phosphorylcholine transferase)
NaN	NaN	1.98994	1.95211	1.99034	1.91795	S	+	0.999995	97.502	930	5.81581	1.96258	P12383	_TGTSCLLNGIES(ph)PQLPFNGR_	PDR1	Transcription factor PDR1 (Pleiotropic drug resistance protein 1)
2.13508	2.43288	1.41546	1.39589	1.3821	1.54971	S	+	0.999911	181.83	54	3.61944	1.71852	P33302	_TLT(ph)AQS(ph)MQNSTQSAPNK_	PDR5	Pleiotropic ABC efflux transporter of multiple drugs (Pleiotropic drug resistance protein 5) (Suppressor of toxicity of sporidesmin)
2.13508	2.43288	1.41546	1.39589	1.3821	1.54971	T	+	0.98104	181.83	51	3.61944	1.71852	P33302	_TLT(ph)AQS(ph)MQNSTQSAPNK_	PDR5	Pleiotropic ABC efflux transporter of multiple drugs (Pleiotropic drug resistance protein 5) (Suppressor of toxicity of sporidesmin)
0.339594	0.173639	0.15814	0.152508	0.137997	0.110838	S	+	0.971714	68.576	78	2.51992	0.178786	P53238	_AENGHHSYGS(ph)PQSYSPR_	PEF1	Peflin (Penta-EF hand domain-containing protein 1)
-0.247286	-0.285108	-0.35321	-0.327692	-0.276437	-0.0695647	S	+	0.998755	110.84	424	2.83775	-0.259883	Q06169	_TSDFDESVINS(ph)NRNS(ph)AIEQK_	PEX30	Peroxisomal membrane protein PEX30 (Peroxin-30)
-0.175794	-0.254702	-0.285698	-0.0169499	-0.341872	-0.226509	S	+	0.998693	126.04	432	2.27788	-0.216921	P53203	_KVS(ph)FSTANEVHIIPSSDSSK_	PEX31	Peroxisomal membrane protein PEX31 (Peroxin-31)
0.834388	0.782241	0.573102	0.491699	0.861317	0.850116	S	+	1	212.09	171	4.01673	0.732144	P16862	_VHS(ph)YTDLAYR_	PFKA2	ATP-dependent 6-phosphofructokinase subunit beta (EC 2.7.1.11) (ATP-dependent 6-phosphofructokinase) (ATP-PFK) (Phosphofructokinase 2) (Phosphohexokinase)
1.26279	1.06184	1.35314	1.34068	1.36442	1.24951	S	+	0.956595	143.83	165	5.91769	1.27206	P36093	_SIAAAS(ph)PTVTATTR_	PHD1	Putative transcription factor PHD1
-1.70186	-1.81558	-1.51243	-1.59784	-1.65586	-1.62035	S	+	0.986035	148.7	243	6.70202	-1.65065	P07270	_RSS(ph)GALVDDDKR_	PHO4	Phosphate system positive regulatory protein PHO4
1.09397	1.17511	0.99974	1.17964	0.985788	0.910068	S	+	0.98712	267.21	242	5.5933	1.05738	P07270	_S(ph)SGALVDDDKR_	PHO4	Phosphate system positive regulatory protein PHO4
-0.252106	-0.236232	-0.129613	-0.227861	-0.294312	-0.307428	T	+	0.827058	155.99	297	3.62723	-0.241259	P27514	_RPSNT(ph)FNLDADRINNDENS(ph)S(ph)GNEEDEDGNR_	PHO91	Low-affinity phosphate transporter PHO91
-1.28381	-1.025	-0.968349	-0.994212	-1.14176	-1.15976	T	+	1	140.93	31	5.46175	-1.09548	P06738	_RLT(ph)GFLPQEIK_	PHSG	Glycogen phosphorylase (EC 2.4.1.1)
-0.425521	-0.310236	-0.4246	-0.398513	-0.265677	-0.165944	S	+	1	217.97	300	3.25721	-0.331748	P53191	_KPS(ph)LEFLPQPASSTNLNFNSNK_	PIB2	Phosphatidylinositol 3-phosphate-binding protein 2
0.144177	0.115965	0.157802	0.199374	0.261327	0.167183	S	+	1	235.35	113	3.41339	0.174305	P53191	_QQIQS(ph)PAMVSILR_	PIB2	Phosphatidylinositol 3-phosphate-binding protein 2
-0.660886	-0.793632	-0.632827	-0.65624	NaN	NaN	S	+	0.88393	131.45	519	3.48521	-0.685896	P34217	_IPS(ph)GYSANHYQINSVNPLLR_	PIN4	RNA-binding protein PIN4 (Psi inducibility protein 4)
0.175684	0.213752	0.144249	0.0267293	0.283773	0.248348	S	+	0.956415	145.43	191	2.35119	0.182089	P34217	_SSS(ph)NLS(ph)LDS(ph)LSK_	PIN4	RNA-binding protein PIN4 (Psi inducibility protein 4)
2.67846	2.57165	2.16793	2.19497	2.47433	2.70228	S	+	0.987402	156	493	5.78417	2.46494	Q03407	_SAS(ph)NNTDREVIQK_	PKH1	Serine/threonine-protein kinase PKH1 (EC 2.7.11.1) (3-phosphoinositide-dependent protein kinase 1)
-0.668455	-0.520707	-0.437015	-0.226206	-0.44159	-0.439038	S	+	0.999994	156.67	1009	3.24909	-0.455502	Q12236	_HNS(ph)FSESINSAK_	PKH2	Serine/threonine-protein kinase PKH2 (EC 2.7.11.1) (PKB-activating kinase homolog 2)
-0.287219	-0.689032	-0.477263	-0.615287	-0.0899048	-0.16221	S	+	0.998459	93.237	990	1.92812	-0.386819	Q12236	_DLPTS(ph)KS(ph)PS(ph)PKPR_	PKH2	Serine/threonine-protein kinase PKH2 (EC 2.7.11.1) (PKB-activating kinase homolog 2)
0.326192	0.14978	0.413999	0.255803	0.129908	0.425617	T	+	0.999859	97.32	74	2.54785	0.28355	Q12236	_ALT(ph)NTDNFIEMYHNQQR_	PKH2	Serine/threonine-protein kinase PKH2 (EC 2.7.11.1) (PKB-activating kinase homolog 2)
-0.419912	-0.744076	-0.525668	-0.686359	-0.284751	-0.321351	S	+	0.991723	165.66	684	2.8674	-0.49702	Q03306	_ASSEPSS(ph)PPPISR_	PKH3	Serine/threonine-protein kinase PKH3 (EC 2.7.11.1) (Pkb-activating kinase homolog 3)
0.334683	0.292664	0.62431	0.518636	NaN	NaN	S	+	0.95076	82.663	834	1.96543	0.442573	Q03306	_QPTPS(ph)PPLPQMEFPTTR_	PKH3	Serine/threonine-protein kinase PKH3 (EC 2.7.11.1) (Pkb-activating kinase homolog 3)
-0.110464	-0.391664	-0.547548	-0.333607	-0.574053	-0.213752	S	+	1	95.205	91	2.33398	-0.361848	Q03880	_DDS(ph)AIKEDSEDKQESGK_	PKR1	V-type ATPase assembly factor PKR1
-1.72547	-0.844743	-1.06495	-0.581864	-1.04712	-1.01171	T	+	0.999985	180.8	298	2.96698	-1.04598	P32634	_RGT(ph)DDGSFSTYAHDLDDK_	PMD1	Negative regulator of sporulation PMD1
-0.904332	-0.584609	-0.908429	-0.703126	-0.915559	-1.12519	S	+	0.994495	185.41	1355	3.98925	-0.856874	P32634	_RSS(ph)S(ph)FTETVPTEPTR_	PMD1	Negative regulator of sporulation PMD1
-0.7016	-0.568538	-1.00101	-0.841741	-0.939227	-0.752577	S	+	0.99856	93.011	1307	4.20252	-0.800782	P32634	_S(ph)VSLFSPATK_	PMD1	Negative regulator of sporulation PMD1
-0.636616	-0.374187	NaN	NaN	-0.742351	-0.514299	S	+	0.999923	97.273	787	2.24821	-0.566863	P32634	_ASS(ph)VS(ph)PPPVYK_	PMD1	Negative regulator of sporulation PMD1
-0.582577	-0.206262	-0.483777	-0.406063	-0.487281	-0.496104	S	+	0.999747	133.25	1664	3.41133	-0.443677	P32634	_FSQAPSTQIS(ph)PR_	PMD1	Negative regulator of sporulation PMD1
-0.640231	-0.136173	-0.599222	-0.218447	-0.291604	-0.20389	S	+	0.999854	96.464	989	1.9612	-0.348261	P32634	_RIS(ph)NS(ph)SLLR_	PMD1	Negative regulator of sporulation PMD1
-0.2768	-0.20563	-0.51167	-0.647128	-0.4246	-0.437973	S	+	0.968929	127.61	25	2.86611	-0.4173	P39685	_GNHWMGSSVSGS(ph)PR_	PO152	Nucleoporin POM152 (Nuclear pore protein POM152) (P150) (Pore membrane protein POM152)
-0.590137	-0.65674	-0.442545	-0.600271	-0.026021	-0.185486	S	+	1	154.66	168	1.98006	-0.416867	P40473	_KINASELAS(ph)PR_	POG1	Transcriptional activator POG1 (Promoter of growth protein 1)
-0.455989	-0.489544	-0.558855	-0.646022	-0.217975	-0.613909	S	+	0.999931	176.25	294	3.27707	-0.497049	Q12445	_YAYMMNSQS(ph)PR_	POM34	Nucleoporin POM34 (Nuclear pore protein POM34) (Pore membrane protein POM34)
-0.23698	-0.241049	-0.121015	-0.205963	-0.150949	-0.254473	T	+	0.996162	235.24	273	3.57588	-0.201738	Q12445	_HSGISSTLVSANNDNNSPHT(ph)PVTR_	POM34	Nucleoporin POM34 (Nuclear pore protein POM34) (Pore membrane protein POM34)
NaN	NaN	NaN	NaN	-0.539134	-0.552771	S	+	0.8466	113.76	28	2.09962	-0.545952	P14747	_TERPQS(ph)STTPIDSK_	PP2B2	Serine/threonine-protein phosphatase 2B catalytic subunit A2 (EC 3.1.3.16) (Calcineurin A2) (Calmodulin-binding protein 2)
1.30387	0.999495	0.851652	0.866789	0.901715	1.17854	T	+	0.997405	163.18	31	4.38845	1.01701	P14747	_TERPQSSTT(ph)PIDSK_	PP2B2	Serine/threonine-protein phosphatase 2B catalytic subunit A2 (EC 3.1.3.16) (Calcineurin A2) (Calmodulin-binding protein 2)
-0.400435	-0.597911	-0.314406	-0.690125	-0.488001	-0.3639	S	+	0.871737	77.062	434	3.31564	-0.475796	P38193	_ENISS(ph)PLGKK_	PP4R2	Serine/threonine-protein phosphatase 4 regulatory subunit 2 (PP4R2)
-0.257442	-0.546077	NaN	NaN	-0.36233	-0.345964	S	+	0.999999	101.48	202	2.0804	-0.377953	P32945	_AGS(ph)FGAPSS(ph)PTSGIPNPK_	PPQ1	Serine/threonine-protein phosphatase PPQ (EC 3.1.3.16)
-0.967335	-1.05433	-1.02148	-1.06513	-0.902189	-0.739416	T	+	0.994838	151.01	171	5.13606	-0.958314	P26570	_SSYSSTYYENALT(ph)DDDNDDKDNDISHTK_	PPZ1	Serine/threonine-protein phosphatase PP-Z1 (EC 3.1.3.16)
0.160404	0.245496	0.680937	0.392537	0.423217	0.433292	S	+	0.988813	94.234	265	2.49973	0.389314	P26570	_KSSFGSDGNTAYS(ph)TPLNS(ph)PGLSK_	PPZ1	Serine/threonine-protein phosphatase PP-Z1 (EC 3.1.3.16)
0.160404	0.245496	0.680937	0.392537	0.423217	0.433292	T	+	0.981835	94.234	261	2.49973	0.389314	P26570	_KSSFGSDGNTAYST(ph)PLNS(ph)PGLSK_	PPZ1	Serine/threonine-protein phosphatase PP-Z1 (EC 3.1.3.16)
-1.80425	-1.45087	-1.52346	-1.46773	NaN	NaN	S	+	0.997902	70.438	434	3.49435	-1.56158	P40494	_SVESFQS(ph)PQRK_	PRK1	Actin-regulating kinase PRK1 (EC 2.7.11.1) (p53-regulating kinase 1)
-1.44093	-1.81771	NaN	NaN	-1.29778	-1.40616	S	+	0.890229	51.092	431	3.02401	-1.49064	P40494	_SVES(ph)FQSPQRK_	PRK1	Actin-regulating kinase PRK1 (EC 2.7.11.1) (p53-regulating kinase 1)
-0.099448	-0.176511	-0.218099	-0.288294	-0.0771063	-0.0522768	T	+	1	147.7	553	2.0153	-0.151956	P40494	_HGFT(ph)GNS(ph)VNNSR_	PRK1	Actin-regulating kinase PRK1 (EC 2.7.11.1) (p53-regulating kinase 1)
0.488618	0.332507	0.374617	0.15082	0.442477	0.470929	S	+	1	127.32	556	3.13659	0.376661	P40494	_HGFT(ph)GNS(ph)VNNSR_	PRK1	Actin-regulating kinase PRK1 (EC 2.7.11.1) (p53-regulating kinase 1)
-1.19896	-1.31004	-1.04229	-1.29779	-1.11517	-1.01543	S	+	0.90962	159.2	8	5.49815	-1.16328	P53131	_RFS(ph)SEHPDPVETSIPEQAAEIAEELSK_	PRP43	Pre-mRNA-splicing factor ATP-dependent RNA helicase PRP43 (EC 3.6.4.13) (Helicase JA1)
-0.544624	-0.498464	-0.44742	-0.49147	-0.38648	-0.453228	S	+	1	125.73	132	5.37513	-0.470281	P28708	_VVSELIAPANLS(ph)PQR_	PRR1	Serine/threonine-protein kinase PRR1 (EC 2.7.11.1) (Pheromone response regulator 1)
0.933422	0.73014	0.705312	0.491084	0.842335	0.696541	S	+	0.958502	76.728	58	4.14213	0.733139	P09232	_DDDEEPS(ph)DSEDKEHGK_	PRTB	Cerevisin (EC 3.4.21.48) (Proteinase YSCB) (Vacuolar protease B) (PrB)
0.958954	1.09282	1.41901	1.14887	0.858515	0.545782	S	+	0.999651	238.8	14	3.39337	1.00399	P40302	_NNYDGDTVTFS(ph)PTGR_	PSA6	Proteasome subunit alpha type-6 (EC 3.4.25.1) (Macropain subunit PRE5) (Multicatalytic endopeptidase complex subunit PRE5) (Proteasome component PRE5) (Proteinase YSCE subunit PRE5)
-0.6348	-0.896764	-0.887525	-1.18036	NaN	NaN	T	+	0.783787	105.99	155	2.40109	-0.899864	Q08217	_AT(ph)SLMVLPDNDTASK_	PSK2	Serine/threonine-protein kinase PSK2 (EC 2.7.11.1) (PAS kinase 2)
-1.45005	-1.29853	-1.23291	-1.26448	-1.13087	-1.29296	S	+	1	162.46	520	6.1196	-1.2783	P50896	_KGS(ph)FTTELSCR_	PSP1	Protein PSP1 (Growth inhibitory protein 5) (Polymerase suppressor protein 1)
-1.39752	-1.02632	-1.10514	-1.13299	-0.879941	-1.24732	T	+	0.967217	105.9	334	4.69692	-1.13154	P50896	_RNT(ph)QPVASFNPSLPTFQQQQQQPQQPQQPR_	PSP1	Protein PSP1 (Growth inhibitory protein 5) (Polymerase suppressor protein 1)
-0.498423	-0.480317	-0.569005	-0.395302	-0.671475	-0.493237	S	+	0.983698	194.33	238	4.41149	-0.51796	P50896	_RSS(ph)YISDTLINHQM(ox)PDAR_	PSP1	Protein PSP1 (Growth inhibitory protein 5) (Polymerase suppressor protein 1)
0.967685	0.851039	0.756136	0.767146	0.743038	0.804678	S	+	1	195.03	238	5.59826	0.814954	P50109	_S(ph)NPFGSAKPVDTQSK_	PSP2	Protein PSP2 (Mitochondrial regulator of splicing 15) (Polymerase suppressor protein 2)
-0.435788	-0.306217	-0.516721	-0.667882	NaN	NaN	Y	+	0.810665	94.882	32	2.10453	-0.481652	P08456	_DENDGY(ph)ASDEVGGTLS(ph)R_	PSS	CDP-diacylglycerol--serine O-phosphatidyltransferase (EC 2.7.8.8) (Phosphatidylserine synthase)
-0.521784	-0.552156	-0.448584	-0.402378	-0.451119	-0.509645	S	+	0.998614	185.09	47	5.3476	-0.480944	P08456	_RAS(ph)S(ph)IFSINTTPLAPPNATDIQK_	PSS	CDP-diacylglycerol--serine O-phosphatidyltransferase (EC 2.7.8.8) (Phosphatidylserine synthase)
-0.521784	-0.552156	-0.149389	-0.332535	-0.107956	-0.414677	S	+	0.998614	185.09	46	2.21524	-0.346416	P08456	_RAS(ph)S(ph)IFSINTTPLAPPNATDIQK_	PSS	CDP-diacylglycerol--serine O-phosphatidyltransferase (EC 2.7.8.8) (Phosphatidylserine synthase)
-0.294721	-0.313997	-0.226015	-0.323588	-0.174151	-0.198368	S	+	0.999996	266.28	42	3.72447	-0.25514	P08456	_DENDGYAS(ph)DEVGGTLS(ph)R_	PSS	CDP-diacylglycerol--serine O-phosphatidyltransferase (EC 2.7.8.8) (Phosphatidylserine synthase)
0.181802	0.0576928	0.208161	0.063779	0.285653	0.330683	S	+	1	304.96	34	2.03313	0.187962	P08456	_DENDGYAS(ph)DEVGGTLSRR_	PSS	CDP-diacylglycerol--serine O-phosphatidyltransferase (EC 2.7.8.8) (Phosphatidylserine synthase)
-1.23525	-1.2568	-0.723952	-1.03907	-0.800662	-0.907429	S	+	0.998127	117.2	784	3.957	-0.993861	P47116	_S(ph)LGS(ph)PSVSSSK_	PTK2	Serine/threonine-protein kinase PTK2/STK2 (EC 2.7.11.1)
0.31823	0.476641	0.309985	0.226632	NaN	NaN	S	+	0.904975	111.95	694	2.10759	0.332872	P47116	_VIEEATTTNVDS(ph)ILEKPTPTSTK_	PTK2	Serine/threonine-protein kinase PTK2/STK2 (EC 2.7.11.1)
0.734135	0.529571	0.251075	0.308594	0.439031	0.666164	T	+	1	70.488	160	2.80379	0.488095	P47116	_NT(ph)HHAGLPQR_	PTK2	Serine/threonine-protein kinase PTK2/STK2 (EC 2.7.11.1)
1.07368	0.68437	0.413576	0.461005	0.784856	0.454644	T	+	0.981933	220.13	56	2.78725	0.645356	P47116	_KRPT(ph)SPSISGSGSGGNSPSSSAGAR_	PTK2	Serine/threonine-protein kinase PTK2/STK2 (EC 2.7.11.1)
1.16466	0.782828	0.550127	0.595504	0.832154	1.01237	S	+	0.994193	205.02	69	3.43368	0.822941	P47116	_KRPTSPSISGSGSGGNS(ph)PSSSAGAR_	PTK2	Serine/threonine-protein kinase PTK2/STK2 (EC 2.7.11.1)
1.26903	0.897163	NaN	NaN	0.917897	1.15547	S	+	0.927279	257.73	61	2.86565	1.05989	P47116	_RPTSPSIS(ph)GSGSGGNSPSSSAGAR_	PTK2	Serine/threonine-protein kinase PTK2/STK2 (EC 2.7.11.1)
0.0371714	0.373063	0.343714	0.345623	0.437995	0.312366	S	+	0.969908	107.03	445	2.53727	0.308322	P40048	_LNHS(ph)VSFR_	PTP3	Tyrosine-protein phosphatase 3 (EC 3.1.3.48) (Protein-tyrosine phosphatase 3) (PTPase 3)
0.992769	1.21537	0.748796	0.838427	1.05385	1.01107	S	+	0.836579	93.397	272	4.55595	0.976713	P40048	_TNLMNSLHNTAPHMTAT(ph)TPLSS(ph)PQMNLK_	PTP3	Tyrosine-protein phosphatase 3 (EC 3.1.3.48) (Protein-tyrosine phosphatase 3) (PTPase 3)
0.992769	1.21537	0.650952	0.669571	1.70727	1.57497	T	+	0.80521	93.397	268	2.80448	1.13515	P40048	_TNLMNSLHNTAPHMTATT(ph)PLS(ph)SPQMNLK_	PTP3	Tyrosine-protein phosphatase 3 (EC 3.1.3.48) (Protein-tyrosine phosphatase 3) (PTPase 3)
NaN	NaN	-0.963178	-0.768912	-0.611361	-0.520648	S	+	0.811157	216.72	45	2.28842	-0.716025	P32901	_DSYVSDDVANS(ph)TER_	PTR2	Peptide transporter PTR2 (Peptide permease PTR2)
-0.65424	-0.82741	-0.684998	-0.933077	NaN	NaN	S	+	0.999845	171.47	876	2.90004	-0.774931	Q12221	_QLLEEVGLSSAGIS(ph)PK_	PUF2	mRNA-binding protein PUF2 (Pumilio homology domain family member 2)
0.624522	0.148609	0.74456	0.475915	0.544056	0.684735	S	+	0.974858	178.95	117	2.78866	0.537066	Q07807	_STDTAS(ph)LSS(ph)ASYNNYHTHHTAANLGK_	PUF3	mRNA-binding protein PUF3 (Pumilio homology domain family member 3)
1.19585	0.928124	0.770781	0.619554	1.17176	1.34359	T	+	1	224.57	89	3.51039	1.00494	Q07807	_TALS(ph)VGT(ph)APPFSTNSK_	PUF3	mRNA-binding protein PUF3 (Pumilio homology domain family member 3)
-1.27017	-1.14701	-1.09072	-0.889289	-1.16318	-1.27822	T	+	1	190.57	205	5.19001	-1.13977	P25339	_RQT(ph)FHALS(ph)PTDLINAANNVTLSK_	PUF4	Pumilio homology domain family member 4
-1.69516	-1.2996	-0.704252	-0.709222	-0.824809	-1.44541	S	+	0.843327	43.594	241	2.87092	-1.11307	P25339	_AKKPS(ph)VGANNTAK_	PUF4	Pumilio homology domain family member 4
-0.260014	-0.155743	-0.0771063	-0.0970697	-0.0771063	-0.178746	S	+	0.999999	206.21	34	2.31028	-0.140964	Q04373	_ISIDS(ph)S(ph)DEESELSK_	PUF6	Pumilio homology domain family member 6
-0.254341	-0.103969	-0.0771063	-0.0970697	-0.0771063	-0.178746	S	+	0.999999	206.21	35	2.20779	-0.13139	Q04373	_ISIDS(ph)S(ph)DEESELSK_	PUF6	Pumilio homology domain family member 6
0.246712	0.133827	0.245745	0.183836	NaN	NaN	S	+	0.957022	90.712	372	2.29901	0.20253	P48567	_ECIVSS(ph)DQPGDEATAETIETANAEEHSNTLKR_	PUS4	tRNA pseudouridine synthase 4 (EC 5.4.99.25) (tRNA pseudouridine(55) synthase) (Psi55 synthase) (tRNA pseudouridylate synthase 4) (tRNA-uridine isomerase 4)
-0.23545	-0.316456	-0.123269	-0.164949	-0.16337	-0.131721	S	+	0.999932	143.04	912	2.82248	-0.189203	P25635	_DNKLPLSNENDS(ph)S(ph)DEEENEKELP_	PWP2	Periodic tryptophan protein 2 (U three protein 1) (U3 small nucleolar RNA-associated protein 1) (U3 snoRNA-associated protein 1)
-0.23545	-0.316456	-0.123269	-0.164949	-0.16337	-0.131721	S	+	0.999932	143.04	913	2.82248	-0.189203	P25635	_DNKLPLSNENDS(ph)S(ph)DEEENEKELP_	PWP2	Periodic tryptophan protein 2 (U three protein 1) (U3 small nucleolar RNA-associated protein 1) (U3 snoRNA-associated protein 1)
-0.249068	-0.173157	-0.148609	-0.0928478	-0.0969364	-0.100709	S	+	1	197.84	232	2.65573	-0.143554	P25635	_RPSDDDDNES(ph)EDDDKQEEVDISK_	PWP2	Periodic tryptophan protein 2 (U three protein 1) (U3 small nucleolar RNA-associated protein 1) (U3 snoRNA-associated protein 1)
0.0299829	0.0354831	NaN	NaN	0.0335105	0.0554863	S	+	0.999966	169.49	67	2.17415	0.0386157	P36166	_NVS(ph)AAPS(ph)VPVTMK_	PXL1	Paxillin-like protein 1
0.241108	0.417056	0.439696	0.471864	0.116598	0.153655	S	+	1	169.49	63	2.32214	0.306663	P36166	_NVS(ph)AAPSVPVTMK_	PXL1	Paxillin-like protein 1
0.54201	0.382501	0.617499	0.565402	0.681863	0.492566	S	+	1	114.4	193	4.30991	0.546973	P36166	_EQDLS(ph)PIER_	PXL1	Paxillin-like protein 1
0.707878	0.529271	0.759429	0.627607	0.811599	0.907332	S	+	0.999643	136.39	46	4.3533	0.723853	P36166	_NAS(ph)TGS(ph)LQASVK_	PXL1	Paxillin-like protein 1
NaN	NaN	0.693948	0.370611	0.741445	0.768543	S	+	1	80.69	106	2.21803	0.643637	P53335	_IS(ph)EELDT(ph)QR_	PXR1	Protein PXR1 (G-patch nucleolar protein) (PinX1-related protein 1)
NaN	NaN	0.693948	0.370611	0.741445	0.768543	T	+	1	80.69	111	2.21803	0.643637	P53335	_IS(ph)EELDT(ph)QR_	PXR1	Protein PXR1 (G-patch nucleolar protein) (PinX1-related protein 1)
-2.00017	-1.08498	-1.44647	-1.76439	-1.51843	-1.4863	S	+	0.935314	148.63	1857	4.19232	-1.55012	P07259	_RFS(ph)ITEEAIADNLDAAEDAIPEQPLEQK_	PYR1	Protein URA2 [Includes: Glutamine-dependent carbamoyl-phosphate synthase (EC 6.3.5.5); Aspartate carbamoyltransferase (EC 2.1.3.2)]
-1.49042	-1.54945	-1.42632	-1.77369	-1.40675	-1.4204	T	+	0.843712	107.47	1859	5.849	-1.51117	P07259	_RFSIT(ph)EEAIADNLDAAEDAIPEQPLEQK_	PYR1	Protein URA2 [Includes: Glutamine-dependent carbamoyl-phosphate synthase (EC 6.3.5.5); Aspartate carbamoyltransferase (EC 2.1.3.2)]
-0.437252	-0.604586	-0.470511	-0.41598	-0.495491	-0.4755	S	+	1	236.38	40	5.00662	-0.48322	P40474	_T(ph)ES(ph)VKPEPEITAPPHSR_	QDR2	Quinidine resistance protein 2
0.257252	0.544881	0.749063	0.647729	0.803066	0.69612	S	+	0.995536	148.7	436	3.22087	0.616352	P38227	_VLS(ph)SNGGEIAPK_	QDR3	Quinidine resistance protein 3 (Acids quinidine resistance protein 2)
1.22663	1.22435	0.865989	0.932968	1.02342	0.915827	S	+	0.996337	139.46	136	4.75074	1.03153	P32628	_TES(ph)ASTPGFVVGTER_	RAD23	UV excision repair protein RAD23
-0.665867	-0.0800421	-0.62527	-0.441752	-0.57628	-0.805375	S	+	0.985286	93.152	248	2.45644	-0.532431	P14737	_TQIMISAES(ph)PNSISSYDKNK_	RAD9	DNA repair protein RAD9
-0.500197	-0.484489	-0.327342	-0.4993	-0.384713	-0.4959	S	+	1	169.64	56	4.59503	-0.448657	P14737	_VNSTNIIEGS(ph)PK_	RAD9	DNA repair protein RAD9
-0.12885	-0.118774	-0.124725	-0.157464	-0.102725	-0.0775164	S	+	1	169.85	26	3.93071	-0.118342	P14737	_EALHS(ph)PLADGDMNEMNVPVDPLENK_	RAD9	DNA repair protein RAD9
-1.96454	-2.16527	-1.07697	-1.00996	-0.731965	-0.647453	S	+	1	99.973	9	2.32068	-1.26603	P32864	_RPS(ph)MAER_	RAEP	Rab proteins geranylgeranyltransferase component A (Rab escort protein) (REP)
-0.893652	-0.998529	-0.915941	-0.53506	-1.2472	-1.05172	T	+	0.829001	102.98	460	3.72222	-0.94035	P32864	_ESSSGLENDEEIVQLTGNGHT(ph)IVNSVK_	RAEP	Rab proteins geranylgeranyltransferase component A (Rab escort protein) (REP)
-0.815021	-0.821661	-1.00367	-0.930875	-1.05624	-0.830661	S	+	0.751562	92.034	464	5.39375	-0.909688	P32864	_ESSSGLENDEEIVQLTGNGHTIVNS(ph)VK_	RAEP	Rab proteins geranylgeranyltransferase component A (Rab escort protein) (REP)
0.702923	0.246834	0.571665	0.235237	0.726782	0.830255	S	+	0.95246	278.16	225	2.49928	0.552283	P01120	_NVNSS(ph)TTVVNAR_	RAS2	Ras-like protein 2
-0.350982	-0.296279	-0.280244	-0.19909	-0.455544	-0.284988	S	+	0.999309	132.32	1211	3.52067	-0.311188	P47104	_LLKS(ph)PTKDR_	RAV1	Regulator of V-ATPase in vacuolar membrane protein 1 (Suppression of the onset of impotence protein 3)
0.223917	0.258941	0.0769041	0.188274	0.187724	0.271705	S	+	1	121.6	447	3.04488	0.201244	Q05672	_DTDS(ph)VEMK_	RBS1	RNA-binding suppressor of PAS kinase protein 1
-0.627649	-0.674015	-0.610133	-0.758624	-0.493032	-0.533663	S	+	0.997517	195.53	46	4.72995	-0.616186	P38623	_DVSQITSS(ph)PK_	RCK2	Serine/threonine-protein kinase RCK2 (EC 2.7.11.1) (CAM kinase-like protein kinase CLK1)
-0.5346	-0.481606	-0.372395	-0.190355	-0.612022	-0.547746	S	+	0.999242	195.53	50	3.12311	-0.456454	P38623	_DVSQITSS(ph)PKKS(ph)FQDK_	RCK2	Serine/threonine-protein kinase RCK2 (EC 2.7.11.1) (CAM kinase-like protein kinase CLK1)
1.23026	0.870503	0.388412	0.578697	0.740119	1.00561	T	+	0.999962	133.84	182	2.89641	0.802267	P36054	_VGAITIDRCPT(ph)NDGNGQMQLADHVK_	RCN1	Calcipressin-like protein (Down syndrome candidate region 1-like protein) (Regulator of calcineurin 1)
-0.817231	-0.650091	-0.414893	-0.269703	-0.283685	-0.234746	S	+	0.878734	167.29	186	2.22824	-0.445058	Q12044	_SS(ph)S(ph)STSNLSLNR_	RCN2	Regulator of calcineurin 2 (Weak suppressor of PAT1 ts protein 1)
-0.181722	-0.524459	-0.442758	-0.441536	-0.305095	-0.0677764	T	+	0.95164	157.12	105	2.21888	-0.327224	Q12044	_SRST(ph)DDAVS(ph)LQDNNLALLEDHR_	RCN2	Regulator of calcineurin 2 (Weak suppressor of PAT1 ts protein 1)
-0.26048	-0.26375	-0.484087	-0.348941	-0.234011	-0.129349	S	+	0.955358	240.13	104	2.69146	-0.28677	Q12044	_SRS(ph)TDDAVSLQDNNLALLEDHR_	RCN2	Regulator of calcineurin 2 (Weak suppressor of PAT1 ts protein 1)
-0.149665	-0.277954	-0.183455	-0.358953	-0.294782	-0.149259	S	+	0.986251	184.53	152	2.92544	-0.235678	Q12044	_GGSSLS(ph)PDKSSLES(ph)PTMLK_	RCN2	Regulator of calcineurin 2 (Weak suppressor of PAT1 ts protein 1)
0.346985	0.239398	0.138616	0.184725	0.17498	0.29267	S	+	0.998606	267.24	160	3.07363	0.229562	Q12044	_SSLES(ph)PTMLK_	RCN2	Regulator of calcineurin 2 (Weak suppressor of PAT1 ts protein 1)
-0.213437	-0.2735	-0.322043	-0.284563	-0.20364	-0.134878	T	+	0.999899	58.47	240	3.46406	-0.238677	P21538	_QIGNVDPELTTLGDADDNDT(ph)NNDVIDRDQLVHK_	REB1	DNA-binding protein REB1 (QBP)
-3.18207	-3.61945	-3.54065	-3.53855	-1.63858	-2.01578	S	+	0.998356	166.29	572	3.36442	-2.92251	Q00816	_RSDS(ph)GVHSPITDNSSVASSTTSR_	REG1	Resistance to glucose repression protein 1 (Protein HEX2) (Second-site suppressor of the rna1-1 mutation 1)
-2.84508	-3.00474	-2.68174	-2.22553	NaN	NaN	S	+	0.948695	122.53	570	3.27515	-2.68927	Q00816	_RS(ph)DS(ph)GVHSPITDNSSVASSTTSR_	REG1	Resistance to glucose repression protein 1 (Protein HEX2) (Second-site suppressor of the rna1-1 mutation 1)
1.64386	1.54142	1.63035	1.56155	1.59279	1.80203	S	+	1	214.14	576	6.87513	1.62866	Q00816	_SDSGVHS(ph)PITDNSSVASSTTSR_	REG1	Resistance to glucose repression protein 1 (Protein HEX2) (Second-site suppressor of the rna1-1 mutation 1)
-1.23301	-1.66703	NaN	NaN	-1.27614	-1.25254	S	+	0.985793	65.232	246	3.01664	-1.35718	P38344	_IPYES(ph)EDER_	REI1	Cytoplasmic 60S subunit biogenesis factor REI1 (Required for isotropic bud growth protein 1) (pre-60S factor REI1)
NaN	NaN	-0.575022	-0.773368	-0.791856	-0.403595	S	+	0.932709	102.57	27	2.21139	-0.63596	P53331	_RLSKT(ph)S(ph)VQEDDHTNVVSEVNK_	REXO1	RNA exonuclease 1 (EC 3.1.-.-) (RNase H(70))
NaN	NaN	-0.575022	-0.773368	-0.791856	-0.403595	T	+	0.933129	119.48	26	2.21139	-0.63596	P53331	_RLSKT(ph)S(ph)VQEDDHTNVVSEVNK_	REXO1	RNA exonuclease 1 (EC 3.1.-.-) (RNase H(70))
0.207018	0.0784732	0.111789	0.0850168	0.176903	0.11288	S	+	1	253.46	178	2.7605	0.12868	P22336	_KFANENPNS(ph)QK_	RFA1	Replication factor A protein 1 (RF-A protein 1) (DNA-binding protein BUF2) (Replication protein A 69 kDa DNA-binding subunit) (Single-stranded DNA-binding protein)
-2.18331	-2.20703	NaN	NaN	-2.18723	-1.85949	T	+	0.941504	196.14	63	3.86757	-2.10927	P38630	_KMPVSNVIDVSET(ph)PEGEK_	RFC1	Replication factor C subunit 1 (Replication factor C1) (Activator 1 95 kDa subunit) (Cell division control protein 44)
-1.16589	-0.557136	NaN	NaN	-0.988267	-1.32665	S	+	0.995972	150.36	331	2.05026	-1.00949	P39083	_NASELLTSVLHS(ph)PVSVNMK_	RGA1	Rho-type GTPase-activating protein 1
-1.18472	-0.824214	-0.78375	-0.705782	-0.851119	-1.1832	S	+	0.888405	106.6	334	3.93274	-0.922131	P39083	_NASELLTSVLHSPVS(ph)VNMK_	RGA1	Rho-type GTPase-activating protein 1
-0.798768	-0.60349	-0.384381	-0.654853	-0.548042	-0.791022	S	+	0.995527	80.507	445	3.73554	-0.630093	P39083	_QDSNVKLS(ph)PASK_	RGA1	Rho-type GTPase-activating protein 1
-0.970102	-0.960749	-1.04642	-0.919561	-0.975703	-0.963918	S	+	1	109.07	763	7.53306	-0.972742	Q06407	_VHDELPS(ph)PGKVPLS(ph)PSPK_	RGA2	Rho-type GTPase-activating protein 2
-0.537361	-0.754042	-0.991681	-0.680775	-0.760093	-0.497638	S	+	1	77.746	772	3.69422	-0.703598	Q06407	_VHDELPS(ph)PGKVPLS(ph)PS(ph)PK_	RGA2	Rho-type GTPase-activating protein 2
-0.614359	-0.611359	-0.797345	-0.77512	-0.813935	-0.595122	T	+	0.999991	135.62	817	4.82405	-0.701207	Q06108	_S(ph)KVNT(ph)PAIDENGNLAIVGETK_	RGC1	Regulator of the glycerol channel 1
-0.470489	-0.515872	-0.372618	-0.464783	-0.266157	-0.357045	S	+	0.99901	229.71	1048	3.92902	-0.407827	Q06108	_KTYS(ph)AENVPLTSTVSNDK_	RGC1	Regulator of the glycerol channel 1
-0.166098	-0.401235	-0.246955	-0.263404	-0.249749	-0.321235	S	+	0.999522	191.06	652	3.42657	-0.274779	Q06108	_TPS(ph)ALSMVSVPK_	RGC1	Regulator of the glycerol channel 1
-0.352787	-0.129245	-0.14496	-0.0603221	-0.401849	-0.323312	S	+	0.999763	235.24	966	2.02536	-0.235412	Q06108	_RGS(ph)DLS(ph)PFEMESPLFEENR_	RGC1	Regulator of the glycerol channel 1
0.818196	0.628727	0.583139	0.485324	0.692315	0.836553	S	+	1	206.43	866	4.16281	0.674042	Q06108	_S(ph)ADNLMASSSR_	RGC1	Regulator of the glycerol channel 1
-0.795659	-0.814007	-1.38001	-1.20766	NaN	NaN	S	+	0.982906	126.42	229	2.25971	-1.04933	P32862	_T(ph)LNPNEQLSYNTVQQS(ph)PITNK_	RGT1	Glucose transport transcription regulator RGT1 (Restores glucose transport protein 1)
0.337311	0.594644	0.768396	0.712023	0.341299	0.438874	T	+	0.996935	256.12	242	3.02732	0.532091	P53879	_SANHTLTDELTTATT(ph)NTNGDKNIR_	RHO5	GTP-binding protein RHO5
0.539134	0.509442	NaN	NaN	0.404802	0.759478	T	+	0.857134	157.55	241	2.29562	0.553214	P53879	_SANHTLTDELTTAT(ph)T(ph)NTNGDK_	RHO5	GTP-binding protein RHO5
-0.0773455	-0.0934634	-0.0167816	-0.0441962	-0.132379	-0.0832474	S	+	1	159.59	1637	2.21533	-0.0745689	P29539	_VDDLRS(ph)DEDEHGTVAQEK_	RIF1	Telomere length regulator protein RIF1 (RAP1-interacting factor 1)
-0.67858	-0.841637	-0.430285	-0.493662	-0.449535	-0.56589	S	+	0.999991	86.467	1337	3.53163	-0.576598	P43565	_KLS(ph)MSNTTNR_	RIM15	Serine/threonine-protein kinase RIM15 (EC 2.7.11.1)
0.459222	0.189287	0.479834	0.378734	0.121157	0.181313	T	+	0.759401	49.186	747	2.28253	0.301591	P43565	_LIHDKS(ph)PIS(ph)SPFTFSKDFLT(ph)PEQHPSNIAR_	RIM15	Serine/threonine-protein kinase RIM15 (EC 2.7.11.1)
-0.252192	-0.304309	-0.205518	-0.270869	-0.16092	-0.154972	S	+	1	172.82	816	3.55942	-0.224797	P21524	_EAS(ph)PAPTGSHSLTK_	RIR1	Ribonucleoside-diphosphate reductase large chain 1 (EC 1.17.4.1) (Ribonucleotide reductase R1 subunit 1) (Ribonucleotide reductase large subunit 1)
-1.54023	-1.48924	-1.56934	-1.55631	-1.15653	-1.49575	S	+	0.875507	156.51	158	5.54504	-1.4679	Q07844	_SGS(ph)VSESITETDDPKTEEVKK_	RIX7	Ribosome biogenesis ATPase RIX7
-1.65372	-1.77167	-1.76494	-1.90763	-1.52887	-1.62326	S	+	1	125.72	38	6.20424	-1.70835	P0CX53	_IGPLGLS(ph)PK_	RL12A	60S ribosomal protein L12-A (L15) (YL23)
-0.167701	-0.388676	-0.227864	-0.319532	-0.164143	-0.0736831	S	+	1	83.862	95	2.30415	-0.2236	P04449	_S(ph)LKPEVR_	RL24A	60S ribosomal protein L24-A (L30) (RP29) (YL21)
-1.87324	-1.52662	-1.89017	-1.75151	-2.13652	-1.73881	S	+	1	239.58	94	5.44285	-1.81948	Q12495	_LLCYKNS(ph)PIQSTK_	RLF2	Chromatin assembly factor 1 subunit p90 (CAF-1 90 kDa subunit) (RAP1 localization factor 2)
NaN	NaN	-1.19377	-1.14443	-0.98251	-0.960808	S	+	0.980598	115.31	515	3.45835	-1.07038	Q12495	_SNSDLQAQTASQSQS(ph)PEKK_	RLF2	Chromatin assembly factor 1 subunit p90 (CAF-1 90 kDa subunit) (RAP1 localization factor 2)
0.812046	0.657457	0.483682	0.40806	0.716789	0.768715	S	+	0.999999	144.8	606	3.70747	0.641125	P38330	_SNMNSTQIS(ph)R_	RMD9L	Protein RMD9-like, mitochondrial
NaN	NaN	-0.862511	-0.8855	NaN	NaN	T	+	0.899519	88.768	685	2.07717	-0.874005	Q02805	_ST(ph)SSLLPLPGSSK_	ROD1	Protein ROD1 (Resistance to o-dinitrobenzene protein 1)
NaN	NaN	-0.450063	-0.428935	-0.805045	-0.719753	S	+	0.971006	137.69	613	2.09862	-0.600949	Q02805	_YNNIINAGLNSPSLTPSFAHLS(ph)R_	ROD1	Protein ROD1 (Resistance to o-dinitrobenzene protein 1)
0.735436	0.78927	0.378513	0.52717	0.356957	0.498199	S	+	0.990282	190.23	602	3.16658	0.547591	Q02805	_YNNIINAGLNS(ph)PSLTPSFAHLSR_	ROD1	Protein ROD1 (Resistance to o-dinitrobenzene protein 1)
NaN	NaN	-0.703367	-1.12964	-0.542704	-0.809826	S	+	1	141.78	76	2.11718	-0.796384	P51862	_S(ph)GVEAAIDDSDIPNNEMK_	ROM2	RHO1 GDP-GTP exchange protein 2
-0.257252	-0.153415	-0.0257376	-0.148545	-0.0839282	-0.193961	S	+	1	141.86	265	2.12671	-0.143806	P46669	_S(ph)QAESLPIVSNK_	RPA43	DNA-directed RNA polymerase I subunit RPA43 (A43) (DNA-directed DNA-dependent RNA polymerase 36 kDa polypeptide)
-0.385186	-0.330719	-0.0705267	-0.217944	-0.360645	-0.525067	S	+	0.979051	147.07	394	2.37516	-0.315015	P32349	_SGS(ph)NAAASLPSKK_	RPC3	DNA-directed RNA polymerase III subunit RPC3 (RNA polymerase III subunit C3) (C82) (DNA-directed III 74 kDa polypeptide) (C74)
0.164915	0.20989	0.0944181	0.101919	0.245608	0.24768	T	+	1	242.43	228	2.84578	0.177405	P25441	_EIQEALS(ph)EKPT(ph)REPTPSVK_	RPC4	DNA-directed RNA polymerase III subunit RPC4 (RNA polymerase III subunit C4) (C53) (DNA-directed RNA polymerase III 47 kDa polypeptide)
0.217975	0.316377	0.599506	0.539035	0.259737	0.154683	S	+	1	242.43	224	2.28131	0.347886	P25441	_EIQEALS(ph)EKPT(ph)REPTPSVK_	RPC4	DNA-directed RNA polymerase III subunit RPC4 (RNA polymerase III subunit C4) (C53) (DNA-directed RNA polymerase III 47 kDa polypeptide)
0.266996	0.178874	0.522779	0.263996	0.672037	0.708821	S	+	0.998425	161.21	430	2.25774	0.435584	P39956	_SSGVSS(ph)PLLSR_	RPH1	DNA damage-responsive transcriptional repressor RPH1
0.796598	0.666757	0.710331	0.598746	0.642392	0.698998	S	+	0.999996	143.04	561	5.70398	0.685637	P39956	_NISGISHS(ph)APHS(ph)PVNPNISLIK_	RPH1	DNA damage-responsive transcriptional repressor RPH1
0.972987	0.744592	0.787617	0.65526	1.03741	0.946499	S	+	0.982369	189.09	689	4.47919	0.857395	P39956	_NDDLDKEQGSS(ph)PLNSK_	RPH1	DNA damage-responsive transcriptional repressor RPH1
1.16517	0.689299	0.357474	0.217603	1.14462	1.57304	S	+	0.995305	162.94	459	1.98806	0.857867	P39956	_ISS(ph)FQEQPLNK_	RPH1	DNA damage-responsive transcriptional repressor RPH1
NaN	NaN	1.1197	1.31359	1.34923	1.63053	S	+	0.931878	111.01	426	2.99297	1.35326	P39956	_SKSS(ph)GVSS(ph)PLLSR_	RPH1	DNA damage-responsive transcriptional repressor RPH1
1.6364	1.3376	1.13536	1.09673	1.31015	1.62326	S	+	0.998993	102.73	412	4.52716	1.35659	P39956	_STS(ph)PDVGHFSNFK_	RPH1	DNA damage-responsive transcriptional repressor RPH1
1.72587	1.15355	1.43714	1.57908	NaN	NaN	S	+	0.849145	107.65	425	2.91374	1.47391	P39956	_SKS(ph)SGVS(ph)SPLLSR_	RPH1	DNA damage-responsive transcriptional repressor RPH1
1.32866	1.10869	1.44808	1.70137	1.89432	2.05391	S	+	0.943841	143.04	557	3.9429	1.58917	P39956	_NISGISHS(ph)APHSPVNPNISLIK_	RPH1	DNA damage-responsive transcriptional repressor RPH1
-0.291433	-0.488977	-0.428357	-0.563667	-0.218223	-0.232292	S	+	0.99959	113.01	19	2.83389	-0.370492	P38764	_QQTIDEQSQIS(ph)PEKQTPNKK_	RPN1	26S proteasome regulatory subunit RPN1 (HMG-CoA reductase degradation protein 2) (Proteasome non-ATPase subunit 1)
0.10286	0.0501883	0.0733629	0.0455827	0.0614658	0.0459079	S	+	0.999694	344.52	317	3.03357	0.0632279	Q08723	_VSDDS(ph)ESESGDKEATAPLIQR_	RPN8	26S proteasome regulatory subunit RPN8
-0.0513543	-0.17184	-0.068602	-0.14543	-0.0848807	-0.0489337	S	+	1	227.08	14	2.20368	-0.0951733	Q12481	_NLKPDLNS(ph)DVEEDDGNLLESIM(ox)ANK_	RRP36	rRNA biogenesis protein RRP36 (Ribosomal RNA-processing protein 36)
0.231801	0.0945064	NaN	NaN	0.155888	0.182328	S	+	0.956844	68.942	28	1.99363	0.166131	P38792	_RNGAFQNSSNLSYNNTGIS(ph)DDENDEEDIYMHDVNSASK_	RRP4	Exosome complex component RRP4 (Ribosomal RNA-processing protein 4)
NaN	NaN	0.718308	0.434882	0.861762	0.409259	S	+	0.922769	54.004	27	1.92575	0.606053	Q08932	_LPKPTYSGTLS(ph)DGYDESK_	RSA1	Ribosome assembly 1 protein
-1.62176	-1.36301	-1.14405	-1.16958	-1.43435	-1.73829	S	+	1	170.95	7	4.55225	-1.41184	Q05942	_SAGDIS(ph)AINIK_	RSA3	Ribosome assembly protein 3
0.765195	0.454176	0.310808	0.13829	0.564606	0.621577	S	+	1	167.97	682	2.44761	0.475775	Q06488	_VGS(ph)PGAGGPLTVQGLK_	RSC2	Chromatin structure-remodeling complex subunit RSC2 (RSC complex subunit RSC2) (Remodel the structure of chromatin complex subunit 2)
-0.194625	-0.194278	-0.264476	-0.338342	-0.22132	-0.0963968	S	+	1	161.22	236	2.92837	-0.21824	Q06639	_KLS(ph)EDGVTDGDGKPIPESER_	RSC3	Chromatin structure-remodeling complex protein RSC3 (Remodel the structure of chromatin complex subunit 3)
-0.0323002	-0.0404524	-0.0561673	-0.0828814	-0.109962	-0.10286	S	+	1	155.16	4	2.50022	-0.0707706	P32832	_(ac)S(ph)DS(ph)EGGLASEVEHEKR_	RSC7	Chromatin structure-remodeling complex subunit RSC7 (Nuclear protein localization protein 6) (Remodel the structure of chromatin complex subunit 7)
0.270589	0.132379	0.137299	0.128557	0.268469	0.324491	S	+	1	83.064	10	2.70045	0.210297	P32832	_(ac)S(ph)DS(ph)EGGLAS(ph)EVEHEKR_	RSC7	Chromatin structure-remodeling complex subunit RSC7 (Nuclear protein localization protein 6) (Remodel the structure of chromatin complex subunit 7)
-0.589963	-0.173352	-0.676538	-0.781231	-0.204892	-0.290424	S	+	0.989754	88.427	544	2.08621	-0.452733	P46974	_QMSNEQPLMSLS(ph)PK_	RSF2	Respiration factor 2 (Zinc finger protein ZMS1)
0.698307	0.642748	0.440498	0.419755	0.227827	0.454684	S	+	0.992214	69.485	190	3.02283	0.480637	P13856	_IES(ph)PSTRLPSSAK_	RSR1	Ras-related protein RSR1
-0.366448	-0.502853	-0.441802	-0.541366	-0.470719	-0.513794	S	+	0.999772	236.96	297	5.07303	-0.47283	Q05543	_S(ph)NDS(ph)NYGVTNISTTDKK_	RT103	Regulator of Ty1 transposition protein 103
NaN	NaN	-0.440421	-0.769256	-0.547845	-0.566961	S	+	0.982066	96.317	48	2.46142	-0.581121	P40063	_RLS(ph)EENKQQSGTMHIDTSPSVVSDIISSR_	RT105	Regulator of Ty1 transposition protein 105
-0.376639	-0.219404	-0.336855	-0.204449	-0.134615	-0.12075	S	+	0.999295	61.409	950	2.54405	-0.232119	Q08281	_ANS(ph)DEPS(ph)DAEKKPVSK_	RTC1	Restriction of telomere capping protein 1 (SEH-associated protein 2)
-1.78787	-1.64968	-1.26195	-1.33763	-0.79693	-1.24385	S	+	0.999869	73.067	435	3.65368	-1.34632	P53064	_RMS(ph)VYEK_	RTF1	RNA polymerase-associated protein RTF1
-0.593855	-0.560792	-0.405012	-0.506414	-0.583615	-0.622274	S	+	0.999998	161.48	227	4.8791	-0.545327	P38165	_VRS(ph)PS(ph)SSFR_	RTG3	Retrograde regulation protein 3
NaN	NaN	-0.553361	-0.305592	-0.669571	-0.578504	S	+	0.978378	97.128	376	2.181	-0.526757	P38165	_SSVAALS(ph)PFTNNHHASSGQNNSENSEER_	RTG3	Retrograde regulation protein 3
0.297602	0.205393	0.397809	0.252294	0.252157	0.319334	S	+	0.999937	112.13	246	3.86742	0.287432	P38165	_HGS(ph)INTPR_	RTG3	Retrograde regulation protein 3
0.433814	0.46801	NaN	NaN	0.507706	0.350578	S	+	0.959943	128.38	126	3.02387	0.440027	P38165	_TSQGGRPVT(ph)QNSISS(ph)IGQGPLR_	RTG3	Retrograde regulation protein 3
0.676719	0.383497	0.468551	0.350497	0.427363	0.706276	S	+	1	127.61	269	3.32687	0.502151	P38165	_HTSISSNMTENIGPGS(ph)VPK_	RTG3	Retrograde regulation protein 3
0.770533	0.798839	0.412155	0.512075	0.495675	0.51581	S	+	0.783791	138.89	229	3.53485	0.584181	P38165	_VRSPS(ph)SS(ph)FR_	RTG3	Retrograde regulation protein 3
0.770533	0.798839	0.355756	0.639417	0.468032	0.515666	S	+	0.893644	79.639	231	3.3716	0.591374	P38165	_VRS(ph)PSS(ph)S(ph)FR_	RTG3	Retrograde regulation protein 3
0.433814	0.46801	0.867884	0.69724	0.944277	0.814387	S	+	0.814475	69.122	123	3.33832	0.704269	P38165	_TSQGGRPVTQNS(ph)ISS(ph)IGQGPLR_	RTG3	Retrograde regulation protein 3
0.762646	0.899021	0.829588	0.854554	0.494129	0.422076	S	+	0.922596	130.56	241	3.46254	0.710336	P38165	_AGSFLSSS(ph)FR_	RTG3	Retrograde regulation protein 3
1.57744	1.21132	1.46594	1.34346	1.51916	1.48423	T	+	1	221.47	150	5.82803	1.43359	P38165	_AMNT(ph)PLQQQEGLK_	RTG3	Retrograde regulation protein 3
1.62658	1.94897	1.05349	1.41921	1.62518	1.44301	S	+	0.999573	151.21	47	4.24299	1.51941	P53289	_RLS(ph)TSS(ph)SPSSSPMSAQR_	RTS3	Protein phosphatase type 2A regulatory subunit RTS3
NaN	NaN	1.74367	1.61955	1.71691	1.34432	S	+	0.985876	151.21	50	3.39822	1.60611	P53289	_RLS(ph)TSS(ph)SPSSSPMSAQR_	RTS3	Protein phosphatase type 2A regulatory subunit RTS3
1.85483	2.00267	1.74367	1.61955	1.53345	1.5417	S	+	0.843235	100.28	49	5.48726	1.71598	P53289	_RLS(ph)TS(ph)SSPSSSPMSAQR_	RTS3	Protein phosphatase type 2A regulatory subunit RTS3
-0.162848	-0.158864	NaN	NaN	NaN	NaN	S	+	0.961915	78.441	6	2.10331	-0.160856	Q12464	_(ac)SIQTS(ph)DPNETSDLK_	RUVB2	RuvB-like protein 2 (RUVBL2) (EC 3.6.4.12) (TIP49-homology protein 2) (TIP49b homolog)
-0.164415	-0.142258	-0.0899048	-0.172994	-0.157691	-0.161565	S	+	0.99967	108.01	188	4.14751	-0.148138	P36123	_DKKEDAEEGGDSEETTNDSDHDS(ph)GDER_	SA190	SIT4-associating protein SAP190
-0.628096	-0.580547	-0.411318	-0.410716	-0.471031	-0.424492	S	+	0.98712	142.38	600	4.26616	-0.4877	P46674	_LNQNSSVKPQINTS(ph)PK_	SAC3	Nuclear mRNA export protein SAC3 (Leucine permease transcriptional regulator)
NaN	NaN	-0.282855	-0.385375	-0.269273	-0.163756	S	+	0.839924	115.8	1181	2.04784	-0.275315	P46674	_LNTSGSSTS(ph)PPLPSHLAMK_	SAC3	Nuclear mRNA export protein SAC3 (Leucine permease transcriptional regulator)
-0.827308	-1.51087	-0.926227	-1.08024	NaN	NaN	S	+	0.823264	96.379	70	2.25811	-1.08616	P17121	_RPPLSSRPYS(ph)YNTPTK_	SAC7	GTPase-activating protein SAC7
-0.73877	-1.64507	-1.1234	-1.4286	-0.315914	-0.733354	S	+	0.852932	83.862	16	2.365	-0.99752	P17121	_IENVS(ph)PSK_	SAC7	GTPase-activating protein SAC7
-0.238885	-0.259375	-0.260989	-0.262919	-0.150949	-0.0799754	S	+	0.972921	120.66	99	2.95365	-0.208849	P17121	_QNNNNNNANSGTS(ph)PHAEFK_	SAC7	GTPase-activating protein SAC7
0.394075	0.303927	0.497242	0.173383	0.605091	0.681747	S	+	0.97705	188.13	37	2.63576	0.442577	P17121	_SMS(ph)SENITVPR_	SAC7	GTPase-activating protein SAC7
-0.600708	-0.294509	-0.419863	-0.616326	NaN	NaN	S	+	0.999871	52.716	2	2.08691	-0.482851	P38352	_(ac)MS(ph)EVESREK_	SAF1	SCF-associated factor 1
-0.416828	-0.304309	-0.383497	-0.296208	-0.317188	-0.35321	S	+	0.997093	202.35	20	4.96631	-0.345207	Q08986	_IETES(ph)TTIPNDSDR_	SAM3	S-adenosylmethionine permease SAM3 (S-adenosylmethionine metabolism protein 3)
-0.523401	-0.351203	-0.142871	-0.0680598	-0.293606	-0.517628	S	+	1	151.78	10	2.0363	-0.316128	Q08986	_GNES(ph)DKFTK_	SAM3	S-adenosylmethionine permease SAM3 (S-adenosylmethionine metabolism protein 3)
0.942308	0.564622	0.341555	0.525568	0.269721	0.230313	S	+	0.985519	102.58	553	2.17101	0.479015	P39955	_IEDVGTEDATEHATS(ph)LNEQR_	SAP1	Protein SAP1 (SIN1-associated protein)
0.793272	0.592349	0.648598	0.445091	0.842568	0.962238	S	+	0.984745	48.771	423	3.62241	0.714019	P39955	_S(ph)NASS(ph)PTSSLTVPNSVIQKPK_	SAP1	Protein SAP1 (SIN1-associated protein)
NaN	NaN	0.923715	1.27208	0.520645	0.774552	T	+	0.925861	59.198	417	1.94012	0.872749	P39955	_SKSNT(ph)KPIIK_	SAP1	Protein SAP1 (SIN1-associated protein)
-0.488775	-0.280562	-0.172487	-0.0182788	-0.338909	-0.427928	S	+	1	298.66	339	2.02436	-0.287823	Q12136	_LNELQNS(ph)EDS(ph)DAEDGGKQK_	SAS10	Something about silencing protein 10 (U three protein 3) (U3 small nucleolar RNA-associated protein 3) (U3 snoRNA-associated protein 11)
-0.791208	-0.735956	-0.565597	-0.600293	-0.572211	-0.63385	S	+	1	200.97	9	4.90474	-0.649852	P34218	_(ac)SLTANDES(ph)PKPK_	SAS3	Histone acetyltransferase SAS3 (EC 2.3.1.48) (Something about silencing protein 3)
0.355129	0.0945064	0.413634	0.320889	0.773245	0.627405	S	+	1	178.51	532	2.15501	0.430801	P42223	_NIDLAS(ph)MEELQK_	SBE2	Protein SBE2 (Suppressor of BEM4 protein 2)
-0.629099	-0.879197	-0.752063	-0.716695	-0.725087	-0.94875	S	+	0.972748	95.854	217	4.78583	-0.775149	P38814	_SRHS(ph)YQEQFSSK_	SBE22	Protein SBE22
0.161823	0.146786	0.154426	0.0994973	0.246087	0.306841	S	+	0.827893	113.99	460	2.7333	0.18591	P38814	_SS(ph)DFLPIELK_	SBE22	Protein SBE22
0.161823	0.146786	0.252277	0.197865	0.246087	0.306841	S	+	0.895726	156.13	459	3.50392	0.218613	P38814	_S(ph)SDFLPIELK_	SBE22	Protein SBE22
0.332737	0.306262	0.223205	0.30147	0.139792	0.415076	S	+	0.99935	103.76	201	3.15222	0.286424	P38814	_SMS(ph)FDDTAAEK_	SBE22	Protein SBE22
1.63919	1.48826	0.90571	0.899872	1.49985	1.55605	T	+	0.999977	177.22	183	3.70315	1.33149	P38814	_S(ph)ASNNT(ph)IVEATTDGSK_	SBE22	Protein SBE22
1.63919	1.48826	1.41047	1.31348	1.10706	1.7249	S	+	0.848187	125.22	178	4.73816	1.44722	P38814	_S(ph)AS(ph)NNTIVEATTDGSK_	SBE22	Protein SBE22
-0.21843	-0.30677	-0.232661	-0.326878	-0.238787	-0.238787	S	+	0.916261	146.16	3	4.51152	-0.260385	P52870	_(ac)SS(ph)PTPPGGQR_	SC6B1	Protein transport protein SBH1 (Sec61 complex subunit SBH1) (Sec61 complex subunit beta)
0.264597	0.141825	0.290127	0.396817	0.105551	0.113317	S	+	1	171	263	2.22114	0.218706	Q12158	_NDQNNDDDDNS(ph)VEQGRR_	SCC1	Sister chromatid cohesion protein 1
-0.275664	-0.540694	-0.572696	-0.713923	-0.149519	-0.102457	S	+	0.876004	163.49	80	1.91328	-0.392492	P34758	_NNHSNTAADNATNVSS(ph)PQKDNPPNGEVR_	SCD5	Protein SCD5 (Protein FTB1)
0.283922	0.286408	0.255339	0.28889	0.324455	0.344062	S	+	1	233.59	564	5.52955	0.297179	P34758	_IEPSNIS(ph)PQHTYSNNVR_	SCD5	Protein SCD5 (Protein FTB1)
0.435309	0.650397	0.331844	0.466653	0.0512347	0.236198	S	+	0.766883	56.783	604	2.11154	0.361939	P34758	_VEITGAFPPQNTLPQHQQS(ph)HLLSPQNTIPQHQR_	SCD5	Protein SCD5 (Protein FTB1)
-1.03327	-1.03212	-0.899717	-0.820948	-0.960808	-1.10138	T	+	0.999996	232.82	723	5.57253	-0.974709	P11792	_HQPMMTAT(ph)PLS(ph)PAMQAK_	SCH9	Serine/threonine-protein kinase SCH9 (EC 2.7.11.1)
NaN	NaN	-0.708849	-0.938182	-1.40043	-0.790438	S	+	0.831269	78.354	801	2.07532	-0.959475	P11792	_NMNNS(ph)HSQMDFDGDQHMDDEFVSGR_	SCH9	Serine/threonine-protein kinase SCH9 (EC 2.7.11.1)
-0.75982	-0.727762	-0.710966	-0.664631	-0.784336	-0.66939	T	+	0.99999	97.235	737	6.55203	-0.719484	P11792	_FAGFT(ph)FVDESAIDEHVNNNRK_	SCH9	Serine/threonine-protein kinase SCH9 (EC 2.7.11.1)
0.943659	1.00834	0.685385	0.85989	0.581454	0.727929	S	+	1	243.99	726	4.14927	0.80111	P11792	_HQPMMTAT(ph)PLS(ph)PAMQAK_	SCH9	Serine/threonine-protein kinase SCH9 (EC 2.7.11.1)
0.11703	0.0398403	0.233973	0.249749	0.124047	0.0712393	S	+	0.993992	116.03	791	1.98559	0.139313	P53009	_KDGS(ph)SDIPR_	SCY1	Protein kinase-like protein SCY1
-0.245506	-0.164351	NaN	NaN	-0.158208	-0.210389	S	+	1	159.65	603	2.60122	-0.194613	P53313	_GKES(ph)DS(ph)DLELS(ph)DDDDEKEVK_	SDA1	Protein SDA1 (Severe depolymerization of actin protein 1)
-0.245506	-0.164351	NaN	NaN	-0.158208	-0.210389	S	+	1	159.65	605	2.60122	-0.194613	P53313	_GKES(ph)DS(ph)DLELS(ph)DDDDEKEVK_	SDA1	Protein SDA1 (Severe depolymerization of actin protein 1)
-0.245506	-0.164351	NaN	NaN	-0.158208	-0.210389	S	+	1	159.65	610	2.60122	-0.194613	P53313	_GKES(ph)DS(ph)DLELS(ph)DDDDEKEVK_	SDA1	Protein SDA1 (Severe depolymerization of actin protein 1)
-0.130697	-0.100144	-0.128821	-0.0745626	-0.0980152	-0.250476	S	+	1	239.56	278	2.42964	-0.130453	P53313	_EREENFEENS(ph)EDEDGFDLDALR_	SDA1	Protein SDA1 (Severe depolymerization of actin protein 1)
0.168514	0.152378	0.12009	0.115033	0.115238	0.120153	S	+	1	147.37	430	4.50142	0.131901	P53172	_MANS(ph)PVLK_	SDS23	Protein SDS23
-0.497262	-0.481767	NaN	NaN	NaN	NaN	S	+	0.786569	107.15	22	1.99676	-0.489515	P38314	_(ac)ASTSNTFPPSQSNSSNNLPTS(ph)R_	SDS24	Protein SDS24
0.872868	0.535854	0.243506	0.580242	0.194262	0.517131	S	+	0.851019	92.439	98	2.33404	0.490644	P38314	_LSAVPMTQTPSQCLS(ph)CVHAQK_	SDS24	Protein SDS24
-1.22705	-1.13968	-0.945982	-1.07616	-1.10051	-1.24957	S	+	1	184.02	1515	5.70804	-1.12316	P48415	_IGDSLQGS(ph)PQR_	SEC16	COPII coat assembly protein SEC16 (Protein transport protein SEC16)
-0.636638	-1.02198	-0.500394	-0.57175	NaN	NaN	S	+	0.798231	138.4	300	2.00431	-0.682691	P48415	_NS(ph)GDDTSMLFQDDESDQKVPWEEDVKK_	SEC16	COPII coat assembly protein SEC16 (Protein transport protein SEC16)
-0.619381	-0.705547	-0.492109	-0.500769	-0.514097	-0.67238	S	+	1	188.98	678	4.65563	-0.584047	P48415	_KGS(ph)NNS(ph)NRPPVIPLGTQEPR_	SEC16	COPII coat assembly protein SEC16 (Protein transport protein SEC16)
-0.698974	-0.678488	-0.332049	-0.553257	-0.329296	-0.428142	S	+	1	123.55	681	3.16454	-0.503368	P48415	_KGS(ph)NNS(ph)NRPPVIPLGTQEPR_	SEC16	COPII coat assembly protein SEC16 (Protein transport protein SEC16)
-0.587078	-0.699794	-0.336055	-0.288065	-0.470823	-0.478506	S	+	1	177.63	674	3.20898	-0.47672	P48415	_FGSGNSFSSLDKPIPQS(ph)R_	SEC16	COPII coat assembly protein SEC16 (Protein transport protein SEC16)
NaN	NaN	-0.372395	-0.362139	-0.345056	-0.473943	S	+	0.99535	190.64	305	3.04258	-0.388383	P48415	_NSGDDTS(ph)MLFQDDESDQKVPWEEDVKK_	SEC16	COPII coat assembly protein SEC16 (Protein transport protein SEC16)
-0.53506	-0.554422	-0.168514	-0.3443	-0.156655	-0.270828	S	+	0.999738	96.158	1986	2.29407	-0.338296	P48415	_AFKPLESDADKYNDVIEDES(ph)DDDNMS(ph)TDEAK_	SEC16	COPII coat assembly protein SEC16 (Protein transport protein SEC16)
-0.322577	-0.156949	-0.329755	-0.336482	-0.165558	-0.0640551	S	+	0.990447	218.66	368	2.33215	-0.22923	P48415	_S(ph)YSEETSEDIFHGHDK_	SEC16	COPII coat assembly protein SEC16 (Protein transport protein SEC16)
0.0526941	0.0885487	0.170637	0.210015	0.30643	0.237439	S	+	0.851807	217.78	2144	2.23202	0.177627	P48415	_TSPSPTGPNPNNSPSPSS(ph)PISR_	SEC16	COPII coat assembly protein SEC16 (Protein transport protein SEC16)
0.467697	0.380729	0.265553	0.0268709	0.494576	0.364478	T	+	0.873501	57.136	373	2.30417	0.333317	P48415	_SYS(ph)EET(ph)SEDIFHGHDK_	SEC16	COPII coat assembly protein SEC16 (Protein transport protein SEC16)
0.815575	0.867896	0.727069	0.658371	0.955032	0.840629	S	+	1	223.06	1778	5.11665	0.810762	P48415	_SSEEQPENIS(ph)K_	SEC16	COPII coat assembly protein SEC16 (Protein transport protein SEC16)
0.236462	0.110631	0.301337	0.136191	0.248622	0.323083	S	+	1	100.62	524	2.86869	0.226054	P17065	_IGPLVEDDS(ph)DEDQNDAIS(ph)VR_	SEC2	Rab guanine nucleotide exchange factor SEC2 (GDP-GTP exchange factor SEC2)
NaN	NaN	-0.666938	-0.42876	-0.729183	-0.504265	S	+	0.998293	74.793	256	2.44307	-0.582286	P33332	_AVITNRPGSVS(ph)PIK_	SEC3	Exocyst complex component SEC3 (Protein PSL1)
0.765195	0.800413	0.815656	0.867422	0.789312	0.599965	T	+	0.921737	51.939	321	5.31439	0.772994	P33332	_APYSSNS(ph)T(ph)LNEVNKR_	SEC3	Exocyst complex component SEC3 (Protein PSL1)
0.765195	0.800413	0.815656	0.867422	NaN	NaN	S	+	0.755182	43.37	320	4.40554	0.812172	P33332	_APYSSNS(ph)T(ph)LNEVNKR_	SEC3	Exocyst complex component SEC3 (Protein PSL1)
-0.480982	-0.607858	-0.504773	-0.620911	-0.720191	-0.90049	S	+	1	205.95	992	3.79575	-0.639201	P38968	_VPS(ph)LVATSES(ph)PR_	SEC31	Protein transport protein SEC31 (Protein WEB1)
-0.524127	-0.690568	-0.265317	-0.110932	-0.230941	-0.578987	S	+	0.998826	205.95	999	2.10461	-0.400145	P38968	_VPS(ph)LVATSES(ph)PR_	SEC31	Protein transport protein SEC31 (Protein WEB1)
0.74829	0.697418	0.612682	0.566961	0.737086	0.762779	S	+	0.999792	130.73	836	5.34697	0.687536	P38968	_YAPPSQPSMAS(ph)PFVNK_	SEC31	Protein transport protein SEC31 (Protein WEB1)
0.913033	0.500802	0.637603	0.774165	NaN	NaN	S	+	1	122.64	1053	2.38482	0.706401	P38968	_VAT(ph)PLS(ph)GGVPPAPLPK_	SEC31	Protein transport protein SEC31 (Protein WEB1)
1.4313	1.24007	1.26365	1.21431	1.16233	1.45147	T	+	1	210.09	1050	5.84985	1.29385	P38968	_VAT(ph)PLS(ph)GGVPPAPLPK_	SEC31	Protein transport protein SEC31 (Protein WEB1)
-0.154554	-0.238817	-0.131985	-0.168317	-0.1644	-0.245982	S	+	0.999758	99.055	1220	3.67967	-0.184009	P11075	_VS(ph)YESSR_	SEC7	Protein transport protein SEC7
0.415542	0.336626	0.617056	0.41045	NaN	NaN	S	+	1	86.772	1804	2.29162	0.444919	P11075	_RNES(ph)NEDIR_	SEC7	Protein transport protein SEC7
-0.420009	-0.470329	-0.224658	-0.238034	-0.115033	-0.239398	S	+	0.999883	124.03	16	2.46487	-0.284577	P32855	_GLS(ph)INSLSETQQSAMNSSLDHLQNDLNR_	SEC8	Exocyst complex component SEC8
0.564134	0.288063	0.533472	0.345964	0.344172	0.420897	S	+	0.999029	206.64	190	3.58027	0.416117	P40357	_NSLNHS(ph)NSTLNVGPSR_	SEC9	Protein transport protein SEC9
NaN	NaN	0.837893	0.567448	0.818045	0.886459	S	+	1	148.84	315	2.77936	0.777461	P40357	_NS(ph)EVDLNEEPR_	SEC9	Protein transport protein SEC9
0.697418	0.534659	1.00017	0.853517	1.39616	1.73581	S	+	0.983918	190.96	192	2.60747	1.03629	P40357	_NS(ph)LNHSNS(ph)T(ph)LNVGPSR_	SEC9	Protein transport protein SEC9
1.68495	1.23045	1.07658	0.889863	1.41001	1.66598	T	+	0.999129	144.18	193	3.79654	1.32631	P40357	_NSLNHS(ph)NST(ph)LNVGPSR_	SEC9	Protein transport protein SEC9
-2.07601	-1.60845	-2.27781	-1.35001	NaN	NaN	T	+	1	103.76	675	2.48275	-1.82807	Q04279	_HSAIPLGT(ph)PEK_	SEG1	Eisosome protein SEG1 (Stability of eisosomes guaranteed protein 1)
-1.00862	-1.23463	-1.06468	-1.30704	-0.80752	-0.971148	S	+	1	99.991	724	4.52694	-1.06561	Q04279	_RGS(ph)QIAQNNKPSTK_	SEG1	Eisosome protein SEG1 (Stability of eisosomes guaranteed protein 1)
-0.283334	-0.507644	-0.629287	-0.515728	-0.562181	-0.518334	S	+	1	113.99	895	3.87896	-0.502751	Q04279	_KFS(ph)GLS(ph)LR_	SEG1	Eisosome protein SEG1 (Stability of eisosomes guaranteed protein 1)
-0.283334	-0.507644	-0.629287	-0.515728	-0.562181	-0.518334	S	+	1	113.99	898	3.87896	-0.502751	Q04279	_KFS(ph)GLS(ph)LR_	SEG1	Eisosome protein SEG1 (Stability of eisosomes guaranteed protein 1)
-0.135158	-0.203452	-0.505992	-0.428178	-0.407407	-0.236952	S	+	1	96.745	645	2.49989	-0.319523	Q04279	_RPQS(ph)VGQFR_	SEG1	Eisosome protein SEG1 (Stability of eisosomes guaranteed protein 1)
-0.0945259	-0.194113	-0.0949116	-0.211882	-0.239398	-0.238298	S	+	0.999999	137.21	235	2.892	-0.178855	Q04279	_KVS(ph)QESLHSQPK_	SEG1	Eisosome protein SEG1 (Stability of eisosomes guaranteed protein 1)
0.160146	0.0754641	0.0468614	0.0380147	0.109795	0.158333	S	+	0.999708	142.1	656	2.18728	0.0981022	Q04279	_SNS(ph)PSPPEK_	SEG1	Eisosome protein SEG1 (Stability of eisosomes guaranteed protein 1)
0.487898	0.429857	0.142162	0.403377	0.252638	0.212902	S	+	1	219.35	339	2.64059	0.321472	Q04279	_LIHENIELES(ph)FIEEK_	SEG1	Eisosome protein SEG1 (Stability of eisosomes guaranteed protein 1)
0.307428	0.427177	0.409681	0.614192	0.41227	0.340897	S	+	0.996763	80.632	758	3.68583	0.418608	Q04279	_TRS(ph)NES(ph)HLGFK_	SEG1	Eisosome protein SEG1 (Stability of eisosomes guaranteed protein 1)
0.643671	0.622274	NaN	NaN	0.476558	0.398475	S	+	0.966753	107.72	71	2.55274	0.535245	Q04279	_RMS(ph)SISS(ph)ISSES(ph)R_	SEG1	Eisosome protein SEG1 (Stability of eisosomes guaranteed protein 1)
NaN	NaN	-0.192825	-0.181133	-0.249142	-0.185105	S	+	0.997178	95.622	866	2.97966	-0.202051	P34250	_KPS(ph)NPPSSGNLASHEASK_	SEG2	Eisosome protein SEG2 (Stability of eisosomes guaranteed protein 2)
0.265797	0.184852	0.149297	0.0951818	0.262538	0.0821329	S	+	0.99029	76.326	80	2.50875	0.1733	P34250	_TSS(ph)LPNQGHK_	SEG2	Eisosome protein SEG2 (Stability of eisosomes guaranteed protein 2)
0.375401	0.136323	0.196327	0.0951818	0.245454	0.336373	S	+	0.999016	194.59	583	2.43415	0.230843	P34250	_LEDETGS(ph)VMDK_	SEG2	Eisosome protein SEG2 (Stability of eisosomes guaranteed protein 2)
0.474981	0.418352	NaN	NaN	0.272036	0.266767	S	+	0.871178	100.22	718	2.19111	0.358034	P46995	_ALALS(ph)SAST(ph)R_	SET2	Histone-lysine N-methyltransferase, H3 lysine-36 specific (EC 2.1.1.43) (Lysine N-methyltransferase 3) (SET domain-containing protein 2)
-0.312653	-0.309127	-0.939302	-0.762632	-0.588613	-0.924784	S	+	0.975699	59.189	110	2.56765	-0.639518	P38810	_FGASEASSPYGQS(ph)MLDMTAPQPTSHIVPTQR_	SFB3	SED5-binding protein 3 (Lethal with SEC13 protein 1) (SEC24-related protein 3)
-0.825031	-0.292988	-0.417056	-0.329286	-0.719227	-0.784923	S	+	0.809988	132.26	105	2.63427	-0.561419	P38810	_FGASEASS(ph)PYGQSMLDMTAPQPTSHIVPTQR_	SFB3	SED5-binding protein 3 (Lethal with SEC13 protein 1) (SEC24-related protein 3)
-1.32186	-1.02137	-1.1109	-1.12284	-1.092	-1.22435	S	+	0.997966	192.6	220	5.82849	-1.14888	P20134	_KNS(ph)SNQNYDIDSGAR_	SFL1	Flocculation suppression protein (Protein SFL1)
-1.2556	-0.90977	-0.960808	-1.04707	-1.324	-1.30784	S	+	0.995766	181.51	579	4.63875	-1.13418	P20134	_SLGS(ph)TSS(ph)LPNDR_	SFL1	Flocculation suppression protein (Protein SFL1)
-1.5345	-0.952992	-1.49288	-1.43401	-0.192068	-0.391548	S	+	0.886817	131.72	581	2.04941	-0.999666	P20134	_SLGS(ph)TS(ph)SLPNDRR_	SFL1	Flocculation suppression protein (Protein SFL1)
-0.842594	-0.657127	-0.694657	-0.649706	-0.741057	-0.777704	S	+	0.999796	215.06	733	5.61161	-0.727141	P20134	_KGS(ph)GVYSLLNQEDSSTSSADPK_	SFL1	Flocculation suppression protein (Protein SFL1)
-0.77051	-0.566848	-0.49968	-0.425811	-0.645517	-0.958286	S	+	1	90.444	590	3.33647	-0.644442	P20134	_RNS(ph)PLKLT(ph)PR_	SFL1	Flocculation suppression protein (Protein SFL1)
-0.77051	-0.566848	-0.49968	-0.425811	-0.645517	-0.958286	T	+	1	90.444	595	3.33647	-0.644442	P20134	_RNS(ph)PLKLT(ph)PR_	SFL1	Flocculation suppression protein (Protein SFL1)
-0.310039	-0.453953	-0.135798	-0.527159	-0.650397	-0.711847	S	+	0.963349	181.51	582	2.49232	-0.464865	P20134	_SLGS(ph)TSS(ph)LPNDR_	SFL1	Flocculation suppression protein (Protein SFL1)
-0.965559	-0.777072	-0.6107	-0.552918	-0.558758	-0.69207	S	+	0.989751	70.942	170	3.90851	-0.692846	P32432	_RPS(ph)VSNPPYHR_	SFP1	Transcription factor SFP1 (Split finger protein 1)
-0.431696	-0.429984	-0.626392	-0.3363	NaN	NaN	S	+	0.944982	98.766	84	2.3053	-0.456093	P32432	_NIMNNTNNVHLYS(ph)PNIMDQTLLTPQDIAK_	SFP1	Transcription factor SFP1 (Split finger protein 1)
-0.555418	-0.977298	-0.326883	-0.291981	-0.633199	-1.07478	S	+	1	155.87	139	2.32793	-0.64326	P25554	_RGS(ph)ADGEWIQCEVLK_	SGF29	SAGA-associated factor 29 (29 kDa SAGA-associated factor) (SAGA histone acetyltransferase complex 29 kDa subunit)
-0.400016	-0.23863	-0.135666	-0.169274	-0.340391	-0.304277	S	+	0.949898	135.81	184	2.84628	-0.264709	P53165	_STS(ph)MESANTPNMDTKR_	SGF73	SAGA-associated factor 73 (73 kDa SAGA-associated factor) (SAGA histone acetyltransferase complex 73 kDa subunit)
1.81048	1.82371	1.51779	1.38095	1.51305	1.61927	S	+	0.99352	107.53	229	5.47413	1.61088	P40561	_STS(ph)QKPVVMPSDNVK_	SGN1	RNA-binding protein SGN1
0.598937	0.494774	0.28186	0.333996	0.41373	0.471269	S	+	1	168.61	165	3.60112	0.432428	P38200	_LRNS(ph)LVNGNDIVAR_	SHE1	Mitotic spindle-associated protein SHE1 (Sensitive to high expression protein 1)
-0.540841	-0.727284	-0.755827	-0.646745	-0.973428	-0.689478	S	+	0.987253	239.87	28	4.19658	-0.722267	P38272	_LAPHHNIFMANLESS(ph)PTK_	SHE3	SWI5-dependent HO expression protein 3
-0.614315	-0.491308	-0.576861	-0.389262	-0.523662	-0.568129	S	+	0.999951	195.46	343	4.77749	-0.527256	P38272	_S(ph)FYTASPLLSSGSIPK_	SHE3	SWI5-dependent HO expression protein 3
-0.694391	-0.692338	-0.79585	-0.604016	-0.580435	-0.603597	S	+	1	131.54	416	5.22329	-0.661771	Q07657	_NQVSGNFKENEYEDNGEHDSAENEQEMS(ph)PVR_	SHS1	Seventh homolog of septin 1 (Septation protein 7)
-0.550571	-0.600949	-0.438399	-0.605442	-0.390998	-0.410667	S	+	1	145.1	447	4.24407	-0.499504	Q07657	_FLNS(ph)PDLPER_	SHS1	Seventh homolog of septin 1 (Septation protein 7)
-0.654081	-0.230651	-0.452595	-0.52533	-0.531868	-0.532766	T	+	0.999989	227.4	539	3.41517	-0.487882	Q07657	_NDT(ph)YTDLAS(ph)IAS(ph)GRD_	SHS1	Seventh homolog of septin 1 (Septation protein 7)
NaN	NaN	-0.425567	-0.311095	-0.407733	-0.262313	Y	+	0.844528	84.107	540	2.54126	-0.351677	Q07657	_KNDTY(ph)TDLAS(ph)IAS(ph)GRD_	SHS1	Seventh homolog of septin 1 (Septation protein 7)
0.331361	0.243669	0.312079	0.57415	0.203868	0.160814	S	+	1	253.67	548	2.4137	0.304324	Q07657	_NDT(ph)YTDLAS(ph)IAS(ph)GRD_	SHS1	Seventh homolog of septin 1 (Septation protein 7)
0.354226	0.391328	0.37258	0.53077	0.257494	0.296828	S	+	1	137.89	408	3.66749	0.367204	Q07657	_ENEYEDNGEHDS(ph)AENEQEMSPVR_	SHS1	Seventh homolog of septin 1 (Septation protein 7)
-0.257476	-0.354132	-0.266157	-0.241083	-0.0881415	-0.0571383	S	+	1	108.46	191	2.19936	-0.210688	P38634	_NWNNNS(ph)PK_	SIC1	Protein SIC1 (CDK inhibitor p40)
1.07793	0.90666	0.846973	0.729966	0.249685	0.56224	S	+	1	162.82	201	2.77409	0.728908	P38634	_S(ph)QES(ph)EDEEDIIINPVR_	SIC1	Protein SIC1 (CDK inhibitor p40)
-1.4622	-1.02465	-1.23143	-1.06661	-1.40261	-1.46357	S	+	0.896227	69.644	397	4.73631	-1.27518	P32578	_S(ph)ILTNGLNLQPLHPLHPIINDNESQYSAPQHR_	SIP1	SNF1 protein kinase subunit beta-1 (SNF1-interacting protein 1)
-0.488127	-0.501872	-0.676719	-0.619027	0.00106798	-0.3744	S	+	0.988189	171.78	299	2.18757	-0.443179	P32578	_VNS(ph)SNS(ph)M(ox)YTAER_	SIP1	SNF1 protein kinase subunit beta-1 (SNF1-interacting protein 1)
-0.546435	-0.327095	-0.401412	-0.31919	-0.412402	-0.641084	S	+	1	161.04	33	3.42488	-0.44127	P32578	_QGS(ph)ITSQLFNNR_	SIP1	SNF1 protein kinase subunit beta-1 (SNF1-interacting protein 1)
-0.606232	-0.437076	-0.372618	-0.152051	-0.303927	-0.358734	S	+	0.956356	143.28	206	2.75848	-0.371773	P32578	_SSS(ph)VHS(ph)ASLPALTK_	SIP1	SNF1 protein kinase subunit beta-1 (SNF1-interacting protein 1)
-0.438894	-0.244463	-0.27035	-0.382701	-0.11929	-0.243791	S	+	0.996381	135.18	643	2.77284	-0.283248	P32578	_LKAS(ph)SLDLMAEVKPER_	SIP1	SNF1 protein kinase subunit beta-1 (SNF1-interacting protein 1)
-0.463987	-0.231786	-0.271067	-0.249634	-0.016639	-0.448584	S	+	1	136.96	181	2.06226	-0.280283	P32578	_HRS(ph)S(ph)IIALKK_	SIP1	SNF1 protein kinase subunit beta-1 (SNF1-interacting protein 1)
-0.463987	-0.231786	-0.271067	-0.249634	-0.016639	-0.448584	S	+	1	136.96	182	2.06226	-0.280283	P32578	_HRS(ph)S(ph)IIALKK_	SIP1	SNF1 protein kinase subunit beta-1 (SNF1-interacting protein 1)
-0.226021	-0.253601	-0.116631	-0.290533	NaN	NaN	S	+	0.992148	72.819	51	2.01695	-0.221696	P32578	_RAS(ph)HT(ph)SEHNGAIPPR_	SIP1	SNF1 protein kinase subunit beta-1 (SNF1-interacting protein 1)
-1.05451	-0.974801	-0.687061	-0.675927	-0.849359	-0.923035	T	+	0.997184	151.89	433	4.42569	-0.860782	P40210	_RNT(ph)SHS(ph)ITPIHDESTSASR_	SIP5	Protein SIP5 (SNF1-interacting protein 5)
-0.813094	-0.683159	-0.621431	-0.693248	-0.209141	-0.260989	S	+	0.96701	104.38	434	2.51733	-0.546844	P40210	_NTS(ph)HSITPIHDESTSASR_	SIP5	Protein SIP5 (SNF1-interacting protein 5)
-0.436119	-0.563454	-0.0777899	-0.337211	-0.407516	-0.412294	S	+	0.998707	196.62	436	2.60967	-0.372397	P40210	_NTSHS(ph)ITPIHDESTSASR_	SIP5	Protein SIP5 (SNF1-interacting protein 5)
0.329526	0.453544	0.34918	0.215492	0.175501	0.331536	S	+	0.916084	205.95	50	3.19565	0.30913	P40210	_TTS(ph)LVNNILNGNNAR_	SIP5	Protein SIP5 (SNF1-interacting protein 5)
NaN	NaN	0.500422	0.6124	0.451011	0.394089	S	+	0.903346	112.26	450	2.74073	0.48948	P40210	_NTSHSITPIHDESTSASRS(ph)PEPTINELEDQMVR_	SIP5	Protein SIP5 (SNF1-interacting protein 5)
-0.328145	-0.23528	-0.347099	-0.305343	-0.504265	-0.511468	S	+	0.998833	183.74	23	3.34274	-0.371933	P06700	_VSNTVS(ph)PTQDKDAIR_	SIR2	NAD-dependent histone deacetylase SIR2 (EC 3.5.1.-) (Regulatory protein SIR2) (Silent information regulator 2)
-0.598938	-0.689916	-0.446362	-0.563049	-0.528371	-0.526169	T	+	1	151.56	454	4.85616	-0.558801	P06701	_IHSMNENPT(ph)PEKGNAK_	SIR3	Regulatory protein SIR3 (Silent information regulator 3)
-0.795809	-0.695769	-0.835924	-0.75115	-0.647821	-0.509746	S	+	0.999995	117.3	47	4.58291	-0.706037	P36024	_DSIINS(ph)PVS(ph)GR_	SIS2	Phosphopantothenoylcysteine decarboxylase subunit SIS2 (Halotolerance protein HAL3) (Sit4 suppressor 2)
NaN	NaN	1.39414	1.53172	1.73428	1.81523	S	+	1	153.79	794	3.34644	1.61884	Q04195	_NNS(ph)LPTTEAITR_	SIZ1	E3 SUMO-protein ligase SIZ1 (EC 6.3.2.-) (SAP and Miz-finger domain-containing protein 1) (Ubiquitin-like protein ligase 1)
-1.35373	-1.26479	-1.30089	-1.42182	-1.23143	-1.20019	T	+	1	127.79	273	6.66684	-1.29547	P36169	_DALEDVFAT(ph)PK_	SKG1	Suppressor of lethality of KEX2 GAS1 double null mutant protein 1
-1.05367	-1.1821	-1.22793	-1.18685	-1.11703	-1.17945	S	+	1	158.61	276	7.01966	-1.15784	P36169	_S(ph)AAQS(ph)QLPNTFDKDNEGMDADHSVK_	SKG1	Suppressor of lethality of KEX2 GAS1 double null mutant protein 1
-1.13062	-1.16065	-1.15063	-1.20779	-1.07786	-0.985719	S	+	0.999985	108.8	280	6.46174	-1.11888	P36169	_S(ph)AAQS(ph)QLPNTFDKDNEGMDADHSVK_	SKG1	Suppressor of lethality of KEX2 GAS1 double null mutant protein 1
0.260026	0.366924	0.23077	0.354001	0.247183	0.0340569	S	+	0.840412	63.181	257	2.42134	0.248827	P36169	_NSS(ph)ITS(ph)VNKR_	SKG1	Suppressor of lethality of KEX2 GAS1 double null mutant protein 1
0.736215	0.582845	0.467593	0.424492	0.533911	0.598566	S	+	1	129.2	298	4.21848	0.55727	P36169	_SAAQSQLPNTFDKDNEGMDADHS(ph)VK_	SKG1	Suppressor of lethality of KEX2 GAS1 double null mutant protein 1
-1.59405	-1.70967	-1.69131	-1.74754	-1.48821	-1.36961	S	+	0.975605	148.44	633	5.86068	-1.60006	Q06315	_SEANSS(ph)PKPQKLEVK_	SKG3	Protein SKG3 (Suppressor of lethality of KEX2-GAS1 double null mutant protein 3)
-0.291592	-0.261829	-0.268674	-0.0827745	-0.218967	-0.246104	S	+	0.999895	126.12	10	3.15701	-0.228323	Q06315	_IFSGVKS(ph)PK_	SKG3	Protein SKG3 (Suppressor of lethality of KEX2-GAS1 double null mutant protein 3)
0.327112	0.363227	0.430373	0.569685	0.368365	0.411368	S	+	0.997163	64.439	651	4.10895	0.411688	Q06315	_SKNENRS(ph)PYER_	SKG3	Protein SKG3 (Suppressor of lethality of KEX2-GAS1 double null mutant protein 3)
0.449324	0.4609	0.492809	0.50121	0.250063	0.353487	S	+	1	152.13	701	3.8652	0.417965	Q06315	_SKNEDLGS(ph)LK_	SKG3	Protein SKG3 (Suppressor of lethality of KEX2-GAS1 double null mutant protein 3)
0.484705	0.916247	0.447072	0.342441	0.455673	0.420801	S	+	0.999587	194.33	580	2.77541	0.511157	Q06315	_ITDS(ph)NLENMEDVEAK_	SKG3	Protein SKG3 (Suppressor of lethality of KEX2-GAS1 double null mutant protein 3)
NaN	NaN	0.464186	0.413161	0.759356	0.407976	S	+	0.996247	95.417	660	2.05453	0.51117	Q06315	_YVGTS(ph)AES(ph)K_	SKG3	Protein SKG3 (Suppressor of lethality of KEX2-GAS1 double null mutant protein 3)
NaN	NaN	0.464186	0.413161	0.759356	0.407976	S	+	0.992625	95.417	663	2.05453	0.51117	Q06315	_YVGTS(ph)AES(ph)K_	SKG3	Protein SKG3 (Suppressor of lethality of KEX2-GAS1 double null mutant protein 3)
-0.411925	-0.583679	-0.527471	-0.792957	-0.5065	-0.48388	S	+	0.999444	164.01	251	3.82733	-0.551069	P32900	_SHGS(ph)PIHNNQLSR_	SKG6	Protein SKG6 (Suppressor of lethality of KEX2-GAS1 double null mutant 6)
0.377402	0.279531	0.263369	0.223175	0.252896	0.159041	S	+	0.962192	150.36	717	3.51284	0.259236	P32900	_VSGILEETDVVQPPSVGGILPHSGS(ph)QDDLR_	SKG6	Protein SKG6 (Suppressor of lethality of KEX2-GAS1 double null mutant 6)
0.382169	0.276675	0.337393	0.287354	0.300555	0.361806	T	+	1	134.57	169	5.08231	0.324325	P32900	_S(ph)AT(ph)PPAIGR_	SKG6	Protein SKG6 (Suppressor of lethality of KEX2-GAS1 double null mutant 6)
0.679514	0.592541	0.203037	0.249749	0.241356	0.456128	S	+	0.994498	170.61	137	2.34405	0.403721	P32900	_DYSPGINHLYSSDS(ph)QQDFM(ox)EK_	SKG6	Protein SKG6 (Suppressor of lethality of KEX2-GAS1 double null mutant 6)
0.239031	0.366924	0.638389	0.612022	0.52797	0.443026	S	+	0.998091	81.553	219	3.1923	0.471227	P32900	_NAS(ph)QTS(ph)LHPDNFS(ph)NCTPIR_	SKG6	Protein SKG6 (Suppressor of lethality of KEX2-GAS1 double null mutant 6)
0.239031	0.366924	0.689032	0.612022	0.52797	0.443026	S	+	0.994815	81.553	222	3.07556	0.479667	P32900	_NAS(ph)QTS(ph)LHPDNFS(ph)NCTPIR_	SKG6	Protein SKG6 (Suppressor of lethality of KEX2-GAS1 double null mutant 6)
NaN	NaN	-1.44546	-1.58459	-2.35626	-1.87019	T	+	0.941065	92.034	113	2.54072	-1.81412	Q02100	_KDS(ph)PSFLPGQQRPTIISPPILT(ph)PGGSK_	SKO1	CRE-binding bZIP protein SKO1
-1.40706	-0.996887	-1.42148	-0.869728	-1.36827	-1.19906	S	+	0.999936	171.47	399	4.27922	-1.21041	Q02100	_KNS(ph)AVTTAPAQKDDVENNK_	SKO1	CRE-binding bZIP protein SKO1
0.142609	0.0476779	0.0698153	0.0926134	0.0359785	0.161056	S	+	1	100.72	162	2.15937	0.0916251	P52286	_GRS(ph)PEEIRR_	SKP1	Suppressor of kinetochore protein 1 (Centromere DNA-binding protein complex CBF3 subunit D) (E3 ubiquitin ligase complex SCF subunit SKP1)
0.731096	0.709379	0.633681	0.643117	0.878852	0.725995	S	+	0.802015	73.067	32	5.23982	0.720353	P34226	_GLQFQNS(ph)SLK_	SKT5	Protein SKT5
-0.177033	-0.617698	-0.366476	-0.470149	-0.386259	-0.241352	S	+	0.999483	51.013	366	2.67741	-0.376495	Q03656	_S(ph)IEKDLSKR_	SKY1	Serine/threonine-protein kinase SKY1 (SRPK) (EC 2.7.11.1)
-1.08259	-0.984731	-0.851279	-1.03887	-0.873656	-0.979733	S	+	0.996901	117.09	437	5.81727	-0.968476	P32790	_NFTKS(ph)PSR_	SLA1	Actin cytoskeleton-regulatory complex protein SLA1
-1.02078	-0.860609	-0.295253	-0.39316	-0.4654	-0.780898	S	+	0.955415	67.563	441	2.51436	-0.636017	P32790	_NFTKSPS(ph)RS(ph)R_	SLA1	Actin cytoskeleton-regulatory complex protein SLA1
-0.919643	-0.827129	-0.295253	-0.39316	-0.4654	-0.780898	S	+	0.986492	67.563	439	2.65836	-0.61358	P32790	_NFTKSPS(ph)R_	SLA1	Actin cytoskeleton-regulatory complex protein SLA1
0.441059	0.431997	0.496061	0.393306	0.500157	0.476378	T	+	0.999972	169.94	818	5.86953	0.456493	P32790	_AAAST(ph)PEPNLK_	SLA1	Actin cytoskeleton-regulatory complex protein SLA1
0.534759	0.532167	0.489686	0.293135	0.559537	0.602701	S	+	0.859353	114.31	817	4.02278	0.501997	P32790	_KAAAS(ph)TPEPNLK_	SLA1	Actin cytoskeleton-regulatory complex protein SLA1
0.695103	0.499272	0.988905	0.912497	0.419449	0.497832	S	+	0.99421	182.24	799	3.00617	0.668843	P32790	_KSEFTGS(ph)MQDLLDLQPLEPK_	SLA1	Actin cytoskeleton-regulatory complex protein SLA1
-1.15676	-0.717857	-0.268434	-0.27343	-0.990737	-1.03083	S	+	1	235.99	308	2.2501	-0.739674	P33338	_TPT(ph)PTPPVVAEPAIS(ph)PR_	SLA2	Protein SLA2 (Transmembrane protein MOP2)
NaN	NaN	-2.81215	-1.7161	-2.65246	-2.55171	T	+	0.969818	91.441	84	2.66345	-2.43311	P34252	_DHDEVVEIGPT(ph)PQVYGK_	SLD2	DNA replication regulator SLD2 (DNA replication and checkpoint protein 1)
-0.395682	-0.771372	-0.383718	-0.74836	-0.523863	-0.558659	S	+	1	153.14	353	3.37404	-0.563609	P54867	_RIS(ph)NGT(ph)FINGGPGGK_	SLG1	Protein SLG1 (Cell wall integrity and stress response component 1) (Synthetic lethal with GAP protein 1)
-0.201709	-0.277761	-0.198117	-0.756282	-0.250113	-0.498353	T	+	1	153.14	356	1.99265	-0.363723	P54867	_RIS(ph)NGT(ph)FINGGPGGK_	SLG1	Protein SLG1 (Cell wall integrity and stress response component 1) (Synthetic lethal with GAP protein 1)
-2.61026	-2.72271	-2.32472	-2.36438	-2.76621	-2.74578	S	+	0.999976	84.687	448	6.26177	-2.58901	P38283	_NYYQS(ph)PVR_	SLI15	Inner centromere protein-related protein SLI15 (INCENP-related protein SLI15)
-0.81774	-0.7067	-1.16298	-0.971855	-1.08441	-1.20508	S	+	0.994452	47.082	460	4.19922	-0.99146	P38283	_GYLRPTKAS(ph)IS(ph)PNK_	SLI15	Inner centromere protein-related protein SLI15 (INCENP-related protein SLI15)
-0.81774	-0.7067	-1.16298	-0.971855	-1.08441	-1.20508	S	+	0.997798	47.082	462	4.19922	-0.99146	P38283	_GYLRPTKAS(ph)IS(ph)PNK_	SLI15	Inner centromere protein-related protein SLI15 (INCENP-related protein SLI15)
-0.665089	-0.765253	-1.07293	-0.748844	-0.580435	-0.566669	S	+	1	119.74	280	3.69779	-0.733203	P38283	_STINS(ph)PAIR_	SLI15	Inner centromere protein-related protein SLI15 (INCENP-related protein SLI15)
0.539928	0.527971	0.438151	0.441165	0.268487	0.245113	T	+	1	92.8	589	3.29534	0.410136	P38283	_LKES(ph)LAPFDNHVRDT(ph)INK_	SLI15	Inner centromere protein-related protein SLI15 (INCENP-related protein SLI15)
0.539928	0.527971	0.968125	0.392977	0.268487	0.245113	S	+	1	107.65	578	2.20747	0.490433	P38283	_LKES(ph)LAPFDNHVRDT(ph)INK_	SLI15	Inner centromere protein-related protein SLI15 (INCENP-related protein SLI15)
-0.696471	-0.642729	-0.110764	-0.367564	-0.357608	-0.33594	S	+	1	172.91	216	2.28237	-0.418513	Q08581	_NDS(ph)FNINTDTLKLENDINEK_	SLK19	Kinetochore protein SLK19 (Synthetic lethal KAR3 protein 19)
-0.234516	-0.157834	-0.215741	-0.252209	-0.458172	-0.561302	T	+	0.999639	133.48	265	2.32346	-0.313296	Q08581	_EKEDEENDIT(ph)NSHINR_	SLK19	Kinetochore protein SLK19 (Synthetic lethal KAR3 protein 19)
-1.01788	-1.38199	-0.613155	-0.591071	-1.38703	-1.64436	S	+	1	174.78	649	2.79126	-1.10592	P53955	_VPEFYIENVDS(ph)PR_	SLM2	Phosphatidylinositol 4,5-bisphosphate-binding protein SLM2 (Synthetic lethal with MSS4 protein 2) (TORC2 effector protein SLM2)
0.762476	0.854714	0.274303	0.227864	0.263196	0.347839	T	+	0.998729	149.86	588	1.98942	0.455065	P53955	_SNENTTESVT(ph)PQVTNEQHTR_	SLM2	Phosphatidylinositol 4,5-bisphosphate-binding protein SLM2 (Synthetic lethal with MSS4 protein 2) (TORC2 effector protein SLM2)
-0.584306	-0.486893	NaN	NaN	-0.326997	-0.480162	S	+	0.999969	56.872	473	2.51477	-0.46959	P39928	_IS(ph)MDGS(ph)LNHDLLGPHSLR_	SLN1	Osmosensing histidine protein kinase SLN1 (EC 2.7.13.3) (Osmolarity two-component system protein SLN1) (Tyrosine phosphatase-dependent protein 2)
-0.230922	-0.149105	NaN	NaN	-0.174279	-0.162726	S	+	0.81314	169.79	10	2.66857	-0.179258	Q3E784	_(ac)SAENISTGS(ph)PTGK_	SLO1	SCOCO-like protein 1
-1.65877	-1.63276	-1.79855	-2.08596	-2.57156	-2.39237	S	+	1	124.51	128	4.24826	-2.02333	Q12267	_RLELLQLS(ph)PVK_	SMC4	Structural maintenance of chromosomes protein 4
-0.67052	-0.859981	-0.909197	-1.14353	-0.770787	-0.710614	S	+	0.997187	68.657	4	4.15628	-0.844105	Q12267	_(ac)SDS(ph)PLSKR_	SMC4	Structural maintenance of chromosomes protein 4
-0.36086	-0.129197	-0.375067	-0.628319	-0.528471	-0.628727	S	+	0.974027	78.486	109	2.6044	-0.441774	Q12267	_SYSQS(ph)PPRS(ph)PGRS(ph)PTR_	SMC4	Structural maintenance of chromosomes protein 4
-0.396346	-0.129197	-0.375067	-0.628319	-0.195726	-0.473527	S	+	0.997591	78.486	113	2.35625	-0.366364	Q12267	_SYSQS(ph)PPRS(ph)PGRSPT(ph)R_	SMC4	Structural maintenance of chromosomes protein 4
0.0831111	0.208018	0.55222	0.410341	0.354796	0.340222	S	+	0.913851	184.22	201	2.34628	0.324785	P32566	_SQQGLSHVTSTGSS(ph)SSMER_	SMI1	Cell wall assembly regulator SMI1 (Killer toxin-resistance protein 4)
0.621243	0.487384	0.47331	0.342441	0.650544	0.771668	S	+	0.902208	165.64	84	3.53431	0.557765	P32909	_TSS(ph)LIDSIGIQR_	SMY2	Protein SMY2 (Suppressor of MYO2-66 protein)
0.618615	0.771378	0.577315	0.666029	0.311453	0.455831	S	+	0.991933	68.49	125	3.44173	0.56677	P32909	_EPFIPQSSGVMSSSFWHGDHPES(ph)R_	SMY2	Protein SMY2 (Suppressor of MYO2-66 protein)
0.854315	0.873026	0.369949	0.608904	NaN	NaN	S	+	0.950797	104.41	347	1.97128	0.676548	P32909	_LASATTIS(ph)QTDESHKQEYK_	SMY2	Protein SMY2 (Suppressor of MYO2-66 protein)
0.826843	0.685985	0.759527	0.730836	0.998241	0.90625	T	+	0.998999	157.23	129	4.90001	0.817947	P32909	_VST(ph)PVQQHPLLQR_	SMY2	Protein SMY2 (Suppressor of MYO2-66 protein)
1.19257	1.14698	0.833927	0.972104	NaN	NaN	S	+	0.904425	157.23	128	2.963	1.0364	P32909	_VS(ph)TPVQQHPLLQR_	SMY2	Protein SMY2 (Suppressor of MYO2-66 protein)
1.5655	1.44747	1.62091	1.11863	1.19631	1.15991	S	+	0.999995	115.33	96	4.62662	1.35146	P32909	_AAS(ph)PFSSMK_	SMY2	Protein SMY2 (Suppressor of MYO2-66 protein)
1.95632	1.67726	1.71482	1.49339	1.95266	1.98097	T	+	0.999896	133.05	70	5.46072	1.7959	P32909	_SNT(ph)PLLGGR_	SMY2	Protein SMY2 (Suppressor of MYO2-66 protein)
0.474047	0.145482	0.19808	0.320196	0.460469	0.446286	S	+	0.997527	120.63	119	2.68129	0.34076	P39929	_TIHS(ph)GLDIDKVDETMDEIR_	SNF7	Vacuolar-sorting protein SNF7 (DOA4-independent degradation protein 1) (Vacuolar protein-sorting-associated protein 32)
0.090447	0.0843364	0.252449	0.158079	0.166033	0.0491135	T	+	1	113.62	53	2.16585	0.13341	P32568	_MLT(ph)GPAR_	SNQ2	Protein SNQ2
-1.48536	-1.28754	-1.36737	-0.953048	-1.44308	-1.20671	S	+	0.998006	129.43	318	4.79992	-1.29052	P25357	_S(ph)VSKPNAPLEPDNIK_	SNT1	Probable DNA-binding protein SNT1 (SANT domain-containing protein 1)
0.641269	0.530071	NaN	NaN	0.875248	0.802688	T	+	0.791929	109.85	1137	2.55699	0.712319	P25357	_HEAQLEDTPSMNNIVVQEIKPNIT(ph)TPR_	SNT1	Probable DNA-binding protein SNT1 (SANT domain-containing protein 1)
0.634036	0.438825	0.688357	0.533862	0.956319	1.00144	S	+	0.99981	136.3	332	3.2209	0.708807	Q12420	_TSS(ph)NNELKGPEDLAR_	SNU66	66 kDa U4/U6.U5 small nuclear ribonucleoprotein component
-0.923715	-0.926893	NaN	NaN	-1.18034	-1.22157	S	+	0.957735	74.475	838	3.03548	-1.06313	P40317	_ISPSLMS(ph)PSK_	SOK1	Protein SOK1
-0.695068	-0.317966	-0.521955	-0.576346	-0.239276	-0.16954	S	+	0.99825	133.48	245	2.36677	-0.420025	P40317	_SHS(ph)VPTILHSSLR_	SOK1	Protein SOK1
0.864652	0.78266	0.778135	0.746915	0.999798	1.15904	S	+	0.999698	115.63	632	4.40167	0.888534	P53438	_QQLMGNIAS(ph)PLSYPR_	SOK2	Protein SOK2
NaN	NaN	NaN	NaN	1.33123	1.32168	S	+	0.967395	75.088	297	2.63976	1.32645	P53438	_TSSIPNSHS(ph)PIPPR_	SOK2	Protein SOK2
-1.01296	-0.860609	-0.878921	-0.904089	-0.218223	-0.470199	S	+	1	183.41	42	2.64539	-0.724166	P37262	_KHS(ph)VPNISMNALDMTR_	SOL2	6-phosphogluconolactonase-like protein 2 (Suppressor of LOS1)
-0.185884	-0.477502	-0.622368	-0.647196	-0.238053	-0.15782	S	+	0.999979	110.55	380	2.10539	-0.388137	P53148	_MS(ph)PITFSDVDNK_	SP105	Spindle pole body component SPC105 (105 kDa spindle pole component protein)
-0.735692	-1.03198	-0.818605	-1.10877	-0.565402	-0.503247	T	+	0.861925	122.34	38	3.30369	-0.793948	P32380	_NTTQTQVVSPT(ph)KVPNANNGDENEGPVK_	SP110	Spindle pole body component 110 (Extragenic suppressor of CMD1-1 mutant protein 1) (Nuclear filament-related protein 1) (Spindle pole body spacer protein SPC110)
-0.253412	-0.270051	-0.124328	-0.232972	-0.0597706	-0.113167	S	+	1	195.77	60	2.35709	-0.175617	P32380	_S(ph)IDDTIDSTR_	SP110	Spindle pole body component 110 (Extragenic suppressor of CMD1-1 mutant protein 1) (Nuclear filament-related protein 1) (Spindle pole body spacer protein SPC110)
-2.71729	-2.92325	-2.5372	-2.85893	-2.77475	-2.45462	S	+	1	198.1	585	6.52704	-2.71101	P23201	_KPASFLNDVEEEES(ph)PVKPLK_	SPA2	Protein SPA2
-2.3649	-2.10967	-1.63534	-2.05547	-1.78517	-1.91043	S	+	1	257.73	254	5.10397	-1.97683	P23201	_NYWDVNDS(ph)PIIKVDK_	SPA2	Protein SPA2
-1.63312	-1.62251	-1.55631	-1.5489	-1.39259	-1.8616	S	+	1	164.41	274	5.77013	-1.60251	P23201	_DIDNEKGPEQLKS(ph)PEVQR_	SPA2	Protein SPA2
-1.48366	-1.34931	-1.19144	-1.20806	-1.32118	-1.19068	S	+	0.999277	171.79	961	5.88918	-1.29072	P23201	_ITAQESIKS(ph)PEAAR_	SPA2	Protein SPA2
-0.953188	-1.27268	-1.4261	-1.7769	-1.01336	-0.95442	S	+	1	84.615	937	3.59376	-1.23277	P23201	_VES(ph)PGMK_	SPA2	Protein SPA2
-0.832873	-0.981907	-0.663117	-0.751052	-0.660929	-0.714399	S	+	1	133.95	979	4.66313	-0.76738	P23201	_KLASSGEVDKIES(ph)PR_	SPA2	Protein SPA2
-0.537445	-0.882172	-0.708673	-0.680128	-0.522859	-0.268315	S	+	0.999999	208.92	883	3.04974	-0.599932	P23201	_NFQEPLGNVES(ph)PDMTQK_	SPA2	Protein SPA2
-0.857756	-0.765719	-0.330099	-0.341336	-0.629193	-0.192447	S	+	0.877927	55.314	5	2.28464	-0.519425	P23201	_GTSS(ph)EVSLAHHR_	SPA2	Protein SPA2
-0.242209	-0.499504	-0.644871	-0.61595	-0.489235	-0.532267	S	+	1	152.16	910	3.46603	-0.504006	P23201	_VES(ph)PGMTGQIK_	SPA2	Protein SPA2
-0.341172	-0.351829	-0.200253	-0.274896	-0.264957	-0.183201	S	+	1	163.16	1006	3.6569	-0.269385	P23201	_MES(ph)PNLK_	SPA2	Protein SPA2
-0.19347	-0.155936	-0.219091	-0.193717	-0.271426	-0.251083	S	+	1	210.61	1263	4.2236	-0.21412	P23201	_HYS(ph)DDDDSS(ph)YQFVPMK_	SPA2	Protein SPA2
0.145873	0.171335	0.277936	0.285698	0.160298	0.232888	S	+	1	163.68	599	3.42063	0.212338	P23201	_AINS(ph)PIIRPSSSNGVPTTSR_	SPA2	Protein SPA2
0.413486	0.332851	0.194675	-0.0156513	0.377669	0.315899	S	+	0.855257	210.61	1269	2.0592	0.269821	P23201	_HY(ph)SDDDDSS(ph)YQFVPMK_	SPA2	Protein SPA2
0.539729	0.437441	0.430898	0.596172	0.480015	0.642279	T	+	0.999999	197.86	1179	4.58544	0.521089	P23201	_AKSEAEVHT(ph)S(ph)EEDIDESNNVNGK_	SPA2	Protein SPA2
0.461005	0.645609	0.538534	0.83754	0.48074	0.353247	S	+	1	210.14	575	3.30652	0.552779	P23201	_KPAS(ph)FLNDVEEEESPVKPLK_	SPA2	Protein SPA2
-0.0922171	-0.197914	-0.141302	-0.0957742	-0.0809305	-0.175301	S	+	0.999997	122.84	529	2.91608	-0.130573	P25582	_KEEEGKDYIEDNDDEGVEGDS(ph)DDDEAITNLISK_	SPB1	27S pre-rRNA (guanosine(2922)-2'-O)-methyltransferase (EC 2.1.1.167) (2'-O-ribose RNA methyltransferase SPB1) (AdoMet-dependent rRNA methyltransferase SPB1) (S-adenosyl-L-methionine-dependent methyltransferase) (Suppressor of PAB1 protein 1)
-0.689288	-0.803997	-0.721416	-0.673969	-0.808838	-0.70832	T	+	0.9978	204.85	130	6.1777	-0.734305	Q04477	_DSEIIST(ph)PNGSK_	SPC24	Kinetochore protein SPC24
-0.34452	-0.534078	-0.634965	-0.627338	-0.676989	-0.379732	S	+	0.882097	71.085	65	3.61091	-0.532937	P33419	_MSS(ph)PLHRLS(ph)PTGK_	SPC29	Spindle pole component 29
NaN	NaN	-0.515612	-0.233312	-0.392097	-0.460376	S	+	1	60.434	77	2.14017	-0.400349	P33419	_KVKS(ph)PLDDK_	SPC29	Spindle pole component 29
0.161565	0.156397	0.115551	0.130799	0.0291463	0.049666	T	+	0.911385	143.4	42	2.28437	0.107187	P33419	_LREENFSSNT(ph)SELGNKK_	SPC29	Spindle pole component 29
0.239154	0.0672257	0.262677	0.165044	0.296031	0.106467	S	+	0.9993	87.667	191	2.41862	0.189433	P33419	_SFS(ph)GFPTNK_	SPC29	Spindle pole component 29
0.705226	0.577924	NaN	NaN	0.543656	0.658265	T	+	0.796271	156.15	240	3.34154	0.621268	P33419	_SSQIHIENEST(ph)EDILK_	SPC29	Spindle pole component 29
-1.28652	-1.24045	-1.07902	-1.09252	-1.10071	-1.14098	T	+	0.999711	214.14	357	6.30271	-1.1567	P36094	_VKPENNMSETFAT(ph)PTPNNR_	SPC42	Spindle pole body component SPC42
-0.535165	-0.619603	-1.47072	-1.01491	-1.00346	-0.67726	T	+	1	87.258	6	2.80389	-0.886852	P36094	_(ac)MNGS(ph)PT(ph)PKR_	SPC42	Spindle pole body component SPC42
-0.387978	-0.513317	-0.493135	-0.3698	-0.629846	-0.387252	S	+	1	64.73	4	4.00547	-0.463555	P36094	_(ac)MNGS(ph)PT(ph)PKR_	SPC42	Spindle pole body component SPC42
-0.294579	-0.276398	-0.338225	-0.0801794	-0.446997	-0.243791	S	+	1	146.78	284	2.63013	-0.280028	P36094	_KLS(ph)LNNQLQELQSMMDGDDNIK_	SPC42	Spindle pole body component SPC42
0.337311	0.1644	NaN	NaN	0.24366	0.286005	S	+	0.996596	142.23	213	2.2321	0.257844	P36094	_SEDGNNDRMS(ph)PLPSPLNTILPINNR_	SPC42	Spindle pole body component SPC42
-4.7715	-5.30734	-4.33342	-5.36665	-5.34876	-5.14241	S	+	0.999929	113.18	118	6.10386	-5.04502	P17123	_FAS(ph)PTDR_	SPO12	Sporulation-specific protein 12
-0.745527	-0.756404	-0.228603	-0.266177	-0.183201	-0.313826	S	+	0.99996	79.346	286	1.928	-0.415623	P36126	_GNNNNNTGENSDRRPS(ph)IPR_	SPO14	Phospholipase D1 (PLD 1) (EC 3.1.4.4) (Choline phosphatase 1) (Meiosis-specific sporulation-specific protein 14) (Phosphatidylcholine-hydrolyzing phospholipase D1)
-0.123261	-0.158462	-0.201885	-0.14401	-0.328951	-0.249506	S	+	1	88.021	106	2.85231	-0.201013	P36126	_RGS(ph)DEENMHR_	SPO14	Phospholipase D1 (PLD 1) (EC 3.1.4.4) (Choline phosphatase 1) (Meiosis-specific sporulation-specific protein 14) (Phosphatidylcholine-hydrolyzing phospholipase D1)
0.563939	0.457962	0.354298	0.536351	0.505881	0.488593	S	+	1	152.16	30	4.77513	0.484504	P36126	_VNS(ph)RPDELENQEVLR_	SPO14	Phospholipase D1 (PLD 1) (EC 3.1.4.4) (Choline phosphatase 1) (Meiosis-specific sporulation-specific protein 14) (Phosphatidylcholine-hydrolyzing phospholipase D1)
-0.0802252	-0.238136	-0.383718	-0.31919	-0.454071	-0.151859	S	+	1	208.92	1014	2.26972	-0.2712	P38904	_RAES(ph)VEPVENNVETAK_	SPP41	Protein SPP41
1.17364	1.22355	0.227219	0.165558	0.956516	0.695559	T	+	0.999801	62.203	261	1.95664	0.74034	P08459	_FLENLFASLES(ph)VT(ph)K_	SPS2	Sporulation-specific protein 2
-1.54595	-1.50107	-1.64856	-1.84913	NaN	NaN	S	+	0.968687	155.86	238	3.63523	-1.63618	P50875	_ENKPNLNSSSS(ph)PSNNNSTQDNSK_	SPT20	Transcription factor SPT20
-1.02306	-0.761018	-0.394514	-0.295942	-0.405884	-0.249991	T	+	1	197.47	209	2.07096	-0.521736	P27692	_EGFIT(ph)HGDDEDDEASAPGAR_	SPT5	Transcription elongation factor SPT5 (Chromatin elongation factor SPT5)
-0.326715	-0.484449	-0.364236	-0.367508	-0.121811	-0.102322	S	+	1	205.88	1032	2.30211	-0.294507	P27692	_DGGAS(ph)AWGNQDDGNR_	SPT5	Transcription elongation factor SPT5 (Chromatin elongation factor SPT5)
-0.299117	-0.331354	-0.155102	-0.305913	-0.469365	-0.508327	S	+	1	260.24	155	2.91933	-0.344863	P23615	_QDSTSKLEDFFS(ph)EDEEEEESGLR_	SPT6	Transcription elongation factor SPT6 (Chromatin elongation factor SPT6)
0.375067	0.422448	0.507747	0.57657	0.293978	0.367322	S	+	0.935551	128.04	345	3.78842	0.423856	P53866	_ADNNLLPSPS(ph)PQLTEDIK_	SQS1	Protein SQS1 (Squelch of splicing suppression protein 1)
0.5007	0.416948	0.655876	0.446468	0.67512	0.626268	S	+	0.994135	119.96	105	4.15572	0.553563	P53866	_YDS(ph)STDLQAGR_	SQS1	Protein SQS1 (Squelch of splicing suppression protein 1)
-2.29938	-2.02756	NaN	NaN	-2.40327	-1.8984	S	+	0.999999	72.175	231	3.45709	-2.15715	Q03707	_TSDLNQEHGNGS(ph)AILGK_	SRC1	Inner nuclear membrane protein SRC1 (Helix-extension-helix domain-containing protein 1)
-0.796786	-1.4663	-0.943659	-1.41704	-0.870345	-0.661567	S	+	0.979208	124.78	221	3.1732	-1.02595	Q03707	_KTS(ph)DLNQEHGNGSAILGK_	SRC1	Inner nuclear membrane protein SRC1 (Helix-extension-helix domain-containing protein 1)
NaN	NaN	-0.758218	-0.826796	-0.635151	-0.659833	S	+	0.999948	145	85	3.2915	-0.719999	Q03707	_MDRPSSSPSIAS(ph)PR_	SRC1	Inner nuclear membrane protein SRC1 (Helix-extension-helix domain-containing protein 1)
-0.503691	-0.743352	NaN	NaN	-0.704341	-0.376179	S	+	0.98141	85.536	82	2.17553	-0.581891	Q03707	_MDRPSSSPS(ph)IASPR_	SRC1	Inner nuclear membrane protein SRC1 (Helix-extension-helix domain-containing protein 1)
0.682753	0.407516	0.458386	0.266517	0.809979	0.908551	T	+	1	181.98	394	2.65448	0.58895	Q03707	_IET(ph)PQLPTEK_	SRC1	Inner nuclear membrane protein SRC1 (Helix-extension-helix domain-containing protein 1)
-0.213069	-0.083875	-0.0896338	-0.0393697	-0.192825	-0.193961	S	+	0.986871	157.2	43	2.20896	-0.135456	Q12516	_KS(ph)GSLEALQNAK_	SRF1	Regulator of phospholipase D SRF1 (SPO14 regulatory factor 1)
-0.491166	-0.75794	-0.775598	-0.641064	-0.56472	-0.54745	S	+	1	137.8	212	4.35436	-0.629656	P36167	_VDNVNVS(ph)PLR_	SRL3	Protein SRL3 (RAD53 lethality suppressor protein 3)
NaN	NaN	-0.715805	-0.466277	-0.728225	-0.797511	S	+	0.93252	82.85	981	2.58502	-0.676955	Q12038	_GRNS(ph)SYGVLR_	SRO7	Lethal(2) giant larvae protein homolog SRO7 (Polarity protein SRO7) (Sodium protection protein 1) (Suppressor of RHO3 protein 7)
-0.82054	-0.659267	-0.748461	-0.645187	-1.07224	-1.11397	S	+	0.991707	80.746	394	3.792	-0.843277	P32583	_GGS(ph)ITLESGSYK_	SRP40	Suppressor protein SRP40
-0.24607	-0.423875	-0.352081	-0.48211	-0.19862	-0.0684644	T	+	0.9929	133.46	289	2.27634	-0.295203	P32583	_EAT(ph)ADESKAEETPASSNESTPSASSSSSANK_	SRP40	Suppressor protein SRP40
-2.32894	-2.47193	-1.97041	-2.27949	-2.29481	-2.10078	S	+	1	235.4	286	6.1728	-2.24106	P24276	_NQSQQPQQQLS(ph)PFR_	SSD1	Protein SSD1 (Protein SRK1)
-0.663031	-0.691173	-0.512985	-0.339491	-1.11056	-1.14052	S	+	0.989859	200.99	489	2.61918	-0.74296	P24276	_SST(ph)INNDSDS(ph)LSS(ph)PTK_	SSD1	Protein SSD1 (Protein SRK1)
-0.766284	-0.527575	-0.699196	-0.628118	-0.618521	-0.820567	S	+	1	205.95	267	4.69197	-0.67671	P24276	_NNEYS(ph)PGINSNWR_	SSD1	Protein SSD1 (Protein SRK1)
-0.802285	-0.40072	-0.416624	-0.34584	-0.860446	-0.42664	S	+	0.963373	231.13	492	2.68836	-0.542093	P24276	_RSSTINNDSDSLSS(ph)PTK_	SSD1	Protein SSD1 (Protein SRK1)
0.441059	0.0433446	0.204316	0.197236	0.233006	0.194675	S	+	0.853708	212.85	481	2.06981	0.218939	P24276	_KRSS(ph)TINNDSDSLSSPTK_	SSD1	Protein SSD1 (Protein SRK1)
NaN	NaN	1.11126	1.10004	0.642482	0.5551	S	+	0.883591	177.32	487	1.98744	0.852219	P24276	_SST(ph)INNDS(ph)DSLSSPTK_	SSD1	Protein SSD1 (Protein SRK1)
-0.286445	-0.472049	-0.419863	-0.446738	-0.363115	-0.353775	S	+	1	121.82	673	4.46307	-0.390331	Q07084	_S(ph)PQKPIAPSNPHSFK_	SSK1	Osmolarity two-component system protein SSK1
-0.13291	-0.28847	-0.196859	-0.340276	-0.173767	-0.13711	S	+	0.984417	77.593	697	2.77218	-0.211565	Q07084	_QATSMT(ph)PTHS(ph)PVRK_	SSK1	Osmolarity two-component system protein SSK1
-0.13291	-0.28847	-0.32112	-0.257321	-0.131458	-0.0220482	T	+	0.986526	77.593	693	2.02443	-0.192221	Q07084	_QATSMT(ph)PTHS(ph)PVRK_	SSK1	Osmolarity two-component system protein SSK1
1.3069	1.3744	1.75317	1.56311	1.99367	1.81858	S	+	0.969655	225.2	90	4.62077	1.63497	Q07084	_SKS(ph)NGAGSGANLSVNSNTK_	SSK1	Osmolarity two-component system protein SSK1
NaN	NaN	1.71961	1.75762	1.6605	1.70986	S	+	0.921865	164.31	88	5.4546	1.7119	Q07084	_S(ph)KSNGAGSGANLSVNSNTK_	SSK1	Osmolarity two-component system protein SSK1
-1.05248	-1.07488	0.190256	-1.283	-1.08352	-1.07697	S	+	0.902349	92.563	54	2.01758	-0.896765	P53599	_VASS(ph)PIS(ph)PGLHSTQYFR_	SSK2	MAP kinase kinase kinase SSK2 (EC 2.7.11.25) (Suppressor of sensor kinase 2)
-0.834545	-0.808058	-0.830661	-0.771027	-0.931759	-0.999278	S	+	1	85.45	118	5.6914	-0.862555	P53599	_RPS(ph)NIGLPLPK_	SSK2	MAP kinase kinase kinase SSK2 (EC 2.7.11.25) (Suppressor of sensor kinase 2)
-0.40421	-0.720113	-0.507922	-0.864859	-0.734309	-0.621618	S	+	0.999835	92.563	57	3.64445	-0.642172	P53599	_VASS(ph)PIS(ph)PGLHSTQYFR_	SSK2	MAP kinase kinase kinase SSK2 (EC 2.7.11.25) (Suppressor of sensor kinase 2)
0.603312	0.548239	0.252449	0.244278	0.236453	0.309127	S	+	1	67.704	131	2.53333	0.365643	P53599	_NPQQS(ph)LPK_	SSK2	MAP kinase kinase kinase SSK2 (EC 2.7.11.25) (Suppressor of sensor kinase 2)
0.677621	0.51167	0.379245	0.502229	0.404745	0.551945	S	+	1	116.24	1424	4.05674	0.504576	P53599	_LAS(ph)MNKIENADGEHEDVTHVSDSK_	SSK2	MAP kinase kinase kinase SSK2 (EC 2.7.11.25) (Suppressor of sensor kinase 2)
-0.761922	-0.681423	-0.850319	-0.897543	-0.190425	-1.01578	S	+	1	109.89	608	2.79889	-0.732903	P38931	_S(ph)VFAPLNFNPIIENNVDNK_	SSN2	Mediator of RNA polymerase II transcription subunit 13 (Mediator complex subunit 13) (Protein SCA1) (Suppressor of RNA polymerase B SSN2)
-2.65444	-2.63594	-2.42032	-2.64828	-2.24975	-2.62134	S	+	1	104.79	89	6.58153	-2.53835	P42845	_MTVIS(ph)PVK_	STB1	Protein STB1 (SIN3-binding protein 1)
-2.47915	-2.51787	-2.04796	-2.13093	-2.39188	-2.10628	S	+	0.999986	144.92	7	5.87854	-2.27901	P42845	_(ac)SQPQMS(ph)PEKEQELASK_	STB1	Protein STB1 (SIN3-binding protein 1)
-2.05655	-2.00225	-1.92558	-1.99574	-2.06091	-2.04586	S	+	1	122.34	72	8.62501	-2.01448	P42845	_TLLEAIS(ph)PAK_	STB1	Protein STB1 (SIN3-binding protein 1)
-1.83203	-1.58658	-1.05144	-1.74754	-1.45985	-1.73166	S	+	0.979991	203.89	253	4.39126	-1.56818	P42845	_FSHIKPSASS(ph)PQS(ph)TFK_	STB1	Protein STB1 (SIN3-binding protein 1)
-0.621289	-0.655103	-0.528071	-0.616879	-0.50457	-0.82546	T	+	0.984682	101.71	125	4.38674	-0.625229	P42845	_KEDTPST(ph)PR_	STB1	Protein STB1 (SIN3-binding protein 1)
-0.33308	-0.47307	-0.464459	-0.167248	-0.323082	-0.224658	T	+	1	188.59	99	2.91078	-0.330933	P42845	_FVEKPNT(ph)PPSSR_	STB1	Protein STB1 (SIN3-binding protein 1)
-0.54017	-0.23377	-0.644595	-0.503466	NaN	NaN	T	+	0.975515	49.343	444	1.92504	-0.4805	P46679	_KMVTS(ph)T(ph)VQDIIGK_	STB2	Protein STB2
-3.64461	-3.63002	-3.46624	-3.47055	-4.01659	-3.29048	S	+	0.81508	179.5	341	6.47797	-3.58641	Q12427	_LTATS(ph)EPTS(ph)R_	STB3	Protein STB3 (SIN3-binding protein 3)
-3.00741	-3.43842	-2.88557	-3.27355	-3.04555	-2.62938	S	+	0.998653	222.79	337	5.81755	-3.04665	Q12427	_LTATS(ph)EPT(ph)SR_	STB3	Protein STB3 (SIN3-binding protein 3)
-1.61861	-1.55042	-1.86041	-1.52886	-1.65035	-1.51506	S	+	1	148.06	254	6.17171	-1.62062	Q12427	_S(ph)QVVFADSTPENIEHEIIAQK_	STB3	Protein STB3 (SIN3-binding protein 3)
1.22398	0.924936	0.777245	0.674822	1.01028	1.32854	T	+	0.95163	80.721	175	3.68362	0.989967	Q12427	_VEHNITNIDGATT(ph)PPTAVASTTIPVNIK_	STB3	Protein STB3 (SIN3-binding protein 3)
0.614757	0.595504	0.319172	0.368824	NaN	NaN	T	+	0.787417	62.617	289	2.07907	0.474564	P13574	_LIIEPNTLELNGLTEET(ph)PHDLPK_	STE12	Protein STE12
0.610606	0.59321	0.393141	0.22132	0.54534	0.612218	T	+	0.968666	87.654	286	3.22889	0.495973	P13574	_LIIEPNTLELNGLT(ph)EETPHDLPK_	STE12	Protein STE12
0.635244	0.621524	0.638883	0.340733	0.499687	0.585193	T	+	0.999963	116.52	525	4.08638	0.553544	P13574	_PYT(ph)PNYR_	STE12	Protein STE12
0.155102	0.403922	0.827205	0.710702	0.558198	0.428119	T	+	0.998595	146.97	382	2.47928	0.513875	D6VTK4	_NQFYQLPT(ph)PT(ph)S(ph)SKNTR_	STE2	Pheromone alpha factor receptor
-5.56778	-4.88739	-4.64536	-2.86617	NaN	NaN	T	+	0.998791	144.44	555	2.35775	-4.49167	Q03497	_SKTS(ph)PIISTAHT(ph)PQQVAQS(ph)PK_	STE20	Serine/threonine-protein kinase STE20 (EC 2.7.11.1)
-3.05938	-2.93501	-2.29343	-2.36476	-2.61447	-2.64513	T	+	0.811377	159.26	572	5.3889	-2.65203	Q03497	_APAQETVT(ph)TPTSKPAQAR_	STE20	Serine/threonine-protein kinase STE20 (EC 2.7.11.1)
-2.83702	-2.72471	-1.64298	-3.63921	-1.92831	-1.51859	T	+	0.982239	148.75	573	3.05832	-2.3818	Q03497	_APAQETVTT(ph)PTSKPAQAR_	STE20	Serine/threonine-protein kinase STE20 (EC 2.7.11.1)
-1.8381	-2.1024	-2.73978	-1.70078	NaN	NaN	S	+	0.999361	94.207	451	2.55119	-2.09527	Q03497	_TGT(ph)PMS(ph)NHVMS(ph)PTLNTDSSSANGK_	STE20	Serine/threonine-protein kinase STE20 (EC 2.7.11.1)
-1.68154	-2.15811	-2.73978	-1.70078	NaN	NaN	T	+	0.861016	94.207	448	2.4384	-2.07005	Q03497	_TGT(ph)PMS(ph)NHVMS(ph)PTLNTDSSSANGK_	STE20	Serine/threonine-protein kinase STE20 (EC 2.7.11.1)
NaN	NaN	-0.659559	-1.07339	-0.756084	-0.812621	T	+	0.996819	53.3	507	2.58351	-0.825414	Q03497	_QT(ph)HAPT(ph)TPNRTSPNR_	STE20	Serine/threonine-protein kinase STE20 (EC 2.7.11.1)
0.813935	0.999639	0.354059	0.819014	0.432883	0.551691	S	+	0.977667	94.207	456	2.85883	0.66187	Q03497	_TGT(ph)PMS(ph)NHVMS(ph)PTLNTDSSSANGK_	STE20	Serine/threonine-protein kinase STE20 (EC 2.7.11.1)
0.684639	0.647729	0.75638	0.545968	0.795734	0.831974	S	+	1	278.64	502	4.82234	0.710404	Q03497	_SPVMNSAANVS(ph)PLK_	STE20	Serine/threonine-protein kinase STE20 (EC 2.7.11.1)
0.648741	0.794437	1.04531	0.701682	1.01856	0.837223	T	+	0.999957	128.29	203	4.26695	0.840992	Q03497	_RAT(ph)PVSTPVISKPSMTTTPR_	STE20	Serine/threonine-protein kinase STE20 (EC 2.7.11.1)
0.53665	0.47633	0.89913	0.502025	0.433409	0.198792	S	+	0.999998	112.5	202	2.56486	0.507723	P25344	_RES(ph)PVTVFR_	STE50	Protein STE50
0.432746	0.439144	NaN	NaN	NaN	NaN	T	+	1	103.83	617	2.33049	0.435945	P12866	_TIVDT(ph)ET(ph)EEK_	STE6	Alpha-factor-transporting ATPase (EC 3.6.3.48) (Mating factor A secretion protein STE6) (Multiple drug resistance protein homolog) (P-glycoprotein)
0.432746	0.439144	NaN	NaN	NaN	NaN	T	+	1	103.83	619	2.33049	0.435945	P12866	_TIVDT(ph)ET(ph)EEK_	STE6	Alpha-factor-transporting ATPase (EC 3.6.3.48) (Mating factor A secretion protein STE6) (Multiple drug resistance protein homolog) (P-glycoprotein)
-0.82258	-0.953467	-1.14711	-1.06988	-0.825216	-0.454597	S	+	0.999994	171.13	69	3.49941	-0.878808	P16965	_RGS(ph)NLQSHEQK_	STF2	ATPase-stabilizing factor 15 kDa protein
-1.32099	-1.54865	-0.48553	-0.69881	-0.914182	-0.777704	S	+	1	74.789	55	2.68282	-0.957644	P39015	_NRPRPS(ph)GNEGAIR_	STM1	Suppressor protein STM1 (3BP1) (GU4 nucleic-binding protein 2) (G4p2 protein) (POP2 multicopy suppressor protein 4) (Ribosomal subunits association factor) (AF) (TOM1 suppressor protein 1) (Triplex-binding protein 1)
0.751035	0.881586	1.00796	0.683562	NaN	NaN	S	+	0.999999	118.5	111	2.85709	0.831035	Q05937	_SIS(ph)PILK_	STP3	Zinc finger protein STP3
NaN	NaN	1.16566	0.972913	1.19324	1.38915	S	+	0.957094	75.334	193	3.08995	1.18024	Q07351	_TITPS(ph)PPTQHQSILPTAVDNVPR_	STP4	Zinc finger protein STP4
-3.29477	-3.07741	-3.03539	-3.22378	NaN	NaN	S	+	0.994939	120.84	603	4.80062	-3.15784	P46675	_VASS(ph)PLR_	STU2	Protein STU2 (Suppressor of tubulin 2)
-0.828537	-0.817206	-1.09146	-0.748626	-0.853038	-0.857026	S	+	0.997943	147.33	813	5.02465	-0.865983	P46675	_RSS(ph)ESIGDLPHR_	STU2	Protein STU2 (Suppressor of tubulin 2)
0.614097	0.873183	0.376526	0.464773	0.685014	0.529843	T	+	0.987199	116.29	15	3.36378	0.590573	P32911	_SFDPFADT(ph)GDDETATSNYIHIR_	SUI1	Eukaryotic translation initiation factor eIF-1 (Protein translation factor SUI1)
-0.524355	-0.377726	-0.359859	-0.396916	-0.501108	-0.488926	S	+	1	186.42	293	4.64751	-0.441482	P54003	_S(ph)HERPDDVSV_	SUR7	Protein SUR7
-0.376339	-0.395663	-0.400429	-0.397676	-0.349931	-0.317999	T	+	1	147.75	452	5.93947	-0.373006	Q03088	_ATGT(ph)PNLR_	SVL3	Styryl dye vacuolar localization protein 3
-0.173645	-0.155646	-0.157949	-0.0793866	-0.147828	-0.139469	S	+	1	209.66	662	3.88992	-0.142321	Q03088	_LNS(ph)MPTHSIVNQNR_	SVL3	Styryl dye vacuolar localization protein 3
0.137897	0.122076	0.0499497	0.0855606	0.0538381	0.138172	S	+	1	202.35	551	2.70862	0.0979155	Q03088	_KPS(ph)FPQLQQSANVR_	SVL3	Styryl dye vacuolar localization protein 3
-0.0377693	-0.146579	-0.334797	-0.26401	-0.192447	-0.102053	S	+	1	252.71	264	2.01364	-0.179609	Q06677	_THDKVEDYDLPQVNDS(ph)PNR_	SWA2	Auxilin-like clathrin uncoating factor SWA2 (Bud site selection protein 24) (DnaJ-related protein SWA2) (J protein SWA2) (Synthetic lethal with ARF1 protein 2)
-2.18187	-1.6416	-1.11995	-1.34015	NaN	NaN	S	+	0.999948	138.99	133	2.19225	-1.57089	P32944	_TNS(ph)PISLK_	SWE1	Mitosis inhibitor protein kinase SWE1 (EC 2.7.11.1) (Wee1 homolog)
0.581978	0.447949	0.161024	0.182819	0.41227	0.624043	T	+	0.996965	105.46	235	2.40417	0.401681	P32591	_QLGNTSS(ph)VANT(ph)PSEIPDAHK_	SWI3	SWI/SNF complex subunit SWI3 (Transcription factor TYE2) (Transcription regulatory protein SWI3)
-2.19482	-2.19113	-2.08284	-2.56124	-2.0569	-2.17319	S	+	1	220.31	806	6.09851	-2.21002	P25302	_ILENS(ph)PILYR_	SWI4	Regulatory protein SWI4 (Cell-cycle box factor subunit SWI4) (Protein ART1)
NaN	NaN	NaN	NaN	-2.5822	-2.62405	S	+	1	147.1	702	2.29086	-2.60312	P08153	_SYDGNGTGIMVS(ph)PMK_	SWI5	Transcriptional factor SWI5
-1.74972	-2.14401	-1.90447	-1.74589	NaN	NaN	S	+	0.935911	105.19	376	3.57329	-1.88602	P08153	_INVEDQESEYSEKPLGLGIELLGKPGPS(ph)PTK_	SWI5	Transcriptional factor SWI5
NaN	NaN	NaN	NaN	-1.62429	-1.68527	S	+	0.999632	96.708	225	1.93076	-1.65478	P08153	_QQQLQATLENSDGPQFLS(ph)PK_	SWI5	Transcriptional factor SWI5
-1.5679	-1.19876	-1.34318	-1.27449	-1.36233	-1.62649	S	+	0.879072	97.384	664	5.28194	-1.39552	P08153	_KDGTSSVSS(ph)S(ph)PIKENINK_	SWI5	Transcriptional factor SWI5
-0.430839	-0.32009	-0.678162	-0.500177	NaN	NaN	S	+	1	121.68	505	2.11662	-0.482317	P08153	_S(ph)PQFGTHIK_	SWI5	Transcriptional factor SWI5
-0.460509	-0.38879	-0.676177	-0.603271	-0.305329	-0.246955	S	+	1	213.18	492	2.89873	-0.446838	P08153	_FVISET(ph)PS(ph)PVLK_	SWI5	Transcriptional factor SWI5
-1.32619	-1.17416	-1.24172	-1.43047	-1.28865	-1.11263	S	+	1	66.073	160	5.91702	-1.26231	P09959	_ELGS(ph)PLKK_	SWI6	Regulatory protein SWI6 (Cell-cycle box factor subunit SWI6) (MBF subunit P90) (Trans-acting activator of HO endonuclease gene)
-0.373084	-0.494617	-1.46467	-1.25977	-1.72613	-1.44668	S	+	1	95.631	149	2.3653	-1.12749	P09959	_INNLQDMS(ph)LDS(ph)DAHR_	SWI6	Regulatory protein SWI6 (Cell-cycle box factor subunit SWI6) (MBF subunit P90) (Trans-acting activator of HO endonuclease gene)
-1.35163	-1.54726	-0.819423	-0.870704	-0.663572	-0.638398	S	+	1	98.592	152	2.84839	-0.98183	P09959	_INNLQDMS(ph)LDS(ph)DAHR_	SWI6	Regulatory protein SWI6 (Cell-cycle box factor subunit SWI6) (MBF subunit P90) (Trans-acting activator of HO endonuclease gene)
-0.185261	-0.474733	-0.152638	-0.150561	-0.207893	-0.378623	S	+	1	123.35	125	2.25901	-0.258285	P53277	_QDS(ph)S(ph)ADEEDNKNVPK_	SYF2	Pre-mRNA-splicing factor SYF2 (PRP19 complex protein 31) (Synthetic lethal with CDC40 protein 2)
-1.0328	-0.838951	-1.20013	-0.945499	-1.25447	-1.33828	S	+	1	105.96	868	4.46776	-1.10169	P40528	_S(ph)IPWAHATDFQRPTVNTVDDR_	SYG1	Protein SYG1
1.06412	1.12519	0.686963	0.713872	0.905196	0.761286	S	+	1	144.18	859	4.06336	0.876105	P40528	_RRS(ph)S(ph)VFENISR_	SYG1	Protein SYG1
1.13757	1.00108	0.863389	0.864097	0.480961	1.19057	S	+	1	147.56	860	3.51446	0.922944	P40528	_RRS(ph)S(ph)VFENISR_	SYG1	Protein SYG1
1.53546	1.3878	1.57669	1.38289	1.41735	1.74831	S	+	0.994244	127.53	347	5.79694	1.50808	Q02875	_TVS(ph)NITNEEESIVKNPTK_	SYH1	SMY2 homolog 2
-0.45419	-1.06921	-0.718088	-0.875566	-0.629007	-0.480472	S	+	1	133.41	405	3.11594	-0.704422	P25623	_S(ph)NNWTPGEASDTPPLPPHATPK_	SYP1	Suppressor of yeast profilin deletion
-0.66011	-0.704042	-0.748976	-0.680474	-0.56306	-0.410558	S	+	1	98.898	297	4.23544	-0.62787	P25623	_S(ph)AFGNIGHR_	SYP1	Suppressor of yeast profilin deletion
0.479231	0.434882	0.355405	0.490057	NaN	NaN	S	+	0.920244	99.753	496	3.13745	0.439894	P25623	_TKPLPVEPAS(ph)PSIS(ph)LPTATVDNQPSGQVDSRPLHIR_	SYP1	Suppressor of yeast profilin deletion
0.129613	0.129085	0.0879941	0.170438	NaN	NaN	S	+	0.985585	228.01	102	2.33884	0.129282	P32774	_DASQNGSGDS(ph)QSVISVDK_	T2AG	Transcription initiation factor IIA subunit 2 (General transcription factor IIA subunit 2) (TFIIA 13.5 kDa subunit) (Transcription initiation factor IIA small chain) (Transcription initiation factor IIA small subunit)
-0.640142	-1.06202	NaN	NaN	-0.923187	-1.09024	S	+	0.999947	70.555	571	2.54152	-0.928899	P41895	_ENES(ph)PVKKEEDSDTLSK_	T2FA	Transcription initiation factor IIF subunit alpha (TFIIF-alpha) (TFIIF large subunit) (Transcription factor G 105 kDa subunit) (P105)
-0.261656	-0.418793	-0.132643	-0.266489	-0.232784	-0.0569996	S	+	0.999997	191.62	655	2.19145	-0.228227	P41895	_AVDSSNNASNTVPS(ph)PIKQEEGLNSTVAER_	T2FA	Transcription initiation factor IIF subunit alpha (TFIIF-alpha) (TFIIF large subunit) (Transcription factor G 105 kDa subunit) (P105)
0.494467	0.48656	0.738987	0.603976	0.185294	0.0444937	T	+	0.999926	248.25	200	1.98162	0.42563	P41895	_DGSQT(ph)PTVDSVTK_	T2FA	Transcription initiation factor IIF subunit alpha (TFIIF-alpha) (TFIIF large subunit) (Transcription factor G 105 kDa subunit) (P105)
-0.152404	-0.0773606	-0.410884	-0.114941	-0.307778	-0.216238	S	+	1	192.46	780	2.04342	-0.213268	Q12532	_NNS(ph)FEHDNLEK_	TAE2	Translation-associated element 2
-0.862391	-0.662643	-0.336969	-0.573338	-0.549423	-0.656451	S	+	0.996509	210.96	286	3.4638	-0.606869	Q03761	_KIS(ph)SSNSTEIPSVTGPDALK_	TAF12	Transcription initiation factor TFIID subunit 12 (TAFII-61) (TAFII61) (TAFII-68) (TAFII68) (TBP-associated factor 12) (TBP-associated factor 61 kDa)
-0.934345	-0.906413	-1.06702	-0.618606	-0.796016	-0.552672	S	+	0.994129	126.1	346	3.78963	-0.812512	Q12297	_RTS(ph)LDYGGYF_	TAF3	Transcription initiation factor TFIID subunit 3 (TAFII-47) (TAFII47) (TBP-associated factor 3) (TBP-associated factor 47 kDa)
-0.664128	-0.682696	-0.613815	-0.298974	-0.609471	-0.728312	S	+	1	118.19	36	3.67086	-0.599566	P50105	_PAFNLS(ph)PGK_	TAF4	Transcription initiation factor TFIID subunit 4 (MPT-1) (TAF suppressor gene 2 protein) (TAFII-48) (TBP-associated factor 4) (TBP-associated factor 48 kDa)
NaN	NaN	-0.32458	-0.368253	-0.372061	-0.250355	S	+	1	107.17	81	2.86423	-0.328812	P53072	_DLS(ph)IEDQIKK_	TAN1	tRNA acetyltransferase TAN1 (EC 2.3.-.-)
-0.275018	-0.235722	-0.0177795	-0.275018	-0.313942	-0.563841	S	+	0.999904	102.29	22	1.95604	-0.28022	P40085	_RNS(ph)APSAIHIISR_	TAPT1	Endoplasmic reticulum membrane protein 65 (65 kDa endoplasmic reticulum membrane protein)
-0.46556	-0.687869	-0.865285	-1.00144	-0.56472	-0.428678	S	+	1	144.17	13	3.09235	-0.668926	P38085	_EAS(ph)PAQY(ph)S(ph)HSLHER_	TAT1	Valine/tyrosine/tryptophan amino-acid permease 1 (Tyrosine and tryptophan amino acid transporter 1)
-0.0438987	-0.143596	-0.133564	-0.240827	-0.177216	-0.181293	S	+	1	127.02	4	2.64612	-0.153399	P38085	_(ac)MDDS(ph)VS(ph)FIAK_	TAT1	Valine/tyrosine/tryptophan amino-acid permease 1 (Tyrosine and tryptophan amino acid transporter 1)
0.131326	0.268195	0.703901	0.66821	0.410716	0.236724	S	+	0.997308	144.17	18	2.05816	0.403179	P38085	_EASPAQYS(ph)HS(ph)LHER_	TAT1	Valine/tyrosine/tryptophan amino-acid permease 1 (Tyrosine and tryptophan amino acid transporter 1)
0.340277	0.442439	0.738842	0.739589	0.167345	0.199703	S	+	0.999936	193.77	20	2.08537	0.438033	P38085	_EASPAQYSHS(ph)LHER_	TAT1	Valine/tyrosine/tryptophan amino-acid permease 1 (Tyrosine and tryptophan amino acid transporter 1)
0.2529	0.221444	0.175762	0.169155	0.396498	0.432552	S	+	0.879672	167.85	401	2.7169	0.274719	P40328	_RNEQNLEPS(ph)SPVLVSATAVPAESKPMR_	TBP6	Probable 26S protease subunit YTA6 (Tat-binding homolog 6)
0.356256	0.416083	0.364515	0.10742	0.315792	0.551141	S	+	0.78065	66.56	285	2.71608	0.351868	P40328	_S(ph)LDVVRTS(ph)GER_	TBP6	Probable 26S protease subunit YTA6 (Tat-binding homolog 6)
-0.79626	-0.784135	-0.764771	-0.671623	-0.782493	-0.648833	S	+	0.976859	60.419	304	5.99058	-0.741353	P40340	_LPPPLTASNAEEFIDKNNNALSFHNPS(ph)PARR_	TBP7	Tat-binding homolog 7
-0.211983	-0.254978	-0.61551	-0.629791	-0.912573	-0.445197	S	+	1	203.87	259	2.29873	-0.511672	P40340	_ELQEDS(ph)PIREKR_	TBP7	Tat-binding homolog 7
-0.294314	-0.510026	-0.589476	-0.537633	-0.442227	-0.508632	T	+	1	56.258	212	4.04806	-0.480385	P40340	_HPET(ph)PPPVRR_	TBP7	Tat-binding homolog 7
-0.405929	-0.378982	-0.354565	-0.386374	-0.336512	-0.4728	S	+	1	171.71	11	5.23875	-0.389194	P40340	_RGS(ph)DVEDASNAK_	TBP7	Tat-binding homolog 7
NaN	NaN	-0.113567	-0.0956816	-0.0621218	-0.0942361	S	+	1	132.97	94	2.47176	-0.0914016	P40340	_GDDEDDDVDLVS(ph)PHENAR_	TBP7	Tat-binding homolog 7
-0.257252	-0.133068	-0.519039	-0.324889	-0.126709	-0.161436	S	+	1	101.2	1404	2.03063	-0.253732	Q03640	_GHS(ph)RAS(ph)S(ph)FAR_	TCB3	Tricalbin-3
1.1099	1.08549	1.10575	1.0675	1.48689	1.61268	S	+	0.987719	155.94	1342	4.26868	1.2447	Q03640	_RSPS(ph)NLNSTSVT(ph)PR_	TCB3	Tricalbin-3
-0.935172	-1.0282	-0.902035	-0.946917	-0.756682	-0.695549	S	+	1	156	84	4.90008	-0.877426	Q08921	_KRT(ph)IS(ph)GLNMTALTR_	TCO89	Target of rapamycin complex 1 subunit TCO89 (TORC1 subunit TCO89) (89 kDa TOR complex 1 protein)
-0.674015	-0.624243	-0.676177	-0.684851	-0.677801	-0.679244	S	+	0.885359	59.585	104	8.04346	-0.669389	Q08921	_SAS(ph)FHS(ph)PVHNTLLSPK_	TCO89	Target of rapamycin complex 1 subunit TCO89 (TORC1 subunit TCO89) (89 kDa TOR complex 1 protein)
NaN	NaN	-0.637842	-0.844484	-0.406428	-0.474774	T	+	0.999642	186.16	52	2.0453	-0.590882	Q08921	_VLT(ph)HDGTLDNDYFNK_	TCO89	Target of rapamycin complex 1 subunit TCO89 (TORC1 subunit TCO89) (89 kDa TOR complex 1 protein)
0.391768	0.500802	0.471589	0.473319	0.278286	0.240486	S	+	0.997706	124.82	546	3.48659	0.392708	Q08921	_NSAAPAS(ph)PLSNEHITSSTNSGSDANR_	TCO89	Target of rapamycin complex 1 subunit TCO89 (TORC1 subunit TCO89) (89 kDa TOR complex 1 protein)
NaN	NaN	1.64643	1.35969	1.64919	1.35196	S	+	0.994109	91.414	115	3.41372	1.50182	Q08921	_SASFHS(ph)PVHNTLLS(ph)PK_	TCO89	Target of rapamycin complex 1 subunit TCO89 (TORC1 subunit TCO89) (89 kDa TOR complex 1 protein)
0.999856	1.10842	0.91042	1.0212	0.681724	0.81802	T	+	0.999553	199.41	504	4.5708	0.923273	Q03533	_NSLMNGCFSTT(ph)PESR_	TDA1	Serine/threonine-protein kinase TDA1 (Topoisomerase I damage affected protein 1) (EC 2.7.11.1)
-1.35034	-0.817206	-1.24355	-0.755746	-0.462681	-0.641731	S	+	0.996505	99.011	29	2.79555	-0.878542	P38854	_NSIISMS(ph)PVR_	TDA11	Topoisomerase I damage affected protein 11
-0.61927	-0.596492	-0.610322	-0.519259	NaN	NaN	S	+	1	85.522	306	3.88699	-0.586336	P38758	_NS(ph)RGHAENPDIK_	TDA3	Putative oxidoreductase TDA3 (EC 1.-.-.-) (Batten disease protein 3) (Topoisomerase I damage affected protein 3)
0.591296	0.777451	0.349805	0.288418	0.237813	0.462018	T	+	0.99824	247.89	202	2.53535	0.451134	P38758	_SHT(ph)NSASDLDSVSPVEQLR_	TDA3	Putative oxidoreductase TDA3 (EC 1.-.-.-) (Batten disease protein 3) (Topoisomerase I damage affected protein 3)
0.741057	0.713784	1.12306	0.35682	1.11088	0.826233	S	+	0.985424	81.594	210	3.02666	0.811972	P38758	_S(ph)HTNSASDLDS(ph)VSPVEQLR_	TDA3	Putative oxidoreductase TDA3 (EC 1.-.-.-) (Batten disease protein 3) (Topoisomerase I damage affected protein 3)
0.302992	0.178237	0.134382	0.251931	0.161201	0.260843	T	+	1	147.73	755	3.29328	0.214931	P47988	_ELFGVGT(ph)PQKL_	TEA1	TY1 enhancer activator
-1.50095	-1.28493	-1.00216	-1.03218	-1.16839	-1.34801	S	+	0.999988	180.7	178	4.70297	-1.22277	P46678	_LGS(ph)ITENDM(ox)NLK_	TFC5	Transcription factor TFIIIB component B'' (TFIIIB90)
-0.879834	-1.07865	-0.929867	-0.980398	-0.995304	-0.722641	S	+	0.997508	151.42	492	5.09366	-0.931116	P34163	_VFS(ph)TSAIDEDNENEHQDDTEDQIHK_	TGL1	Sterol esterase TGL1 (EC 3.1.1.13) (Triglyceride lipase-cholesterol esterase 1)
-0.230465	-0.689404	-0.430178	-0.703196	-0.96857	-1.10266	S	+	0.999987	158.15	466	2.45568	-0.687412	P34163	_THS(ph)ADRS(ph)PLS(ph)VQADEADEVHNADNSR_	TGL1	Sterol esterase TGL1 (EC 3.1.1.13) (Triglyceride lipase-cholesterol esterase 1)
-0.575594	-0.680428	-0.554147	-0.53506	-0.621149	-0.585443	S	+	1	146.77	521	5.94368	-0.59197	P34163	_RLS(ph)AYLESSK_	TGL1	Sterol esterase TGL1 (EC 3.1.1.13) (Triglyceride lipase-cholesterol esterase 1)
-0.731206	-0.749718	-0.482745	-0.26741	-0.412185	-0.286526	S	+	0.99392	141.13	836	2.6237	-0.488298	P36165	_WVS(ph)SSNILYTDSDKEDHPTLR_	TGL4	Lipase 4 (EC 3.1.1.3) (Triacylglycerol lipase 4)
-0.73262	-0.213521	-0.503756	-0.60338	-0.238298	-0.157044	S	+	0.999402	59.185	737	2.07399	-0.408103	P36165	_RKS(ph)DTISTSR_	TGL4	Lipase 4 (EC 3.1.1.3) (Triacylglycerol lipase 4)
0.418568	0.289126	0.0835233	0.214373	0.164803	0.358676	S	+	0.999028	87.149	713	2.38764	0.254845	P36165	_S(ph)PSGFRPR_	TGL4	Lipase 4 (EC 3.1.1.3) (Triacylglycerol lipase 4)
NaN	NaN	-0.48419	-0.602723	-0.515914	-0.374511	S	+	0.776108	69.422	604	2.73227	-0.494334	Q12043	_TAAPGRFPLQPLPS(ph)PSSTFNK_	TGL5	Lipase 5 (EC 3.1.1.3) (Triacylglycerol lipase 5)
-0.346757	-0.374823	-0.285935	-0.452175	NaN	NaN	S	+	0.998689	132.65	618	2.7436	-0.364922	Q12043	_KMDMLS(ph)PSPS(ph)PSTS(ph)PQR_	TGL5	Lipase 5 (EC 3.1.1.3) (Triacylglycerol lipase 5)
-0.346757	-0.374823	-0.285935	-0.452175	NaN	NaN	S	+	0.959432	132.65	622	2.7436	-0.364922	Q12043	_KMDMLS(ph)PSPS(ph)PS(ph)TSPQR_	TGL5	Lipase 5 (EC 3.1.1.3) (Triacylglycerol lipase 5)
0.298658	0.246712	0.0411054	0.1396	0.11951	0.118367	T	+	0.99954	85.45	575	2.05585	0.160659	Q05998	_TSS(ph)ENT(ph)NEFEIVHHK_	THI7	Thiamine transporter
0.298658	0.246712	0.231549	0.162597	0.151779	0.131961	S	+	0.981945	100.43	572	3.22275	0.203876	Q05998	_TSS(ph)ENTNEFEIVHHK_	THI7	Thiamine transporter
0.235727	NaN	NaN	NaN	0.267027	0.309306	S	+	0.99136	71.907	58	2.21142	0.270687	P40040	_LIKDDEESKGESEVSPQEQNQEQGS(ph)EPAAIEEPASQNITEK_	THO1	Protein THO1
1.27274	1.11982	1.41908	1.32187	1.64982	1.52529	S	+	1	120.25	54	5.01036	1.38477	Q08422	_SDSGTVLGAIPLNS(ph)R_	TMC1	AN1-type zinc finger protein TMC1 (Trivalent metalloid-sensitive Cuz1-related protein 1)
-4.00208	-3.67197	-3.37865	-3.42122	-3.48052	-4.06022	S	+	0.98511	147.33	226	6.12097	-3.66911	P34219	_SFS(ph)HSITTNTPNVK_	TOD6	Transcriptional regulatory protein TOD6 (PAC-binding factor 1) (Twin of DOT6)
NaN	NaN	-2.33471	-3.02962	-3.48568	-3.58641	S	+	0.920091	141.58	228	2.78227	-3.1091	P34219	_SFSHS(ph)ITTNTPNVK_	TOD6	Transcriptional regulatory protein TOD6 (PAC-binding factor 1) (Twin of DOT6)
-3.81772	-3.01964	-2.72657	-2.35912	NaN	NaN	S	+	0.99998	90.972	329	2.62215	-2.98076	P34219	_RSSFNS(ph)HAPTEPIS(ph)R_	TOD6	Transcriptional regulatory protein TOD6 (PAC-binding factor 1) (Twin of DOT6)
-3.50009	0.100036	-1.58458	-2.22149	-3.5906	-3.75296	S	+	0.999872	149.32	341	1.95738	-2.42495	P34219	_RAS(ph)LVVS(ph)PYMS(ph)PR_	TOD6	Transcriptional regulatory protein TOD6 (PAC-binding factor 1) (Twin of DOT6)
-2.58762	-2.24503	-2.07475	-1.91485	-2.46879	-1.34818	S	+	0.999996	121.99	280	4.07225	-2.10653	P34219	_RNS(ph)FIPSTQIPHSTTK_	TOD6	Transcriptional regulatory protein TOD6 (PAC-binding factor 1) (Twin of DOT6)
-2.13943	-1.56154	-1.74808	-2.08841	-2.30001	-1.66134	S	+	1	149.32	333	4.7228	-1.91647	P34219	_RAS(ph)LVVS(ph)PYMS(ph)PR_	TOD6	Transcriptional regulatory protein TOD6 (PAC-binding factor 1) (Twin of DOT6)
-1.92199	-1.52479	-1.27095	-1.30408	-1.31586	-1.43397	S	+	0.977304	119.08	318	4.571	-1.46194	P34219	_RSS(ph)FNSHAPTEPISR_	TOD6	Transcriptional regulatory protein TOD6 (PAC-binding factor 1) (Twin of DOT6)
-0.269843	-0.440185	NaN	NaN	-0.496207	-0.357833	S	+	0.8061	78.607	24	2.37672	-0.391017	P04786	_VNHELS(ph)S(ph)DDDDDVPLS(ph)QTLKK_	TOP1	DNA topoisomerase 1 (EC 5.99.1.2) (DNA topoisomerase I) (Maintenance of killer protein 1)
-0.0857264	-0.160024	-0.197488	-0.267931	-0.137504	-0.155879	S	+	1	182.22	76	2.94893	-0.167425	P04786	_IKTEPVQSSSLPS(ph)PPAKK_	TOP1	DNA topoisomerase 1 (EC 5.99.1.2) (DNA topoisomerase I) (Maintenance of killer protein 1)
-0.0943718	-0.514182	-0.713432	-0.689032	-1.20608	-0.78785	T	+	0.999512	141.19	1314	2.19516	-0.667491	P06786	_MGSTSATS(ph)KENT(ph)PEQDDVATKK_	TOP2	DNA topoisomerase 2 (EC 5.99.1.3) (DNA topoisomerase II)
-0.349842	-0.487156	-0.383939	-0.644533	-0.417596	-0.243913	S	+	1	173.19	577	3.20288	-0.421163	P40032	_EDVEDAS(ph)VYR_	TPA1	Prolyl 3,4-dihydroxylase TPA1 (EC 1.14.11.-) (Termination and polyadenylation protein 1)
0.27858	0.237441	0.340843	0.220825	0.388903	0.0711635	T	+	1	101.78	89	2.62725	0.256293	Q07824	_ILT(ph)GS(ph)VNEPDRVEVDYTNCAPMGGDRPYPPSLPSR_	TPO1	Polyamine transporter 1
0.651683	0.499476	0.574519	0.365804	0.675443	0.669488	S	+	0.998723	87.052	50	4.06084	0.572736	P53283	_S(ph)LQDLGVTSAAPVPDINAPQTAK_	TPO2	Polyamine transporter 2
1.08086	0.913186	0.528885	1.06205	NaN	NaN	S	+	0.923634	85.387	101	2.22253	0.896247	Q06451	_NKIFPEEYTLETPTGLVPVATLHS(ph)IGR_	TPO3	Polyamine transporter 3
0.981853	1.05242	1.16285	0.935233	0.981423	0.981053	S	+	1	150.12	55	6.15733	1.0158	Q06451	_TET(ph)VKS(ph)LQDMGVSSK_	TPO3	Polyamine transporter 3
0.935912	0.829525	1.27449	1.07224	0.95548	1.08198	T	+	0.999733	146.97	52	4.79917	1.02494	Q06451	_LT(ph)RTET(ph)VKS(ph)LQDMGVSSK_	TPO3	Polyamine transporter 3
1.66503	1.54156	1.27449	1.07224	1.23756	1.19232	T	+	0.864175	145.2	50	4.54444	1.33053	Q06451	_LTRT(ph)ET(ph)VKS(ph)LQDMGVSSK_	TPO3	Polyamine transporter 3
-0.12246	-0.319153	-0.190425	-0.359657	-0.43328	-0.221196	S	+	1	96.55	614	2.66302	-0.274362	Q12256	_RT(ph)HT(ph)QPVPAS(ph)FDREDGQHAQNR_	TPO4	Polyamine transporter 4
NaN	NaN	-0.0434844	-0.043988	NaN	NaN	T	+	0.979176	117.78	8	2.43595	-0.0437362	Q12256	_PSS(ph)LTKT(ph)ES(ph)NSDPR_	TPO4	Polyamine transporter 4
0.373286	0.0740944	0.12625	0.225152	0.381479	0.338925	S	+	0.998272	164.65	890	2.27121	0.253198	P31688	_SAS(ph)YTGAKV_	TPS2	Trehalose-phosphatase (EC 3.1.3.12) (Trehalose synthase complex catalytic subunit TPS2) (Trehalose-6-phosphate phosphatase) (TPP)
0.667302	0.482745	0.492322	0.341644	NaN	NaN	S	+	0.996533	216.38	362	2.2985	0.496003	Q04183	_LNFESSSTGISPVDS(ph)NSK_	TR120	Trafficking protein particle complex II-specific subunit 120 (TRAPP II-specific subunit 120) (Transport protein particle 120 kDa subunit)
-0.78344	-0.417772	-0.766298	-0.508978	-0.69635	-0.741489	S	+	1	246.34	60	3.87057	-0.652388	P32356	_TM(ox)S(ph)VFDNVSPFKK_	TREA	Neutral trehalase (EC 3.2.1.28) (Alpha,alpha-trehalase) (Alpha,alpha-trehalose glucohydrolase)
NaN	NaN	NaN	NaN	-0.62938	-0.654252	S	+	0.940591	107.02	91	1.9089	-0.641816	P32356	_RGSEDDTYSSS(ph)QGNRR_	TREA	Neutral trehalase (EC 3.2.1.28) (Alpha,alpha-trehalase) (Alpha,alpha-trehalose glucohydrolase)
-0.753993	-0.454961	-0.563158	-0.466437	-0.531469	-0.621524	S	+	1	203.87	83	4.2267	-0.565257	P32356	_RGS(ph)EDDTYSSSQGNR_	TREA	Neutral trehalase (EC 3.2.1.28) (Alpha,alpha-trehalase) (Alpha,alpha-trehalose glucohydrolase)
-1.16971	-1.20051	-1.19887	-1.20563	-1.16607	-1.04257	S	+	0.998061	86.467	490	7.04575	-1.1639	P12685	_RLS(ph)TGS(ph)IEK_	TRK1	High-affinity potassium transport protein
-0.680683	-0.414114	-0.334454	-0.124016	-0.889707	-0.28948	T	+	0.852468	48.405	1196	1.97696	-0.455409	P12685	_TNT(ph)EDPMTEHFKR_	TRK1	High-affinity potassium transport protein
-0.396441	-0.206529	-0.501414	0.00863036	-0.434134	-0.296545	S	+	0.880931	92.039	590	1.99616	-0.304405	P12685	_S(ph)RTIDMAEAK_	TRK1	High-affinity potassium transport protein
-0.194823	-0.186295	-0.395172	-0.0598407	-0.303927	-0.359071	S	+	0.818841	73.632	645	2.33585	-0.249855	P12685	_IFEHGPYAS(ph)DSDR_	TRK1	High-affinity potassium transport protein
0.175812	0.191436	0.574261	0.324926	0.446246	0.317822	S	+	0.999999	147.26	15	2.54697	0.338417	P12685	_VPTLAS(ph)LEIR_	TRK1	High-affinity potassium transport protein
-0.483057	-0.367192	-1.14574	-0.75616	-1.05304	-0.339365	S	+	0.999893	163.32	59	2.32233	-0.69076	Q12009	_AHS(ph)NPFSDHQLEYPVSPQDMDWSK_	TRMB	tRNA (guanine-N(7)-)-methyltransferase (EC 2.1.1.33) (Transfer RNA methyltransferase 8) (tRNA (guanine(46)-N(7))-methyltransferase) (tRNA(m7G46)-methyltransferase)
1.58034	0.850239	0.526681	0.365245	0.960721	1.51247	S	+	0.998458	192.65	77	2.29002	0.965949	P38427	_SATRS(ph)PSAFNR_	TSL1	Trehalose synthase complex regulatory subunit TSL1 (Alpha,alpha-trehalose-phosphate synthase [UDP-forming] 123 kDa subunit)
1.76167	0.970559	0.59719	0.652142	1.15287	1.48314	S	+	0.793558	98.531	73	2.69274	1.10293	P38427	_S(ph)ATRS(ph)PSAFNR_	TSL1	Trehalose synthase complex regulatory subunit TSL1 (Alpha,alpha-trehalose-phosphate synthase [UDP-forming] 123 kDa subunit)
1.67933	1.06764	0.387865	0.562572	1.82485	2.44073	T	+	0.98821	107.83	75	2.02826	1.32717	P38427	_SAT(ph)RS(ph)PSAFNR_	TSL1	Trehalose synthase complex regulatory subunit TSL1 (Alpha,alpha-trehalose-phosphate synthase [UDP-forming] 123 kDa subunit)
2.16646	1.48779	1.0092	0.788936	1.75814	2.34161	S	+	1	146.13	147	2.82944	1.59202	P38427	_IAS(ph)PIQHEHDSGSR_	TSL1	Trehalose synthase complex regulatory subunit TSL1 (Alpha,alpha-trehalose-phosphate synthase [UDP-forming] 123 kDa subunit)
NaN	NaN	1.54595	1.35907	2.05841	2.74729	S	+	0.961872	80.245	155	2.07408	1.92768	P38427	_IAS(ph)PIQHEHDS(ph)GSR_	TSL1	Trehalose synthase complex regulatory subunit TSL1 (Alpha,alpha-trehalose-phosphate synthase [UDP-forming] 123 kDa subunit)
3.41102	2.41757	1.38692	1.17894	2.33942	2.91703	S	+	0.984033	146.13	157	2.87939	2.27515	P38427	_IASPIQHEHDSGS(ph)R_	TSL1	Trehalose synthase complex regulatory subunit TSL1 (Alpha,alpha-trehalose-phosphate synthase [UDP-forming] 123 kDa subunit)
3.30482	2.25145	1.52069	1.41056	2.60929	3.43526	S	+	1	199.6	161	3.00654	2.42201	P38427	_IAS(ph)PIQQQQQDPTTNLLK_	TSL1	Trehalose synthase complex regulatory subunit TSL1 (Alpha,alpha-trehalose-phosphate synthase [UDP-forming] 123 kDa subunit)
NaN	NaN	-0.238665	-0.351222	-0.160662	-0.305795	T	+	0.766867	69.935	12	2.1047	-0.264086	P25040	_IEELPPSDT(ph)DDHSYSSK_	TSR4	20S rRNA accumulation protein 4
1.05262	0.952781	0.863389	0.854315	0.41625	0.455574	S	+	0.999892	104.26	28	3.05476	0.765822	P33122	_SSETTLIKPESEFDNWLS(ph)DENDGASHINVNK_	TYE7	Serine-rich protein TYE7 (Basic-helix-loop-helix protein SGC1)
1.68082	1.57226	1.25656	1.17063	1.47025	1.58714	T	+	0.996527	167.34	237	4.97844	1.45628	P33122	_KQDEDGAET(ph)AATT(ph)PLPSAAATSTK_	TYE7	Serine-rich protein TYE7 (Basic-helix-loop-helix protein SGC1)
1.85802	1.77547	1.56687	1.62877	1.86481	1.86617	T	+	0.998451	148.3	233	6.30231	1.76002	P33122	_KQDEDGAET(ph)AATT(ph)PLPSAAATSTK_	TYE7	Serine-rich protein TYE7 (Basic-helix-loop-helix protein SGC1)
NaN	NaN	1.07671	0.714311	0.697663	0.515583	S	+	0.777238	83.064	228	2.11037	0.751066	P36026	_TLS(ph)SPATAPPVHSLEVSSQIR_	UBP11	Ubiquitin carboxyl-terminal hydrolase 11 (EC 3.4.19.12) (Deubiquitinating enzyme 11) (Ubiquitin thioesterase 11) (Ubiquitin-specific-processing protease 11)
NaN	NaN	-1.84314	-1.82587	-1.29737	-1.00755	S	+	0.932718	113.89	728	2.26883	-1.49348	P38187	_KKEELPIADDLDTAIDDSFVS(ph)NTPIK_	UBP13	Ubiquitin carboxyl-terminal hydrolase 13 (EC 3.4.19.12) (Deubiquitinating enzyme 13) (Ubiquitin thioesterase 13) (Ubiquitin-specific-processing protease 13)
-0.922429	-0.876731	NaN	NaN	-0.893362	-0.807685	S	+	0.793908	88.768	355	4.3238	-0.875052	P38187	_RSS(ph)S(ph)SS(ph)QISPEHR_	UBP13	Ubiquitin carboxyl-terminal hydrolase 13 (EC 3.4.19.12) (Deubiquitinating enzyme 13) (Ubiquitin thioesterase 13) (Ubiquitin-specific-processing protease 13)
-0.544035	-0.310558	-0.598842	-0.590376	-0.161952	-0.210513	S	+	0.827709	99.055	357	2.37514	-0.402713	P38187	_RS(ph)SSS(ph)S(ph)QISPEHR_	UBP13	Ubiquitin carboxyl-terminal hydrolase 13 (EC 3.4.19.12) (Deubiquitinating enzyme 13) (Ubiquitin thioesterase 13) (Ubiquitin-specific-processing protease 13)
-0.361694	-0.546751	-0.0749164	-0.345803	-0.451224	-0.320427	S	+	0.998953	162.26	341	2.53486	-0.350136	Q01477	_TSS(ph)PS(ph)PSPPAAK_	UBP3	Ubiquitin carboxyl-terminal hydrolase 3 (EC 3.4.19.12) (Deubiquitinating enzyme 3) (Ubiquitin thioesterase 3) (Ubiquitin-specific-processing protease 3)
-0.348005	-0.391872	-0.32112	-0.499463	0.0157679	-0.16723	S	+	0.99545	149.69	339	1.90925	-0.28532	Q01477	_TSS(ph)PSPSPPAAK_	UBP3	Ubiquitin carboxyl-terminal hydrolase 3 (EC 3.4.19.12) (Deubiquitinating enzyme 3) (Ubiquitin thioesterase 3) (Ubiquitin-specific-processing protease 3)
-0.525289	-0.857391	-0.456175	-0.685338	NaN	NaN	S	+	0.998324	209.43	300	2.233	-0.631048	P19812	_TS(ph)PSNS(ph)PEAS(ph)PSLAK_	UBR1	E3 ubiquitin-protein ligase UBR1 (EC 6.3.2.-) (N-end-recognizing protein) (N-recognin-1)
NaN	NaN	-1.08617	-1.12627	-1.18142	-1.19774	S	+	0.823689	175.28	210	4.61051	-1.1479	P34223	_LGS(ph)TIDAADEVVEDNTSQSQR_	UBX1	UBX domain-containing protein 1 (Suppressor of high-copy PP1 protein)
0.71563	0.610795	0.38811	0.279412	0.282737	0.299134	S	+	1	173.25	139	2.59413	0.429303	Q06682	_VNDMFDEGRPES(ph)IFNQR_	UBX5	UBX domain-containing protein 5
-0.443203	-0.345491	-0.380175	-0.515975	-0.153676	-0.146786	S	+	0.99994	105.46	48	2.5132	-0.330884	Q02724	_SAS(ph)FSGIYK_	ULP1	Ubiquitin-like-specific protease 1 (EC 3.4.22.68)
-1.34949	-1.20829	-1.35021	-1.24421	-1.28131	-1.49314	S	+	1	168.68	645	6.24486	-1.32111	P39001	_RLS(ph)APEQQQQLEVPPLKK_	UME6	Transcriptional regulatory protein UME6 (Negative transcriptional regulator of IME2) (Regulator of inducer of meiosis protein 16) (Unscheduled meiotic gene expression protein 6)
NaN	NaN	0.316924	0.262794	0.219723	0.334898	T	+	0.999999	187.98	103	2.77148	0.283585	P39001	_STCAPNNT(ph)PVHT(ph)PS(ph)GSPSLK_	UME6	Transcriptional regulatory protein UME6 (Negative transcriptional regulator of IME2) (Regulator of inducer of meiosis protein 16) (Unscheduled meiotic gene expression protein 6)
NaN	NaN	0.316924	0.262794	0.219723	0.334898	T	+	1	187.98	99	2.77148	0.283585	P39001	_STCAPNNT(ph)PVHT(ph)PS(ph)GSPSLK_	UME6	Transcriptional regulatory protein UME6 (Negative transcriptional regulator of IME2) (Regulator of inducer of meiosis protein 16) (Unscheduled meiotic gene expression protein 6)
0.711935	0.43808	0.448036	0.346078	0.102806	0.278129	S	+	0.878925	149.94	229	2.26258	0.387511	P39001	_IHLPPPQAPAVSS(ph)PGTTAAGSGAGTGSGIR_	UME6	Transcriptional regulatory protein UME6 (Negative transcriptional regulator of IME2) (Regulator of inducer of meiosis protein 16) (Unscheduled meiotic gene expression protein 6)
-2.18174	-2.23895	-1.66462	-1.87192	-2.49142	-2.0894	S	+	1	129.32	17	4.97094	-2.08967	P27515	_SSS(ph)FIS(ph)ILDDETR_	URK1	Uridine kinase (EC 2.7.1.48) (Uridine monophosphokinase)
0.638491	0.353097	0.362121	0.295723	0.713521	0.639737	S	+	0.999278	210.12	376	2.95502	0.500448	Q03714	_SQS(ph)PVS(ph)FAPTQGR_	USA1	U1 SNP1-associating protein 1
-0.734443	-0.653854	-0.445409	-0.163995	-0.690909	-0.5655	S	+	1	231.49	424	2.81956	-0.542352	Q04500	_NRELAAVS(ph)S(ph)DEDNEDHDIAR_	UTP14	U3 small nucleolar RNA-associated protein 14 (U3 snoRNA-associated protein 14) (U three protein 14)
-1.20071	-0.584155	-0.927214	-0.930545	-1.13599	-1.1961	S	+	0.999987	211.9	10	3.8296	-0.995788	P53254	_KAS(ph)ETSDQNIVK_	UTP22	U3 small nucleolar RNA-associated protein 22 (U3 snoRNA-associated protein 22) (U three protein 22)
-0.758916	-0.518308	-1.11543	-1.12098	-1.16915	-1.21083	S	+	0.884339	102.06	67	3.46061	-0.98227	P21373	_RSS(ph)LLNK_	UTR1	NAD(+) kinase (EC 2.7.1.23) (Unknown transcript 1 protein)
-1.75848	-2.13005	-2.28365	-2.26569	-2.42562	NaN	S	+	0.886651	108.77	689	4.35545	-2.1727	P53950	_RYS(ph)GVPDHVNLEDYIEQPHNYPTMQNS(ph)VK_	VAC7	Vacuolar segregation protein 7
-0.658492	-0.694415	-0.482229	-0.429965	-0.836086	-0.791356	S	+	0.994919	62.357	260	3.71147	-0.648757	P53950	_IIERPTM(ox)HVTNS(ph)R_	VAC7	Vacuolar segregation protein 7
-0.144361	-0.135887	-0.256045	-0.213036	-0.337426	-0.198117	S	+	0.96406	108.56	599	3.03315	-0.214145	P53950	_SS(ph)LVS(ph)LSK_	VAC7	Vacuolar segregation protein 7
-0.144361	-0.135887	-0.256045	-0.213036	-0.337426	-0.198117	S	+	0.988148	108.56	602	3.03315	-0.214145	P53950	_SS(ph)LVS(ph)LSK_	VAC7	Vacuolar segregation protein 7
NaN	NaN	0.52048	0.377734	0.725947	0.778012	T	+	1	73.296	84	2.12605	0.600543	Q04602	_AVDIDT(ph)IDAQPLHEGPK_	VBA4	Vacuolar basic amino acid transporter 4
-1.41642	-1.29357	-1.29131	-1.06942	-1.48779	-1.3607	S	+	0.989696	108.14	870	5.48981	-1.31987	P38329	_RFS(ph)TIEPQTIAK_	VHC1	Vacuolar cation-chloride cotransporter 1 (Vacuolar homolog of CCC family protein 1)
-0.632696	-0.594879	-0.369941	-0.424184	-0.42825	-0.53456	S	+	0.999993	242.71	34	4.07011	-0.497418	P38329	_RIS(ph)QTYFNYQATPECQK_	VHC1	Vacuolar cation-chloride cotransporter 1 (Vacuolar homolog of CCC family protein 1)
-0.716007	-0.502689	-0.444243	-0.288593	-0.395392	-0.427499	S	+	0.996625	162.72	1028	3.28753	-0.462404	P38329	_LKKPVLPELS(ph)PCCSK_	VHC1	Vacuolar cation-chloride cotransporter 1 (Vacuolar homolog of CCC family protein 1)
-2.05763	-1.84762	-1.73903	-1.48532	-1.56735	-1.43936	T	+	1	98.942	160	4.94212	-1.68938	P40463	_RPS(ph)T(ph)IGLDR_	VHS2	Protein VHS2 (Viable in a HAL3 SIT4 background protein 2)
-1.32398	-1.21957	-0.97607	-0.811954	-0.950394	-0.963474	S	+	1	170.95	159	4.37205	-1.04091	P40463	_RPS(ph)T(ph)IGLDR_	VHS2	Protein VHS2 (Viable in a HAL3 SIT4 background protein 2)
-0.893973	-1.01456	-0.887291	-0.944277	-0.918768	-0.715015	S	+	0.975391	130.02	177	5.44299	-0.895647	P40463	_S(ph)LSSQS(ph)FDNETSPAHPR_	VHS2	Protein VHS2 (Viable in a HAL3 SIT4 background protein 2)
-0.762436	-0.609971	-0.872711	-0.855249	-1.14874	-0.970117	S	+	1	87.932	325	4.08781	-0.86987	P40463	_NS(ph)NRPGS(ph)AANIMIGKPK_	VHS2	Protein VHS2 (Viable in a HAL3 SIT4 background protein 2)
NaN	NaN	-0.559639	-0.676457	-0.576958	-0.609755	S	+	1	118.19	330	3.77265	-0.605702	P40463	_NS(ph)NRPGS(ph)AANIMIGKPK_	VHS2	Protein VHS2 (Viable in a HAL3 SIT4 background protein 2)
-0.490558	-0.526784	-0.453017	-0.77056	NaN	NaN	S	+	0.844638	58.814	175	2.35995	-0.56023	P40463	_SLS(ph)S(ph)QSFDNETSPAHPR_	VHS2	Protein VHS2 (Viable in a HAL3 SIT4 background protein 2)
-0.670222	-0.59979	-0.745969	-0.71052	-0.333195	0.00129897	S	+	0.980726	130.02	174	2.11109	-0.509733	P40463	_SLS(ph)SQS(ph)FDNETSPAHPR_	VHS2	Protein VHS2 (Viable in a HAL3 SIT4 background protein 2)
-0.113239	-0.206262	-0.507211	-0.392876	-0.393416	-0.189666	S	+	0.999999	130.61	87	2.32234	-0.300445	P40463	_NFHNLS(ph)QRS(ph)S(ph)AVNLHLQPSR_	VHS2	Protein VHS2 (Viable in a HAL3 SIT4 background protein 2)
-0.124188	-0.360879	-0.29125	-0.431248	-0.221444	-0.03492	S	+	1	115.18	84	2.00247	-0.243988	P40463	_NFHNLS(ph)QR_	VHS2	Protein VHS2 (Viable in a HAL3 SIT4 background protein 2)
-0.113239	-0.206262	-0.294312	-0.203452	-0.393416	-0.189666	S	+	0.999996	130.61	88	2.69383	-0.233391	P40463	_NFHNLS(ph)QRS(ph)S(ph)AVNLHLQPSR_	VHS2	Protein VHS2 (Viable in a HAL3 SIT4 background protein 2)
0.158208	0.172103	0.131408	0.0786098	NaN	NaN	S	+	0.808579	61.862	28	2.14004	0.135082	P40463	_ENDNNYMPPS(ph)PSMSESSMIFER_	VHS2	Protein VHS2 (Viable in a HAL3 SIT4 background protein 2)
0.206393	0.139208	0.229264	-0.0129848	0.20302	0.257476	S	+	0.996653	209.85	172	2.09588	0.170396	P40463	_S(ph)LSSQSFDNETSPAHPR_	VHS2	Protein VHS2 (Viable in a HAL3 SIT4 background protein 2)
-0.211164	-0.114113	-0.0781998	-0.032433	-0.117163	-0.140517	S	+	0.999922	205.65	207	2.27645	-0.115598	P40157	_DTS(ph)FEHEK_	VID27	Vacuolar import and degradation protein 27
0.302992	0.335712	0.280492	0.229342	0.487197	0.672887	S	+	0.999994	185.67	31	2.62809	0.38477	Q06685	_NNLPSAPSEMS(ph)PLFLNK_	VIP1	Inositol hexakisphosphate and diphosphoinositol-pentakisphosphate kinase (EC 2.7.4.21) (EC 2.7.4.24) (InsP6 and PP-IP5 kinase)
0.53456	1.12446	1.32691	1.384	0.90828	0.512411	T	+	0.995962	108.71	26	2.79986	0.965103	P42839	_LKEEVLT(ph)PTTSAS(ph)TPHR_	VNX1	Low affinity vacuolar monovalent cation/H(+) antiporter (Vacuolar Na(+)/H(+) exchanger)
0.238053	0.29443	0.260083	0.195348	NaN	NaN	T	+	0.999999	89.08	611	2.89413	0.246978	P21576	_ATGQMT(ph)ER_	VPS1	Vacuolar protein sorting-associated protein 1
0.462052	0.340847	0.317588	0.0930192	0.0611196	0.295925	T	+	0.999754	197.17	1379	2.04986	0.261759	Q07878	_TAT(ph)PQS(ph)LQGSNK_	VPS13	Vacuolar protein sorting-associated protein 13 (Suppression of the onset of impotence protein 1) (Vacuolar protein-targeting protein 2)
-0.0429472	-0.03518	-0.0318186	-0.098104	-0.0531114	-0.0690147	S	+	0.99721	171.26	495	2.52587	-0.0550293	P40343	_ANSS(ph)PTTNIDHLK_	VPS27	Vacuolar protein sorting-associated protein 27 (Golgi retention defective protein 11)
-0.905656	-0.387129	-0.216858	-0.426063	-0.372283	-0.166073	S	+	0.987776	116.06	120	1.91949	-0.412344	P52917	_GALS(ph)SAILSEKPNVK_	VPS4	Vacuolar protein sorting-associated protein 4 (DOA4-independent degradation protein 6) (Protein END13) (Vacuolar protein-targeting protein 10)
-0.13462	-0.118179	-0.192825	-0.230211	-0.101112	-0.0901759	S	+	0.840279	111.86	44	2.85944	-0.144521	P38959	_EDVNVTS(ph)PTK_	VPS41	Vacuolar protein sorting-associated protein 41 (Vacuolar morphogenesis protein 2)
-0.887767	-0.826565	-1.15115	-1.09934	-1.33411	-0.989502	S	+	0.995188	84.653	66	4.44385	-1.04807	Q12071	_RSS(ph)RLS(ph)LDS(ph)ITPR_	VPS54	Vacuolar protein sorting-associated protein 54 (CPF1 genetically-interacting protein 1) (Temperature-sensitive clathrin synthetic mutation protein 3)
NaN	NaN	-0.681674	-0.731709	-0.993348	-1.14698	S	+	0.960108	87.363	29	2.40183	-0.888428	Q12071	_IVVPEGS(ph)PSR_	VPS54	Vacuolar protein sorting-associated protein 54 (CPF1 genetically-interacting protein 1) (Temperature-sensitive clathrin synthetic mutation protein 3)
-0.656899	-0.669763	NaN	NaN	-0.588325	-0.554834	S	+	0.980204	113.77	31	3.71438	-0.617455	Q12071	_IVVPEGSPS(ph)R_	VPS54	Vacuolar protein sorting-associated protein 54 (CPF1 genetically-interacting protein 1) (Temperature-sensitive clathrin synthetic mutation protein 3)
1.31174	1.33079	0.746253	0.939753	1.34971	1.29018	S	+	0.999906	143.46	72	3.99697	1.1614	Q12071	_SSRLS(ph)LDS(ph)ITPR_	VPS54	Vacuolar protein sorting-associated protein 54 (CPF1 genetically-interacting protein 1) (Temperature-sensitive clathrin synthetic mutation protein 3)
1.32123	1.4401	0.746253	0.939753	1.34971	1.29018	S	+	0.999938	143.46	69	3.88356	1.18121	Q12071	_RSS(ph)RLS(ph)LDS(ph)ITPR_	VPS54	Vacuolar protein sorting-associated protein 54 (CPF1 genetically-interacting protein 1) (Temperature-sensitive clathrin synthetic mutation protein 3)
-0.196806	-0.24578	-0.203264	-0.378101	-0.213378	-0.177344	S	+	1	244.44	8	3.27688	-0.235779	Q12016	_(ac)M(ox)EADDHVS(ph)LFR_	VPS68	Vacuolar protein sorting-associated protein 68
-0.920243	-1.02224	-1.06157	-1.02049	-0.963622	-0.93259	S	+	0.999997	248.91	14	6.88554	-0.986793	Q06385	_ADS(ph)GDTSSIHSSANNTK_	VPS74	Vacuolar protein sorting-associated protein 74
0.870345	1.09282	1.1257	1.15633	NaN	NaN	S	+	0.75087	61.127	22	3.30196	1.0613	Q06385	_ADSGDTS(ph)SIHS(ph)SANNTKGDK_	VPS74	Vacuolar protein sorting-associated protein 74
0.118094	0.0308304	0.237098	0.202512	0.0925094	0.0812016	S	+	0.999905	167.99	522	1.98114	0.127041	P37370	_DDNVRPSPIS(ph)PSINPPK_	VRP1	Verprolin
0.239765	0.359184	0.631869	0.692606	0.46562	0.297697	S	+	0.993275	171.25	703	2.72971	0.44779	P37370	_NPTKS(ph)PPPPPSPSTMDTGTSNSPSK_	VRP1	Verprolin
-0.595882	-0.339783	NaN	NaN	-0.363564	-0.498864	S	+	0.852941	81.338	3	2.30625	-0.449523	P40046	_(ac)SS(ph)APLLQR_	VTC1	Vacuolar transporter chaperone 1 (Negative regulator of CDC42 protein 1) (Phosphate metabolism protein 4)
-2.89969	-2.72996	-2.46616	-2.69572	-2.8354	-2.74127	S	+	1	129.22	583	6.98473	-2.72803	P43585	_RLS(ph)NLKEPQHQAAVPVSQEENER_	VTC2	Vacuolar transporter chaperone 2 (Phosphate metabolism protein 1)
-0.426936	-0.489038	-0.430607	-0.4518	-0.307545	-0.411209	S	+	0.999057	254.82	187	4.86729	-0.419522	P43585	_SNFNTAS(ph)EPLAS(ph)ASK_	VTC2	Vacuolar transporter chaperone 2 (Phosphate metabolism protein 1)
-2.52483	-2.0427	-1.69582	-2.05685	-1.96096	-2.18021	S	+	1	124.16	589	5.08978	-2.07689	Q02725	_RLS(ph)KIS(ph)VPDGK_	VTC3	Vacuolar transporter chaperone 3 (Phosphate metabolism protein 2)
-0.734059	-0.466636	-0.734309	-0.403103	-0.137635	-0.182565	T	+	0.953511	69.672	183	2.07384	-0.443051	Q02725	_SNYDHPNT(ph)VSK_	VTC3	Vacuolar transporter chaperone 3 (Phosphate metabolism protein 2)
0.823423	0.943659	0.29511	0.641916	0.333734	0.501525	S	+	0.986221	145.77	14	2.57282	0.589895	Q08831	_HPYEEFPTGSKS(ph)PYNMSR_	VTS1	Protein VTS1 (VTI1-2 suppressor protein 1)
0.754289	0.77762	0.522551	0.453544	0.663122	0.625667	S	+	0.954105	169.28	309	4.18062	0.632799	Q08831	_S(ph)KSAEPHVNSSPNLIPVQK_	VTS1	Protein VTS1 (VTI1-2 suppressor protein 1)
0.837863	0.773068	0.663762	0.650305	0.936663	0.952825	S	+	0.999974	163.95	311	4.63164	0.802414	Q08831	_S(ph)AEPHVNSSPNLIPVQK_	VTS1	Protein VTS1 (VTI1-2 suppressor protein 1)
NaN	NaN	-1.04348	-0.909174	-1.19377	-1.22719	S	+	0.890727	117.33	236	3.18525	-1.0934	P34761	_SRFSFS(ph)DPFSNDSPLSQQQSQQQQQQPQQPQQHSTQK_	WHI3	Protein WHI3
-0.927249	-0.799094	-1.03942	-0.91836	-0.351855	-0.539531	S	+	0.998245	83.081	225	3.06117	-0.762585	P34761	_RPS(ph)LLSQR_	WHI3	Protein WHI3
-1.01663	-0.828614	-0.306496	-0.526016	-0.70496	-0.898866	S	+	0.881413	139.7	37	2.95033	-0.713597	P34761	_SS(ph)LNLNTTSHPHEASGR_	WHI3	Protein WHI3
0.977903	0.626953	0.510169	0.518334	0.498158	0.687962	T	+	0.938346	153.36	479	3.43056	0.63658	P34761	_FMQQPQPEHMYPVNQSNT(ph)PQKVPPAR_	WHI3	Protein WHI3
-1.13898	-1.08149	-0.837943	-0.938293	NaN	NaN	S	+	1	103.22	274	3.15893	-0.999177	Q07655	_KES(ph)VPFLR_	WHI4	Protein WHI4
-2.49338	-2.72642	-3.64605	-3.60523	-4.43049	-3.86047	S	+	1	179.74	154	4.09352	-3.46034	Q12416	_SEVFLS(ph)PS(ph)PR_	WHI5	G1-specific transcriptional repressor WHI5
-2.49338	-2.72642	-3.64605	-3.60523	-4.43049	-3.86047	S	+	1	179.74	156	4.09352	-3.46034	Q12416	_SEVFLS(ph)PS(ph)PR_	WHI5	G1-specific transcriptional repressor WHI5
NaN	NaN	-2.73481	-2.19985	-2.48669	-1.62761	S	+	0.999994	113.59	88	2.60687	-2.26224	Q12416	_RRPS(ph)TTSLQGIFMS(ph)PVNK_	WHI5	G1-specific transcriptional repressor WHI5
-1.32565	-1.61065	-1.41413	-2.14931	-1.03189	-1.15743	S	+	0.999969	83.045	161	3.52867	-1.44818	Q12416	_LRS(ph)PPTAAR_	WHI5	G1-specific transcriptional repressor WHI5
-0.192942	-0.612395	-0.160791	-0.315612	-0.75446	-0.591871	S	+	0.872565	123.36	288	2.1275	-0.438012	Q12416	_KQQHRPVPATSAGEPTDET(ph)EPES(ph)DTEVETS_	WHI5	G1-specific transcriptional repressor WHI5
NaN	NaN	0.339363	0.414027	0.386431	0.255529	T	+	0.962932	101.5	284	2.67822	0.348838	Q12416	_KQQHRPVPATSAGEPTDET(ph)EPES(ph)DTEVETS_	WHI5	G1-specific transcriptional repressor WHI5
0.627327	0.467905	0.67344	0.0116388	0.753896	0.613807	S	+	0.9895	160.45	405	2.30831	0.524669	P33301	_TVISS(ph)PNIAEADEK_	XRS2	DNA repair protein XRS2
-0.613101	-0.671715	-0.700085	-0.581281	-0.386259	-0.385155	S	+	1	105.14	127	3.73165	-0.556266	P14680	_RKS(ph)S(ph)LVVPPAR_	YAK1	Dual specificity protein kinase YAK1 (EC 2.7.12.1)
-0.613101	-0.671715	-0.700085	-0.581281	-0.386259	-0.385155	S	+	1	105.14	128	3.73165	-0.556266	P14680	_RKS(ph)S(ph)LVVPPAR_	YAK1	Dual specificity protein kinase YAK1 (EC 2.7.12.1)
1.44657	1.40936	1.50607	1.68558	1.43979	1.52467	S	+	0.997049	117.7	135	6.55917	1.50201	P38749	_NNGISPSSRS(ph)PS(ph)VAHNENVPDDSK_	YAP3	AP-1-like transcription factor YAP3
1.64039	1.59965	1.39271	1.6532	1.52695	1.67683	S	+	0.998153	101.42	533	6.53063	1.58162	P38321	_SLS(ph)LPSSGADAVKR_	YB75	Uncharacterized protein YBR225W
0.425674	0.0277203	0.992833	1.07128	1.49171	1.24096	T	+	0.941616	103.7	111	1.9563	0.875031	P38243	_MAPS(ph)PT(ph)QSTR_	YBS1	Uncharacterized protein YBR071W
NaN	NaN	-0.831796	-0.39954	-0.424385	-0.593115	S	+	0.810184	69.03	264	1.95822	-0.562209	P38277	_VKNS(ph)YSEINKETNR_	YBY8	Uncharacterized protein YBR138C
-0.232786	-0.467334	-0.474047	-0.770683	-0.401521	-0.119954	S	+	0.894682	142.54	877	2.18399	-0.411054	P39109	_ES(ph)SIPVEGELEQLQK_	YCFI	Metal resistance protein YCF1 (Yeast cadmium factor 1)
-1.48298	-1.39422	-1.57148	-1.43565	-1.78526	-1.71971	S	+	0.947473	106.99	321	5.65153	-1.56488	P25351	_TYS(ph)LHEPTDAVHANIDTAPDGCK_	YCR3	Uncharacterized membrane protein YCR023C
-1.68738	-1.48661	-1.3274	-1.40179	-1.42422	-1.5146	S	+	1	113.38	313	6.05248	-1.47367	P25351	_RQS(ph)VGLIR_	YCR3	Uncharacterized membrane protein YCR023C
-0.842568	-1.20889	-1.17607	-1.1521	-1.40724	-1.40724	S	+	0.846928	84.297	600	4.49258	-1.19902	P25351	_SS(ph)LSS(ph)LSNQR_	YCR3	Uncharacterized membrane protein YCR023C
-0.313083	-0.383115	-0.650765	-0.581216	-0.489851	-0.250355	S	+	1	122.7	275	3.0301	-0.444731	P25351	_NENVNS(ph)IR_	YCR3	Uncharacterized membrane protein YCR023C
-0.428352	-0.615574	-0.687419	-0.705806	-0.753861	-0.674099	S	+	0.999999	100.4	63	4.43517	-0.644185	Q03780	_TSTAETSAPDIPPRS(ph)PNR_	YD239	Uncharacterized protein YDR239C
0.5065	0.560813	0.457475	0.854395	0.727499	0.726472	S	+	0.762082	55.011	656	3.80125	0.638859	Q03780	_LLGKENETGS(ph)ISKK_	YD239	Uncharacterized protein YDR239C
NaN	NaN	-1.40076	-1.18626	-1.28883	-1.63881	S	+	0.856612	83.418	684	3.1203	-1.37867	Q04007	_FLNSPIPQHTQQAS(ph)PLLMR_	YDR86	Uncharacterized protein YDR186C
0.932061	0.55768	0.604827	0.302056	0.876652	1.26725	S	+	0.99998	104.82	403	2.55416	0.756755	Q04007	_SPS(ph)PFPYGK_	YDR86	Uncharacterized protein YDR186C
-1.05322	-0.929501	-0.437121	-0.459576	-0.391218	-0.409581	S	+	0.858618	52.247	885	2.41279	-0.61337	P32618	_VPAKEPS(ph)PKPSHK_	YEF3	Uncharacterized protein YEL043W
0.449641	0.41446	0.526327	0.635244	0.3365	0.353745	S	+	0.927711	169.44	555	3.73315	0.452653	P32618	_LHNPVSYS(ph)PSNEPIQPSSSLLSQLTQDTDNR_	YEF3	Uncharacterized protein YEL043W
0.476226	0.395611	0.143325	0.0575542	0.562985	0.682349	S	+	0.968528	205.65	57	1.94347	0.386342	P40052	_TNS(ph)GCSITSGASMIATK_	YEQ9	Uncharacterized protein YER079W
0.893129	0.692338	0.13348	0.632175	0.83028	0.988247	T	+	0.848169	116.35	62	2.59896	0.694942	P40052	_TNS(ph)GCSIT(ph)SGASMIATK_	YEQ9	Uncharacterized protein YER079W
1.19093	0.963918	0.30155	0.587365	0.689939	1.19185	S	+	0.989477	205.65	60	2.61304	0.820926	P40052	_T(ph)NSGCS(ph)ITSGASMIATK_	YEQ9	Uncharacterized protein YER079W
2.05839	1.91238	1.4066	1.8496	1.86486	2.04555	S	+	0.9971	104.82	88	5.14408	1.85623	P39959	_RLS(ph)ISDYR_	YEW0	Zinc finger protein YER130C
-1.02744	-1.22213	-0.97629	-1.07865	-3.17521	-3.05132	S	+	0.999994	72.958	103	2.01692	-1.75517	P43560	_SNVPS(ph)PVS(ph)R_	YFE2	Uncharacterized protein YFL042C
-1.89368	-1.40236	-1.05755	-1.58602	-1.35845	-1.77167	S	+	0.999998	125.97	149	4.18393	-1.51162	P43560	_ISNATIAEIGS(ph)PLQQVEKPDEVK_	YFE2	Uncharacterized protein YFL042C
-1.46554	-0.957776	-1.48651	-1.40236	-0.50782	-0.471135	S	+	0.912696	127.36	113	2.53651	-1.04852	P43560	_STT(ph)PTS(ph)PVSQPSIISHR_	YFE2	Uncharacterized protein YFL042C
0.543199	0.541416	0.306234	0.513289	0.19248	0.160476	S	+	0.998408	149.16	140	2.44722	0.376182	P43560	_RIS(ph)NATIAEIGS(ph)PLQQVEKPDEVK_	YFE2	Uncharacterized protein YFL042C
2.03295	1.55474	1.22398	1.09727	1.13819	1.53074	T	+	0.973913	127.36	110	3.74299	1.42964	P43560	_STT(ph)PTS(ph)PVSQPSIISHR_	YFE2	Uncharacterized protein YFL042C
-0.699911	-0.860033	-0.410124	-0.710567	-0.277509	-0.177344	S	+	0.999949	149.86	180	2.26858	-0.522581	P43597	_ESTGIEVGNS(ph)PITR_	YFI6	Uncharacterized protein YFR016C
NaN	NaN	0.423797	0.301354	0.267635	0.276031	S	+	0.772677	167.88	51	2.5028	0.317204	P43597	_DQLTES(ph)DLDEAINATENFAQELSSQR_	YFI6	Uncharacterized protein YFR016C
-1.42833	-1.87864	-1.82985	-1.46435	-1.90716	-1.8264	S	+	0.999997	164.41	37	5.18447	-1.72245	P53273	_AS(ph)VSAMS(ph)PPLCR_	YG35	Uncharacterized vacuolar membrane protein YGR125W
-1.62469	-1.43234	-1.62747	-1.56892	-1.50594	-1.67288	S	+	0.966165	104.55	39	6.89668	-1.57204	P53273	_MHRASVS(ph)AMS(ph)PPLCR_	YG35	Uncharacterized vacuolar membrane protein YGR125W
-0.16238	-0.0950343	-0.0467006	-0.260186	-0.390778	-0.252173	S	+	1	184.02	842	1.95553	-0.201209	P53273	_NLMS(ph)LPTNT(ph)PR_	YG35	Uncharacterized vacuolar membrane protein YGR125W
0.74992	0.561008	1.27118	0.908582	1.53516	1.13603	S	+	0.999999	164.41	42	3.05028	1.02698	P53273	_MHRASVS(ph)AMS(ph)PPLCR_	YG35	Uncharacterized vacuolar membrane protein YGR125W
0.481092	0.108491	0.312187	0.213627	0.645142	0.366336	S	+	0.99977	122.53	106	2.21028	0.354479	P53274	_MVTHNALEGNSETVDS(ph)LKEDGLNLNKK_	YG36	Uncharacterized protein YGR126W
0.518434	0.515006	NaN	NaN	NaN	NaN	S	+	0.795849	78.964	85	2.67531	0.51672	P53274	_RPTS(ph)NSIEK_	YG36	Uncharacterized protein YGR126W
0.571628	0.680054	0.602066	0.432639	0.540463	0.630841	T	+	1	105.65	152	4.8333	0.576282	P53274	_LKT(ph)LES(ph)LKR_	YG36	Uncharacterized protein YGR126W
0.608715	0.391438	0.614094	0.412619	0.816418	0.676088	T	+	1	131.33	93	3.52472	0.586562	P53274	_MVT(ph)HNALEGNSETVDSLKEDGLNLNKK_	YG36	Uncharacterized protein YGR126W
0.545672	0.328722	0.322993	0.212134	0.675789	0.772407	S	+	0.99979	99.092	347	2.47636	0.476286	P53278	_TSTPETSEPES(ph)EEDESPIDPSKAPK_	YG3A	Uncharacterized protein YGR130C
0.380175	0.361993	0.324852	0.291957	0.232447	0.195781	S	+	1	135.98	667	3.77761	0.297868	P50089	_VKS(ph)MVDDIYNHETASTPHIK_	YG51	Uncharacterized protein YGR237C
0.373063	0.232415	0.206079	0.138421	0.421341	0.42977	S	+	0.999798	190.37	125	2.71697	0.300182	P50089	_SRS(ph)ES(ph)PM(ox)FR_	YG51	Uncharacterized protein YGR237C
0.59053	0.480886	0.579189	0.283803	0.255822	0.331028	S	+	0.999967	83.182	642	3.00648	0.42021	P50089	_KLTPIES(ph)R_	YG51	Uncharacterized protein YGR237C
1.34534	1.36765	1.12674	1.16794	1.09462	1.26046	S	+	0.999503	62.408	482	5.81731	1.22712	P53316	_YFDS(ph)VRS(ph)TPVAEK_	YG5B	Uncharacterized RNA-binding protein YGR250C
2.00813	1.6156	1.19001	1.04886	1.16098	1.28856	S	+	0.97724	124.29	485	3.63805	1.38536	P53316	_YFDSVRS(ph)T(ph)PVAEK_	YG5B	Uncharacterized RNA-binding protein YGR250C
2.00813	1.6156	1.19001	1.04886	1.16098	1.28856	T	+	0.995374	124.29	486	3.63805	1.38536	P53316	_YFDSVRS(ph)T(ph)PVAEK_	YG5B	Uncharacterized RNA-binding protein YGR250C
-0.215697	-0.245318	-0.154972	-0.291627	-0.257011	-0.181802	S	+	0.999919	219.06	1167	3.94593	-0.224404	P53120	_AFS(ph)ITS(ph)TSGQLSSLSR_	YGO0	Uncharacterized membrane protein YGL140C
-0.585345	-0.329069	NaN	NaN	-0.572114	-0.699196	S	+	0.995198	197.38	1043	2.22596	-0.546431	O13535	_RSS(ph)TPQISDIESTGSGGMHR_	YH11B	Transposon Ty1-H Gag-Pol polyprotein (Gag-Pol-p199) (TY1A-TY1B) (Transposon Ty1 TYA-TYB polyprotein) (p190) [Cleaved into: Capsid protein (CA) (Gag-p45) (p54); Ty1 protease (PR) (EC 3.4.23.-) (Pol-p20) (p23); Integrase (IN) (Pol-p71) (p84) (p90); Reverse transcriptase/ribonuclease H (RT) (RT-RH) (EC 2.7.7.49) (EC 2.7.7.7) (EC 3.1.26.4) (Pol-p63) (p60)]
-0.40612	-0.443615	-0.502331	-0.493357	NaN	NaN	S	+	0.99843	193.19	993	3.59646	-0.461356	O13535	_EVDPNIS(ph)ESNILPSK_	YH11B	Transposon Ty1-H Gag-Pol polyprotein (Gag-Pol-p199) (TY1A-TY1B) (Transposon Ty1 TYA-TYB polyprotein) (p190) [Cleaved into: Capsid protein (CA) (Gag-p45) (p54); Ty1 protease (PR) (EC 3.4.23.-) (Pol-p20) (p23); Integrase (IN) (Pol-p71) (p84) (p90); Reverse transcriptase/ribonuclease H (RT) (RT-RH) (EC 2.7.7.49) (EC 2.7.7.7) (EC 3.1.26.4) (Pol-p63) (p60)]
-0.572716	-0.345436	-0.0813396	-0.135127	-0.314174	-0.493955	S	+	1	166.48	1181	2.03479	-0.323791	O13535	_S(ph)LEDNETEIK_	YH11B	Transposon Ty1-H Gag-Pol polyprotein (Gag-Pol-p199) (TY1A-TY1B) (Transposon Ty1 TYA-TYB polyprotein) (p190) [Cleaved into: Capsid protein (CA) (Gag-p45) (p54); Ty1 protease (PR) (EC 3.4.23.-) (Pol-p20) (p23); Integrase (IN) (Pol-p71) (p84) (p90); Reverse transcriptase/ribonuclease H (RT) (RT-RH) (EC 2.7.7.49) (EC 2.7.7.7) (EC 3.1.26.4) (Pol-p63) (p60)]
-0.24631	-0.318542	-0.337197	-0.292299	-0.280362	-0.394075	S	+	0.898435	152.47	1133	4.60774	-0.311464	O13535	_SPS(ph)IDTSSSESNSLHHVVPIK_	YH11B	Transposon Ty1-H Gag-Pol polyprotein (Gag-Pol-p199) (TY1A-TY1B) (Transposon Ty1 TYA-TYB polyprotein) (p190) [Cleaved into: Capsid protein (CA) (Gag-p45) (p54); Ty1 protease (PR) (EC 3.4.23.-) (Pol-p20) (p23); Integrase (IN) (Pol-p71) (p84) (p90); Reverse transcriptase/ribonuclease H (RT) (RT-RH) (EC 2.7.7.49) (EC 2.7.7.7) (EC 3.1.26.4) (Pol-p63) (p60)]
0.340391	0.410884	0.203253	0.304277	0.322397	0.326751	T	+	1	50.874	1738	4.0763	0.317992	O13535	_NIADVMT(ph)KPLPIK_	YH11B	Transposon Ty1-H Gag-Pol polyprotein (Gag-Pol-p199) (TY1A-TY1B) (Transposon Ty1 TYA-TYB polyprotein) (p190) [Cleaved into: Capsid protein (CA) (Gag-p45) (p54); Ty1 protease (PR) (EC 3.4.23.-) (Pol-p20) (p23); Integrase (IN) (Pol-p71) (p84) (p90); Reverse transcriptase/ribonuclease H (RT) (RT-RH) (EC 2.7.7.49) (EC 2.7.7.7) (EC 3.1.26.4) (Pol-p63) (p60)]
1.71039	1.74696	1.43897	1.52527	1.64012	1.46486	T	+	0.999872	155.99	375	6.1094	1.58776	O13535	_SYT(ph)NTTKPK_	YH11B	Transposon Ty1-H Gag-Pol polyprotein (Gag-Pol-p199) (TY1A-TY1B) (Transposon Ty1 TYA-TYB polyprotein) (p190) [Cleaved into: Capsid protein (CA) (Gag-p45) (p54); Ty1 protease (PR) (EC 3.4.23.-) (Pol-p20) (p23); Integrase (IN) (Pol-p71) (p84) (p90); Reverse transcriptase/ribonuclease H (RT) (RT-RH) (EC 2.7.7.49) (EC 2.7.7.7) (EC 3.1.26.4) (Pol-p63) (p60)]
0.501719	0.778545	0.501912	0.554245	0.624621	0.352326	S	+	0.984908	132.28	540	3.65913	0.552228	P38750	_TTQDTFPHNAPASSPAYTDDAHS(ph)LR_	YHA8	Uncharacterized transporter YHL008C
1.01486	0.866077	1.03946	0.882447	0.796661	0.884035	S	+	1	186.72	315	5.62174	0.913922	P38809	_LVKT(ph)HS(ph)GHLEQK_	YHP7	Uncharacterized protein YHR097C
1.01486	0.866077	1.03946	0.882447	0.796661	0.884035	T	+	1	186.72	313	5.62174	0.913922	P38809	_LVKT(ph)HS(ph)GHLEQK_	YHP7	Uncharacterized protein YHR097C
1.7845	1.75206	NaN	NaN	0.900664	0.999914	T	+	0.929144	126.91	225	1.97733	1.35929	P38809	_ANSST(ph)TT(ph)LDAIKPNSK_	YHP7	Uncharacterized protein YHR097C
0.00848693	0.262433	0.438581	0.356595	0.291716	0.209695	T	+	0.816361	115.87	2	2.13477	0.261251	Q3E7Z5	_T(ph)RDTPEDVSTAGAK_	YI002	Uncharacterized protein YIL002W-A
NaN	NaN	0.525663	0.29678	0.441654	0.686011	S	+	0.97582	134.25	291	2.03193	0.487527	P47114	_TGLLES(ph)QTFDDFKEVENK_	YJ24	Uncharacterized vacuolar membrane protein YJR054W
NaN	NaN	-0.801986	-0.80362	NaN	NaN	S	+	0.999101	163.51	221	3.18871	-0.802803	P47115	_LDS(ph)DSEVDIR_	YJ26	Uncharacterized protein YJR056C
0.512379	0.564329	0.557136	0.438719	NaN	NaN	S	+	0.970142	46.964	60	3.42379	0.518141	P47139	_VIS(ph)NKVEKDSDSEQR_	YJ68	Uncharacterized protein YJR098C
0.328262	0.365692	0.337849	0.162855	0.231651	0.202489	S	+	0.999989	170.78	514	3.3041	0.271466	P47072	_LNCMSDKDNS(ph)VK_	YJB6	Uncharacterized protein YJL016W
-1.70158	-1.82398	-0.831877	-1.02087	NaN	NaN	S	+	1	124.66	9	1.92054	-1.34458	P40361	_RPS(ph)LLFDEYQNSVTKPNETK_	YJH0	Inactive deaminase YJL070C
-0.897302	-1.18975	-1.28777	-1.31466	-0.743041	-0.742524	S	+	1	175.8	762	3.65029	-1.02917	Q07834	_TTIDNTSQSGAS(ph)PQR_	YL032	KH domain-containing protein YLL032C
1.12459	1.25054	1.14452	1.14483	1.05953	1.32409	S	+	0.969815	75.376	72	6.12065	1.17468	Q12110	_ANS(ph)QGSPVAPSPNHR_	YL049	Uncharacterized protein YLR049C
0.309758	0.399773	0.220581	0.395502	0.481364	0.194328	S	+	0.990436	69.765	78	3.11947	0.333551	Q08001	_SSPADPHLSDVNS(ph)ILDNHR_	YL072	Uncharacterized protein YLR072W
1.96244	1.8883	1.78598	1.7966	1.94175	2.09031	S	+	1	149.49	58	6.79152	1.9109	Q08001	_DGS(ph)VPLNGLK_	YL072	Uncharacterized protein YLR072W
-0.957804	-0.629479	-0.545277	-0.539394	-0.0430645	-0.614945	S	+	0.969245	151.19	1004	2.23959	-0.554994	P0C2I6	_KRS(ph)S(ph)TPQISNIESTGSGGMHK_	YL13B	Transposon Ty1-LR3 Gag-Pol polyprotein (Gag-Pol-p199) (TY1A-TY1B) (Transposon Ty1 TYA-TYB polyprotein) (p190) [Cleaved into: Capsid protein (CA) (Gag-p45) (p54); Ty1 protease (PR) (EC 3.4.23.-) (Pol-p20) (p23); Integrase (IN) (Pol-p71) (p84) (p90); Reverse transcriptase/ribonuclease H (RT) (RT-RH) (EC 2.7.7.49) (EC 2.7.7.7) (EC 3.1.26.4) (Pol-p63) (p60)]
-0.907603	-0.602767	-0.310689	-0.30333	-0.286763	-0.538637	S	+	0.989242	222.21	1005	2.36234	-0.491631	P0C2I6	_RSS(ph)T(ph)PQISNIESTGSGGMHK_	YL13B	Transposon Ty1-LR3 Gag-Pol polyprotein (Gag-Pol-p199) (TY1A-TY1B) (Transposon Ty1 TYA-TYB polyprotein) (p190) [Cleaved into: Capsid protein (CA) (Gag-p45) (p54); Ty1 protease (PR) (EC 3.4.23.-) (Pol-p20) (p23); Integrase (IN) (Pol-p71) (p84) (p90); Reverse transcriptase/ribonuclease H (RT) (RT-RH) (EC 2.7.7.49) (EC 2.7.7.7) (EC 3.1.26.4) (Pol-p63) (p60)]
-0.360805	-0.279179	-0.209141	-0.208028	-0.278104	-0.339365	S	+	0.996971	198.84	1095	3.91655	-0.279104	P0C2I6	_IIHRS(ph)PS(ph)IDASPPENNSSHNIVPIK_	YL13B	Transposon Ty1-LR3 Gag-Pol polyprotein (Gag-Pol-p199) (TY1A-TY1B) (Transposon Ty1 TYA-TYB polyprotein) (p190) [Cleaved into: Capsid protein (CA) (Gag-p45) (p54); Ty1 protease (PR) (EC 3.4.23.-) (Pol-p20) (p23); Integrase (IN) (Pol-p71) (p84) (p90); Reverse transcriptase/ribonuclease H (RT) (RT-RH) (EC 2.7.7.49) (EC 2.7.7.7) (EC 3.1.26.4) (Pol-p63) (p60)]
-0.268747	-0.255615	-0.138814	-0.370452	-0.363003	-0.257131	S	+	0.994103	147.41	1093	3.2924	-0.275627	P0C2I6	_IIHRS(ph)PSIDASPPENNSSHNIVPIK_	YL13B	Transposon Ty1-LR3 Gag-Pol polyprotein (Gag-Pol-p199) (TY1A-TY1B) (Transposon Ty1 TYA-TYB polyprotein) (p190) [Cleaved into: Capsid protein (CA) (Gag-p45) (p54); Ty1 protease (PR) (EC 3.4.23.-) (Pol-p20) (p23); Integrase (IN) (Pol-p71) (p84) (p90); Reverse transcriptase/ribonuclease H (RT) (RT-RH) (EC 2.7.7.49) (EC 2.7.7.7) (EC 3.1.26.4) (Pol-p63) (p60)]
0.431463	0.301939	0.460628	0.134221	0.227827	0.509841	S	+	0.999115	164.27	651	2.64735	0.34432	Q99296	_AFESFLRPPSTPDLPS(ph)DDDNFAANSR_	YL149	Uncharacterized protein YLR149C
-0.433253	-0.442771	-0.829687	-0.846195	-0.912267	-0.801986	S	+	0.999791	130.56	84	3.33664	-0.711027	Q06251	_RAS(ph)FSAFADEGR_	YL177	Uncharacterized protein YLR177W
-0.305467	-0.429945	-0.629566	-0.557688	-0.456175	-0.190425	T	+	1	130.3	235	2.89433	-0.428211	Q06251	_RNT(ph)QPVLNLHPAAAPTNDAGLAVVDGK_	YL177	Uncharacterized protein YLR177W
-1.16845	-1.99798	-0.520648	-2.25863	-1.96521	-1.41002	S	+	0.999999	235.25	197	2.69184	-1.55349	Q06146	_GES(ph)YQSAEQEIDHTAPEK_	YL257	Uncharacterized protein YLR257W
-0.759967	-0.583484	-0.610606	-0.461124	-0.517326	-0.489646	S	+	1	240.13	121	4.29579	-0.570359	Q06146	_NKS(ph)INSESFSSPSLR_	YL257	Uncharacterized protein YLR257W
-0.283018	-0.634016	-0.393416	-0.44782	-0.355129	-0.265917	S	+	0.999102	99.941	252	3.09754	-0.396553	Q06146	_TVS(ph)PSKGEDSR_	YL257	Uncharacterized protein YLR257W
0.307195	0.170053	0.114988	0.0574155	0.465361	0.27432	S	+	0.999711	112.34	66	1.90999	0.231555	Q06146	_DRS(ph)YTSVAELNR_	YL257	Uncharacterized protein YLR257W
0.534062	0.319155	0.363772	0.319618	0.597409	0.574412	T	+	0.976766	169.65	68	3.41659	0.451405	Q06146	_DRSYT(ph)SVAELNR_	YL257	Uncharacterized protein YLR257W
0.671565	0.588421	0.464564	0.473216	0.532595	0.699326	S	+	0.998824	225.39	137	4.49216	0.571614	Q06146	_S(ph)NSLITSTDPVEDHISK_	YL257	Uncharacterized protein YLR257W
0.61155	0.40621	0.610037	0.655718	0.506619	0.655649	S	+	0.94479	174.39	129	4.51299	0.574297	Q06146	_SINSESFSS(ph)PSLR_	YL257	Uncharacterized protein YLR257W
0.821547	0.453017	0.858803	0.725959	1.19529	1.25209	S	+	0.971897	92.856	69	3.10543	0.88445	Q06146	_SY(ph)TS(ph)VAELNR_	YL257	Uncharacterized protein YLR257W
-0.411886	-0.915963	-0.640158	-0.51678	NaN	NaN	T	+	1	47.915	18	1.97271	-0.621197	Q06152	_IDLKNT(ph)PPQKK_	YL271	Uncharacterized protein YLR271W
0.33811	0.906275	0.184441	0.433387	0.306859	0.447367	S	+	0.999814	174.65	1143	2.10606	0.436073	Q05854	_DVEESNFSTS(ph)PLR_	YL278	Uncharacterized transcriptional regulatory protein YLR278C
-0.607353	-0.575228	-0.579083	-0.848115	-0.384381	-0.389787	S	+	1	49.3	338	3.33169	-0.563991	Q04471	_VKREEANLS(ph)PK_	YM04	Putative peptidase YMR114C (EC 3.4.-.-)
-0.158719	-0.29396	-0.164014	-0.207445	-0.373063	-0.316146	S	+	0.997476	97.395	553	3.03749	-0.252224	P39523	_NTEANEEEEISHESDDLNLRPAS(ph)ALETGLK_	YM11	Uncharacterized protein YMR124W
0.18574	0.208642	0.262694	0.329411	0.255994	0.307751	S	+	0.999919	120.96	293	4.05182	0.258372	P39523	_MVSANYS(ph)R_	YM11	Uncharacterized protein YMR124W
0.47467	0.277628	0.527138	0.376179	0.369483	0.230821	S	+	0.876832	84.602	717	3.3527	0.375986	P39523	_DGHLSAVSHMSSS(ph)S(ph)RR_	YM11	Uncharacterized protein YMR124W
0.47467	0.277628	0.527138	0.376179	0.369483	0.230821	S	+	0.876832	71.879	718	3.3527	0.375986	P39523	_DGHLSAVSHMSSS(ph)S(ph)RR_	YM11	Uncharacterized protein YMR124W
0.402176	0.401521	0.463211	0.240986	0.460529	0.484308	S	+	0.999591	95.523	766	4.01392	0.408788	P39523	_DGMNAS(ph)EEDFSFDNTLAKPYEPLYAR_	YM11	Uncharacterized protein YMR124W
0.652142	0.491084	0.541114	0.509949	0.415961	0.452372	S	+	0.97492	188.39	795	4.6552	0.510437	P39523	_RGDITSAGS(ph)TSGEDSSQPK_	YM11	Uncharacterized protein YMR124W
-0.534119	-0.375272	-0.547055	-0.301213	-0.561204	-0.5065	S	+	0.865589	156.4	41	3.92561	-0.470894	Q03559	_TAS(ph)VADPILDAVQEAQPFEQAADTFHDNMNR_	YM8V	Uncharacterized protein YMR295C
-0.456979	-0.27296	-0.547055	-0.301213	-0.41738	-0.594166	T	+	0.852924	128.01	39	3.36189	-0.431625	Q03559	_T(ph)ASVADPILDAVQEAQPFEQAADTFHDNM(ox)NR_	YM8V	Uncharacterized protein YMR295C
0.299714	0.198243	0.37662	0.235604	0.305129	0.265865	S	+	0.90293	108.01	11	3.98019	0.280196	Q03559	_KSSIS(ph)NT(ph)SDHDGANRAS(ph)DVK_	YM8V	Uncharacterized protein YMR295C
0.362666	0.269153	0.445421	0.319502	0.271252	0.160476	T	+	0.961113	163.31	13	3.23883	0.304745	Q03559	_SSISNT(ph)SDHDGANR_	YM8V	Uncharacterized protein YMR295C
0.5889	0.297133	0.40855	0.289244	0.445264	0.50318	S	+	0.998972	162.77	14	3.51169	0.422045	Q03559	_SS(ph)ISNTS(ph)DHDGANRAS(ph)DVK_	YM8V	Uncharacterized protein YMR295C
NaN	NaN	-0.591967	-0.605135	NaN	NaN	S	+	0.784966	94.309	8	2.15475	-0.598551	Q03722	_VTTPLHS(ph)SPK_	YMC0	Uncharacterized protein YML020W
-0.945943	-0.928979	-0.779722	-0.830665	-0.853437	-0.945383	S	+	0.999736	173.72	8	6.18324	-0.880688	Q03208	_SPS(ph)PSVS(ph)PR_	YML9	Uncharacterized protein YML119W
-0.997434	-0.80493	-0.509949	-0.655853	-0.527671	-0.693141	S	+	0.999999	177.42	72	3.62755	-0.698163	Q03208	_FNS(ph)ISQVNK_	YML9	Uncharacterized protein YML119W
0.474877	0.357608	0.88462	0.685357	0.826233	0.768248	S	+	0.847491	92.866	12	3.26925	0.666157	Q03177	_TNMAEDKTSIS(ph)K_	YMZ2	WD repeat-containing protein YMR102C
NaN	NaN	0.314374	0.429428	0.394904	0.426606	S	+	0.91097	96.673	424	3.15613	0.391328	P53932	_ILT(ph)SDATVS(ph)KK_	YNJ5	Uncharacterized transporter YNL095C
0.647545	0.483158	0.283913	0.358509	0.199471	0.180724	S	+	0.999974	166.04	22	2.34576	0.358887	P53925	_TDIDS(ph)EHPEAQPLLNNNHR_	YNL5	Uncharacterized vacuolar membrane protein YNL115C
-0.642302	-0.774799	-0.327342	-0.56734	-0.359071	-0.340391	S	+	0.974869	132.79	7	2.90963	-0.501874	Q08206	_(ac)MEHQDSS(ph)PPR_	YO036	Uncharacterized protein YOL036W
-0.177131	-0.231684	-0.219958	-0.124157	NaN	NaN	S	+	0.987539	138.19	317	2.34594	-0.188233	Q08206	_SNSS(ph)ALASTLR_	YO036	Uncharacterized protein YOL036W
-0.164626	-0.173075	-0.0972062	-0.22803	NaN	NaN	S	+	0.798447	83.633	67	2.06887	-0.165734	Q08206	_EEETNDDELTQVDRSS(ph)PR_	YO036	Uncharacterized protein YOL036W
NaN	NaN	-0.675635	-1.02826	-0.592158	-0.557778	S	+	0.987546	91.637	73	2.15322	-0.713459	Q12275	_NTS(ph)LASSITSLPNSIDRR_	YO093	Uncharacterized protein YOR093C
-1.16916	-0.989936	-1.12327	-0.959094	-0.987394	-0.934252	S	+	0.999357	113.61	131	5.83123	-1.02718	Q08816	_RLS(ph)MSQQSK_	YO352	Uncharacterized protein YOR352W
NaN	NaN	-0.555325	-0.57336	NaN	NaN	S	+	0.811377	96.247	212	1.99263	-0.564342	Q08157	_GMLLNDPYLS(ph)SK_	YOL19	Uncharacterized membrane protein YOL019W
0.137504	0.0885487	0.524023	0.293606	0.519073	0.467553	S	+	0.989126	145.69	337	2.09946	0.338385	Q08157	_NNGSNT(ph)S(ph)NNINYK_	YOL19	Uncharacterized membrane protein YOL019W
0.227495	0.243913	0.524023	0.293606	0.519073	0.467553	S	+	0.994727	145.69	334	2.94176	0.379277	Q08157	_NNGS(ph)NTS(ph)NNINYK_	YOL19	Uncharacterized membrane protein YOL019W
-0.418196	-0.488006	-0.399663	-0.518432	-0.338339	-0.37829	S	+	0.970283	104.41	851	4.66102	-0.423488	P53049	_KKAT(ph)EMS(ph)QTANSGK_	YOR1	Oligomycin resistance ATP-dependent permease YOR1
-1.54675	-1.68307	-1.0812	-1.2224	-0.584289	-0.582363	S	+	0.985343	87.647	358	2.68997	-1.11668	P34161	_RPVSNPSGS(ph)PK_	YOX1	Homeobox protein YOX1
NaN	NaN	-0.97607	-0.811954	-0.950394	-0.963474	S	+	0.981927	62.408	58	3.81205	-0.925473	P34161	_PRS(ph)VESALR_	YOX1	Homeobox protein YOX1
0.999711	1.34902	NaN	NaN	0.836681	1.06214	S	+	0.941374	112.24	329	2.66392	1.06189	P34161	_TLTPVKTS(ph)PNSR_	YOX1	Homeobox protein YOX1
0.98972	1.34608	1.48116	1.58775	1.37135	1.08116	S	+	0.99992	114.19	63	4.45983	1.30954	Q3E752	_KNS(ph)LSLL_	YP036	Uncharacterized protein YPR036W-A
-0.230719	-0.224958	-0.318693	-0.161702	-0.500598	-0.585636	S	+	1	140.96	95	2.33921	-0.337051	Q02831	_RNS(ph)VDIPLQTHNR_	YP077	Uncharacterized protein YPL077C
-0.985273	-0.508588	-0.841651	-0.725327	-0.883934	-0.915253	S	+	1	178.14	669	4.07791	-0.810004	Q06833	_RPS(ph)QPLNTLSPK_	YP091	Uncharacterized PH domain-containing protein YPR091C
0.615416	0.351063	0.499443	0.504163	0.129623	0.537257	S	+	1	152.96	723	2.78879	0.439494	Q06833	_KFSVSS(ph)NDS(ph)QNS(ph)LK_	YP091	Uncharacterized PH domain-containing protein YPR091C
0.615416	0.351063	0.515212	0.532267	0.129623	0.537257	S	+	0.999998	152.96	720	2.78174	0.446806	Q06833	_KFSVSS(ph)NDS(ph)QNS(ph)LK_	YP091	Uncharacterized PH domain-containing protein YPR091C
0.96229	0.71914	0.640546	0.745452	0.731159	0.772358	S	+	0.999961	174.39	676	4.92991	0.761824	Q06833	_RPSQPLNTLS(ph)PK_	YP091	Uncharacterized PH domain-containing protein YPR091C
-0.526078	-0.305343	-1.54082	-1.36502	-1.82232	-1.11463	S	+	1	211.64	175	2.23762	-1.11237	Q06616	_AVNPLVTSS(ph)PIHMS(ph)PLQSR_	YP174	Nuclear envelope protein YPR174C
-0.249308	-0.428993	-0.393965	-0.362325	-0.315218	-0.368936	S	+	1	122.33	158	4.42753	-0.353124	Q06616	_DNLKPTENLPPS(ph)PVR_	YP174	Nuclear envelope protein YPR174C
0.873971	0.788936	0.277884	0.611928	0.578133	0.317229	S	+	0.945714	211.64	170	2.67887	0.57468	Q06616	_AVNPLVTSS(ph)PIHMSPLQSR_	YP174	Nuclear envelope protein YPR174C
NaN	NaN	-0.935837	-0.827333	-0.551393	-0.567156	S	+	0.99032	94.616	14	2.31353	-0.72043	Q12523	_SSIS(ph)FGSSQR_	YP247	WD repeat-containing protein YPL247C
-0.732668	-0.72578	-0.648005	-0.641176	-0.780646	-0.77197	S	+	0.999375	107.03	12	6.06422	-0.716708	Q12523	_RSS(ph)ISFGSSQR_	YP247	WD repeat-containing protein YPL247C
NaN	NaN	0.29972	0.348572	0.432065	0.387412	S	+	0.945254	79.293	87	3.01053	0.366942	Q12523	_SPMYSPLDFS(ph)PPVFSPNHSQLQQAR_	YP247	WD repeat-containing protein YPL247C
0.494876	0.126576	0.505595	0.311736	0.389943	0.542816	S	+	0.999999	123.31	47	2.78858	0.395257	Q12523	_GPS(ph)PFGMSGNTTNGGNSK_	YP247	WD repeat-containing protein YPL247C
0.478609	0.469469	NaN	NaN	NaN	NaN	S	+	0.979577	81.315	78	2.21203	0.474039	Q12523	_S(ph)PMYSPLDFSPPVFSPNHSQLQQAR_	YP247	WD repeat-containing protein YPL247C
0.175557	0.389457	0.413211	0.153676	0.575529	0.338323	S	+	1	230.86	644	2.48928	0.340959	P12688	_EKPIDS(ph)VVDEYLSESVQK_	YPK1	Serine/threonine-protein kinase YPK1 (EC 2.7.11.1) (Sphingosine-like immunosuppressant resistant protein 2) (Yeast protein kinase 1)
-1.29513	-1.26885	-1.01578	-1.04418	-0.885262	-1.25997	S	+	0.998552	127.87	90	4.79994	-1.1282	P38070	_RFS(ph)ITGSDAMR_	YPK3	AGC kinase YPK3 (EC 2.7.11.1)
-0.925412	-0.828896	-0.906198	-0.810941	-0.910272	-0.829525	S	+	0.99991	133.81	519	6.84257	-0.868541	P38070	_ASGS(ph)YLEK_	YPK3	AGC kinase YPK3 (EC 2.7.11.1)
-1.128	-1.07291	-1.31817	-1.54053	-1.50304	-1.26141	S	+	0.856365	58.274	166	4.85743	-1.30401	Q12697	_IYGTGLS(ph)SRRS(ph)S(ph)IR_	YPK9	Vacuolar cation-transporting ATPase YPK9 (EC 3.6.3.-) (PARK9 homolog)
-0.994499	-0.913977	-1.31817	-1.54053	-1.13921	-1.15023	S	+	0.892996	58.274	165	4.27149	-1.1761	Q12697	_IYGTGLS(ph)SRRS(ph)S(ph)IR_	YPK9	Vacuolar cation-transporting ATPase YPK9 (EC 3.6.3.-) (PARK9 homolog)
-0.605157	-0.620069	-0.464564	-0.642594	-0.417488	-0.391658	S	+	1	134.61	1120	4.05833	-0.523588	Q12697	_LGNNS(ph)VES(ph)LR_	YPK9	Vacuolar cation-transporting ATPase YPK9 (EC 3.6.3.-) (PARK9 homolog)
0.406537	0.517225	0.875328	0.652876	0.820922	0.455317	S	+	0.935963	154.55	108	3.25844	0.621368	Q12697	_LTESEPLVLSSAEQS(ph)R_	YPK9	Vacuolar cation-transporting ATPase YPK9 (EC 3.6.3.-) (PARK9 homolog)
-0.132072	-0.177686	-0.115033	-0.253068	-0.288299	-0.179766	S	+	1	258.14	136	3.01415	-0.190987	Q06328	_EEEDMIQGGSSAES(ph)PR_	YPQ2	Probable vacuolar amino acid transporter YPQ2 (PQ-loop repeat-containing protein 2)
-0.967081	-0.621311	-0.702214	-0.699583	-0.924784	-1.39254	S	+	0.956994	97.463	65	3.21108	-0.884585	P38815	_RSS(ph)S(ph)INANFSFQK_	YPT35	PX domain-containing protein YPT35
-0.967081	-0.621311	-0.702214	-0.699583	-0.924784	-1.39254	S	+	0.999038	97.463	66	3.21108	-0.884585	P38815	_RSS(ph)S(ph)INANFSFQK_	YPT35	PX domain-containing protein YPT35
-0.830896	-0.946194	-0.720541	-0.839906	-0.679424	-0.574634	S	+	1	222.48	8	4.49149	-0.765266	Q12159	_(ac)SANLDKS(ph)LDEIIGSNK_	YRA1	RNA annealing protein YRA1
-0.607023	-0.715936	-0.899485	-0.739926	-0.773743	-0.607579	S	+	0.983663	106.42	2	4.77066	-0.723949	Q12159	_(ac)S(ph)ANLDKSLDEIIGSNK_	YRA1	RNA annealing protein YRA1
-0.650748	-0.501014	-0.751892	-0.559197	-1.04907	-0.797013	T	+	1	157.88	31	3.53366	-0.718156	P40517	_QTAVENPIDKLDGT(ph)PK_	YRB2	Ran-specific GTPase-activating protein 2 (Ran-binding protein 2) (RANBP2)
-0.317445	-0.328	NaN	NaN	-0.556993	-0.497229	S	+	0.999581	144.73	311	2.23135	-0.424917	P32793	_GYGDFDS(ph)EDEDYDYGRS(ph)PNR_	YSC84	Protein YSC84 (LAS seventeen-binding protein 4) (LAS17-binding protein 4)
0.135929	0.0426443	0.0609239	0.0455827	0.12078	0.148913	S	+	1	128.86	274	2.2773	0.0924621	P32793	_GMS(ph)LGSR_	YSC84	Protein YSC84 (LAS seventeen-binding protein 4) (LAS17-binding protein 4)
0.343578	0.171079	0.346812	0.419323	0.201875	0.432007	S	+	1	245.66	301	3.07929	0.319112	P32793	_GYGDFDS(ph)EDEDYDYGR_	YSC84	Protein YSC84 (LAS seventeen-binding protein 4) (LAS17-binding protein 4)
-0.295411	-0.118508	-0.275245	-0.240316	-0.220825	-0.108491	S	+	0.999999	110.92	570	2.89025	-0.209799	Q06681	_S(ph)FS(ph)PSNLGNK_	YSP2	GRAM domain-containing protein YSP2 (Yeast suicide protein 2)
0.246591	0.156397	0.206695	0.252173	0.39034	0.278846	S	+	1	132.74	411	3.29077	0.255174	Q06681	_NVNANSNSETENDNDRDDRS(ph)NVGK_	YSP2	GRAM domain-containing protein YSP2 (Yeast suicide protein 2)
0.332851	0.269512	0.344905	0.223423	0.444007	0.219841	S	+	1	166.52	535	3.48445	0.305756	Q06681	_ALENAVGDEGNS(ph)KR_	YSP2	GRAM domain-containing protein YSP2 (Yeast suicide protein 2)
-2.7504	-3.05841	-3.19768	-3.08828	-3.17202	-2.82357	S	+	1	99.844	413	6.72544	-3.01506	P50111	_VEIDPHKS(ph)PFR_	ZDS1	Protein ZDS1 (Protein NRC1) (RT2GS1)
-0.436373	0.0323829	-0.352984	-0.366095	-0.300182	-0.403813	S	+	0.985766	184.6	240	2.1338	-0.304511	P50111	_S(ph)YTEFDDNEDDDNKGDSASETVNK_	ZDS1	Protein ZDS1 (Protein NRC1) (RT2GS1)
-0.217323	-0.341647	-0.375401	-0.280177	-0.708849	-0.813853	S	+	1	107.53	50	2.22025	-0.456208	P54786	_RKS(ph)DVLIAAK_	ZDS2	Protein ZDS2
NaN	NaN	-1.40179	-1.63285	-1.7291	-2.18349	S	+	0.999965	145.95	387	2.74528	-1.73681	P20107	_RFS(ph)IIAGGSPSSSQEAFDSHGNTEHGR_	ZRC1	Zinc/cadmium resistance protein
1.29936	1.3841	NaN	NaN	1.12926	1.16201	S	+	0.893834	85.062	393	3.61917	1.24368	P20107	_FSIIAGGS(ph)PSSSQEAFDSHGNTEHGR_	ZRC1	Zinc/cadmium resistance protein
NaN	NaN	-1.05262	-1.00462	-0.567545	-0.532267	S	+	0.999863	128.38	192	1.96802	-0.789265	P40021	_VESHVIILNDPAS(ph)PASNTSEATSSK_	ZRG8	Zinc-regulated protein 8
-0.851157	-0.659267	-0.641269	-0.778754	-0.749062	-0.545573	S	+	0.948962	93.237	365	4.72064	-0.70418	P40021	_HGDLQSS(ph)PSKVNK_	ZRG8	Zinc-regulated protein 8
-0.29419	-0.434968	-0.580917	-0.572115	-0.499884	-0.2587	S	+	0.997398	103.43	152	3.26073	-0.440129	P40021	_KTS(ph)PAKDFNR_	ZRG8	Zinc-regulated protein 8
0.503756	0.395282	0.445971	0.412944	0.459001	0.596645	S	+	1	173.64	275	4.7221	0.468933	P40021	_IHS(ph)HDDIINLGK_	ZRG8	Zinc-regulated protein 8
0.669662	0.745711	0.587945	0.62938	0.736485	0.541912	S	+	0.999082	149.23	13	5.20205	0.651849	P40021	_STS(ph)FDESPKR_	ZRG8	Zinc-regulated protein 8
-1.33134	-1.4403	-1.14012	-1.24773	-1.20608	-1.17958	S	+	1	165.58	188	5.94666	-1.25752	P34240	_S(ph)EGECCDLNK_	ZRT3	Zinc-regulated transporter 3 (Vacuolar membrane zinc transporter)
-0.452234	-0.630372	-0.714663	-0.703666	-0.676267	-0.381062	S	+	1	138.73	178	3.82189	-0.593044	P34240	_KMS(ph)LIDLLTR_	ZRT3	Zinc-regulated transporter 3 (Vacuolar membrane zinc transporter)
NaN	NaN	-0.423202	-0.92703	NaN	NaN	T		0.914634	53.754	250	0.64328	-0.675116	P38903	_LNPDT(ph)DLELIKTPQR_	2A5D	Serine/threonine-protein phosphatase 2A 56 kDa regulatory subunit delta isoform (PP2A, B subunit, B' delta isoform) (Protein RTS1) (Protein SCS1)
-1.43452	-1.18978	0.544582	0.822281	0.675696	0.907468	T		0.984412	125.5	242	0.042965	0.0542881	P38903	_LPT(ph)PTKLNPDTDLELIK_	2A5D	Serine/threonine-protein phosphatase 2A 56 kDa regulatory subunit delta isoform (PP2A, B subunit, B' delta isoform) (Protein RTS1) (Protein SCS1)
-0.0310025	0.108625	-0.0489337	0.0117819	-0.315798	-0.275365	S		0.999996	149.41	155	0.624734	-0.091782	Q00362	_AVLS(ph)LQSLK_	2ABA	Protein phosphatase PP2A regulatory subunit B (Cell division control protein 55) (PR55)
NaN	NaN	NaN	NaN	NaN	NaN	Y		1	46.88	181	0	NaN	P37898	_Y(ph)T(ph)T(ph)FNT(ph)T(ph)PK_	AAP1	Alanine/arginine aminopeptidase (EC 3.4.11.-)
0.0721745	-0.0128684	0.0568063	0.0050406	-0.0374524	-0.0938305	S		0.9992	191.96	326	0.0227953	-0.00168833	Q08641	_SDFEKS(ph)DTEGSR_	AB140	tRNA(Thr) (cytosine(32)-N(3))-methyltransferase (EC 2.1.1.268) (Actin-binding protein of 140 kDa) (tRNA methyltransferase of 140 kDa)
0.0361869	-0.18577	0.0678632	-0.197468	0.287008	0.256339	S		0.986552	155.32	93	0.203497	0.0440266	Q08641	_TAEKPLETNLPKPETNEEDEEEGS(ph)MSENK_	AB140	tRNA(Thr) (cytosine(32)-N(3))-methyltransferase (EC 2.1.1.268) (Actin-binding protein of 140 kDa) (tRNA methyltransferase of 140 kDa)
-0.0113408	0.0543624	0.199819	0.0939657	0.0734388	-0.00345838	S		1	158.88	321	1.07772	0.0677977	Q08641	_GDNTGDQNAVEKS(ph)DFEKSDTEGSR_	AB140	tRNA(Thr) (cytosine(32)-N(3))-methyltransferase (EC 2.1.1.268) (Actin-binding protein of 140 kDa) (tRNA methyltransferase of 140 kDa)
NaN	NaN	0.226223	0.479231	NaN	NaN	S		0.999488	118.16	201	0.659113	0.352727	Q08641	_ETENAENAS(ph)QQANDGSTSTTTSK_	AB140	tRNA(Thr) (cytosine(32)-N(3))-methyltransferase (EC 2.1.1.268) (Actin-binding protein of 140 kDa) (tRNA methyltransferase of 140 kDa)
NaN	NaN	-0.301588	-0.35753	NaN	NaN	S		0.989143	52.249	496	1.26838	-0.329559	P14164	_NVNNNKNDS(ph)NDDNNGNNNNDASNLMESVLDK_	ABF1	ARS-binding factor 1 (Bidirectionally acting factor 1) (DNA replication enhancer-binding protein OBF1) (SFB-B)
NaN	NaN	-0.170822	-0.183474	NaN	NaN	S		0.958143	59.261	215	1.64353	-0.177148	P14164	_GLDDESGPTHGNDS(ph)GNHR_	ABF1	ARS-binding factor 1 (Bidirectionally acting factor 1) (DNA replication enhancer-binding protein OBF1) (SFB-B)
-0.131993	0.0114957	-0.193078	0.181293	-0.352758	-0.0988237	S		1	174.2	193	0.608021	-0.0973106	P14164	_NDTEDDS(ph)INKASIDR_	ABF1	ARS-binding factor 1 (Bidirectionally acting factor 1) (DNA replication enhancer-binding protein OBF1) (SFB-B)
NaN	NaN	-0.11703	-0.0509657	NaN	NaN	S		0.913658	80.534	207	0.622466	-0.0839978	P14164	_GLDDES(ph)GPTHGNDSGNHR_	ABF1	ARS-binding factor 1 (Bidirectionally acting factor 1) (DNA replication enhancer-binding protein OBF1) (SFB-B)
-0.0689675	-0.0195067	-0.0237521	0.0480967	-0.0418037	-0.0187766	S		1	213.93	720	0.608467	-0.020785	P14164	_ADDEEDLS(ph)DENIQPELR_	ABF1	ARS-binding factor 1 (Bidirectionally acting factor 1) (DNA replication enhancer-binding protein OBF1) (SFB-B)
0.150949	0.133169	0.0654608	0.122606	-0.0765591	0.166989	S		1	334.6	618	1.28584	0.0937692	P14164	_NVVDENLINDMDS(ph)EDAHK_	ABF1	ARS-binding factor 1 (Bidirectionally acting factor 1) (DNA replication enhancer-binding protein OBF1) (SFB-B)
NaN	NaN	0.794983	-0.0777413	-0.0507454	0.0021079	T		0.9993	92.563	189	0.31507	0.167151	P14164	_QQGVTIKNDT(ph)EDDSINK_	ABF1	ARS-binding factor 1 (Bidirectionally acting factor 1) (DNA replication enhancer-binding protein OBF1) (SFB-B)
0.178746	0.340164	NaN	NaN	NaN	NaN	S		0.99511	55.059	554	0.716716	0.259455	P14164	_WSKPDQITHSDVSMVGLDES(ph)NDGGNENVHPTLAEVDAQEAR_	ABF1	ARS-binding factor 1 (Bidirectionally acting factor 1) (DNA replication enhancer-binding protein OBF1) (SFB-B)
-0.398722	-1.38387	-1.07922	-1.13917	NaN	NaN	S		0.921561	107.17	167	1.74923	-1.00025	P15891	_SFTPS(ph)KSPAPVSKK_	ABP1	Actin-binding protein
-0.349419	-0.407785	-0.4336	-0.531907	-0.0551957	0.0301478	S		0.886068	179.46	478	1.60272	-0.291293	P15891	_EEPEQEEIAPSLPS(ph)RNSIPAPK_	ABP1	Actin-binding protein
-1.23562	-1.42639	0.30123	0.123136	0.364589	0.462436	S		1	95.996	458	0.274141	-0.235104	P15891	_NVAS(ph)GAPVQKEEPEQEEIAPSLPSR_	ABP1	Actin-binding protein
0.0282862	-0.307127	-0.393416	-0.491125	-0.141694	0.0582025	S		1	200.33	183	1.13025	-0.207812	P15891	_KEPVKT(ph)PS(ph)PAPAAK_	ABP1	Actin-binding protein
0.126576	-0.396498	-0.384713	-0.3315	-0.265557	0.249582	T		1	144.5	181	0.686039	-0.167018	P15891	_KEPVKT(ph)PS(ph)PAPAAK_	ABP1	Actin-binding protein
-0.0131013	-0.105023	0.121989	0.266397	-0.218595	0.348703	S		0.881011	73.951	515	0.310725	0.0667281	P15891	_SS(ph)AAPPPPPR_	ABP1	Actin-binding protein
-0.0772997	-0.382213	0.244206	0.143002	0.265691	0.411618	S		0.827893	101.29	475	0.368122	0.100834	P15891	_NVASGAPVQKEEPEQEEIAPS(ph)LPSR_	ABP1	Actin-binding protein
0.395502	0.191436	-0.127501	-0.147458	0.221859	0.128551	S		1	164.9	313	0.589724	0.110398	P15891	_NEKS(ph)PAQLWAER_	ABP1	Actin-binding protein
NaN	NaN	0.0965915	0.208892	0.4361	-0.127369	Y		0.994354	97.579	225	0.550229	0.153553	P15891	_DFDQAPLKPNQSSY(ph)KPIGK_	ABP1	Actin-binding protein
0.352533	0.443607	NaN	NaN	NaN	NaN	S		0.970199	161.08	223	1.1396	0.39807	P15891	_DFDQAPLKPNQS(ph)SYKPIGK_	ABP1	Actin-binding protein
NaN	NaN	NaN	NaN	NaN	NaN	Y		1	52.49	487	0	NaN	P39970	_S(ph)S(ph)S(ph)LY(ph)DE_	ACA1	ATF/CREB activator 1
0.0760118	0.0922074	-0.620962	-0.915909	0.0985364	0.109639	T		1	173.36	559	0.461343	-0.193413	P40535	_FGS(ph)DT(ph)DDDDIDLKPVEGGKDPDNQSLPNSEK_	ACA2	ATF/CREB activator 2 (Chromosome stability protein CST6)
0.403268	-0.0231672	-0.318346	-0.407536	0.175273	0.474452	S		1	173.36	557	0.125759	0.0506574	P40535	_FGS(ph)DT(ph)DDDDIDLKPVEGGKDPDNQSLPNSEK_	ACA2	ATF/CREB activator 2 (Chromosome stability protein CST6)
0.962512	0.766892	0.384923	0.410232	NaN	NaN	S		0.980029	63.624	396	1.68449	0.63114	P40535	_ESHS(ph)NPSFTPK_	ACA2	ATF/CREB activator 2 (Chromosome stability protein CST6)
NaN	NaN	-0.433494	-0.529677	NaN	NaN	T		0.999992	98.044	1114	1.19816	-0.481585	Q00955	_AYT(ph)IGDIR_	ACAC	Acetyl-CoA carboxylase (ACC) (EC 6.4.1.2) (Fatty acid synthetase 3) (mRNA transport-defective protein 7) [Includes: Biotin carboxylase (EC 6.3.4.14)]
NaN	NaN	-0.390448	-0.253877	NaN	NaN	S		0.995798	163.99	10	0.876246	-0.322162	Q00955	_(ac)SEESLFESS(ph)PQK_	ACAC	Acetyl-CoA carboxylase (ACC) (EC 6.4.1.2) (Fatty acid synthetase 3) (mRNA transport-defective protein 7) [Includes: Biotin carboxylase (EC 6.3.4.14)]
-0.549747	-0.359453	0.132894	0.272979	-0.10742	-0.254473	S		0.999055	253.13	1157	0.517526	-0.144203	Q00955	_AVS(ph)VSDLSYVANSQSSPLR_	ACAC	Acetyl-CoA carboxylase (ACC) (EC 6.4.1.2) (Fatty acid synthetase 3) (mRNA transport-defective protein 7) [Includes: Biotin carboxylase (EC 6.3.4.14)]
-0.0399925	-0.154378	NaN	NaN	-0.212756	0.00258472	S		0.999999	135.14	2	0.868484	-0.101135	Q00955	_(ac)S(ph)EES(ph)LFESSPQK_	ACAC	Acetyl-CoA carboxylase (ACC) (EC 6.4.1.2) (Fatty acid synthetase 3) (mRNA transport-defective protein 7) [Includes: Biotin carboxylase (EC 6.3.4.14)]
-0.207228	0.162339	0.699021	0.917546	-0.00460933	-0.674732	S		0.999993	194.59	5	0.250263	0.148723	Q00955	_(ac)S(ph)EES(ph)LFESSPQK_	ACAC	Acetyl-CoA carboxylase (ACC) (EC 6.4.1.2) (Fatty acid synthetase 3) (mRNA transport-defective protein 7) [Includes: Biotin carboxylase (EC 6.3.4.14)]
NaN	NaN	NaN	NaN	NaN	NaN	S		0.768504	162.81	1162	0	NaN	Q00955	_AVSVSDLS(ph)YVANSQSSPLR_	ACAC	Acetyl-CoA carboxylase (ACC) (EC 6.4.1.2) (Fatty acid synthetase 3) (mRNA transport-defective protein 7) [Includes: Biotin carboxylase (EC 6.3.4.14)]
-3.25223	-2.81309	NaN	NaN	NaN	NaN	T		0.999967	138.4	422	1.33714	-3.03266	P21192	_YAAGTFT(ph)PR_	ACE2	Metallothionein expression activator
NaN	NaN	-2.55351	-2.06927	NaN	NaN	S		0.940521	94.837	482	1.17755	-2.31139	P21192	_NANALASSSVLPPIPGS(ph)S(ph)NNTPIK_	ACE2	Metallothionein expression activator
NaN	NaN	-2.55351	-2.06927	NaN	NaN	S		0.940523	77.66	483	1.17755	-2.31139	P21192	_NANALASSSVLPPIPGS(ph)S(ph)NNTPIK_	ACE2	Metallothionein expression activator
-2.08143	-2.29747	NaN	NaN	NaN	NaN	T		0.999999	71.207	259	1.50331	-2.18945	P21192	_LVSGATNS(ph)NSKPGS(ph)PVILKT(ph)PAMQNGR_	ACE2	Metallothionein expression activator
-1.37325	-1.25109	NaN	NaN	NaN	NaN	S		0.988405	142.94	299	1.52852	-1.31217	P21192	_MSNTS(ph)INGS(ph)PSR_	ACE2	Metallothionein expression activator
-2.1497	-2.14064	0.298939	0.279293	0.196955	0.296793	S		0.996543	117.94	247	0.468294	-0.536392	P21192	_LVSGATNS(ph)NS(ph)KPGS(ph)PVILK_	ACE2	Metallothionein expression activator
-0.819165	-0.50271	-0.557288	-0.272559	0.0516084	0.104946	S		0.962958	211.68	714	1.12581	-0.332528	P21192	_SLLDSPHDTS(ph)PVKETIAR_	ACE2	Metallothionein expression activator
0.257373	-0.0715425	NaN	NaN	-0.22848	-0.185105	S		0.996992	81.494	390	0.193759	-0.0569388	P21192	_LFEKTS(ph)PGGLS(ph)IS(ph)PR_	ACE2	Metallothionein expression activator
0.111966	-0.159074	-0.159242	-0.276171	-0.0429245	0.229907	S		0.999752	116.63	392	0.257751	-0.0492562	P21192	_LFEKTS(ph)PGGLS(ph)IS(ph)PR_	ACE2	Metallothionein expression activator
0.271306	0.204516	-0.00733906	-0.137727	-0.480265	0.00439249	T		0.923389	213.48	713	0.0786487	-0.0241861	P21192	_KSLLDS(ph)PHDT(ph)SPVKETIAR_	ACE2	Metallothionein expression activator
NaN	NaN	NaN	NaN	-0.0874628	0.182295	S		0.983775	73.688	705	0.105246	0.047416	P21192	_KS(ph)LLDS(ph)PHDTSPVKETIAR_	ACE2	Metallothionein expression activator
0.252173	0.303225	-0.380619	-0.2283	0.266663	0.209445	S		0.999518	83.064	249	0.232728	0.0704313	P21192	_LVSGATNS(ph)NS(ph)KPGS(ph)PVILK_	ACE2	Metallothionein expression activator
0.262674	0.169027	0.173092	0.0060466	0.0516084	0.104946	S		0.999277	213.48	709	1.70355	0.127899	P21192	_SLLDS(ph)PHDTS(ph)PVKETIAR_	ACE2	Metallothionein expression activator
-0.447898	-0.620202	NaN	NaN	1.13844	0.908767	S		0.774548	99.991	564	0.202851	0.244777	P21192	_SPTLHSTS(ph)PLPDEIIPR_	ACE2	Metallothionein expression activator
0.284159	0.354226	0.551839	0.78375	-0.25411	0.651065	S		0.999977	152.94	122	1.3329	0.395155	P21192	_GLS(ph)GTAIFGFLGHNK_	ACE2	Metallothionein expression activator
NaN	NaN	NaN	NaN	NaN	NaN	S		0.88563	99.283	764	0	NaN	P21192	_TLS(ph)NETDAL_	ACE2	Metallothionein expression activator
NaN	NaN	NaN	NaN	NaN	NaN	T		0.890723	94.837	486	0	NaN	P21192	_NANALASSSVLPPIPGS(ph)SNNT(ph)PIKNSLPQK_	ACE2	Metallothionein expression activator
NaN	NaN	-1.09741	-0.753969	-0.0479571	-0.289953	S		1	127.79	9	0.991639	-0.547322	P47129	_VIS(ph)QPIELHK_	ACF4	Assembly-complementing factor 4
-0.118163	-0.127873	0.0515338	-0.0472937	0.0793103	-0.0680517	S		0.999998	175.07	165	0.487598	-0.0384228	P47129	_S(ph)INDFFSKPNNNVNSNINNTLPNR_	ACF4	Assembly-complementing factor 4
0.0496307	-0.0451932	-0.108892	-0.0138294	0.172587	0.1976	S		0.828566	74.525	288	0.357695	0.0419838	P47129	_ENLGYEYDEVRS(ph)EDEDDEEFEPMGDIPVHLFK_	ACF4	Assembly-complementing factor 4
NaN	NaN	0.443752	0.251446	NaN	NaN	S		0.983987	95.523	74	0.764963	0.347599	P47129	_STTNQS(ph)PVS(ph)DHAS(ph)PISTDQDLIYK_	ACF4	Assembly-complementing factor 4
NaN	NaN	2.03901	1.16098	NaN	NaN	S		0.984367	71.735	78	0.76832	1.6	P47129	_STTNQS(ph)PVS(ph)DHAS(ph)PISTDQDLIYK_	ACF4	Assembly-complementing factor 4
NaN	NaN	-1.52922	0.0545011	NaN	NaN	S		0.999625	84.365	202	0.281765	-0.73736	Q08981	_KLS(ph)FHVYEDE_	ACM1	APC/C-CDH1 modulator 1
NaN	NaN	NaN	NaN	NaN	NaN	T		0.997246	82.543	161	0	NaN	Q08981	_ISLPSFIT(ph)PPR_	ACM1	APC/C-CDH1 modulator 1
NaN	NaN	NaN	NaN	NaN	NaN	Y		1	83.397	628	0	NaN	P13711	_LFS(ph)LY(ph)FIDK_	ACOX	Acyl-coenzyme A oxidase (Acyl-CoA oxidase) (EC 1.3.3.6)
NaN	NaN	NaN	NaN	NaN	NaN	S		0.979207	141.18	110	0	NaN	P32463	_S(ph)VGETVDYIASNPDAN_	ACPM	Acyl carrier protein, mitochondrial (ACP) (NADH-ubiquinone oxidoreductase 9.6 kDa subunit)
NaN	NaN	NaN	NaN	NaN	NaN	S		0.986634	94.384	120	0	NaN	P32463	_SVGETVDYIAS(ph)NPDAN_	ACPM	Acyl carrier protein, mitochondrial (ACP) (NADH-ubiquinone oxidoreductase 9.6 kDa subunit)
-0.290745	-0.135285	0.09525	0.0448837	0.188595	-0.203139	S		1	167.45	3	0.266143	-0.0500733	P60010	_(ac)MDS(ph)EVAALVIDNGSGMCK_	ACT	Actin
-0.00374143	-0.396213	-0.263635	-0.444302	-0.164271	-0.123269	T		0.99381	84.479	70	1.70886	-0.232572	Q03233	_TATT(ph)PPPVLR_	ADD37	Alpha1-proteinase inhibitor-degradation deficient protein 37
NaN	NaN	-0.00446549	-0.426955	NaN	NaN	S		0.976905	96.544	324	0.306852	-0.21571	P00330	_SPIKVVGLS(ph)TLPEIYEK_	ADH1	Alcohol dehydrogenase 1 (EC 1.1.1.1) (Alcohol dehydrogenase I) (YADH-1)
NaN	NaN	-0.259544	-0.167555	NaN	NaN	S		0.999111	163.99	288	0.869501	-0.21355	P00330	_S(ph)ISIVGSYVGNR_	ADH1	Alcohol dehydrogenase 1 (EC 1.1.1.1) (Alcohol dehydrogenase I) (YADH-1)
0.0539454	-0.0387768	-0.177727	-0.171498	-0.0545011	0.0796457	S		0.999703	66.692	2	0.526637	-0.0514853	P00330	_(ac)S(ph)IPETQK_	ADH1	Alcohol dehydrogenase 1 (EC 1.1.1.1) (Alcohol dehydrogenase I) (YADH-1)
-0.130476	0.285343	0.00482667	0.0335111	-0.0413831	-0.00417777	S		1	196.4	316	0.164777	0.0246073	P00330	_S(ph)PIKVVGLSTLPEIYEK_	ADH1	Alcohol dehydrogenase 1 (EC 1.1.1.1) (Alcohol dehydrogenase I) (YADH-1)
0.052555	0.33754	0.13733	-0.0364075	-0.152638	-0.00317045	S		1	129.89	316	0.344031	0.0558682	P00331	_GLVKS(ph)PIK_	ADH2	Alcohol dehydrogenase 2 (EC 1.1.1.1) (Alcohol dehydrogenase II) (YADH-2)
NaN	NaN	-0.0402613	-0.122868	-0.544288	0.230042	S		0.999999	115.68	359	0.291629	-0.119344	Q04894	_FTLVGYDKEFS(ph)D_	ADH6	NADP-dependent alcohol dehydrogenase 6 (EC 1.1.1.2) (NADP-dependent alcohol dehydrogenase VI) (ScADHVI)
0.170566	0.123004	-0.0102069	-0.0817512	0.0662612	0.262486	S		1	181.34	702	0.846669	0.0883932	P25371	_S(ph)LLRDEEDVEGTDGR_	ADP1	Probable ATP-dependent permease
NaN	NaN	NaN	NaN	NaN	NaN	Y		0.999127	72.705	864	0	NaN	P25371	_S(ph)NNYY(ph)S(ph)PLAYYISK_	ADP1	Probable ATP-dependent permease
-0.585302	-0.622821	0.00293167	-0.326986	NaN	NaN	S		0.997796	94.259	180	1.11393	-0.383044	P07248	_KNS(ph)AS(ph)SVKFQTPTYGTPDNGNFLNR_	ADR1	Regulatory protein ADR1
NaN	NaN	NaN	NaN	-0.652142	-0.0863761	S		0.804076	85.087	299	0.380732	-0.369259	P07248	_S(ph)DSSGS(ph)TMNLDYK_	ADR1	Regulatory protein ADR1
-0.502771	-0.548818	0.00293167	-0.326986	NaN	NaN	S		0.868127	94.259	182	1.14996	-0.343911	P07248	_KNS(ph)AS(ph)SVKFQTPTYGTPDNGNFLNR_	ADR1	Regulatory protein ADR1
-0.362195	-0.414403	0.0364519	-0.190734	0.0103523	0.291857	S		0.993528	242.22	325	0.417056	-0.104778	P07248	_LPESANNYTYSSGS(ph)PTR_	ADR1	Regulatory protein ADR1
0.0611541	0.124063	-0.0760118	0.00360232	-0.042084	0.0264254	S		0.999429	148.05	230	0.218418	0.0161916	P07248	_RAS(ph)FSAQSASSYALPDQSSLEQHPK_	ADR1	Regulatory protein ADR1
-0.148305	0.0751904	0.0187903	-0.0886995	0.233329	0.237626	T		0.999556	234.85	259	0.354271	0.0546551	P07248	_FST(ph)PELVPLDLK_	ADR1	Regulatory protein ADR1
-0.103085	0.326307	NaN	NaN	NaN	NaN	S		0.906803	128.99	301	0.15814	0.111611	P07248	_SDS(ph)SGS(ph)TMNLDYK_	ADR1	Regulatory protein ADR1
-0.103085	0.326307	NaN	NaN	NaN	NaN	S		0.973177	128.99	304	0.15814	0.111611	P07248	_SDS(ph)SGS(ph)TMNLDYK_	ADR1	Regulatory protein ADR1
0.571434	0.643856	NaN	NaN	NaN	NaN	S		0.903653	89.968	475	1.42144	0.607645	P07248	_EFELLHDDSVSATATSNEIDLSHLNLSNS(ph)PISPHK_	ADR1	Regulatory protein ADR1
-0.311345	-0.217558	NaN	NaN	NaN	NaN	S		0.951787	170.38	180	0.951843	-0.264452	P40529	_S(ph)NTSLLNLQVSSLSK_	AGE2	ADP-ribosylation factor GTPase-activating protein effector protein 2 (ARF GAP effector protein 2)
NaN	NaN	0.566613	0.467488	NaN	NaN	S		0.999218	176.11	183	1.21582	0.517051	P40529	_SNTS(ph)LLNLQVSSLSK_	AGE2	ADP-ribosylation factor GTPase-activating protein effector protein 2 (ARF GAP effector protein 2)
1.26861	1.48749	NaN	NaN	NaN	NaN	S		0.991814	117.3	200	1.29713	1.37805	P40529	_TTS(ph)NTS(ph)VTSSATSIGAANTK_	AGE2	ADP-ribosylation factor GTPase-activating protein effector protein 2 (ARF GAP effector protein 2)
NaN	NaN	NaN	NaN	NaN	NaN	S		0.944269	132.26	207	0	NaN	P40529	_TTSNTSVTSSATS(ph)IGAANTK_	AGE2	ADP-ribosylation factor GTPase-activating protein effector protein 2 (ARF GAP effector protein 2)
-0.0193751	-0.0314595	-0.0993626	-0.0445831	-0.13014	-0.187768	S		0.901084	120.11	67	1.61194	-0.085448	P38628	_LQGQYVGVMITAS(ph)HNPYQDNGVK_	AGM1	Phosphoacetylglucosamine mutase (PAGM) (EC 5.4.2.3) (Acetylglucosamine phosphomutase) (N-acetylglucosamine-phosphate mutase) (PGM-complementing protein 1)
0.297015	-0.352234	-0.1141	-0.319892	0.386695	0.233006	S		0.971605	108.71	101	0.0573592	0.0217483	P25376	_QAQELEKNES(ph)SDNIGANTGHK_	AGP1	General amino acid permease AGP1 (Asparagine/glutamine permease)
0.591392	0.168128	-0.407951	-0.392592	0.259495	0.533764	S		0.828884	57.173	102	0.289102	0.125373	P25376	_QAQELEKNESS(ph)DNIGANTGHK_	AGP1	General amino acid permease AGP1 (Asparagine/glutamine permease)
NaN	NaN	0.205214	0.640528	NaN	NaN	S		0.99606	89.751	87	0.519108	0.422871	P25376	_RADQGPQDEVEATQMNDLTSAIS(ph)PS(ph)SR_	AGP1	General amino acid permease AGP1 (Asparagine/glutamine permease)
NaN	NaN	NaN	NaN	NaN	NaN	S		0.999589	137.73	171	0	NaN	P38013	_ETNPGTDVTVSSVES(ph)VLAHL_	AHP1	Peroxiredoxin type-2 (EC 1.11.1.15) (AHPC1) (Cytoplasmic thiol peroxidase 3) (cTPx 3) (Peroxiredoxin type II) (Peroxisomal alkyl hydroperoxide reductase) (TPx type II) (Thiol-specific antioxidant II) (TSA II) (Thioredoxin peroxidase type II) (Thioredoxin reductase type II)
NaN	NaN	-0.134089	-0.258978	NaN	NaN	S		0.947116	76.118	167	0.708077	-0.196533	P40563	_TSTNPSPLEKNEHEGAEGNESAIS(ph)PSNLVNK_	AIM21	Altered inheritance of mitochondria protein 21
NaN	NaN	NaN	NaN	-0.394404	0.00495696	S		0.9201	73.296	83	0.294136	-0.194724	P40563	_RS(ph)TTEELNNVMNNTSK_	AIM21	Altered inheritance of mitochondria protein 21
NaN	NaN	-0.270469	-0.446915	-0.290778	0.301693	S		0.924308	70.563	256	0.442506	-0.176617	P40563	_FTKHPES(ph)S(ph)LEELQK_	AIM21	Altered inheritance of mitochondria protein 21
0.19862	-0.183343	-0.297133	-0.512205	-0.139862	0.155759	S		1	224.67	576	0.532321	-0.129694	P40563	_EQS(ph)PNKMEAALCPFELDEK_	AIM21	Altered inheritance of mitochondria protein 21
0.201258	-0.205613	-0.305912	-0.364961	-0.00230651	0.195187	T		0.982589	185.02	180	0.333371	-0.0803915	P40563	_SNNEVT(ph)EHSDSEDLTEKQK_	AIM21	Altered inheritance of mitochondria protein 21
NaN	NaN	NaN	NaN	-0.254594	0.147809	S		0.996228	98.175	620	0.0783822	-0.0533923	P40563	_KAIS(ph)EES(ph)LSPSEAIANR_	AIM21	Altered inheritance of mitochondria protein 21
NaN	NaN	NaN	NaN	-0.254594	0.147809	S		0.996228	98.175	623	0.0783822	-0.0533923	P40563	_KAIS(ph)EES(ph)LSPSEAIANR_	AIM21	Altered inheritance of mitochondria protein 21
NaN	NaN	0.173905	-0.348611	-0.290778	0.301693	S		0.972463	119.65	257	0.0870484	-0.0409478	P40563	_FTKHPES(ph)S(ph)LEELQK_	AIM21	Altered inheritance of mitochondria protein 21
0.110631	-0.098382	0.151218	0.313246	-0.1644	-0.423309	S		0.999968	316.31	284	0.0603871	-0.0184995	P40563	_IFQNPT(ph)DEESTTS(ph)LNEK_	AIM21	Altered inheritance of mitochondria protein 21
0.393197	-0.390907	NaN	NaN	NaN	NaN	S		0.999636	80.109	36	0.000808065	0.00114478	P40563	_ANS(ph)EPPTPAGTPNVPTR_	AIM21	Altered inheritance of mitochondria protein 21
0.104068	-0.0965915	NaN	NaN	NaN	NaN	S		0.949259	190.87	281	0.0104212	0.00373837	P40563	_IFQNPT(ph)DEES(ph)TTS(ph)LNEK_	AIM21	Altered inheritance of mitochondria protein 21
0.253989	-0.0947723	-0.119954	-0.0234311	NaN	NaN	S		0.80084	85.619	185	0.0149734	0.00395805	P40563	_SNNEVTEHSDS(ph)EDLTEKQK_	AIM21	Altered inheritance of mitochondria protein 21
NaN	NaN	0.00628942	0.0787465	NaN	NaN	T		0.75814	110.77	189	0.347501	0.0425179	P40563	_SNNEVTEHSDSEDLT(ph)EK_	AIM21	Altered inheritance of mitochondria protein 21
0.148218	0.0360461	-0.024036	0.00863036	0.0482779	0.133084	S		0.999874	293.72	183	1.03849	0.0583701	P40563	_SNNEVTEHS(ph)DSEDLTEK_	AIM21	Altered inheritance of mitochondria protein 21
NaN	NaN	0.0260581	0.315682	NaN	NaN	S		0.821247	60.255	119	0.34914	0.17087	P40563	_KKS(ph)PTSVEEGK_	AIM21	Altered inheritance of mitochondria protein 21
NaN	NaN	0.217289	-0.348317	0.647761	0.591984	T		0.877285	175.07	283	0.503869	0.277179	P40563	_IFQNPT(ph)DEESTT(ph)S(ph)LNEK_	AIM21	Altered inheritance of mitochondria protein 21
NaN	NaN	0.350265	-0.0664576	0.780314	0.113473	S		0.981779	104.41	625	0.685755	0.294399	P40563	_AISEESLS(ph)PSEAIANR_	AIM21	Altered inheritance of mitochondria protein 21
NaN	NaN	NaN	NaN	NaN	NaN	S		0.853345	98.062	671	0	NaN	P40563	_ELSGGYEDVDSALHS(ph)EEAS(ph)FHSL_	AIM21	Altered inheritance of mitochondria protein 21
NaN	NaN	NaN	NaN	NaN	NaN	S		0.87635	108.49	678	0	NaN	P40563	_ELSGGYEDVDSALHSEEASFHS(ph)L_	AIM21	Altered inheritance of mitochondria protein 21
-0.0756416	-0.158445	-0.0143553	-0.123795	NaN	NaN	S		0.986641	82.475	859	1.23144	-0.0930594	P38266	_YVS(ph)ASGS(ph)IT(ph)PPRPPPSR_	AIM3	Altered inheritance of mitochondria protein 3
NaN	NaN	0.0627159	-0.198709	NaN	NaN	S		0.846432	137.38	669	0.158247	-0.0679965	P38266	_SQS(ph)SNSSDSSYTIDGPEANHGR_	AIM3	Altered inheritance of mitochondria protein 3
-0.020999	0.141302	NaN	NaN	NaN	NaN	S		0.81709	97.352	58	0.226271	0.0601515	P38266	_KNSS(ph)DEEYDS(ph)EDEMEYER_	AIM3	Altered inheritance of mitochondria protein 3
-0.0756416	-0.158445	0.195302	0.32964	NaN	NaN	T		0.999733	82.475	861	0.244472	0.0727138	P38266	_YVS(ph)ASGS(ph)IT(ph)PPRPPPSR_	AIM3	Altered inheritance of mitochondria protein 3
-0.020999	0.141302	0.198047	0.0319598	0.10214	0.11299	S		0.99947	109.44	64	1.49768	0.0942398	P38266	_KNS(ph)SDEEYDS(ph)EDEMEYER_	AIM3	Altered inheritance of mitochondria protein 3
0.165944	-0.168285	0.278111	-0.0278221	0.231346	0.109328	T		0.999999	73.233	729	0.672007	0.0981036	P38266	_RAPT(ph)PPAPSR_	AIM3	Altered inheritance of mitochondria protein 3
NaN	NaN	NaN	NaN	0.10214	0.11299	S		0.756731	109.44	57	1.49378	0.107565	P38266	_KNS(ph)SDEEYDS(ph)EDEMEYER_	AIM3	Altered inheritance of mitochondria protein 3
NaN	NaN	NaN	NaN	0.180348	0.187724	S		0.972345	125.73	667	1.89433	0.184036	P38266	_S(ph)QSSNSSDSSYTIDGPEANHGR_	AIM3	Altered inheritance of mitochondria protein 3
0.324811	0.165172	0.0559062	0.0159258	0.297467	0.302742	S		1	205.24	847	1.76772	0.193671	P38266	_VKDSS(ph)PVPS(ph)DLDEK_	AIM3	Altered inheritance of mitochondria protein 3
0.111699	-0.078518	0.564243	0.299245	0.442556	0.447997	T		1	113.89	805	1.53424	0.29787	P38266	_EAT(ph)GQDEVLNSITNELSHIK_	AIM3	Altered inheritance of mitochondria protein 3
-0.225599	-0.445205	NaN	NaN	NaN	NaN	S		1	140.91	711	0.69591	-0.335402	Q99299	_EVDELAELS(ph)PMR_	AIM44	Altered inheritance of mitochondria protein 44
NaN	NaN	0.244309	0.148999	NaN	NaN	S		0.849025	89.629	344	0.820007	0.196654	Q99299	_GTNLVNKNS(ph)NSTPR_	AIM44	Altered inheritance of mitochondria protein 44
-0.685222	-0.516925	0.547974	0.686702	0.541723	0.647716	T		0.999419	103.44	751	0.334342	0.203661	Q99299	_SLT(ph)LPVGMKI_	AIM44	Altered inheritance of mitochondria protein 44
0.684998	0.343578	0.330556	0.460376	0.36201	-0.525267	S		0.999992	87.24	195	0.786217	0.276042	Q99299	_S(ph)AILPSTQEAKPMTK_	AIM44	Altered inheritance of mitochondria protein 44
0.925544	1.21487	NaN	NaN	0.66157	-0.532965	S		0.999992	127.92	428	0.627302	0.567255	Q99299	_AAS(ph)ILT(ph)ASATMTPANNK_	AIM44	Altered inheritance of mitochondria protein 44
0.925544	1.21487	NaN	NaN	0.66157	-0.532965	T		0.999353	127.92	431	0.627302	0.567255	Q99299	_AAS(ph)ILT(ph)ASATMTPANNK_	AIM44	Altered inheritance of mitochondria protein 44
1.19893	1.39215	NaN	NaN	NaN	NaN	S		0.999996	87.138	407	1.32436	1.29554	Q99299	_S(ph)PLVSYTPS(ph)LR_	AIM44	Altered inheritance of mitochondria protein 44
1.19893	1.39215	NaN	NaN	NaN	NaN	S		0.976837	87.138	415	1.32436	1.29554	Q99299	_S(ph)PLVSYTPS(ph)LR_	AIM44	Altered inheritance of mitochondria protein 44
0.0961269	0.0418037	0.0269398	-0.0877947	0.100701	0.122821	S		1	273.33	137	0.765655	0.0500996	Q12156	_LIEVSSGLEDDS(ph)DVEELR_	AIM7	Protein AIM7 (Altered inheritance rate of mitochondria protein 7)
NaN	NaN	-4.93979	-4.29175	NaN	NaN	Y		0.840478	70.112	16	1.3505	-4.61577	P40507	_M(ox)STLLS(ph)EVES(ph)IDTLPY(ph)VK_	AIR1	Protein AIR1 (Arginine methyltransferase-interacting RING finger protein 1)
-0.0619627	0.0371714	-0.136323	-0.342726	NaN	NaN	T		0.979063	148.41	21	0.666152	-0.12596	P40507	_DTT(ph)PTGSDSSSFNK_	AIR1	Protein AIR1 (Arginine methyltransferase-interacting RING finger protein 1)
-0.0476963	0.0980152	-0.0655723	-0.0217751	0.033348	-0.0265876	S		1	182.57	49	0.0724752	-0.00504467	Q12476	_YFGVS(ph)DDDKDAIK_	AIR2	Protein AIR2 (Arginine methyltransferase-interacting RING finger protein 2)
0.116897	0.244644	0.339272	0.367371	0.24284	-0.0237521	T		0.915786	151.42	333	1.80545	0.214545	P10869	_GEST(ph)PPHPPENLSSSFYEK_	AK	Aspartokinase (EC 2.7.2.4) (Aspartate kinase)
0.0756011	0.237564	0.479874	0.501414	0.213671	0.016191	S		0.974894	164.94	332	1.56715	0.254053	P10869	_KGES(ph)TPPHPPENLSSSFYEK_	AK	Aspartokinase (EC 2.7.2.4) (Aspartate kinase)
NaN	NaN	NaN	NaN	-1.23958	-1.11437	S		1	98.943	801	1.47067	-1.17697	P38080	_NEALLIELS(ph)PLKEDAGK_	AKL1	Serine/threonine-protein kinase AKL1 (EC 2.7.11.1)
-0.275909	-0.332698	-0.0113525	0.0117819	NaN	NaN	S		0.99873	96.533	458	0.731996	-0.152044	P38080	_TTSNANSSGTANNPQEINTIQS(ph)PGIEDK_	AKL1	Serine/threonine-protein kinase AKL1 (EC 2.7.11.1)
0.0958569	0.172616	-0.0560286	-0.261587	0.0491733	-0.016639	T		0.999356	87.639	4	0.015112	-0.00276808	P38080	_(ac)SIT(ph)NGTSR_	AKL1	Serine/threonine-protein kinase AKL1 (EC 2.7.11.1)
0.177089	0.198368	-0.116098	-0.0011691	-0.0352017	0.0687708	S		1	100.97	960	0.422186	0.0486264	P38080	_QS(ph)LDLNFQEVNLSSPTLTQEHR_	AKL1	Serine/threonine-protein kinase AKL1 (EC 2.7.11.1)
0.288536	0.139469	0.0119662	-0.11652	0.0238857	0.143994	S		0.996728	146.3	504	0.677026	0.0818886	P38080	_QSSDPTISEQS(ph)PR_	AKL1	Serine/threonine-protein kinase AKL1 (EC 2.7.11.1)
-0.196624	-0.186787	0.31901	0.126973	0.432357	0.0130721	S		1	132.79	407	0.33752	0.0846667	P38080	_IPS(ph)QNVGQELEEEKESQSDQR_	AKL1	Serine/threonine-protein kinase AKL1 (EC 2.7.11.1)
0.181421	-0.109732	0.089866	-0.172815	0.24566	0.284546	S		0.999998	207.13	541	0.502905	0.0864908	P38080	_STS(ph)YGAATIGS(ph)DEALANEK_	AKL1	Serine/threonine-protein kinase AKL1 (EC 2.7.11.1)
0.0385766	-0.11441	0.167507	0.164143	0.200979	0.234991	T		0.998841	94.73	550	1.08027	0.115298	P38080	_STSYGAATIGSDEALANEKT(ph)AGINK_	AKL1	Serine/threonine-protein kinase AKL1 (EC 2.7.11.1)
0.066537	0.0489337	0.0868137	0.166073	0.0977488	0.294084	S		0.815072	113.28	496	1.71544	0.126698	P38080	_QSS(ph)DPTISEQSPR_	AKL1	Serine/threonine-protein kinase AKL1 (EC 2.7.11.1)
NaN	NaN	0.285689	0.392317	0.450341	-0.0469799	S		0.812073	35.198	403	1.03099	0.270342	P38080	_LPMNASDGHAAVS(ph)RIPS(ph)QNVGQELEEEKESQSDQR_	AKL1	Serine/threonine-protein kinase AKL1 (EC 2.7.11.1)
0.748461	0.566864	0.213186	0.308943	NaN	NaN	S		0.983543	83.823	12	1.48527	0.459364	P38080	_SVS(ph)AMGHPAVER_	AKL1	Serine/threonine-protein kinase AKL1 (EC 2.7.11.1)
[truncated: 5,486 more rows]

## Sheet: Description
Column Name	Description
R1	log2 of fold change ratio between Cdc28as inhibited and control states, negative value corresponds to dephosphorylation, R1-6 indicates corresponding replicate
R2
R3
R4
R5
R6
Amino acid	phosphorylated amino acid residue
t-test Significant	indicates if change on the pSite is significant (+) or not. one-sample t-test was used with FDR-based correction for multiple hypothesis testing. FDR level is set to 5%.
Localization prob	localization probability for the phosphorylated residue position within peptide sequence
Score	search engine (Andromeda) score, all presented results are filtered to FDR<1%
Position	positon of phosphorylated residues within protein sequence
-Log t-test p value	-1*log10(pValue), pValue is calculated in one sample t-test
t-test Difference	average fold change difference across all replicates (log2-transformed)
Uniprot	uniprot accession number of the corresponding phosphoprotein (www.uniprot.org)
Modified sequence	peptide sequence, (ac)-acetylation, (ox) - methionine oxidation, (ph)-phosphorylation
Gene Name	Gene Name
Protein Name	Protein Name
