# Supplementary material for: Phosphoproteome dynamics of Saccharomyces cerevisiae under heat shock and cold stress
Source: Mol Syst Biol. 2015 Jun 3;11(6):813. doi: 10.15252/msb.20156170 (PMC4501848; doi:10.15252/msb.20156170)
Supplement: Supplementary file 8 [file msb0011-0813-sd8.xlsx]

## Sheet: Bodenmiller et al
pSiteID	FC	Up/Down	KP	KP_Gene	KP_ORF	Heat/Cold	Cluster
ABF1_S193	-1.717	down	K	SAT4	YCR008W	0	0
ABF1_S193	1.632	up	K	PSK2	YOL045W	0	0
ABF1_T189	-1.607	down	K	SKS1	YPL026C	0	0
ABP1_S169	1.538	up	K	CTK1	YKL139W	1	9
ABP1_S169	1.891	up	K	BCK1	YJL095W	1	9
ABP1_S169	-2.098	down	K	MKK1	YOR231W	1	9
ABP1_S169	-1.508	down	K	PSK2	YOL045W	1	9
ABP1_S183	1.731	up	K	BCK1	YJL095W	0	0
ABP1_S183	-1.64	down	K	SAT4	YCR008W	0	0
ABP1_S183	-1.514	down	K	PKP2	YGL059W	0	0
ABP1_S183	1.664	up	K	PHO85	YPL031C	0	0
ABP1_S183	1.624	up	K	PHO85	YPL031C	0	0
ABP1_S183	1.572	up	K	PHO85	YPL031C	0	0
ABP1_S183	1.612	up	K	BUD32	YGR262C	0	0
ABP1_S313	-5.453	down	K	SNF1	YDR477W	0	0
ABP1_S313	-2.205	down	K	CKA2	YOR061W	0	0
ABP1_S313	-2.301	down	K	NNK1	YKL171W	0	0
ABP1_S478	2.585	up	K	PSK2	YOL045W	0	0
ABP1_S481	1.702	up	P	PPS1	YBR276C	0	0
ABP1_S515	-1.607	down	K	MKK2	YPL140C	0	0
ABP1_T157	1.649	up	K	PTK1	YKL198C	0	0
ABP1_T157	1.69	up	K	SSN3	YPL042C	0	0
ABP1_T157	1.744	up	K	VPS34	YLR240W	0	0
ABP1_T157	3.136	up	K	PHO85	YPL031C	0	0
ABP1_T157	1.522	up	K	HSL1	YKL101W	0	0
ABP1_T157	2.386	up	K	BUD32	YGR262C	0	0
ABP1_T526	2.03	up	K	PTK1	YKL198C	0	0
ABP1_T526	-1.553	down	K	PSK2	YOL045W	0	0
ABP140_S321	-1.537	down	P	YVH1	YIR026C	0	0
ABP140_S326	3.435	up	K	BCK1	YJL095W	0	0
ABP140_T328	-1.996	down	K	SAT4	YCR008W	0	0
ACC1_S1157	-1.661	down	K	CTK1	YKL139W	1	4
ACC1_S1157	-1.537	down	K	KKQ8	YKL168C	1	4
ACC1_S1157	-1.556	down	K	VPS34	YLR240W	1	4
ACE2_S385	1.589	up	K	TPK3	YKL166C	0	0
ACE2_S399	1.607	up	K	MCK1	YNL307C	0	0
ACE2_S428	1.616	up	P	PPH21	YDL134C	1	3
ACE2_S80	-1.732	down	K	PTK1	YKL198C	0	0
ACE2_S80	-1.572	down	K	PKP2	YGL059W	0	0
ACE2_S80	1.996	up	P	PPH21	YDL134C	0	0
ACE2_S80	1.771	up	K	CKA1	YIL035C	0	0
ACF4_S156	6.728	up	K	SSN3	YPL042C	0	0
ACF4_S61	-2.007	down	P	SIT4	YDL047W	0	0
ACF4_S74	1.62	up	P	PPS1	YBR276C	0	0
ACF4_S9	1.845	up	K	MKK2	YPL140C	0	0
ACM1_S31	2.024	up	K	YPK1	YKL126W	0	0
ACM1_S31	1.505	up	K	TPK3	YKL166C	0	0
ADA2_T213	-1.775	down	K	TEL1	YBL088C	0	0
ADD37_T70	1.883	up	K	TDA1	YMR291W	0	0
ADD37_T70	1.797	up	K	VPS34	YLR240W	0	0
ADD37_T70	1.872	up	P	OCA1	YNL099C	0	0
ADD37_T70	1.813	up	K	HSL1	YKL101W	0	0
ADD37_T70	2.252	up	K	BUD32	YGR262C	0	0
ADE4_S488	2.262	up	K	PTK1	YKL198C	0	0
ADP1_S702	1.82	up	P	PSR1	YLL010C	0	0
AGP1_S101	1.89	up	K	BUD32	YGR262C	1	7
AGP1_S101	-5.689	down	P	YVH1	YIR026C	1	7
AIM21_S119	1.892	up	P	PTC4	YBR125C	0	0
AIM21_S140	1.886	up	K	SNF1	YDR477W	0	0
AIM21_S140	-1.943	down	K	TOR1	YJR066W	0	0
AIM21_S140	-1.79	down	K	DBF20	YPR111W	0	0
AIM21_S140	-1.607	down	K	PSK2	YOL045W	0	0
AIM21_S183	-2.929	down	K	YCK1	YHR135C	0	0
AIM21_S183	2.191	up	P	PTC6	YCR079W	0	0
AIM21_S183	2.184	up	K	NNK1	YKL171W	0	0
AIM21_S183	-4.766	down	K	PSK2	YOL045W	0	0
AIM21_S257	1.541	up	K	SSN3	YPL042C	0	0
AIM21_S257	2.144	up	K	CTK1	YKL139W	0	0
AIM21_S257	6.718	up	K	KIN82	YCR091W	0	0
AIM21_S36	4.277	up	K	PTK1	YKL198C	0	0
AIM21_S36	2.861	up	K	BUD32	YGR262C	0	0
AIM21_S477	1.786	up	K	SSN3	YPL042C	0	0
AIM21_S477	1.901	up	K	PHO85	YPL031C	0	0
AIM21_S477	-1.556	down	K	PRK1	YIL095W	0	0
AIM21_S477	3.378	up	K	HSL1	YKL101W	0	0
AIM21_S477	2.348	up	K	YPK1	YKL126W	0	0
AIM21_S477	3.233	up	K	TPK3	YKL166C	0	0
AIM21_S576	8.198	up	K	IME2	YJL106W	0	0
AIM21_S625	2.378	up	K	SNF1	YDR477W	0	0
AIM21_S625	6.926	up	K	PTK1	YKL198C	0	0
AIM21_S625	1.731	up	P	PTC1	YDL006W	0	0
AIM21_S625	1.586	up	P	CNA1	YLR433C	0	0
AIM21_S625	2.24	up	K	BUD32	YGR262C	0	0
AIM21_S625	2.446	up	K	TPK3	YKL166C	0	0
AIM21_S627	2.642	up	K	PTK1	YKL198C	0	0
AIM21_T180	-4.434	down	K	MKK1	YOR231W	0	0
AIM21_T277	1.843	up	K	TOS3	YGL179C	0	0
AIM21_T277	1.943	up	K	KDX1	YKL161C	0	0
AIM21_T277	1.762	up	K	KNS1	YLL019C	0	0
AIM21_T552	-2.091	down	K	MKK1	YOR231W	0	0
AIM21_T58	6.226	up	K	VPS34	YLR240W	0	0
AIM21_T85	1.819	up	K	VPS34	YLR240W	0	0
AIM3_S667	1.807	up	K	NNK1	YKL171W	0	0
AIM3_S842	1.509	up	K	SKY1	YMR216C	0	0
AIM3_S842	-1.531	down	K	MCK1	YNL307C	0	0
AIM3_S843	1.65	up	K	PKH3	YDR466W	0	0
AIM3_S843	2.192	up	K	NNK1	YKL171W	0	0
AIM3_S843	1.794	up	K	NNK1	YKL171W	0	0
AIM3_S843	2.161	up	K	BUD32	YGR262C	0	0
AIM3_S843	2.071	up	K	BUD32	YGR262C	0	0
AIM3_S843	1.511	up	K	MKK1	YOR231W	0	0
AIM3_S847	2.188	up	K	TPK3	YKL166C	0	0
AIM3_T471	-1.648	down	K	TPK2	YPL203W	0	0
AIM7_S137	-1.589	down	K	MKK2	YPL140C	0	0
AIM9_S410	2.069	up	K	PKH3	YDR466W	0	0
AIR2_S49	2.194	up	K	TEL1	YBL088C	0	0
AKL1_S10	1.795	up	K	SAT4	YCR008W	0	0
AKL1_S10	1.524	up	P	PSR2	YLR019W	0	0
AKL1_S10	1.883	up	K	BUD32	YGR262C	0	0
AKL1_S1072	-8.822	down	K	AKL1	YBR059C	0	0
AKL1_S1072	-1.622	down	K	PSK2	YOL045W	0	0
AKL1_S1072	1.619	up	P	PSR1	YLL010C	0	0
AKL1_S12	2.158	up	K	BUB1	YGR188C	0	0
AKL1_S496	1.519	up	K	SKY1	YMR216C	1	6
AKL1_S504	3.555	up	K	PTK1	YKL198C	1	8
AKL1_S504	2.137	up	K	SAT4	YCR008W	1	8
AKL1_S504	2.315	up	K	BUB1	YGR188C	1	8
AKL1_S504	2.034	up	P	CMP2	YML057W	1	8
AKL1_S504	2.524	up	K	PSK1	YAL017W	1	8
AKL1_S504	4.051	up	K	BUD32	YGR262C	1	8
AKL1_S504	-1.564	down	K	YPK1	YKL126W	1	8
AKL1_S504	2.093	up	K	TPK3	YKL166C	1	8
AKL1_S504	2.567	up	K	PKP1	YIL042C	1	8
AKL1_S985	-2.308	down	K	CDC28	YBR160W	0	0
AKL1_T605	-1.595	down	K	RTK1	YDL025C	0	0
AKL1_T605	-1.633	down	P	YVH1	YIR026C	0	0
AKL1_T763	1.83	up	K	CKA2	YOR061W	0	0
AKR1_S57	-7.469	down	K	TPK3	YKL166C	0	0
ALD4_S96	6.919	up	K	SSN3	YPL042C	0	0
ALD6_S262	2.098	up	P	PPH22	YDL188C	0	0
ALD6_S262	2.044	up	P	CNA1	YLR433C	0	0
ALE1_S513	-2.536	down	K	TDA1	YMR291W	0	0
ALE1_S513	-1.546	down	K	PKP2	YGL059W	0	0
ALE1_S513	-7.335	down	K	PHO85	YPL031C	0	0
ALE1_S513	-1.955	down	P	CMP2	YML057W	0	0
ALE1_S513	2.466	up	P	PPH3	YDR075W	0	0
ALE1_S513	-1.912	down	P	OCA1	YNL099C	0	0
ALE1_S513	-1.504	down	K	HSL1	YKL101W	0	0
ALE1_S513	-2.724	down	K	YPK1	YKL126W	0	0
ALE1_S513	-2.102	down	K	MKK1	YOR231W	0	0
ALE1_S513	-2.11	down	K	PKP1	YIL042C	0	0
ALY1_S184	1.579	up	K	CKA2	YOR061W	0	0
ALY1_S184	-1.702	down	K	VPS34	YLR240W	0	0
ALY1_S185	2.105	up	K	BUD32	YGR262C	0	0
ALY1_S569	2.378	up	K	BUD32	YGR262C	0	0
ALY2_S155	1.752	up	K	DUN1	YDL101C	0	0
ALY2_S213	-1.587	down	P	SIT4	YDL047W	0	0
ALY2_S838	-1.814	down	K	AKL1	YBR059C	0	0
ALY2_S838	1.669	up	K	NNK1	YKL171W	0	0
ALY2_S838	1.545	up	P	YCH1	YGR203W	0	0
AMD1_S138	6.14	up	K	TOS3	YGL179C	0	0
AMD1_S138	6.508	up	K	KDX1	YKL161C	0	0
AMD1_S138	1.567	up	K	KIN28	YDL108W	0	0
AMD1_S138	1.791	up	K	TDA1	YMR291W	0	0
AMD1_S138	-1.809	down	K	VPS34	YLR240W	0	0
AMD1_S138	6.308	up	K	KNS1	YLL019C	0	0
AMD1_S138	1.536	up	K	CMK1	YFR014C	0	0
AMD1_S138	6.758	up	K	PKP1	YIL042C	0	0
AMD1_S140	1.704	up	K	RTK1	YDL025C	0	0
AMD1_S140	2.176	up	P	YVH1	YIR026C	0	0
AMD1_T136	2.254	up	P	OCA1	YNL099C	0	0
AME1_S101	-1.532	down	K	SSN3	YPL042C	0	0
APA1_T60	2.268	up	K	SSN3	YPL042C	0	0
APA1_T60	2.44	up	K	CTK1	YKL139W	0	0
APA1_T60	1.869	up	K	BCK1	YJL095W	0	0
APA1_T60	-7.873	down	K	KNS1	YLL019C	0	0
APA1_T60	2.19	up	P	SIT4	YDL047W	0	0
ARA2_Y263	5.124	up	K	SSN3	YPL042C	0	0
ARA2_Y263	2.324	up	K	CTK1	YKL139W	0	0
ARE2_S176	1.538	up	K	PTK1	YKL198C	0	0
ARG80_T97	2.574	up	K	PTK1	YKL198C	0	0
ARG80_T97	2.048	up	K	PTK1	YKL198C	0	0
ARG80_T97	1.543	up	K	SSN3	YPL042C	0	0
ARG80_T97	1.962	up	K	TOR1	YJR066W	0	0
ARG80_T97	1.685	up	P	PPS1	YBR276C	0	0
ARG80_T97	1.99	up	K	PKH2	YOL100W	0	0
ARG80_T97	1.642	up	P	PSR1	YLL010C	0	0
ARG80_T97	1.87	up	P	SIT4	YDL047W	0	0
ARG82_S97	1.848	up	K	RIO1	YOR119C	0	0
ARG82_T98	1.755	up	P	YVH1	YIR026C	0	0
ARP4_S351	1.647	up	P	SIW14	YNL032W	0	0
ARP4_S353	-1.702	down	K	PKP2	YGL059W	1	15
ARP4_S353	1.876	up	P	PPH22	YDL188C	1	15
ASF1_S264	-1.596	down	K	PSK2	YOL045W	0	0
ASH1_S56	2.562	up	K	PSK2	YOL045W	0	0
ASK1_S155	-1.574	down	K	TPK3	YKL166C	0	0
ASK1_S156	-1.689	down	K	PTK1	YKL198C	0	0
ASK1_S275	-1.847	down	K	FUS3	YBL016W	0	0
ASK1_S275	-7.304	down	K	PHO85	YPL031C	0	0
ASK1_S275	8.095	up	P	PTP1	YDL230W	0	0
ASK1_S275	1.961	up	K	PRK1	YIL095W	0	0
ASK1_T276	1.901	up	P	PPH3	YDR075W	0	0
ASK1_T276	2.759	up	K	TPK2	YPL203W	0	0
ASK10_S1045	1.634	up	K	SSN3	YPL042C	0	0
ASK10_S1045	1.918	up	K	SAT4	YCR008W	0	0
ASK10_S1045	1.577	up	K	PKH2	YOL100W	0	0
ASK10_S1045	1.689	up	K	CHK1	YBR274W	0	0
ASK10_S948	1.792	up	K	PKH2	YOL100W	0	0
ATG13_S379	-1.773	down	P	PTC4	YBR125C	0	0
ATG13_S379	-2.247	down	P	SIT4	YDL047W	0	0
ATG13_S429	-1.572	down	K	PKH2	YOL100W	0	0
ATG13_S554	1.522	up	K	SNF1	YDR477W	0	0
ATG13_S554	2.258	up	K	TPK3	YKL166C	0	0
ATG13_S571	1.524	up	K	PTK1	YKL198C	0	0
ATG19_S136	1.547	up	K	TPK3	YKL166C	0	0
ATG26_S476	1.738	up	K	BUD32	YGR262C	0	0
AVO2_S350	1.691	up	K	MKK1	YOR231W	0	0
AVT1_T117	2.927	up	P	SIW14	YNL032W	0	0
AVT1_T117	2.29	up	P	YVH1	YIR026C	0	0
AVT3_S119	2.758	up	K	BUD32	YGR262C	0	0
AVT3_S119	1.803	up	K	MKK1	YOR231W	0	0
AVT3_S59	-1.938	down	K	SNF1	YDR477W	0	0
AVT3_S59	1.727	up	K	CKA2	YOR061W	0	0
AVT3_S59	1.615	up	K	PKH2	YOL100W	0	0
AVT3_S59	1.552	up	P	PSR1	YLL010C	0	0
AVT4_S165	-5.858	down	K	SNF1	YDR477W	0	0
AVT4_S165	-1.583	down	K	NNK1	YKL171W	0	0
AVT4_S165	-1.679	down	P	PSR1	YLL010C	0	0
AXL2_S754	-1.616	down	K	PTK2	YJR059W	0	0
AZF1_S187	6.776	up	K	SNF1	YDR477W	0	0
AZF1_S303	1.879	up	K	PTK1	YKL198C	0	0
BAG7_S352	2.605	up	K	SSN3	YPL042C	0	0
BBC1_S103	1.768	up	P	PPT1	YGR123C	0	0
BBC1_S158	1.593	up	K	BUB1	YGR188C	0	0
BBC1_S158	2.409	up	P	PPH22	YDL188C	0	0
BBC1_S158	-2.03	down	P	OCA1	YNL099C	0	0
BBC1_S158	-1.624	down	K	CKA1	YIL035C	0	0
BBC1_S578	1.598	up	K	PKH3	YDR466W	0	0
BBC1_S578	2.078	up	K	NNK1	YKL171W	0	0
BBC1_S893	1.642	up	P	PTC6	YCR079W	0	0
BBC1_S893	1.777	up	K	YPK1	YKL126W	0	0
BBC1_T636	-1.556	down	K	PKP2	YGL059W	0	0
BBC1_T895	-2.475	down	K	SKY1	YMR216C	0	0
BBC1_T895	1.509	up	P	PSR2	YLR019W	0	0
BBC1_T895	1.641	up	P	SIW14	YNL032W	0	0
BBP1_S75	1.87	up	K	YPK1	YKL126W	0	0
BBP1_S75	1.579	up	K	MCK1	YNL307C	0	0
BCK2_S38	2.573	up	K	CDC15	YAR019C	0	0
BCK2_T718	1.606	up	K	NNK1	YKL171W	0	0
BCP1_T205	2.524	up	K	SNF1	YDR477W	0	0
BCP1_T205	1.64	up	P	SIW14	YNL032W	0	0
BCP1_T205	7.24	up	P	SIT4	YDL047W	0	0
BCP1_Y199	1.942	up	K	PHO85	YPL031C	0	0
BCY1_S130	2.068	up	K	SNF1	YDR477W	0	0
BCY1_S130	1.793	up	K	YCK1	YHR135C	0	0
BCY1_S130	2.563	up	K	KIN2	YLR096W	0	0
BCY1_S130	1.625	up	K	RTK1	YDL025C	0	0
BCY1_S130	1.874	up	K	KNS1	YLL019C	0	0
BCY1_S130	-1.866	down	K	CKA1	YIL035C	0	0
BCY1_S145	1.55	up	P	SDP1	YIL113W	0	0
BCY1_S145	-1.766	down	P	PTP2	YOR208W	0	0
BCY1_S145	2.534	up	K	KIN2	YLR096W	0	0
BCY1_S147	-7.786	down	K	KIN4	YOR233W	0	0
BCY1_S147	-8.049	down	P	PPT1	YGR123C	0	0
BCY1_S147	2.418	up	K	YCK1	YHR135C	0	0
BCY1_S70	1.796	up	K	YCK1	YHR135C	0	0
BCY1_S70	1.554	up	K	NNK1	YKL171W	0	0
BCY1_S70	-2.1	down	K	CKA1	YIL035C	0	0
BCY1_S70	-1.831	down	K	PSK2	YOL045W	0	0
BCY1_S70	-2.25	down	P	PSR1	YLL010C	0	0
BCY1_S70	-8.748	down	K	MCK1	YNL307C	0	0
BCY1_S74	1.539	up	K	HSL1	YKL101W	0	0
BCY1_S79	1.622	up	K	SSN3	YPL042C	0	0
BCY1_S83	2.536	up	K	SSN3	YPL042C	0	0
BCY1_S83	1.762	up	K	TDA1	YMR291W	0	0
BCY1_S83	-1.58	down	K	PRK1	YIL095W	0	0
BCY1_S83	1.719	up	K	CMK1	YFR014C	0	0
BCY1_S83	-2.509	down	K	TPK2	YPL203W	0	0
BCY1_S84	2.018	up	K	SNF1	YDR477W	0	0
BCY1_S84	1.862	up	K	TOS3	YGL179C	0	0
BCY1_S84	2.023	up	P	PPH22	YDL188C	0	0
BCY1_S84	2.553	up	K	HSL1	YKL101W	0	0
BCY1_T129	-1.592	down	K	PSK2	YOL045W	0	0
BCY1_T129	-2.581	down	P	PSR1	YLL010C	0	0
BCY1_T131	2.395	up	K	SNF1	YDR477W	0	0
BCY1_T131	1.547	up	K	CTK1	YKL139W	0	0
BCY1_T131	-1.763	down	P	PTP2	YOR208W	0	0
BCY1_T131	1.745	up	K	SSK2	YNR031C	0	0
BCY1_T131	1.984	up	K	TDA1	YMR291W	0	0
BCY1_T131	-2.035	down	K	AKL1	YBR059C	0	0
BCY1_T131	2.464	up	P	PSR2	YLR019W	0	0
BCY1_T131	1.559	up	K	KNS1	YLL019C	0	0
BCY1_T131	-2.42	down	K	PKP1	YIL042C	0	0
BCY1_T131	-2.599	down	K	PKP1	YIL042C	0	0
BCY1_T144	3.374	up	K	SNF1	YDR477W	0	0
BCY1_T144	1.756	up	K	SNF1	YDR477W	0	0
BCY1_T144	2.939	up	K	ELM1	YKL048C	0	0
BCY1_T144	2.018	up	P	PTC1	YDL006W	0	0
BCY1_T144	-2.756	down	K	TEL1	YBL088C	0	0
BCY1_T144	8.747	up	K	SLT2	YHR030C	0	0
BCY1_T144	2.761	up	K	SAT4	YCR008W	0	0
BCY1_T144	1.508	up	K	CKA2	YOR061W	0	0
BCY1_T144	1.834	up	K	PKH3	YDR466W	0	0
BCY1_T144	6.423	up	P	PSR2	YLR019W	0	0
BCY1_T144	1.644	up	P	PTC6	YCR079W	0	0
BCY1_T144	-4.168	down	P	PTC4	YBR125C	0	0
BCY1_T144	2.085	up	K	VPS34	YLR240W	0	0
BCY1_T144	2.213	up	K	NNK1	YKL171W	0	0
BCY1_T144	7.769	up	P	CNA1	YLR433C	0	0
BCY1_T144	7.37	up	P	CMP2	YML057W	0	0
BDF1_S269	1.652	up	K	KNS1	YLL019C	0	0
BDF1_S270	1.542	up	K	SNF1	YDR477W	1	14
BDF1_S270	1.782	up	K	CTK1	YKL139W	1	14
BDF1_S270	-2.062	down	K	CTK1	YKL139W	1	14
BDF1_S270	1.819	up	K	ARK1	YNL020C	1	14
BDF1_S270	-1.735	down	K	YCK1	YHR135C	1	14
BDF1_S270	1.576	up	K	ISR1	YPR106W	1	14
BDF1_S270	1.734	up	P	PTC6	YCR079W	1	14
BDF1_S270	1.634	up	K	HSL1	YKL101W	1	14
BDF1_S270	1.557	up	K	TPK2	YPL203W	1	14
BDF1_S429	1.711	up	K	TPK3	YKL166C	0	0
BDF1_S615	-2.303	down	K	SSN3	YPL042C	0	0
BDP1_S178	1.895	up	P	YVH1	YIR026C	0	0
BEM1_S21	-2.192	down	P	CNA1	YLR433C	0	0
BEM1_S47	1.838	up	K	MKK2	YPL140C	0	0
BEM1_S72	2.097	up	P	PSR2	YLR019W	0	0
BEM1_S72	1.614	up	K	CKA1	YIL035C	0	0
BEM1_T51	1.693	up	K	RIM11	YMR139W	0	0
BEM3_S222	1.56	up	P	PSR1	YLL010C	1	5
BEM3_S229	-2.926	down	K	NNK1	YKL171W	0	0
BEM3_S324	1.588	up	K	NNK1	YKL171W	1	5
BFR2_S41	1.72	up	K	PSK2	YOL045W	0	0
BIK1_T85	2.281	up	P	PTP1	YDL230W	0	0
BIM1_S154	1.658	up	P	PTP2	YOR208W	0	0
BIR1_S477	2.131	up	K	NNK1	YKL171W	0	0
BIR1_T583	1.655	up	K	NNK1	YKL171W	0	0
BIR1_T583	1.777	up	K	PTK2	YJR059W	0	0
BIR1_T583	2.121	up	K	MKK1	YOR231W	0	0
BLM10_S1041	1.671	up	K	HSL1	YKL101W	0	0
BLM10_S29	-5.681	down	K	SNF1	YDR477W	0	0
BLM10_S56	-1.581	down	K	NNK1	YKL171W	0	0
BLM10_S56	-6.385	down	K	BUD32	YGR262C	0	0
BMH1_S238	2.625	up	P	SIT4	YDL047W	0	0
BMS1_S478	-2.076	down	K	KKQ8	YKL168C	0	0
BMS1_S478	1.815	up	K	PSK2	YOL045W	0	0
BMS1_T484	-2.421	down	P	PPH22	YDL188C	0	0
BNA7_S9	-1.855	down	K	PKP2	YGL059W	1	6
BNA7_S9	1.665	up	K	PHO85	YPL031C	1	6
BNA7_S9	-2.019	down	K	CMK1	YFR014C	1	6
BNA7_S9	-1.649	down	P	PPH21	YDL134C	1	6
BNA7_S9	-2.353	down	K	MCK1	YNL307C	1	6
BNI4_S364	1.652	up	K	VPS34	YLR240W	0	0
BNI5_S270	-1.749	down	K	SSN3	YPL042C	0	0
BNI5_S270	-1.736	down	K	CTK1	YKL139W	0	0
BNI5_S270	-9.607	down	K	FRK1	YPL141C	0	0
BNI5_S270	-4.404	down	K	MCK1	YNL307C	0	0
BNI5_S325	1.503	up	K	MCK1	YNL307C	0	0
BNI5_S332	2.074	up	P	PPS1	YBR276C	0	0
BNI5_T274	2.565	up	K	MKK2	YPL140C	0	0
BNI5_T274	3.1	up	K	MCK1	YNL307C	0	0
BNI5_T294	-1.585	down	K	MKK2	YPL140C	0	0
BOI1_S139	1.502	up	K	PSK1	YAL017W	0	0
BOI1_S209	4.426	up	K	PTK1	YKL198C	0	0
BOI1_S209	-1.503	down	K	PSK1	YAL017W	0	0
BOI1_S209	-1.985	down	K	MKK1	YOR231W	0	0
BOI1_S358	2.616	up	K	CKA2	YOR061W	0	0
BOI1_S359	1.836	up	K	CKA1	YIL035C	0	0
BOI1_S414	-1.927	down	P	SIT4	YDL047W	0	0
BOI1_S564	1.641	up	K	SAT4	YCR008W	0	0
BOI1_S564	2.343	up	K	PKH3	YDR466W	0	0
BOI1_S578	1.843	up	K	MCK1	YNL307C	0	0
BOI1_S578	-1.721	down	P	SIT4	YDL047W	0	0
BOI1_S636	-1.745	down	P	PPS1	YBR276C	0	0
BOI1_S655	-1.797	down	K	CLA4	YNL298W	0	0
BOI1_S737	1.871	up	P	PTC6	YCR079W	0	0
BOI1_S86	-2.198	down	K	PTK1	YKL198C	0	0
BOI1_S86	-1.552	down	K	SSN3	YPL042C	0	0
BOI1_S86	-1.993	down	K	CTK1	YKL139W	0	0
BOI1_S86	-1.69	down	P	PPS1	YBR276C	0	0
BOI1_S86	2.168	up	K	CKA2	YOR061W	0	0
BOI1_S86	1.982	up	K	PKH3	YDR466W	0	0
BOI1_S86	1.633	up	P	PSR2	YLR019W	0	0
BOI1_S86	1.951	up	P	PPH21	YDL134C	0	0
BOI1_S86	2.331	up	K	CKA1	YIL035C	0	0
BOI1_S86	-2.794	down	K	YPK1	YKL126W	0	0
BOI1_S86	3.505	up	P	PSR1	YLL010C	0	0
BOI1_T670	1.681	up	K	RIM11	YMR139W	0	0
BOI1_T88	1.596	up	K	RIM11	YMR139W	0	0
BOI2_S18	-1.967	down	K	MKK2	YPL140C	0	0
BOI2_S667	1.568	up	P	PPH3	YDR075W	0	0
BOI2_S683	1.679	up	K	RIO1	YOR119C	0	0
BOI2_S721	-1.59	down	K	BUB1	YGR188C	0	0
BOI2_S723	-1.832	down	K	CDC15	YAR019C	0	0
BOI2_S723	-1.668	down	P	PPH22	YDL188C	0	0
BOI2_S723	-1.836	down	P	CMP2	YML057W	0	0
BOI2_S723	-1.585	down	P	YCH1	YGR203W	0	0
BOI2_S723	1.615	up	P	PPH3	YDR075W	0	0
BOI2_S723	-1.808	down	K	CMK1	YFR014C	0	0
BOI2_S723	-1.792	down	K	BUD32	YGR262C	0	0
BOI2_S723	-1.888	down	K	YPK1	YKL126W	0	0
BOI2_S723	-2.044	down	K	MKK1	YOR231W	0	0
BOP3_S231	-2.097	down	K	PTK1	YKL198C	0	0
BOP3_S231	-1.733	down	K	BUB1	YGR188C	0	0
BRE5_S187	1.588	up	P	YVH1	YIR026C	0	0
BRE5_S282	8.159	up	K	PTK1	YKL198C	0	0
BSC5_S290	1.798	up	K	SAT4	YCR008W	0	0
BSC5_S290	1.532	up	K	PKP2	YGL059W	0	0
BSP1_S181	-2.026	down	K	SSN3	YPL042C	0	0
BSP1_S181	-2.711	down	K	CTK1	YKL139W	0	0
BSP1_S181	-1.581	down	K	CKA1	YIL035C	0	0
BSP1_S182	-1.52	down	P	PSR1	YLL010C	0	0
BSP1_S182	-2.79	down	P	SIT4	YDL047W	0	0
BSP1_S220	-7.095	down	K	PTK1	YKL198C	0	0
BSP1_S309	1.675	up	K	SNF1	YDR477W	0	0
BSP1_S309	2.203	up	P	PTP1	YDL230W	0	0
BSP1_S31	1.628	up	P	YVH1	YIR026C	0	0
BSP1_S46	4.671	up	K	SNF1	YDR477W	0	0
BSP1_S480	2.123	up	K	MKK2	YPL140C	1	13
BSP1_T306	1.817	up	K	PRR2	YDL214C	0	0
BSP1_T306	1.876	up	K	NNK1	YKL171W	0	0
BUD14_S254	2.023	up	K	CKA2	YOR061W	0	0
BUD14_S401	1.951	up	K	SMK1	YPR054W	0	0
BUD14_S401	2.07	up	K	SSK2	YNR031C	0	0
BUD14_S507	2.16	up	K	SSK2	YNR031C	0	0
BUD14_S507	-1.794	down	K	BUD32	YGR262C	0	0
BUD21_S144	2.632	up	K	SNF1	YDR477W	0	0
BUD21_S144	1.572	up	K	MKK2	YPL140C	0	0
BUD21_S144	1.716	up	P	PTP1	YDL230W	0	0
BUD21_S144	2.06	up	K	MKK1	YOR231W	0	0
BUD21_S144	2.356	up	K	PSK2	YOL045W	0	0
BUD21_S144	1.772	up	P	YVH1	YIR026C	0	0
BUD22_T257	-6.019	down	K	SNF1	YDR477W	0	0
BUD22_T257	1.908	up	K	YCK1	YHR135C	0	0
BUD22_T257	1.795	up	K	MKK2	YPL140C	0	0
BUD22_T257	2.097	up	K	PTK2	YJR059W	0	0
BUD22_T257	1.51	up	P	OCA1	YNL099C	0	0
BUD22_T257	1.542	up	K	MKK1	YOR231W	0	0
BUD27_S580	3.325	up	K	HRR25	YPL204W	0	0
BUD27_S580	-1.665	down	K	PHO85	YPL031C	0	0
BUD3_S1075	-1.565	down	K	TDA1	YMR291W	0	0
BUD3_S1085	-2.115	down	K	BUD32	YGR262C	0	0
BUD4_S149	-2.332	down	K	AKL1	YBR059C	0	0
BUD4_S91	-1.735	down	K	SSN3	YPL042C	0	0
BUD4_S91	-2.463	down	K	CMK1	YFR014C	0	0
BUD4_S996	2.163	up	K	MCK1	YNL307C	0	0
BUD6_S233	2.586	up	K	AKL1	YBR059C	0	0
BUD6_S240	-2.777	down	K	MKK1	YOR231W	0	0
BUD6_S327	1.995	up	P	PPH21	YDL134C	0	0
BUD6_S342	1.572	up	K	TDA1	YMR291W	0	0
BUD6_S342	-1.609	down	K	CDC28	YBR160W	0	0
BUD6_S342	1.564	up	K	CMK1	YFR014C	0	0
BUD6_S342	2.074	up	P	OCA1	YNL099C	0	0
BUD6_S342	1.899	up	K	HSL1	YKL101W	0	0
BUD6_S342	1.512	up	P	PPH21	YDL134C	0	0
BUD6_S342	1.632	up	K	PKP1	YIL042C	0	0
BUD6_S347	-1.936	down	K	KIN4	YOR233W	1	4
BUD6_S347	-1.644	down	P	PPT1	YGR123C	1	4
BUD6_S347	1.592	up	K	TPK3	YKL166C	1	4
BUG1_S170	1.926	up	K	MKK2	YPL140C	0	0
BUG1_S62	-1.611	down	P	PPH3	YDR075W	0	0
BUG1_S62	1.898	up	K	YPK1	YKL126W	0	0
BUG1_S87	-4.461	down	K	CKA2	YOR061W	0	0
BUG1_S87	2.275	up	K	YPK1	YKL126W	0	0
BUL1_S70	1.821	up	K	PKP2	YGL059W	0	0
BUL1_S70	1.604	up	P	PTC6	YCR079W	0	0
BYE1_S210	-1.876	down	K	PTK1	YKL198C	0	0
BYE1_S210	1.697	up	K	RTK1	YDL025C	0	0
BZZ1_S472	-9.061	down	K	SNF1	YDR477W	0	0
BZZ1_S472	-1.964	down	P	PTC5	YOR090C	0	0
BZZ1_S472	-3.522	down	K	AKL1	YBR059C	0	0
BZZ1_S472	2.999	up	K	PKP2	YGL059W	0	0
BZZ1_S472	-1.882	down	K	HSL1	YKL101W	0	0
CAB3_Y138	1.804	up	K	DBF20	YPR111W	0	0
CAF20_S78	-6.975	down	K	FRK1	YPL141C	0	0
CAF20_S91	2.361	up	K	TOS3	YGL179C	1	9
CAF20_S91	1.622	up	K	KDX1	YKL161C	1	9
CAF20_S91	2.8	up	K	BUB1	YGR188C	1	9
CAF20_S91	3.228	up	P	CNA1	YLR433C	1	9
CAF20_S91	2.846	up	P	CMP2	YML057W	1	9
CAF20_S91	4.007	up	K	PSK1	YAL017W	1	9
CAF20_S91	2.813	up	K	SKS1	YPL026C	1	9
CAF20_S91	1.764	up	K	DBF20	YPR111W	1	9
CAF20_S91	1.502	up	K	HSL1	YKL101W	1	9
CAF20_S91	3.587	up	K	CLA4	YNL298W	1	9
CAF20_S91	4.285	up	K	PKP1	YIL042C	1	9
CAF20_S91	1.996	up	P	YVH1	YIR026C	1	9
CAF20_T101	2.04	up	K	NNK1	YKL171W	0	0
CAF20_T101	2.414	up	P	OCA1	YNL099C	0	0
CAF20_T102	-2.059	down	K	SKM1	YOL113W	0	0
CAF20_T102	1.967	up	K	VPS15	YBR097W	0	0
CAF20_T102	1.953	up	P	PTC4	YBR125C	0	0
CAF20_T102	2.665	up	K	VPS34	YLR240W	0	0
CAF20_T102	2.034	up	K	VPS34	YLR240W	0	0
CAF20_T102	3.062	up	K	NNK1	YKL171W	0	0
CAF20_T102	1.548	up	P	CNA1	YLR433C	0	0
CAF20_T102	1.56	up	P	OCA1	YNL099C	0	0
CAF20_T102	1.868	up	K	CKA1	YIL035C	0	0
CAF20_T102	7.98	up	K	BUD32	YGR262C	0	0
CAF20_T102	1.664	up	K	YPK1	YKL126W	0	0
CAF20_T102	2.215	up	K	TPK3	YKL166C	0	0
CAF20_T102	2.534	up	K	PSK2	YOL045W	0	0
CAF20_T102	3.12	up	P	PSR1	YLL010C	0	0
CAF20_T102	1.539	up	P	PSR1	YLL010C	0	0
CAF20_T102	2.367	up	P	YVH1	YIR026C	0	0
CAF20_T104	2.055	up	K	CDC15	YAR019C	0	0
CAF20_T104	3.177	up	K	SAT4	YCR008W	0	0
CAF20_T106	2.308	up	K	TPK3	YKL166C	0	0
CAF20_T99	3.591	up	K	SKY1	YMR216C	0	0
CAP1_S17	7.12	up	K	MKK1	YOR231W	0	0
CBF1_S156	-1.571	down	P	PTC6	YCR079W	0	0
CBF1_S45	7.635	up	P	PPH3	YDR075W	0	0
CBF1_S48	1.555	up	P	PTP1	YDL230W	0	0
CBF5_S395	2.31	up	K	CKA1	YIL035C	0	0
CBF5_S399	2.923	up	K	PSK2	YOL045W	0	0
CBF5_S46	1.548	up	K	HSL1	YKL101W	0	0
CBF5_S46	3.387	up	K	PSK2	YOL045W	0	0
CBF5_S47	1.76	up	K	CDC15	YAR019C	0	0
CBF5_T378	1.906	up	K	PTK1	YKL198C	0	0
CBF5_T378	1.659	up	K	BCK1	YJL095W	0	0
CBF5_T378	2.053	up	K	KIN28	YDL108W	0	0
CBF5_T378	2.108	up	K	PHO85	YPL031C	0	0
CBF5_T378	-2.252	down	K	PSK1	YAL017W	0	0
CBF5_T378	1.524	up	K	HSL1	YKL101W	0	0
CBF5_T378	2.84	up	P	PPH21	YDL134C	0	0
CBF5_T378	2.263	up	K	BUD32	YGR262C	0	0
CBF5_T378	1.923	up	K	BUD32	YGR262C	0	0
CBF5_T378	-2.325	down	K	PSK2	YOL045W	0	0
CBF5_T378	-2.733	down	K	MCK1	YNL307C	0	0
CBF5_T378	2.212	up	P	SIT4	YDL047W	0	0
CBF5_T396	2.429	up	K	CKA1	YIL035C	0	0
CBF5_T402	1.516	up	K	PKP1	YIL042C	0	0
CBK1_S187	1.538	up	K	TEL1	YBL088C	0	0
CCC1_S83	2.11	up	K	BUB1	YGR188C	0	0
CDC10_S309	-2.845	down	K	PTK1	YKL198C	0	0
CDC10_S309	-1.527	down	K	BUD32	YGR262C	0	0
CDC10_S317	-1.674	down	K	PTK1	YKL198C	0	0
CDC11_T327	6.065	up	K	PSK2	YOL045W	0	0
CDC14_S429	-1.737	down	K	VPS15	YBR097W	1	5
CDC19_S22	1.876	up	K	MKK2	YPL140C	1	6
CDC19_S22	1.795	up	K	MCK1	YNL307C	1	6
CDC24_S101	1.561	up	K	CKA2	YOR061W	0	0
CDC24_S729	1.676	up	K	PTK1	YKL198C	0	0
CDC24_S729	1.719	up	K	TPK3	YKL166C	0	0
CDC24_S739	2.491	up	K	CKA2	YOR061W	0	0
CDC28_Y19	2.405	up	K	ELM1	YKL048C	1	6
CDC28_Y19	1.657	up	K	CKA2	YOR061W	1	6
CDC28_Y19	1.751	up	K	YPK1	YKL126W	1	6
CDC28_Y19	1.578	up	K	TPK2	YPL203W	1	6
CDC3_S498	-6.145	down	K	CTK1	YKL139W	0	0
CDC3_S501	-3.172	down	P	PTC4	YBR125C	0	0
CDC3_S503	-1.602	down	K	SSN3	YPL042C	1	9
CDC3_S509	-1.524	down	K	CTK1	YKL139W	0	0
CDC3_T513	2.234	up	K	MCK1	YNL307C	0	0
CDC33_S15	-1.585	down	K	YPK2	YMR104C	0	0
CDC33_S15	2.565	up	K	BUD32	YGR262C	0	0
CDC33_S15	1.979	up	K	MCK1	YNL307C	0	0
CDC33_T22	1.941	up	K	VPS34	YLR240W	1	6
CDC34_S282	1.931	up	K	BUD32	YGR262C	0	0
CDC48_S770	2.467	up	P	PTC4	YBR125C	1	7
CDC9_S75	1.712	up	K	PTK1	YKL198C	0	0
CDC9_S75	1.586	up	K	KNS1	YLL019C	0	0
CET1_S15	2.549	up	K	SSN3	YPL042C	1	7
CET1_S15	1.614	up	K	CTK1	YKL139W	1	7
CET1_S151	2.443	up	K	VPS34	YLR240W	0	0
CFD1_S291	3.8	up	K	SNF1	YDR477W	0	0
CFD1_S291	2.286	up	K	TOS3	YGL179C	0	0
CFD1_S291	1.933	up	K	KDX1	YKL161C	0	0
CFD1_S291	2.254	up	P	PPG1	YNR032W	0	0
CFD1_S291	1.938	up	K	SKY1	YMR216C	0	0
CFD1_S291	1.891	up	K	RIM11	YMR139W	0	0
CFD1_S291	1.825	up	K	YCK1	YHR135C	0	0
CFD1_S291	1.84	up	K	BUB1	YGR188C	0	0
CFD1_S291	1.963	up	P	PSR2	YLR019W	0	0
CFD1_S291	2.34	up	P	PTC6	YCR079W	0	0
CFD1_S291	2.046	up	K	NNK1	YKL171W	0	0
CFD1_S291	1.658	up	K	KNS1	YLL019C	0	0
CFD1_S291	2.552	up	K	PSK1	YAL017W	0	0
CFD1_S291	2.857	up	P	PTP1	YDL230W	0	0
CFD1_S291	2.685	up	K	SKS1	YPL026C	0	0
CFD1_S291	2.144	up	K	HSL1	YKL101W	0	0
CHD1_S1336	1.815	up	K	KIN28	YDL108W	0	0
CHD1_S36	1.914	up	P	PTP2	YOR208W	0	0
CHD1_S36	-1.519	down	K	TDA1	YMR291W	0	0
CHD1_S36	2.617	up	K	MKK2	YPL140C	0	0
CHO1_S46	-7.135	down	P	YVH1	YIR026C	0	0
CHS2_S100	1.923	up	K	SAT4	YCR008W	0	0
CHS2_S100	2.354	up	P	PSR2	YLR019W	0	0
CHS5_S368	1.52	up	K	MKK2	YPL140C	0	0
CHS5_S368	-1.673	down	K	MKK1	YOR231W	0	0
CHS5_S590	7.643	up	K	VPS15	YBR097W	0	0
CHS5_S590	8.191	up	K	VPS34	YLR240W	0	0
CIC1_S365	1.504	up	K	PSK2	YOL045W	0	0
CIN5_T199	-2.049	down	P	PTP2	YOR208W	0	0
CKB1_S111	2.167	up	K	SNF1	YDR477W	0	0
CKB1_S111	-7.127	down	K	RIO1	YOR119C	0	0
CKB1_S111	1.53	up	K	VPS34	YLR240W	0	0
CKB1_S111	-3.16	down	K	KNS1	YLL019C	0	0
CKB1_S111	2.252	up	P	SIW14	YNL032W	0	0
CKB1_S111	-1.551	down	K	PSK2	YOL045W	0	0
CKI1_S14	2.409	up	P	PPH21	YDL134C	0	0
CKI1_S14	-2.019	down	K	YPK1	YKL126W	0	0
CLA4_S185	1.593	up	K	CDC15	YAR019C	0	0
CMD1_S112	2.739	up	K	YPK1	YKL126W	0	0
CMD1_S82	-2.224	down	K	PKP2	YGL059W	0	0
CMD1_S82	1.722	up	K	CKA1	YIL035C	0	0
CMD1_S82	2.166	up	K	TPK3	YKL166C	0	0
CMD1_S82	2.311	up	K	PKP1	YIL042C	0	0
CMP2_T31	2.131	up	K	PTK1	YKL198C	0	0
CMP2_T31	-1.666	down	P	PSR2	YLR019W	0	0
CMS1_S29	6.4	up	K	RIO1	YOR119C	0	0
CMS1_S59	3.612	up	K	SNF1	YDR477W	0	0
CMS1_S59	1.9	up	K	RIM11	YMR139W	0	0
CMS1_S59	1.845	up	P	PSR2	YLR019W	0	0
CMS1_S59	6.377	up	P	CMP2	YML057W	0	0
CMS1_S59	1.567	up	K	PRK1	YIL095W	0	0
CMS1_S59	1.671	up	P	OCA1	YNL099C	0	0
CMS1_S59	1.702	up	K	TPK2	YPL203W	0	0
CMS1_S59	2.43	up	K	MKK1	YOR231W	0	0
CMS1_S59	2.828	up	K	PSK2	YOL045W	0	0
CMS1_S63	9.012	up	K	PKP1	YIL042C	0	0
COG4_S556	-2.238	down	K	PTK2	YJR059W	0	0
CRD1_T126	3.22	up	P	SIT4	YDL047W	0	0
CRN1_S454	-1.595	down	K	SNF1	YDR477W	0	0
CRN1_S456	-1.548	down	K	MKK1	YOR231W	0	0
CRN1_S462	2.057	up	P	PPH21	YDL134C	0	0
CRN1_S463	1.877	up	K	SLT2	YHR030C	0	0
CRN1_S463	6.171	up	P	PPH21	YDL134C	0	0
CRN1_S463	1.757	up	K	TPK3	YKL166C	0	0
CRN1_S485	1.994	up	P	PTC5	YOR090C	0	0
CRN1_T520	3.017	up	K	CTK1	YKL139W	0	0
CRN1_T520	-1.53	down	K	TPK1	YJL164C	0	0
CRN1_T520	3.42	up	P	PTC4	YBR125C	0	0
CRN1_T520	1.51	up	P	PTC4	YBR125C	0	0
CRN1_T520	-1.886	down	P	PPH3	YDR075W	0	0
CRN1_T524	-1.886	down	K	SLT2	YHR030C	0	0
CRN1_T524	1.867	up	K	YPK1	YKL126W	0	0
CRN1_T575	2.839	up	K	CTK1	YKL139W	0	0
CRN1_T575	1.857	up	K	PHO85	YPL031C	0	0
CRN1_T575	1.553	up	K	YPK1	YKL126W	0	0
CRP1_S124	1.698	up	K	CTK1	YKL139W	0	0
CRP1_S153	1.776	up	K	SSK2	YNR031C	0	0
CRP1_S153	2.241	up	K	TOR1	YJR066W	0	0
CRP1_S153	7.673	up	K	KNS1	YLL019C	0	0
CRP1_S153	1.617	up	P	CMP2	YML057W	0	0
CRP1_S153	1.967	up	K	PSK1	YAL017W	0	0
CRP1_S153	1.935	up	K	SKS1	YPL026C	0	0
CRP1_S153	8.874	up	K	PKP1	YIL042C	0	0
CRP1_S156	1.872	up	K	PSK1	YAL017W	0	0
CRP1_S156	1.918	up	K	SKS1	YPL026C	0	0
CRP1_S156	-2.08	down	P	PPH21	YDL134C	0	0
CRP1_S156	2.335	up	K	PKP1	YIL042C	0	0
CRP1_S156	2.199	up	K	PKP1	YIL042C	0	0
CRP1_S271	2.266	up	K	SSN3	YPL042C	0	0
CRP1_S271	2.444	up	K	CTK1	YKL139W	0	0
CRP1_S271	8.987	up	K	PRK1	YIL095W	0	0
CRP1_S343	-1.634	down	K	SNF1	YDR477W	0	0
CRP1_S343	1.741	up	K	ARK1	YNL020C	0	0
CRP1_S343	1.59	up	K	SSK2	YNR031C	0	0
CRP1_S343	1.566	up	K	TOR1	YJR066W	0	0
CRP1_S343	1.672	up	K	CKA2	YOR061W	0	0
CRP1_S343	1.609	up	K	CKA2	YOR061W	0	0
CRP1_S343	1.811	up	K	MKK2	YPL140C	0	0
CRP1_S343	1.723	up	P	PPH22	YDL188C	0	0
CRP1_S343	1.575	up	P	CMP2	YML057W	0	0
CRP1_S343	5.818	up	K	MKK1	YOR231W	0	0
CRP1_S343	1.55	up	K	MKK1	YOR231W	0	0
CRP1_S343	1.596	up	K	PKP1	YIL042C	0	0
CRP1_S343	2.85	up	K	PSK2	YOL045W	0	0
CRP1_S343	1.79	up	P	YVH1	YIR026C	0	0
CRP1_S390	2.42	up	K	CTK1	YKL139W	0	0
CRP1_S390	2.361	up	K	MKK2	YPL140C	0	0
CRP1_S390	1.903	up	K	PHO85	YPL031C	0	0
CRP1_S440	1.623	up	P	PPH22	YDL188C	0	0
CRP1_T344	2.065	up	K	SAT4	YCR008W	0	0
CRP1_T344	1.847	up	K	PKP2	YGL059W	0	0
CRP1_T384	-2.572	down	K	PBS2	YJL128C	0	0
CRP1_T384	1.661	up	K	TPK2	YPL203W	0	0
CSE1_T19	-1.927	down	K	CTK1	YKL139W	0	0
CSE1_T19	1.803	up	K	PKH3	YDR466W	0	0
CSE1_T19	1.714	up	P	PPH21	YDL134C	0	0
CSE1_T19	2.308	up	K	TPK3	YKL166C	0	0
CST6_S396	1.659	up	K	SSN3	YPL042C	0	0
CST6_S396	-2.077	down	K	MCK1	YNL307C	0	0
CST6_S557	1.52	up	K	YCK1	YHR135C	0	0
CST6_S557	2.106	up	P	PTC6	YCR079W	0	0
CST6_S557	2.176	up	P	OCA1	YNL099C	0	0
CST6_S557	-2.679	down	K	PSK2	YOL045W	0	0
CTI6_S216	2.739	up	K	VPS34	YLR240W	0	0
CTK3_T34	-5.891	down	K	CTK1	YKL139W	0	0
CTK3_T35	-1.745	down	P	PPH21	YDL134C	0	0
CTR1_S344	4.209	up	K	PTK1	YKL198C	0	0
CTR1_S344	2.418	up	P	PTC5	YOR090C	0	0
CTR1_S344	2.896	up	K	KKQ8	YKL168C	0	0
CTR1_S344	1.853	up	P	PPG1	YNR032W	0	0
CTR1_S344	2.201	up	K	PKP2	YGL059W	0	0
CTR1_S344	-1.965	down	P	YVH1	YIR026C	0	0
CTR86_T390	2.513	up	P	PTC1	YDL006W	0	0
CUE4_S48	1.681	up	K	IME2	YJL106W	1	15
CUE4_S48	-8.633	down	K	KNS1	YLL019C	1	15
CUE4_S48	-1.695	down	P	CMP2	YML057W	1	15
CUE4_S48	-1.691	down	K	PSK1	YAL017W	1	15
CUE4_S48	-2.318	down	K	CLA4	YNL298W	1	15
CUE4_S48	-2.02	down	K	CKA1	YIL035C	1	15
CUE4_S48	-4.901	down	K	PSK2	YOL045W	1	15
CUE4_S48	-2.169	down	K	MCK1	YNL307C	1	15
CUE4_T44	-1.869	down	K	MKK2	YPL140C	0	0
CUE5_S21	8.184	up	K	CLA4	YNL298W	0	0
CUE5_S21	-8.389	down	K	MKK1	YOR231W	0	0
CUE5_S220	-5.92	down	K	KSP1	YHR082C	0	0
CUE5_S220	-1.925	down	K	KIN4	YOR233W	0	0
CUE5_S220	-2.156	down	K	SSK2	YNR031C	0	0
CUE5_S220	1.89	up	K	ISR1	YPR106W	0	0
CUE5_S220	7.266	up	K	KIN2	YLR096W	0	0
CUE5_S220	1.793	up	P	PSR2	YLR019W	0	0
CUE5_S220	1.918	up	P	CMP2	YML057W	0	0
CUE5_S220	1.758	up	K	PSK1	YAL017W	0	0
CUE5_S220	1.898	up	P	PTP1	YDL230W	0	0
CUE5_S220	-2.631	down	K	CHK1	YBR274W	0	0
CUE5_S220	1.619	up	K	CLA4	YNL298W	0	0
CUE5_S220	2.071	up	K	PKP1	YIL042C	0	0
CUE5_S220	2.434	up	K	PSK2	YOL045W	0	0
CUE5_S220	1.68	up	P	PSR1	YLL010C	0	0
CUE5_S220	-1.579	down	P	YVH1	YIR026C	0	0
CUE5_S36	2.908	up	K	YPK1	YKL126W	0	0
CUE5_S91	-2.473	down	K	IME2	YJL106W	0	0
CUE5_S91	-2.487	down	P	PTC4	YBR125C	0	0
CUE5_S91	7.261	up	K	TPK2	YPL203W	0	0
CUE5_T364	-6.439	down	K	CDC28	YBR160W	0	0
CUE5_T383	-2.798	down	K	CTK1	YKL139W	0	0
CUE5_T383	-7.827	down	P	PTC4	YBR125C	0	0
CUE5_T384	-1.813	down	P	SIT4	YDL047W	0	0
CUE5_T50	2.713	up	K	SNF1	YDR477W	0	0
CUE5_T50	3.041	up	K	PTK1	YKL198C	0	0
CUE5_T50	-1.837	down	P	YCH1	YGR203W	0	0
CUE5_T50	3.409	up	K	BUD32	YGR262C	0	0
CUE5_T50	2.989	up	K	BUD32	YGR262C	0	0
CUE5_T50	2.048	up	P	SIT4	YDL047W	0	0
CUE5_T70	2.498	up	K	IME2	YJL106W	0	0
CUE5_T70	2.443	up	K	TEL1	YBL088C	0	0
CUE5_T70	3.479	up	P	PTC4	YBR125C	0	0
CWC24_S33	7.055	up	K	SNF1	YDR477W	0	0
CWC24_S33	2.791	up	K	HSL1	YKL101W	0	0
CWC24_S33	1.565	up	K	PKP1	YIL042C	0	0
CYC8_S429	-1.669	down	P	YVH1	YIR026C	0	0
CYC8_S768	1.661	up	K	CMK2	YOL016C	0	0
CYC8_S768	1.774	up	K	SKM1	YOL113W	0	0
CYC8_S768	1.593	up	P	SIT4	YDL047W	0	0
CYC8_S815	-8.259	down	K	SNF1	YDR477W	0	0
CYC8_S943	-1.517	down	K	PSK2	YOL045W	0	0
CYR1_S28	2.651	up	P	PPS1	YBR276C	0	0
CYR1_S28	6.328	up	K	NNK1	YKL171W	0	0
CYS4_S350	1.503	up	K	KIN4	YOR233W	0	0
DBF20_S75	1.639	up	P	PPH3	YDR075W	0	0
DBF20_S75	1.645	up	K	TPK2	YPL203W	0	0
DBP2_S88	1.945	up	P	PTC6	YCR079W	0	0
DBP2_S88	1.865	up	K	PSK1	YAL017W	0	0
DBP2_S88	1.618	up	K	SKS1	YPL026C	0	0
DBP2_S88	2.045	up	K	PSK2	YOL045W	0	0
DBP2_S90	1.946	up	P	PPS1	YBR276C	1	6
DBP2_S90	1.537	up	P	PPS1	YBR276C	1	6
DBP2_S90	1.702	up	K	CKA2	YOR061W	1	6
DBP2_S90	-1.732	down	K	NNK1	YKL171W	1	6
DBP2_S90	1.565	up	P	YCH1	YGR203W	1	6
DBP2_S90	1.754	up	K	MKK1	YOR231W	1	6
DBP2_S90	3.052	up	K	PSK2	YOL045W	1	6
DBP2_S90	2.078	up	P	PSR1	YLL010C	1	6
DCP2_S751	-1.836	down	K	CTK1	YKL139W	0	0
DCS2_S341	-1.968	down	P	PTC1	YDL006W	0	0
DCS2_S63	2.489	up	K	KIN28	YDL108W	0	0
DCS2_S63	-2.026	down	K	PKH3	YDR466W	0	0
DCS2_S63	-6.2	down	K	PKH2	YOL100W	0	0
DCS2_T64	3.011	up	K	SSN3	YPL042C	0	0
DCS2_T64	1.792	up	K	SPS1	YDR523C	0	0
DCS2_T64	1.702	up	P	PPQ1	YPL179W	0	0
DCS2_T64	-2.453	down	K	SAT4	YCR008W	0	0
DCS2_T64	-1.967	down	P	PSR2	YLR019W	0	0
DCS2_T64	1.538	up	P	PPH22	YDL188C	0	0
DCS2_T64	-2.289	down	P	CMP2	YML057W	0	0
DCS2_T64	-2.726	down	K	PSK1	YAL017W	0	0
DCS2_T64	-7.48	down	K	MCK1	YNL307C	0	0
DDR48_S191	-3.43	down	K	CKA2	YOR061W	0	0
DDR48_S191	-1.714	down	P	SIW14	YNL032W	0	0
DDR48_S191	-4.475	down	P	PPH21	YDL134C	0	0
DDR48_S191	2.145	up	K	BUD32	YGR262C	0	0
DDR48_S191	-3.526	down	P	PSR1	YLL010C	0	0
DDR48_S199	-1.619	down	K	SGV1	YPR161C	0	0
DED1_S369	3.3	up	K	SNF1	YDR477W	0	0
DED1_S535	-9.051	down	K	MCK1	YNL307C	0	0
DED1_S539	-1.889	down	K	PHO85	YPL031C	0	0
DED1_S539	-2.002	down	P	YVH1	YIR026C	0	0
DED1_S563	-1.764	down	K	MCK1	YNL307C	0	0
DED1_S572	2.218	up	K	PTK1	YKL198C	1	7
DED1_S581	2.523	up	P	SIT4	YDL047W	0	0
DED1_S585	-2.033	down	K	SNF1	YDR477W	0	0
DED1_S585	2.035	up	K	PTK1	YKL198C	0	0
DEF1_S260	1.79	up	K	SNF1	YDR477W	0	0
DEF1_S260	2.138	up	K	CTK1	YKL139W	0	0
DEF1_S260	3.254	up	K	KIN2	YLR096W	0	0
DEF1_S260	1.586	up	K	PTK2	YJR059W	0	0
DEF1_S260	-2.414	down	K	PHO85	YPL031C	0	0
DEF1_S260	-2.279	down	K	TPK2	YPL203W	0	0
DEF1_S260	1.719	up	K	MKK1	YOR231W	0	0
DEF1_S646	-3.762	down	P	YVH1	YIR026C	0	0
DEF1_T112	-2.146	down	K	PTK1	YKL198C	0	0
DEF1_T112	2.036	up	K	MKK1	YOR231W	0	0
DGR2_S716	1.507	up	K	SKS1	YPL026C	0	0
DIG1_S126	-2.825	down	K	SKS1	YPL026C	0	0
DIG1_S129	1.509	up	K	FUS3	YBL016W	0	0
DIG1_S142	-2.421	down	K	ALK1	YGL021W	0	0
DIG1_S142	-2.408	down	K	SSK2	YNR031C	0	0
DIG1_S142	-2.141	down	K	HAL5	YJL165C	0	0
DIG1_S142	-1.745	down	K	RIM11	YMR139W	0	0
DIG1_S142	-1.871	down	K	RTK1	YDL025C	0	0
DIG1_S142	-1.676	down	K	PKH3	YDR466W	0	0
DIG1_S142	-2.121	down	P	YCH1	YGR203W	0	0
DIG1_S142	-2.848	down	K	BUD32	YGR262C	0	0
DIG1_S142	-2.799	down	K	PSK2	YOL045W	0	0
DIG1_S142	-2.208	down	P	PSR1	YLL010C	0	0
DIG1_S272	-2.678	down	K	STE11	YLR362W	0	0
DIG1_S272	-1.809	down	K	BUD32	YGR262C	0	0
DIG1_S330	1.549	up	K	FUS3	YBL016W	0	0
DIG1_S330	-2.169	down	K	ARK1	YNL020C	0	0
DIG1_S330	-2.29	down	K	HAL5	YJL165C	0	0
DIG1_S330	-1.508	down	K	RIM11	YMR139W	0	0
DIG1_S330	-1.522	down	K	TPK1	YJL164C	0	0
DIG1_S330	-1.709	down	K	SLT2	YHR030C	0	0
DIG1_S330	-1.818	down	P	PPQ1	YPL179W	0	0
DIG1_S330	6.594	up	K	AKL1	YBR059C	0	0
DIG1_S330	-1.822	down	K	SAT4	YCR008W	0	0
DIG1_S330	-1.81	down	K	BUB1	YGR188C	0	0
DIG1_S330	-1.661	down	P	PSR2	YLR019W	0	0
DIG1_S330	-3.094	down	K	PKP2	YGL059W	0	0
DIG1_S330	-1.604	down	P	YCH1	YGR203W	0	0
DIG1_S330	-1.591	down	K	PKH2	YOL100W	0	0
DIG1_S395	-1.763	down	K	ALK2	YBL009W	0	0
DIG1_S395	-2.469	down	K	TPK1	YJL164C	0	0
DIG1_S395	-2.439	down	K	ISR1	YPR106W	0	0
DIG1_S395	-2.274	down	K	SLT2	YHR030C	0	0
DIG1_S395	-2.217	down	P	PPQ1	YPL179W	0	0
DIG1_S395	-6.454	down	K	PKP2	YGL059W	0	0
DIG1_S395	-1.901	down	P	PTC6	YCR079W	0	0
DIG1_S395	-2.011	down	K	PHO85	YPL031C	0	0
DIG1_S395	-3.447	down	K	PRK1	YIL095W	0	0
DIG1_S395	-1.989	down	P	PPH3	YDR075W	0	0
DIG1_S395	2.795	up	K	YPK1	YKL126W	0	0
DIG1_S395	-4.528	down	K	TPK2	YPL203W	0	0
DIG1_S395	-7.973	down	K	MKK1	YOR231W	0	0
DIG1_S397	-1.622	down	K	ALK1	YGL021W	0	0
DIG1_S397	-2.139	down	P	PPH22	YDL188C	0	0
DIG1_S397	-2.094	down	P	CMP2	YML057W	0	0
DIG1_S397	-2.237	down	K	PSK1	YAL017W	0	0
DIG1_S397	-2.334	down	K	SKS1	YPL026C	0	0
DIG1_S397	-1.592	down	K	DBF20	YPR111W	0	0
DIG1_S397	-2.097	down	K	PKP1	YIL042C	0	0
DIG2_S124	-2.926	down	K	PKH2	YOL100W	0	0
DIG2_S124	-2.004	down	K	TPK2	YPL203W	0	0
DIG2_S225	-2.201	down	K	ARK1	YNL020C	1	11
DIG2_S225	-1.843	down	K	TOR1	YJR066W	1	11
DIG2_S225	-1.591	down	K	SAT4	YCR008W	1	11
DIG2_S225	-2.753	down	K	PKP2	YGL059W	1	11
DIG2_S225	-1.847	down	P	CMP2	YML057W	1	11
DIG2_S225	-1.757	down	K	PSK1	YAL017W	1	11
DIG2_S225	-1.956	down	P	OCA1	YNL099C	1	11
DIG2_S225	-1.704	down	K	TPK2	YPL203W	1	11
DIG2_S225	-2.408	down	K	MKK1	YOR231W	1	11
DIG2_S84	-2.118	down	K	PTK1	YKL198C	0	0
DIG2_S84	1.586	up	K	MKK2	YPL140C	0	0
DIP5_S22	-2.239	down	K	NNK1	YKL171W	0	0
DNF1_S1526	-2.54	down	K	VPS34	YLR240W	0	0
DOS2_T25	-2.142	down	P	SIW14	YNL032W	0	0
DOT6_S245	1.749	up	K	SKS1	YPL026C	0	0
DOT6_S245	-2.549	down	P	SIT4	YDL047W	0	0
DOT6_S249	-1.862	down	K	CTK1	YKL139W	0	0
DOT6_S313	1.874	up	P	PPH3	YDR075W	0	0
DOT6_S313	-2.568	down	K	YPK1	YKL126W	0	0
DOT6_S313	-1.565	down	P	SIT4	YDL047W	0	0
DOT6_S322	-1.783	down	K	SSN3	YPL042C	0	0
DOT6_S322	-3.059	down	K	YPK1	YKL126W	0	0
DOT6_S322	2.838	up	K	MCK1	YNL307C	0	0
DOT6_S481	-8.117	down	K	PTK1	YKL198C	0	0
DOT6_S487	-2.353	down	K	SSN3	YPL042C	0	0
DOT6_S487	-2.292	down	K	CTK1	YKL139W	0	0
DOT6_S487	-1.917	down	K	BUB1	YGR188C	0	0
DOT6_S487	-1.531	down	P	CMP2	YML057W	0	0
DOT6_S487	-2.059	down	K	PSK1	YAL017W	0	0
DOT6_S487	-2.795	down	K	YPK1	YKL126W	0	0
DOT6_S517	-2.117	down	K	PHO85	YPL031C	0	0
DOT6_S517	1.856	up	K	PRK1	YIL095W	0	0
DOT6_S517	2.034	up	P	PPH3	YDR075W	0	0
DOT6_S517	-2.895	down	K	YPK1	YKL126W	0	0
DOT6_S517	1.53	up	K	TPK2	YPL203W	0	0
DOT6_T330	-1.814	down	P	CMP2	YML057W	0	0
DOT6_T330	-1.866	down	K	PKP1	YIL042C	0	0
DOT6_T579	-1.983	down	K	RIM11	YMR139W	0	0
DOT6_T579	1.811	up	P	PPH3	YDR075W	0	0
DPB4_S183	1.816	up	K	BUD32	YGR262C	0	0
DPS1_S14	6.705	up	P	SIT4	YDL047W	0	0
DPS1_S301	1.845	up	K	TDA1	YMR291W	0	0
DPS1_S301	1.968	up	K	CLA4	YNL298W	0	0
DPS1_S301	1.981	up	P	PPH21	YDL134C	0	0
DRE2_S206	9.124	up	K	SNF1	YDR477W	1	11
DRE2_S206	1.525	up	K	TOR1	YJR066W	1	11
DRE2_S206	9.314	up	K	PKP2	YGL059W	1	11
DRE2_S206	1.799	up	P	YCH1	YGR203W	1	11
DRE2_S206	2.009	up	P	OCA1	YNL099C	1	11
DRE2_S206	9.345	up	K	MKK1	YOR231W	1	11
DRE2_S206	1.762	up	K	PSK2	YOL045W	1	11
DRE2_S283	1.613	up	K	SNF1	YDR477W	0	0
DRE2_S283	1.544	up	K	MKK1	YOR231W	0	0
DSE3_S395	-1.917	down	P	PPH22	YDL188C	0	0
DSE3_S395	-2.066	down	P	CNA1	YLR433C	0	0
DSF2_S394	1.843	up	K	RIM11	YMR139W	0	0
DSF2_S394	1.822	up	P	PPH21	YDL134C	0	0
DSF2_S394	1.981	up	P	PSR1	YLL010C	0	0
DSF2_S395	2.253	up	K	CKA2	YOR061W	0	0
DSF2_S395	1.73	up	K	NNK1	YKL171W	0	0
DSF2_S395	1.525	up	K	PSK1	YAL017W	0	0
DSF2_S395	1.842	up	K	TPK3	YKL166C	0	0
DSF2_T467	1.621	up	K	TPK2	YPL203W	0	0
DSS1_S689	-1.768	down	K	PTK1	YKL198C	0	0
DSS1_S692	1.729	up	P	PPH21	YDL134C	0	0
DUT1_Y88	1.762	up	P	OCA1	YNL099C	0	0
EAP1_S363	7.523	up	P	PSR1	YLL010C	0	0
EAP1_S371	2.306	up	K	HAL5	YJL165C	0	0
EAP1_S371	2.416	up	K	DBF20	YPR111W	0	0
EAP1_S371	7.023	up	K	CKA1	YIL035C	0	0
EAP1_S387	3.742	up	K	TEL1	YBL088C	0	0
EAP1_S387	2.034	up	P	PPS1	YBR276C	0	0
EAP1_S387	1.505	up	P	SIW14	YNL032W	0	0
EAP1_S387	-1.9	down	K	CHK1	YBR274W	0	0
EAP1_S387	-1.518	down	K	TPK2	YPL203W	0	0
EAP1_S387	-2.171	down	K	PKP1	YIL042C	0	0
EAP1_S387	-8.357	down	K	MCK1	YNL307C	0	0
EAP1_S389	1.793	up	K	NNK1	YKL171W	0	0
EAP1_S390	-2.976	down	K	PKP1	YIL042C	0	0
EAP1_T391	2.151	up	P	PPS1	YBR276C	0	0
EAP1_T391	-2.096	down	K	PSK2	YOL045W	0	0
EAR1_S253	3.649	up	P	PPH21	YDL134C	0	0
EAR1_S253	4.472	up	P	PSR1	YLL010C	0	0
EBP2_S32	1.81	up	P	PSR1	YLL010C	0	0
ECM21_S14	2.378	up	K	VHS1	YDR247W	0	0
ECM21_S14	1.924	up	K	AKL1	YBR059C	0	0
ECM21_S14	-2.456	down	P	PTC6	YCR079W	0	0
ECM21_S140	-1.793	down	K	VPS15	YBR097W	1	1
ECM21_S140	-2.055	down	K	MCK1	YNL307C	1	1
ECM21_S18	1.84	up	K	PTK1	YKL198C	0	0
ECM21_S18	1.628	up	K	CKA2	YOR061W	0	0
ECM21_S308	1.749	up	K	BUB1	YGR188C	0	0
ECM21_S308	1.97	up	K	CKA1	YIL035C	0	0
ECM21_S33	1.502	up	K	RIM11	YMR139W	0	0
ECM21_S33	2.176	up	P	PSR1	YLL010C	0	0
ECM21_S960	1.551	up	P	OCA1	YNL099C	0	0
ECM21_T20	1.588	up	K	BUB1	YGR188C	0	0
ECM21_T35	1.568	up	K	CKA2	YOR061W	0	0
ECM21_T35	1.621	up	K	NNK1	YKL171W	0	0
ECM21_T959	1.963	up	K	RIM11	YMR139W	0	0
ECM21_T959	3.092	up	K	BUB1	YGR188C	0	0
ECM25_S436	1.603	up	K	MPS1	YDL028C	1	12
ECM32_S430	1.55	up	K	RIM11	YMR139W	0	0
ECM32_S430	1.546	up	P	PSR2	YLR019W	0	0
ECM32_S430	2.097	up	P	PPH21	YDL134C	0	0
ECM32_S430	-2.02	down	K	MCK1	YNL307C	0	0
EDC3_S257	-2.377	down	K	MCK1	YNL307C	1	4
EDC3_S261	1.72	up	K	PRK1	YIL095W	1	13
EDC3_S261	1.759	up	P	PPH3	YDR075W	1	13
EDE1_S1006	2.483	up	K	HAL5	YJL165C	0	0
EDE1_S1008	2.151	up	K	HAL5	YJL165C	0	0
EDE1_S1008	2.096	up	P	PSR2	YLR019W	0	0
EDE1_S1008	2.048	up	K	MKK2	YPL140C	0	0
EDE1_S1096	2.459	up	K	SAT4	YCR008W	0	0
EDE1_S1100	-2.665	down	K	SSN3	YPL042C	0	0
EDE1_S1100	1.986	up	K	DUN1	YDL101C	0	0
EDE1_S1100	2.395	up	K	ALK1	YGL021W	0	0
EDE1_S1100	1.886	up	K	ALK1	YGL021W	0	0
EDE1_S1100	2.725	up	K	HAL5	YJL165C	0	0
EDE1_S1100	2.241	up	K	VPS15	YBR097W	0	0
EDE1_S1100	2.313	up	K	SKY1	YMR216C	0	0
EDE1_S1100	2.195	up	K	SKY1	YMR216C	0	0
EDE1_S1100	1.877	up	K	RIM11	YMR139W	0	0
EDE1_S1100	2.776	up	K	PKH3	YDR466W	0	0
EDE1_S1100	2.32	up	K	PKH3	YDR466W	0	0
EDE1_S1100	2.016	up	K	PKH3	YDR466W	0	0
EDE1_S1100	7.819	up	K	BUB1	YGR188C	0	0
EDE1_S1100	1.925	up	P	PSR2	YLR019W	0	0
EDE1_S1100	2.428	up	K	MKK2	YPL140C	0	0
EDE1_S1100	2.515	up	K	VPS34	YLR240W	0	0
EDE1_S1100	2.178	up	K	NNK1	YKL171W	0	0
EDE1_S1100	2.05	up	K	NNK1	YKL171W	0	0
EDE1_S1100	-1.74	down	K	PHO85	YPL031C	0	0
EDE1_S1100	2.64	up	P	CMP2	YML057W	0	0
EDE1_S1100	1.667	up	P	CMP2	YML057W	0	0
EDE1_S1100	2.555	up	K	PSK1	YAL017W	0	0
EDE1_S1100	1.816	up	K	PSK1	YAL017W	0	0
EDE1_S1100	-1.797	down	P	YCH1	YGR203W	0	0
EDE1_S1100	1.636	up	P	OCA1	YNL099C	0	0
EDE1_S1100	1.591	up	P	OCA1	YNL099C	0	0
EDE1_S1100	1.717	up	K	CKA1	YIL035C	0	0
EDE1_S1100	1.504	up	K	BUD32	YGR262C	0	0
EDE1_S1100	1.919	up	K	TPK3	YKL166C	0	0
EDE1_S1100	1.853	up	K	MKK1	YOR231W	0	0
EDE1_S1100	1.959	up	K	PKP1	YIL042C	0	0
EDE1_S1100	1.999	up	P	PSR1	YLL010C	0	0
EDE1_S1100	1.661	up	P	PSR1	YLL010C	0	0
EDE1_S1104	-2.264	down	K	CTK1	YKL139W	0	0
EDE1_S1104	-1.77	down	P	PPS1	YBR276C	0	0
EDE1_S1104	1.602	up	K	NNK1	YKL171W	0	0
EDE1_S1104	-2.722	down	K	HSL1	YKL101W	0	0
EDE1_S1104	-3.427	down	K	PSK2	YOL045W	0	0
EDE1_S1145	1.701	up	K	YPK2	YMR104C	0	0
EDE1_S1179	2.068	up	K	NNK1	YKL171W	0	0
EDE1_S241	1.577	up	K	PKH3	YDR466W	0	0
EDE1_S526	3.667	up	K	CDC15	YAR019C	0	0
EDE1_S527	8.418	up	P	PSR2	YLR019W	0	0
EDE1_T1010	1.925	up	K	CKA2	YOR061W	0	0
EDE1_T1178	1.705	up	K	PKH3	YDR466W	0	0
EDE1_T1178	1.681	up	P	PTC4	YBR125C	0	0
EDE1_T1178	1.553	up	K	VPS34	YLR240W	0	0
EDE1_T1307	-1.597	down	P	CNA1	YLR433C	1	4
EDE1_T1340	1.575	up	K	PSK1	YAL017W	0	0
EDE1_T1340	-1.989	down	K	HSL1	YKL101W	0	0
EDE1_T251	1.965	up	K	SKY1	YMR216C	0	0
EDE1_T251	1.598	up	P	PSR2	YLR019W	0	0
EDE1_T251	2.073	up	K	TPK3	YKL166C	0	0
EDE1_T251	1.673	up	K	TPK3	YKL166C	0	0
EDE1_T255	-1.534	down	P	PPS1	YBR276C	0	0
EFB1_S86	1.728	up	K	SKY1	YMR216C	0	0
EFB1_S86	1.888	up	P	PPS1	YBR276C	0	0
EFB1_S86	2.577	up	K	TPK2	YPL203W	0	0
EFR3_S564	-1.514	down	K	CTK1	YKL139W	1	7
EFR3_S564	1.7	up	K	CKA2	YOR061W	1	7
EFR3_S564	1.647	up	K	CMK1	YFR014C	1	7
EFR3_T565	1.617	up	K	MKK1	YOR231W	0	0
EGD1_S15	2.343	up	K	SNF1	YDR477W	0	0
EIS1_S130	-1.68	down	K	CLA4	YNL298W	0	0
EIS1_S130	-2.281	down	K	CKA1	YIL035C	0	0
EIS1_S130	-2.598	down	K	PKP1	YIL042C	0	0
EIS1_S130	-2.756	down	K	PSK2	YOL045W	0	0
EIS1_S130	-1.944	down	P	PSR1	YLL010C	0	0
EIS1_S27	1.778	up	K	RTK1	YDL025C	0	0
EIS1_S27	-1.955	down	K	CLA4	YNL298W	0	0
EIS1_S27	-2.651	down	K	CLA4	YNL298W	0	0
EIS1_S27	-2.233	down	K	PSK2	YOL045W	0	0
EIS1_S401	-2.234	down	K	PRK1	YIL095W	0	0
EIS1_S444	6.029	up	K	SNF1	YDR477W	0	0
EIS1_S584	-1.586	down	K	PTK1	YKL198C	1	11
EIS1_S584	-6.103	down	K	CTK1	YKL139W	1	11
EIS1_S584	-1.521	down	K	CDC15	YAR019C	1	11
EIS1_S584	-1.685	down	K	BUB1	YGR188C	1	11
EIS1_S584	-1.565	down	P	CMP2	YML057W	1	11
EIS1_S584	-1.557	down	P	YCH1	YGR203W	1	11
EIS1_S584	-2.394	down	K	CLA4	YNL298W	1	11
EIS1_S584	-1.794	down	K	BUD32	YGR262C	1	11
EIS1_S584	-6.222	down	K	YPK1	YKL126W	1	11
EIS1_S584	-1.633	down	K	TPK3	YKL166C	1	11
EIS1_S584	-3.356	down	K	PKP1	YIL042C	1	11
EIS1_S681	-1.554	down	K	TPK2	YPL203W	0	0
EIS1_S762	-1.507	down	K	TOR1	YJR066W	0	0
EIS1_S762	-1.863	down	P	YCH1	YGR203W	0	0
EIS1_S762	-1.805	down	K	PKH2	YOL100W	0	0
EIS1_S762	4.602	up	P	YVH1	YIR026C	0	0
EIS1_S763	-2.116	down	P	PTP1	YDL230W	0	0
EIS1_S763	-1.717	down	K	CHK1	YBR274W	0	0
EIS1_S763	-2.546	down	K	CLA4	YNL298W	0	0
EIS1_S763	-1.808	down	K	CKA1	YIL035C	0	0
EIS1_S763	-4.092	down	K	PKP1	YIL042C	0	0
EIS1_S763	-2.082	down	K	PSK2	YOL045W	0	0
EIS1_S763	-2.89	down	K	PSK2	YOL045W	0	0
EIS1_S763	-1.832	down	K	MCK1	YNL307C	0	0
EIS1_S775	1.612	up	K	CTK1	YKL139W	1	11
EIS1_S775	-2.429	down	K	YGK3	YOL128C	1	11
EIS1_S775	1.554	up	K	AKL1	YBR059C	1	11
EIS1_S775	-1.71	down	K	PBS2	YJL128C	1	11
EIS1_S775	-2.407	down	K	CLA4	YNL298W	1	11
EIS1_S775	-3.172	down	K	PKP1	YIL042C	1	11
EIS1_S775	-1.658	down	K	MCK1	YNL307C	1	11
EIS1_S791	5.458	up	K	YGK3	YOL128C	0	0
EIS1_S791	-2.099	down	K	SGV1	YPR161C	0	0
EIS1_S791	2.849	up	P	CMP2	YML057W	0	0
EIS1_S791	-1.513	down	P	YCH1	YGR203W	0	0
EIS1_S791	-6.718	down	K	FRK1	YPL141C	0	0
EIS1_T720	-1.985	down	K	MKK2	YPL140C	0	0
EIS1_T720	-1.712	down	K	HOG1	YLR113W	0	0
EIS1_T720	-1.622	down	K	PBS2	YJL128C	0	0
EIS1_T761	-2.245	down	P	YCH1	YGR203W	0	0
EIS1_T761	-3.317	down	K	CKA1	YIL035C	0	0
EIS1_T761	-1.57	down	P	PSR1	YLL010C	0	0
ENA1_S1065	2.299	up	K	MKK1	YOR231W	0	0
ENB1_S16	-1.798	down	K	SNF1	YDR477W	0	0
ENB1_S16	1.916	up	K	KIN82	YCR091W	0	0
ENB1_S16	-6.047	down	P	PTC6	YCR079W	0	0
ENB1_S16	-5.926	down	K	NNK1	YKL171W	0	0
ENB1_S16	-1.874	down	K	MKK1	YOR231W	0	0
ENB1_S16	-5.567	down	P	YVH1	YIR026C	0	0
ENB1_T17	-1.675	down	P	PPS1	YBR276C	0	0
ENO2_S404	2.967	up	K	PKP1	YIL042C	0	0
ENP1_S310	1.83	up	K	PKH3	YDR466W	0	0
ENT1_S163	1.931	up	K	CTK1	YKL139W	0	0
ENT1_S163	6.476	up	K	AKL1	YBR059C	0	0
ENT1_S163	-1.928	down	K	CHK1	YBR274W	0	0
ENT1_S316	1.947	up	K	YPK1	YKL126W	0	0
ENT1_S327	-1.681	down	K	PSK2	YOL045W	0	0
ENT1_S328	-1.613	down	K	YCK1	YHR135C	0	0
ENT1_S328	-2.182	down	K	PHO85	YPL031C	0	0
ENT1_S328	-1.543	down	K	BUD32	YGR262C	0	0
ENT1_S328	-1.789	down	P	SIT4	YDL047W	0	0
ENT2_S167	1.921	up	K	PSK2	YOL045W	0	0
ENT2_S172	-1.711	down	K	TOR1	YJR066W	0	0
ENT2_S173	1.962	up	P	PPH21	YDL134C	0	0
ENT2_S476	1.75	up	K	CMK1	YFR014C	0	0
ENT2_T479	2.308	up	K	TOR1	YJR066W	0	0
ENT2_T479	2.306	up	K	CKA2	YOR061W	0	0
ENT2_T479	2.982	up	K	HSL1	YKL101W	0	0
ENT2_T479	3.562	up	P	PPH21	YDL134C	0	0
ENT2_T479	3.485	up	K	CKA1	YIL035C	0	0
ENT2_T479	2.652	up	P	PSR1	YLL010C	0	0
ENT3_S203	-1.602	down	K	PHO85	YPL031C	0	0
ENT3_S203	-8.475	down	K	BUD32	YGR262C	0	0
ENT4_S154	-1.893	down	K	YGK3	YOL128C	0	0
ENT4_S155	2.263	up	P	PPH21	YDL134C	0	0
ENT4_S163	1.916	up	K	TEL1	YBL088C	0	0
ENT4_S163	1.632	up	K	MKK2	YPL140C	0	0
ENT4_S163	-1.54	down	K	DBF20	YPR111W	0	0
ENT4_S182	1.863	up	K	TPK3	YKL166C	1	1
ENT4_S182	1.726	up	P	YVH1	YIR026C	1	1
ENT4_S193	2.953	up	K	TPK3	YKL166C	0	0
ENT4_T194	2.056	up	K	SSN3	YPL042C	0	0
ENT4_T194	2.15	up	K	CTK1	YKL139W	0	0
ENT4_T194	1.777	up	K	IME2	YJL106W	0	0
ENT4_T194	1.812	up	P	PTC4	YBR125C	0	0
ENT4_T194	1.878	up	K	YPK1	YKL126W	0	0
EPO1_S293	1.773	up	K	SNF1	YDR477W	0	0
EPO1_S393	1.702	up	P	PTC5	YOR090C	0	0
EPO1_S795	3.056	up	K	SNF1	YDR477W	0	0
EPO1_T457	7.925	up	K	CMK1	YFR014C	0	0
EPO1_T791	-1.916	down	P	PTC4	YBR125C	0	0
ERP6_T141	-1.777	down	K	PKH2	YOL100W	0	0
ERP6_T141	-1.689	down	K	BUD32	YGR262C	0	0
ERP6_T141	-2.156	down	K	TPK3	YKL166C	0	0
ESC1_S1326	-2.883	down	P	PPH21	YDL134C	0	0
ESC1_S1527	7.422	up	K	MKK1	YOR231W	0	0
ESF1_S86	3.55	up	K	SNF1	YDR477W	0	0
ESF1_S86	-7.024	down	K	FUS3	YBL016W	0	0
ESF1_S86	1.553	up	K	ARK1	YNL020C	0	0
ESF1_S86	1.675	up	K	YCK1	YHR135C	0	0
ESF1_S86	2.798	up	K	RTK1	YDL025C	0	0
ESF1_S86	2.318	up	K	SAT4	YCR008W	0	0
ESF1_S86	2.132	up	K	PKP2	YGL059W	0	0
ESF1_S86	2.53	up	P	PTC6	YCR079W	0	0
ESF1_S86	1.92	up	K	NNK1	YKL171W	0	0
ESF1_S86	-7.407	down	K	PHO85	YPL031C	0	0
ESF1_S86	2.066	up	P	CMP2	YML057W	0	0
ESF1_S86	2.502	up	K	PSK1	YAL017W	0	0
ESF1_S86	1.896	up	K	YPK1	YKL126W	0	0
ESF1_S86	2.705	up	K	MKK1	YOR231W	0	0
ESF1_S86	2.109	up	K	PKP1	YIL042C	0	0
ETT1_T34	-5.58	down	K	SNF1	YDR477W	0	0
ETT1_T34	-5.524	down	P	SIW14	YNL032W	0	0
EXO84_S490	1.845	up	K	SAT4	YCR008W	0	0
EXO84_S490	2.068	up	K	CKA2	YOR061W	0	0
EXO84_S490	1.902	up	K	PKH3	YDR466W	0	0
EXO84_S490	1.767	up	P	OCA1	YNL099C	0	0
EXO84_S490	1.928	up	P	PPH21	YDL134C	0	0
EXO84_S490	1.83	up	P	PSR1	YLL010C	0	0
FAR10_T288	1.96	up	P	SIT4	YDL047W	0	0
FAR11_S86	7.267	up	K	HSL1	YKL101W	0	0
FAS2_S50	7.854	up	K	TPK3	YKL166C	0	0
FBA1_S313	1.523	up	P	PTC1	YDL006W	1	12
FBA1_S313	7.714	up	K	KIN2	YLR096W	1	12
FBA1_S313	-3.509	down	K	AKL1	YBR059C	1	12
FBA1_S313	1.897	up	P	PTP1	YDL230W	1	12
FBA1_S313	1.601	up	K	BUD32	YGR262C	1	12
FBA1_S313	-1.933	down	K	TPK2	YPL203W	1	12
FBA1_S83	2.546	up	K	BUD32	YGR262C	1	5
FBP1_T13	6.306	up	K	SSN3	YPL042C	0	0
FET3_S622	-2.021	down	K	SKY1	YMR216C	0	0
FET3_T623	-2.891	down	K	TOS3	YGL179C	0	0
FIN1_S88	-1.505	down	K	PTK1	YKL198C	0	0
FIN1_T68	-1.642	down	K	KIN4	YOR233W	0	0
FIP1_S50	2.358	up	K	CTK1	YKL139W	0	0
FIP1_S50	-1.651	down	K	KNS1	YLL019C	0	0
FIP1_S50	1.917	up	K	PHO85	YPL031C	0	0
FIR1_S225	1.894	up	K	PSK2	YOL045W	0	0
FIR1_S469	2.183	up	P	PPH3	YDR075W	0	0
FIR1_S469	2.112	up	K	TPK2	YPL203W	0	0
FKH2_S712	-2.045	down	K	SNF1	YDR477W	0	0
FKH2_S712	-1.56	down	K	PTK2	YJR059W	0	0
FKH2_S833	-1.927	down	K	SNF1	YDR477W	0	0
FKH2_S833	-2.74	down	K	PTK1	YKL198C	0	0
FKS1_S868	-1.6	down	K	PTK1	YKL198C	0	0
FLC1_S714	-3.238	down	K	SGV1	YPR161C	0	0
FLC3_S687	1.548	up	P	SIT4	YDL047W	0	0
FLC3_T688	-2.999	down	K	TPK2	YPL203W	0	0
FOL1_T33	2.758	up	K	HOG1	YLR113W	0	0
FOL1_T33	-1.518	down	K	HSL1	YKL101W	0	0
FOL1_T33	-3	down	K	TPK2	YPL203W	0	0
FOL2_S23	-1.533	down	K	VPS34	YLR240W	0	0
FPK1_S879	-1.539	down	K	SNF1	YDR477W	0	0
FPR1_S51	-6.569	down	K	PSK2	YOL045W	0	0
FPR4_S80	-1.676	down	P	CNA1	YLR433C	1	5
FPR4_S80	-1.855	down	K	PSK1	YAL017W	1	5
FPR4_S82	-2.667	down	P	PPH22	YDL188C	0	0
FPR4_S82	2.628	up	K	CKA1	YIL035C	0	0
FPR4_S82	2.942	up	K	PSK2	YOL045W	0	0
FRK1_S573	1.524	up	K	HAL5	YJL165C	0	0
FUN12_S397	1.615	up	K	SSK2	YNR031C	0	0
FUN30_S451	1.733	up	P	SIW14	YNL032W	0	0
FYV8_S666	-2.166	down	K	PSK2	YOL045W	0	0
GAL11_S985	-1.756	down	K	MKK1	YOR231W	0	0
GAT1_S270	-1.604	down	P	PTC1	YDL006W	0	0
GAT1_S270	-1.691	down	P	PPS1	YBR276C	0	0
GAT1_S270	-1.701	down	P	PPS1	YBR276C	0	0
GAT1_S270	1.544	up	P	OCA1	YNL099C	0	0
GAT1_S288	1.571	up	P	PPH21	YDL134C	0	0
GAT1_S289	-2.029	down	K	NNK1	YKL171W	0	0
GAT1_S360	-5.936	down	K	PTK1	YKL198C	0	0
GAT1_S360	1.549	up	P	PTC5	YOR090C	0	0
GAT1_S399	1.593	up	P	OCA1	YNL099C	0	0
GAT1_S399	1.89	up	P	YVH1	YIR026C	0	0
GAT1_S418	-1.663	down	K	PKH3	YDR466W	0	0
GAT1_S418	-1.75	down	K	BUB1	YGR188C	0	0
GAT1_S418	-1.636	down	P	CMP2	YML057W	0	0
GAT1_S418	-1.936	down	K	PSK1	YAL017W	0	0
GAT1_S418	1.65	up	K	HSL1	YKL101W	0	0
GAT1_S418	-2.149	down	K	PKP1	YIL042C	0	0
GAT1_T369	1.69	up	K	HSL1	YKL101W	0	0
GBP2_Y30	2.057	up	K	PKH3	YDR466W	0	0
GBP2_Y30	2.189	up	K	NNK1	YKL171W	0	0
GBP2_Y30	-2.256	down	K	PTK2	YJR059W	0	0
GBP2_Y30	-3.074	down	P	SIW14	YNL032W	0	0
GCD1_S294	-2.599	down	K	YPK1	YKL126W	0	0
GCD1_S296	-2.506	down	P	PTC4	YBR125C	0	0
GCD1_S296	1.538	up	P	PPH3	YDR075W	0	0
GCN2_S577	-1.6	down	K	RTK1	YDL025C	1	8
GCN2_S577	-1.554	down	K	HSL1	YKL101W	1	8
GCS1_S157	1.528	up	K	PTK1	YKL198C	0	0
GCS1_S157	-1.506	down	K	RTK1	YDL025C	0	0
GCS1_S157	-1.946	down	K	SAT4	YCR008W	0	0
GCS1_S157	-1.914	down	K	MKK2	YPL140C	0	0
GCS1_S157	-5.734	down	K	CKA1	YIL035C	0	0
GCS1_S157	1.77	up	K	BUD32	YGR262C	0	0
GCS1_S157	1.508	up	K	YPK1	YKL126W	0	0
GCS1_S157	-1.536	down	P	PSR1	YLL010C	0	0
GCS1_S157	1.546	up	P	SIT4	YDL047W	0	0
GCS1_S174	-1.649	down	K	SNF1	YDR477W	0	0
GCS1_S174	-1.551	down	K	PTK2	YJR059W	0	0
GCS1_S174	-1.719	down	P	PTP1	YDL230W	0	0
GCS1_S174	-2.281	down	K	DBF20	YPR111W	0	0
GCS1_S174	-1.805	down	K	HSL1	YKL101W	0	0
GCS1_S175	-2.468	down	K	MCK1	YNL307C	0	0
GCS1_T170	-2.419	down	K	CMK1	YFR014C	0	0
GCS1_T170	-1.512	down	K	MCK1	YNL307C	0	0
GCS1_T170	-2.012	down	K	MCK1	YNL307C	0	0
GDE1_S254	1.654	up	K	PTK1	YKL198C	0	0
GDE1_S256	2.602	up	K	PHO85	YPL031C	0	0
GFA1_S332	1.568	up	P	PTC6	YCR079W	0	0
GFA1_S332	1.584	up	K	NNK1	YKL171W	0	0
GFA1_T334	1.794	up	K	PRR2	YDL214C	0	0
GFA1_T334	1.998	up	P	PPG1	YNR032W	0	0
GFA1_T334	1.705	up	P	PPG1	YNR032W	0	0
GFA1_T334	1.691	up	K	TOR1	YJR066W	0	0
GFA1_T334	2.08	up	P	PPS1	YBR276C	0	0
GFA1_T334	1.749	up	P	PPS1	YBR276C	0	0
GFA1_T334	2.397	up	P	YCH1	YGR203W	0	0
GFA1_T334	1.645	up	P	OCA1	YNL099C	0	0
GFA1_T334	1.692	up	K	DBF20	YPR111W	0	0
GFA1_T334	2.066	up	K	BUD32	YGR262C	0	0
GFD1_S111	-1.662	down	K	PTK1	YKL198C	0	0
GFD1_S111	2.11	up	K	RTK1	YDL025C	0	0
GFD1_S111	1.699	up	K	HSL1	YKL101W	0	0
GFD1_S111	-1.776	down	P	SIT4	YDL047W	0	0
GIC2_S176	-5.851	down	K	PTK1	YKL198C	0	0
GIC2_S198	-3.282	down	K	PTK1	YKL198C	0	0
GIC2_S198	-1.562	down	K	AKL1	YBR059C	0	0
GIC2_S198	1.613	up	P	SIW14	YNL032W	0	0
GIC2_S198	-2.473	down	K	BUD32	YGR262C	0	0
GIC2_S198	1.588	up	K	MCK1	YNL307C	0	0
GIC2_S217	-2.313	down	P	PPQ1	YPL179W	0	0
GIC2_S217	-1.877	down	K	TPK2	YPL203W	0	0
GIC2_S345	-5.938	down	K	PTK1	YKL198C	0	0
GIC2_S345	-1.8	down	P	PPG1	YNR032W	0	0
GIC2_S345	-5.636	down	P	PPS1	YBR276C	0	0
GIC2_S345	1.626	up	K	MKK2	YPL140C	0	0
GIC2_S345	-5.751	down	K	BUD32	YGR262C	0	0
GIN4_S412	3.269	up	K	IME2	YJL106W	0	0
GIN4_S459	-1.669	down	K	PTK1	YKL198C	0	0
GIN4_S459	-2.201	down	P	SIT4	YDL047W	0	0
GIN4_S471	-2.417	down	K	PTK1	YKL198C	0	0
GIN4_S471	-1.573	down	K	PRR2	YDL214C	0	0
GIN4_S471	2.277	up	K	CDC15	YAR019C	0	0
GIN4_S471	-1.754	down	K	KNS1	YLL019C	0	0
GIN4_S719	-2.097	down	K	PTK1	YKL198C	0	0
GIN4_S719	1.716	up	K	MCK1	YNL307C	0	0
GIN4_S719	-1.661	down	P	SIT4	YDL047W	0	0
GIN4_S720	-1.541	down	K	AKL1	YBR059C	0	0
GIN4_S930	-5.497	down	P	PPG1	YNR032W	0	0
GIN4_S930	-3.022	down	K	SKY1	YMR216C	0	0
GIN4_S930	-2.096	down	K	CKA2	YOR061W	0	0
GIN4_T1023	3.028	up	K	SSN3	YPL042C	0	0
GIN4_T462	-1.877	down	K	CTK1	YKL139W	0	0
GIP2_S137	6.109	up	K	SSN3	YPL042C	0	0
GIP2_S137	1.94	up	P	PTC4	YBR125C	0	0
GIP2_S137	-1.559	down	K	MKK2	YPL140C	0	0
GIP2_S137	-1.793	down	K	PBS2	YJL128C	0	0
GIP2_S194	-1.709	down	K	SNF1	YDR477W	0	0
GIP2_S194	2.473	up	K	SSN3	YPL042C	0	0
GIP2_S194	1.742	up	K	SPS1	YDR523C	0	0
GIP2_S194	2.317	up	K	KIN28	YDL108W	0	0
GIP2_S194	-2.018	down	K	SAT4	YCR008W	0	0
GIP2_S194	-2.407	down	P	PSR2	YLR019W	0	0
GIP2_S194	-2.266	down	K	CMK1	YFR014C	0	0
GIP2_S194	-1.791	down	K	BUD32	YGR262C	0	0
GIP2_S194	-2.148	down	K	TPK3	YKL166C	0	0
GIP2_S221	7.508	up	K	SSN3	YPL042C	0	0
GIP2_S221	1.996	up	K	ARK1	YNL020C	0	0
GIP2_S221	1.785	up	K	TPK1	YJL164C	0	0
GIP2_S221	2.064	up	P	SIW14	YNL032W	0	0
GIP2_S221	-1.691	down	K	PSK2	YOL045W	0	0
GIP2_S221	2.653	up	P	YVH1	YIR026C	0	0
GIP3_S143	1.541	up	K	TOR1	YJR066W	0	0
GIP3_S143	-1.547	down	K	VPS34	YLR240W	0	0
GIP3_S250	2.402	up	K	HSL1	YKL101W	0	0
GIP3_S66	-2.627	down	K	CTK1	YKL139W	0	0
GIP3_S66	1.681	up	K	NNK1	YKL171W	0	0
GIP3_S66	-5.814	down	K	FRK1	YPL141C	0	0
GIP3_S66	-5.938	down	K	FRK1	YPL141C	0	0
GIP3_T142	-1.801	down	K	CTK1	YKL139W	0	0
GIP3_T142	-2.187	down	K	BUD32	YGR262C	0	0
GIP4_S466	2.122	up	K	KNS1	YLL019C	0	0
GIP4_S568	3.654	up	K	IME2	YJL106W	0	0
GIP4_S570	-2.286	down	P	PTP2	YOR208W	0	0
GIP4_S609	1.821	up	K	ARK1	YNL020C	0	0
GIP4_S609	2.226	up	K	NNK1	YKL171W	0	0
GIP4_T468	1.962	up	K	CKA2	YOR061W	0	0
GIS1_S425	-1.785	down	K	SAT4	YCR008W	1	8
GIS1_S425	-1.716	down	K	CMK1	YFR014C	1	8
GIS1_S425	-1.808	down	K	CHK1	YBR274W	1	8
GIS1_S425	-2.877	down	K	PKP1	YIL042C	1	8
GIS1_S734	-1.863	down	K	HOG1	YLR113W	0	0
GIS1_S745	-1.72	down	K	DBF20	YPR111W	0	0
GIS1_S747	1.864	up	P	YVH1	YIR026C	0	0
GIS4_S153	2.638	up	K	TDA1	YMR291W	0	0
GIS4_S153	1.573	up	K	CMK1	YFR014C	0	0
GIS4_S642	2.06	up	K	PTK1	YKL198C	0	0
GIS4_S642	1.664	up	K	TDA1	YMR291W	0	0
GIS4_S642	2.235	up	K	AKL1	YBR059C	0	0
GIS4_S642	-1.718	down	K	MKK1	YOR231W	0	0
GIS4_S729	2.122	up	K	TDA1	YMR291W	0	0
GIS4_S729	-2.847	down	K	BUD32	YGR262C	0	0
GIS4_S731	1.788	up	K	FUS3	YBL016W	0	0
GIS4_S731	1.562	up	K	FUS3	YBL016W	0	0
GIS4_S731	1.595	up	K	MKK2	YPL140C	0	0
GLC8_S12	1.552	up	K	YCK1	YHR135C	0	0
GLC8_S12	-1.951	down	P	SIT4	YDL047W	0	0
GLC8_S158	-11.235	down	K	FRK1	YPL141C	0	0
GLC8_S158	-6.66	down	P	SIT4	YDL047W	0	0
GLC8_S184	3.364	up	K	RTK1	YDL025C	0	0
GLC8_S184	-2.637	down	K	PHO85	YPL031C	0	0
GLC8_S184	-3.159	down	P	PPH21	YDL134C	0	0
GLC8_S184	-1.713	down	K	CKA1	YIL035C	0	0
GLC8_S184	-1.925	down	K	PSK2	YOL045W	0	0
GLN3_S469	1.574	up	K	CTK1	YKL139W	0	0
GLN3_S469	1.633	up	K	SKS1	YPL026C	0	0
GLN3_S469	2.081	up	K	YPK1	YKL126W	0	0
GLO3_S389	1.871	up	K	SSN3	YPL042C	0	0
GLO3_S389	1.819	up	K	CTK1	YKL139W	0	0
GLO3_S398	2.667	up	K	SNF1	YDR477W	0	0
GLO3_S398	1.535	up	K	SSN3	YPL042C	0	0
GLO3_S398	-1.574	down	K	CKA2	YOR061W	0	0
GLO3_S398	-2.993	down	P	PPH3	YDR075W	0	0
GLO3_S398	-1.725	down	K	TPK2	YPL203W	0	0
GLO3_S398	1.992	up	P	YVH1	YIR026C	0	0
GLY1_S367	-1.631	down	K	CTK1	YKL139W	0	0
GLY1_S367	1.504	up	K	VPS15	YBR097W	0	0
GLY1_S369	-2.413	down	K	PTK1	YKL198C	1	3
GLY1_S369	-4.369	down	K	RTK1	YDL025C	1	3
GLY1_S369	3.952	up	K	AKL1	YBR059C	1	3
GNP1_S111	-1.671	down	K	SNF1	YDR477W	0	0
GNP1_S111	-1.684	down	K	MKK1	YOR231W	0	0
GNP1_S112	-1.939	down	K	HSL1	YKL101W	0	0
GNP1_S113	-1.99	down	P	PPT1	YGR123C	0	0
GNP1_S113	-2.224	down	K	TDA1	YMR291W	0	0
GNP1_S113	-1.696	down	P	PTC4	YBR125C	0	0
GNP1_S29	-2.307	down	P	PPT1	YGR123C	0	0
GNP1_S29	2.479	up	K	MKK2	YPL140C	0	0
GNP1_S29	-1.916	down	K	HSL1	YKL101W	0	0
GNP1_S29	1.934	up	K	PSK2	YOL045W	0	0
GNP1_Y31	-6.653	down	K	CTK1	YKL139W	0	0
GNP1_Y31	-2.22	down	K	VPS15	YBR097W	0	0
GNP1_Y31	-1.833	down	K	VPS34	YLR240W	0	0
GNP1_Y31	-2.26	down	K	NNK1	YKL171W	0	0
GNP1_Y31	-2.149	down	K	TPK3	YKL166C	0	0
GNP1_Y31	-1.988	down	P	YVH1	YIR026C	0	0
GNP1_Y31	-2.16	down	P	YVH1	YIR026C	0	0
GOS1_S164	2.134	up	K	MKK1	YOR231W	0	0
GPA1_S200	-1.726	down	K	RTK1	YDL025C	0	0
GPA1_S200	-2.209	down	K	PKH3	YDR466W	0	0
GPD1_S23	-1.825	down	P	YCH1	YGR203W	0	0
GPD1_S24	-1.511	down	K	CTK1	YKL139W	0	0
GPD1_S24	-1.641	down	K	PBS2	YJL128C	0	0
GPD1_S24	-1.799	down	K	PBS2	YJL128C	0	0
GPD1_S24	-1.826	down	K	MCK1	YNL307C	0	0
GPD2_S72	-1.735	down	K	PTK1	YKL198C	0	0
GPD2_S72	-2.211	down	K	CTK1	YKL139W	0	0
GPD2_S72	-1.533	down	K	NNK1	YKL171W	0	0
GPD2_S72	-2.03	down	P	CNA1	YLR433C	0	0
GPH1_T31	2.217	up	K	SNF1	YDR477W	1	7
GPH1_T31	4.04	up	K	SSN3	YPL042C	1	7
GPH1_T31	1.776	up	K	CTK1	YKL139W	1	7
GPH1_T31	2.584	up	K	KIN28	YDL108W	1	7
GPH1_T31	2.057	up	P	YVH1	YIR026C	1	7
GPM1_S116	2.243	up	K	PTK1	YKL198C	0	0
GPM1_S116	-8.398	down	K	CTK1	YKL139W	0	0
GPM1_S116	-1.66	down	K	RIO1	YOR119C	0	0
GPM1_S116	2.205	up	P	PTP1	YDL230W	0	0
GPM1_S116	2.454	up	P	YCH1	YGR203W	0	0
GPM1_S116	-3.804	down	K	HSL1	YKL101W	0	0
GPM1_S116	2.12	up	K	BUD32	YGR262C	0	0
GPM1_S131	2.065	up	K	MKK2	YPL140C	0	0
GPP2_S116	1.521	up	P	SIT4	YDL047W	0	0
GPP2_T115	1.715	up	K	PKH2	YOL100W	0	0
GPT2_S693	-2.966	down	K	SNF1	YDR477W	0	0
GPT2_S693	-2.544	down	K	NNK1	YKL171W	0	0
GPT2_T692	6.855	up	K	SKS1	YPL026C	0	0
GPT2_T692	-6.03	down	K	YPK1	YKL126W	0	0
GRH1_S155	1.995	up	K	AKL1	YBR059C	1	12
GSY1_S655	-2.385	down	K	VPS15	YBR097W	0	0
GSY1_S655	-2.335	down	K	CKA2	YOR061W	0	0
GSY1_S655	-2.284	down	K	BUB1	YGR188C	0	0
GSY1_S655	-2.011	down	K	PKP2	YGL059W	0	0
GSY1_S655	-3.347	down	K	VPS34	YLR240W	0	0
GSY1_S655	-2.233	down	K	PKH2	YOL100W	0	0
GSY1_S655	-2.378	down	K	MKK1	YOR231W	0	0
GSY1_S655	-1.637	down	K	MCK1	YNL307C	0	0
GSY2_S467	2.284	up	P	PTC1	YDL006W	0	0
GSY2_S467	-1.688	down	K	MKK1	YOR231W	0	0
GSY2_S655	-1.915	down	K	CTK1	YKL139W	0	0
GSY2_S655	-2.108	down	K	RIM11	YMR139W	0	0
GSY2_S655	-1.799	down	K	SAT4	YCR008W	0	0
GSY2_S655	-1.57	down	P	PSR2	YLR019W	0	0
GSY2_S655	-1.831	down	P	PSR2	YLR019W	0	0
GSY2_S655	-1.574	down	K	VPS34	YLR240W	0	0
GSY2_S655	-1.627	down	K	VPS34	YLR240W	0	0
GSY2_S655	-1.632	down	K	NNK1	YKL171W	0	0
GSY2_S655	1.791	up	P	PPH21	YDL134C	0	0
GSY2_S655	1.565	up	P	PPH21	YDL134C	0	0
GSY2_S655	-1.726	down	K	BUD32	YGR262C	0	0
GSY2_S655	-2.098	down	K	YPK1	YKL126W	0	0
GSY2_S655	-2.132	down	P	PSR1	YLL010C	0	0
GSY2_S655	-3.382	down	P	PSR1	YLL010C	0	0
GTS1_Y181	1.854	up	K	SAT4	YCR008W	0	0
GTT3_S116	-5.733	down	K	CTK1	YKL139W	0	0
GTT3_S116	-7.701	down	K	TDA1	YMR291W	0	0
GTT3_S116	-1.567	down	K	NNK1	YKL171W	0	0
GUK1_S149	7.859	up	K	PSK2	YOL045W	0	0
GYP5_S834	-1.731	down	K	RTK1	YDL025C	0	0
GYP5_T294	-1.945	down	K	SKS1	YPL026C	0	0
GZF3_S34	-1.862	down	P	PTC4	YBR125C	0	0
HAA1_S231	1.573	up	K	SNF1	YDR477W	0	0
HAA1_S271	1.805	up	P	PTC4	YBR125C	0	0
HAA1_S271	1.604	up	P	YVH1	YIR026C	0	0
HAL5_S19	-1.625	down	K	SNF1	YDR477W	0	0
HAL5_S19	-1.589	down	K	IME2	YJL106W	0	0
HAL5_S19	-2.025	down	K	MKK1	YOR231W	0	0
HAL5_S233	-1.965	down	K	SNF1	YDR477W	0	0
HAL5_S233	1.665	up	K	PTK1	YKL198C	0	0
HAL5_S233	1.57	up	K	NNK1	YKL171W	0	0
HAL5_S275	2.291	up	K	SSN3	YPL042C	0	0
HAL5_S324	1.982	up	P	PPS1	YBR276C	0	0
HAL5_S395	2.074	up	K	SSN3	YPL042C	0	0
HAL5_S473	-2.1	down	K	RIM11	YMR139W	0	0
HAL5_S473	2.106	up	P	SIW14	YNL032W	0	0
HAL5_S473	-1.797	down	K	HSL1	YKL101W	0	0
HAL5_S473	-2.891	down	K	BUD32	YGR262C	0	0
HAP2_S35	-1.917	down	K	MKK2	YPL140C	0	0
HBS1_S124	-2.596	down	K	CDC28	YBR160W	0	0
HBS1_S124	2.106	up	P	PPH3	YDR075W	0	0
HBT1_S1034	-2.411	down	P	PTP2	YOR208W	0	0
HBT1_S1034	-2.39	down	K	HAL5	YJL165C	0	0
HBT1_S1034	2.132	up	K	TPK1	YJL164C	0	0
HBT1_S1034	4.452	up	K	KIN28	YDL108W	0	0
HBT1_S1034	-3.387	down	K	TDA1	YMR291W	0	0
HBT1_S1034	-2.226	down	K	SAT4	YCR008W	0	0
HBT1_S1034	-2.288	down	P	PSR2	YLR019W	0	0
HBT1_S1034	-1.501	down	K	MKK2	YPL140C	0	0
HBT1_S1034	-1.866	down	K	PSK1	YAL017W	0	0
HBT1_S1034	-3.976	down	P	PPH3	YDR075W	0	0
HBT1_S1034	-3.47	down	K	SKS1	YPL026C	0	0
HBT1_S1034	-3.503	down	K	CMK1	YFR014C	0	0
HBT1_S1034	-3.115	down	K	CHK1	YBR274W	0	0
HBT1_S1034	-1.949	down	K	DBF20	YPR111W	0	0
HBT1_S1034	-3.291	down	K	HOG1	YLR113W	0	0
HBT1_S1034	-4.503	down	K	PBS2	YJL128C	0	0
HBT1_S1034	-7.267	down	K	CKA1	YIL035C	0	0
HBT1_S1034	-2.444	down	K	BUD32	YGR262C	0	0
HBT1_S1034	-2.325	down	K	TPK2	YPL203W	0	0
HBT1_S1034	-8.112	down	K	PKP1	YIL042C	0	0
HBT1_S1034	-4.236	down	K	PSK2	YOL045W	0	0
HBT1_S1034	-5.524	down	K	MCK1	YNL307C	0	0
HBT1_S1034	-1.74	down	P	SIT4	YDL047W	0	0
HBT1_S1034	2.425	up	P	YVH1	YIR026C	0	0
HBT1_S1036	4.151	up	K	SSN3	YPL042C	0	0
HBT1_S1036	3.165	up	K	SSN3	YPL042C	0	0
HBT1_S1036	1.922	up	K	CTK1	YKL139W	0	0
HBT1_S1036	3.461	up	P	PPH22	YDL188C	0	0
HBT1_S1036	1.681	up	P	CNA1	YLR433C	0	0
HBT1_S1036	2.136	up	P	SIW14	YNL032W	0	0
HBT1_S1036	1.654	up	K	PHO85	YPL031C	0	0
HBT1_S1036	-1.81	down	K	PRK1	YIL095W	0	0
HBT1_S1036	-2.98	down	K	PKH2	YOL100W	0	0
HBT1_S1036	-7.847	down	K	CLA4	YNL298W	0	0
HBT1_S251	2.768	up	K	ARK1	YNL020C	0	0
HBT1_S251	8.086	up	P	SIW14	YNL032W	0	0
HBT1_S257	1.506	up	P	CNA1	YLR433C	0	0
HBT1_S258	1.827	up	K	KNS1	YLL019C	0	0
HBT1_S291	7.846	up	K	SSN3	YPL042C	0	0
HBT1_S301	4.523	up	K	SSN3	YPL042C	0	0
HBT1_S301	2.79	up	K	CTK1	YKL139W	0	0
HBT1_S301	1.993	up	K	KIN4	YOR233W	0	0
HBT1_S301	1.919	up	K	KIN4	YOR233W	0	0
HBT1_S301	1.831	up	P	PPT1	YGR123C	0	0
HBT1_S301	-2.181	down	P	PPG1	YNR032W	0	0
HBT1_S301	-1.806	down	P	PTP2	YOR208W	0	0
HBT1_S301	2.124	up	K	TPK1	YJL164C	0	0
HBT1_S301	4.018	up	K	KIN28	YDL108W	0	0
HBT1_S301	-1.601	down	P	PPH3	YDR075W	0	0
HBT1_S301	-2.659	down	K	SKS1	YPL026C	0	0
HBT1_S301	-3.275	down	K	DBF20	YPR111W	0	0
HBT1_S301	-5.262	down	K	PBS2	YJL128C	0	0
HBT1_S301	-8.134	down	K	PSK2	YOL045W	0	0
HBT1_S303	1.52	up	K	SMK1	YPR054W	0	0
HBT1_S303	1.649	up	K	SPS1	YDR523C	0	0
HBT1_S303	1.623	up	K	ARK1	YNL020C	0	0
HBT1_S303	2.889	up	P	PPS1	YBR276C	0	0
HBT1_S303	3.39	up	P	PPH22	YDL188C	0	0
HBT1_S303	1.806	up	P	CNA1	YLR433C	0	0
HBT1_S303	1.676	up	K	KNS1	YLL019C	0	0
HBT1_S303	1.709	up	P	SIW14	YNL032W	0	0
HBT1_S303	-1.716	down	P	CMP2	YML057W	0	0
HBT1_S303	-2.733	down	K	PSK1	YAL017W	0	0
HBT1_S303	-7.356	down	P	PTP1	YDL230W	0	0
HBT1_S303	-7.809	down	K	CMK1	YFR014C	0	0
HBT1_S303	-7.425	down	P	OCA1	YNL099C	0	0
HBT1_S303	-7.782	down	K	PKH2	YOL100W	0	0
HBT1_S303	-7.854	down	K	CHK1	YBR274W	0	0
HBT1_S303	-1.59	down	K	HOG1	YLR113W	0	0
HBT1_S303	-7.162	down	K	HSL1	YKL101W	0	0
HBT1_S303	-7.654	down	K	CLA4	YNL298W	0	0
HBT1_S303	-6.657	down	K	CKA1	YIL035C	0	0
HBT1_S303	-8.162	down	K	TPK3	YKL166C	0	0
HBT1_S303	-7.77	down	K	PKP1	YIL042C	0	0
HBT1_S303	-9.002	down	K	MCK1	YNL307C	0	0
HBT1_S303	1.736	up	P	YVH1	YIR026C	0	0
HBT1_S363	4.403	up	K	SSN3	YPL042C	0	0
HBT1_S363	3.71	up	K	SSN3	YPL042C	0	0
HBT1_S363	2.045	up	K	KIN4	YOR233W	0	0
HBT1_S363	2.737	up	P	PPT1	YGR123C	0	0
HBT1_S363	2.523	up	K	TPK1	YJL164C	0	0
HBT1_S363	2.591	up	K	KIN2	YLR096W	0	0
HBT1_S363	5.03	up	K	KIN28	YDL108W	0	0
HBT1_S363	4.73	up	K	KIN28	YDL108W	0	0
HBT1_S363	-1.659	down	K	PKH3	YDR466W	0	0
HBT1_S363	4.254	up	P	PPH22	YDL188C	0	0
HBT1_S363	2.091	up	P	CNA1	YLR433C	0	0
HBT1_S363	2.133	up	P	SIW14	YNL032W	0	0
HBT1_S363	1.734	up	P	SIW14	YNL032W	0	0
HBT1_S363	-1.591	down	P	CMP2	YML057W	0	0
HBT1_S363	-2.413	down	K	PSK1	YAL017W	0	0
HBT1_S363	-6.474	down	P	PPH3	YDR075W	0	0
HBT1_S363	-4.042	down	K	CHK1	YBR274W	0	0
HBT1_S363	-4.267	down	K	HOG1	YLR113W	0	0
HBT1_S363	-3.267	down	K	HSL1	YKL101W	0	0
HBT1_S363	-6.498	down	K	MCK1	YNL307C	0	0
HBT1_S363	-2.157	down	P	SIT4	YDL047W	0	0
HBT1_S398	8.268	up	K	SSN3	YPL042C	0	0
HBT1_S41	2.074	up	K	CTK1	YKL139W	0	0
HBT1_S41	-6.012	down	K	SAT4	YCR008W	0	0
HBT1_S41	1.715	up	P	PTC6	YCR079W	0	0
HBT1_S41	2.19	up	P	CNA1	YLR433C	0	0
HBT1_S41	1.849	up	P	SIW14	YNL032W	0	0
HBT1_S41	8.473	up	P	YVH1	YIR026C	0	0
HBT1_S43	4.12	up	K	SSN3	YPL042C	0	0
HBT1_S43	2.689	up	K	TPK1	YJL164C	0	0
HBT1_S43	-2.993	down	P	PSR2	YLR019W	0	0
HBT1_S43	-1.827	down	K	MKK2	YPL140C	0	0
HBT1_S43	3.878	up	P	PPH22	YDL188C	0	0
HBT1_S43	1.653	up	K	KNS1	YLL019C	0	0
HBT1_S43	-4.643	down	K	PBS2	YJL128C	0	0
HBT1_S491	4.665	up	K	SSN3	YPL042C	0	0
HBT1_S561	4.444	up	K	SSN3	YPL042C	0	0
HBT1_S561	2.517	up	K	CTK1	YKL139W	0	0
HBT1_S561	5.183	up	P	PPH22	YDL188C	0	0
HBT1_S561	2.612	up	P	CNA1	YLR433C	0	0
HBT1_S561	2.093	up	K	KNS1	YLL019C	0	0
HBT1_S561	2.034	up	P	SIW14	YNL032W	0	0
HBT1_S671	-1.918	down	K	SNF1	YDR477W	0	0
HBT1_S671	3.261	up	K	SSN3	YPL042C	0	0
HBT1_S671	2.937	up	K	SSN3	YPL042C	0	0
HBT1_S671	1.562	up	K	CTK1	YKL139W	0	0
HBT1_S671	1.543	up	K	SPS1	YDR523C	0	0
HBT1_S671	3.214	up	K	PRR2	YDL214C	0	0
HBT1_S671	1.755	up	K	KIN4	YOR233W	0	0
HBT1_S671	1.959	up	P	PPT1	YGR123C	0	0
HBT1_S671	-1.647	down	K	HRR25	YPL204W	0	0
HBT1_S671	-1.819	down	P	PTP2	YOR208W	0	0
HBT1_S671	2.094	up	K	ARK1	YNL020C	0	0
HBT1_S671	-1.842	down	K	RIM11	YMR139W	0	0
HBT1_S671	1.897	up	K	TPK1	YJL164C	0	0
HBT1_S671	4.296	up	K	KIN28	YDL108W	0	0
HBT1_S671	1.776	up	K	RTK1	YDL025C	0	0
HBT1_S671	-1.716	down	K	TOR1	YJR066W	0	0
HBT1_S671	-2.249	down	K	SAT4	YCR008W	0	0
HBT1_S671	4.92	up	P	PPS1	YBR276C	0	0
HBT1_S671	1.998	up	P	PPS1	YBR276C	0	0
HBT1_S671	-1.902	down	P	PSR2	YLR019W	0	0
HBT1_S671	2.256	up	P	PTC6	YCR079W	0	0
HBT1_S671	-2.341	down	K	MKK2	YPL140C	0	0
HBT1_S671	4.545	up	P	PPH22	YDL188C	0	0
HBT1_S671	3.427	up	P	PPH22	YDL188C	0	0
HBT1_S671	2.543	up	P	CNA1	YLR433C	0	0
HBT1_S671	2.29	up	P	CNA1	YLR433C	0	0
HBT1_S671	3.176	up	P	SIW14	YNL032W	0	0
HBT1_S671	1.977	up	P	SIW14	YNL032W	0	0
HBT1_S671	-1.629	down	P	CMP2	YML057W	0	0
HBT1_S671	-2.235	down	K	PSK1	YAL017W	0	0
HBT1_S671	-2.63	down	K	PRK1	YIL095W	0	0
HBT1_S671	-4.995	down	P	PPH3	YDR075W	0	0
HBT1_S671	-2.485	down	K	SKS1	YPL026C	0	0
HBT1_S671	-1.983	down	K	CMK1	YFR014C	0	0
HBT1_S671	-2.447	down	K	PKH2	YOL100W	0	0
HBT1_S671	-3.375	down	K	CHK1	YBR274W	0	0
HBT1_S671	-2.378	down	K	DBF20	YPR111W	0	0
HBT1_S671	-4.009	down	K	HOG1	YLR113W	0	0
HBT1_S671	-4.079	down	K	HOG1	YLR113W	0	0
HBT1_S671	-3.88	down	K	PBS2	YJL128C	0	0
HBT1_S671	-2.401	down	K	CLA4	YNL298W	0	0
HBT1_S671	-1.789	down	P	PPH21	YDL134C	0	0
HBT1_S671	-2.895	down	K	CKA1	YIL035C	0	0
HBT1_S671	-1.733	down	K	YPK1	YKL126W	0	0
HBT1_S671	-3.616	down	K	TPK3	YKL166C	0	0
HBT1_S671	-2.73	down	K	TPK2	YPL203W	0	0
HBT1_S671	-3.326	down	K	PKP1	YIL042C	0	0
HBT1_S671	-4.755	down	K	PSK2	YOL045W	0	0
HBT1_S671	-3.211	down	P	PSR1	YLL010C	0	0
HBT1_S671	2.415	up	K	MCK1	YNL307C	0	0
HBT1_S671	-5.613	down	K	MCK1	YNL307C	0	0
HBT1_S671	-3.847	down	P	SIT4	YDL047W	0	0
HBT1_S671	1.767	up	P	YVH1	YIR026C	0	0
HBT1_S711	2.548	up	P	PPS1	YBR276C	0	0
HBT1_S711	2.812	up	P	PPH22	YDL188C	0	0
HBT1_S856	-2.597	down	K	SNF1	YDR477W	0	0
HBT1_S856	1.619	up	K	SMK1	YPR054W	0	0
HBT1_S856	3.722	up	P	PPS1	YBR276C	0	0
HBT1_S856	-1.93	down	K	CKA2	YOR061W	0	0
HBT1_S856	1.687	up	K	KNS1	YLL019C	0	0
HBT1_S856	-2.462	down	K	PSK1	YAL017W	0	0
HBT1_S856	-6.506	down	P	PTP1	YDL230W	0	0
HBT1_S856	-2.961	down	K	SKS1	YPL026C	0	0
HBT1_S856	-3.678	down	K	CMK1	YFR014C	0	0
HBT1_S856	-2.33	down	K	DBF20	YPR111W	0	0
HBT1_S856	-7.3	down	K	CKA1	YIL035C	0	0
HBT1_S856	-1.838	down	K	MKK1	YOR231W	0	0
HBT1_S856	-7.549	down	K	PKP1	YIL042C	0	0
HBT1_S856	-7.815	down	P	PSR1	YLL010C	0	0
HBT1_S857	1.565	up	K	PTK1	YKL198C	0	0
HBT1_S857	3.839	up	K	SSN3	YPL042C	0	0
HBT1_S857	3.53	up	K	SSN3	YPL042C	0	0
HBT1_S857	1.769	up	K	CTK1	YKL139W	0	0
HBT1_S857	2.356	up	K	KIN4	YOR233W	0	0
HBT1_S857	6.468	up	P	PPT1	YGR123C	0	0
HBT1_S857	2.311	up	P	PPT1	YGR123C	0	0
HBT1_S857	2.581	up	K	TPK1	YJL164C	0	0
HBT1_S857	1.507	up	K	TPK1	YJL164C	0	0
HBT1_S857	4.256	up	K	KIN28	YDL108W	0	0
HBT1_S857	3.881	up	K	KIN28	YDL108W	0	0
HBT1_S857	-1.588	down	K	MKK2	YPL140C	0	0
HBT1_S857	8.572	up	P	PPH22	YDL188C	0	0
HBT1_S857	2.058	up	P	CNA1	YLR433C	0	0
HBT1_S857	-6.113	down	P	PPH3	YDR075W	0	0
HBT1_S857	-7.173	down	K	CLA4	YNL298W	0	0
HBT1_S857	-1.586	down	P	PPH21	YDL134C	0	0
HBT1_S857	-1.841	down	K	TPK2	YPL203W	0	0
HBT1_S857	-1.907	down	K	TPK2	YPL203W	0	0
HBT1_S857	-7.519	down	K	PSK2	YOL045W	0	0
HBT1_S857	-7.965	down	K	MCK1	YNL307C	0	0
HBT1_S950	7.807	up	K	SSN3	YPL042C	0	0
HBT1_S950	3.378	up	P	PPS1	YBR276C	0	0
HBT1_S959	1.874	up	K	KKQ8	YKL168C	0	0
HBT1_S959	-2.707	down	K	TPK2	YPL203W	0	0
HBT1_S962	3.672	up	K	SSN3	YPL042C	0	0
HBT1_S962	1.958	up	P	PPT1	YGR123C	0	0
HBT1_S962	1.756	up	K	TPK1	YJL164C	0	0
HBT1_S962	3.884	up	K	KIN28	YDL108W	0	0
HBT1_S962	-1.678	down	K	TOR1	YJR066W	0	0
HBT1_S962	1.624	up	P	PPS1	YBR276C	0	0
HBT1_S962	8.662	up	P	PPH22	YDL188C	0	0
HBT1_S962	2.386	up	P	CNA1	YLR433C	0	0
HBT1_S962	2.096	up	P	SIW14	YNL032W	0	0
HBT1_S962	1.689	up	P	SIW14	YNL032W	0	0
HBT1_S979	6.154	up	K	KIN28	YDL108W	0	0
HBT1_S983	5.204	up	K	SSN3	YPL042C	0	0
HBT1_S993	3.551	up	K	SSN3	YPL042C	0	0
HBT1_S993	2.209	up	K	CTK1	YKL139W	0	0
HBT1_S993	1.584	up	K	SMK1	YPR054W	0	0
HBT1_S993	1.663	up	K	BCK1	YJL095W	0	0
HBT1_S993	2.391	up	P	PPT1	YGR123C	0	0
HBT1_S993	1.906	up	K	ARK1	YNL020C	0	0
HBT1_S993	2.691	up	K	TPK1	YJL164C	0	0
HBT1_S993	1.665	up	K	AKL1	YBR059C	0	0
HBT1_S993	3.237	up	P	PPS1	YBR276C	0	0
HBT1_S993	-1.583	down	K	PRK1	YIL095W	0	0
HBT1_S993	-7.432	down	K	HOG1	YLR113W	0	0
HBT1_S993	-6.686	down	K	MCK1	YNL307C	0	0
HBT1_S993	1.581	up	P	YVH1	YIR026C	0	0
HBT1_T366	3.6	up	K	SSN3	YPL042C	0	0
HBT1_T366	1.574	up	K	SPS1	YDR523C	0	0
HBT1_T366	2.096	up	K	TPK1	YJL164C	0	0
HBT1_T366	3.188	up	P	PPS1	YBR276C	0	0
HBT1_T366	-4.16	down	K	PSK2	YOL045W	0	0
HBT1_T368	1.886	up	K	SMK1	YPR054W	0	0
HBT1_T368	1.822	up	K	BCK1	YJL095W	0	0
HBT1_T368	-2.621	down	P	PTP2	YOR208W	0	0
HBT1_T368	2.62	up	K	ARK1	YNL020C	0	0
HBT1_T368	1.58	up	K	SSK2	YNR031C	0	0
HBT1_T368	2.163	up	P	PTC6	YCR079W	0	0
HBT1_T368	2.697	up	K	KNS1	YLL019C	0	0
HBT1_T368	2.052	up	P	SIW14	YNL032W	0	0
HBT1_T368	-1.519	down	K	PSK1	YAL017W	0	0
HBT1_T368	-7.708	down	P	PTP1	YDL230W	0	0
HBT1_T368	-2.289	down	K	PRK1	YIL095W	0	0
HBT1_T368	-2.476	down	K	SKS1	YPL026C	0	0
HBT1_T368	-4.039	down	K	CMK1	YFR014C	0	0
HBT1_T368	-6.515	down	K	PKH2	YOL100W	0	0
HBT1_T368	-2.429	down	K	DBF20	YPR111W	0	0
HBT1_T368	-1.557	down	P	PPH21	YDL134C	0	0
HBT1_T368	-6.33	down	K	CKA1	YIL035C	0	0
HBT1_T368	-7.475	down	K	PKP1	YIL042C	0	0
HBT1_T368	-6.849	down	P	PSR1	YLL010C	0	0
HBT1_T948	3.376	up	K	CTK1	YKL139W	0	0
HBT1_T949	5.388	up	K	SSN3	YPL042C	0	0
HBT1_T949	-7.326	down	K	PBS2	YJL128C	0	0
HBT1_T991	2.096	up	P	PTC6	YCR079W	0	0
HBT1_T991	-1.581	down	K	MKK2	YPL140C	0	0
HBT1_T991	1.948	up	P	CNA1	YLR433C	0	0
HBT1_T991	-2.31	down	K	PSK1	YAL017W	0	0
HBT1_T991	-6.088	down	K	CMK1	YFR014C	0	0
HBT1_T991	-4.739	down	K	PBS2	YJL128C	0	0
HBT1_T991	-6.35	down	K	PKP1	YIL042C	0	0
HBT1_T997	-2.473	down	P	PTP2	YOR208W	0	0
HBT1_T997	-2.504	down	K	SKS1	YPL026C	0	0
HBT1_T997	-2.376	down	K	DBF20	YPR111W	0	0
HBT1_T997	-6.938	down	K	TPK3	YKL166C	0	0
HBT1_T997	-3.869	down	K	PSK2	YOL045W	0	0
HBT1_Y1003	6.355	up	K	KIN28	YDL108W	0	0
HBT1_Y362	2.203	up	K	CTK1	YKL139W	0	0
HBT1_Y362	1.52	up	P	PPT1	YGR123C	0	0
HBT1_Y362	-4.526	down	K	PBS2	YJL128C	0	0
HBT1_Y362	-2.438	down	K	TPK2	YPL203W	0	0
HBT1_Y362	2.335	up	P	YVH1	YIR026C	0	0
HBT1_Y987	-2.381	down	K	SNF1	YDR477W	0	0
HBT1_Y987	2.225	up	K	PRR2	YDL214C	0	0
HBT1_Y987	1.819	up	K	KIN4	YOR233W	0	0
HBT1_Y987	5.19	up	K	KIN28	YDL108W	0	0
HBT1_Y987	3.842	up	P	PPH22	YDL188C	0	0
HBT1_Y987	1.665	up	K	KNS1	YLL019C	0	0
HBT1_Y987	2.192	up	P	SIW14	YNL032W	0	0
HBT1_Y987	-6.84	down	K	CHK1	YBR274W	0	0
HCR1_T75	2.173	up	K	CTK1	YKL139W	0	0
HCR1_T75	-1.601	down	K	TPK1	YJL164C	0	0
HCR1_T75	1.648	up	K	TOR1	YJR066W	0	0
HCR1_T75	1.689	up	K	HSL1	YKL101W	0	0
HDA1_T158	1.959	up	K	KIN2	YLR096W	0	0
HEK2_S252	1.661	up	P	PTC1	YDL006W	1	10
HEK2_S252	1.764	up	K	HAL5	YJL165C	1	10
HEK2_S252	8.388	up	P	YVH1	YIR026C	1	10
HEL2_S556	-1.927	down	K	PTK1	YKL198C	0	0
HEL2_S557	-1.857	down	K	TOR1	YJR066W	0	0
HER1_S102	-2.115	down	K	PKH2	YOL100W	0	0
HER1_S157	-1.653	down	K	MCK1	YNL307C	0	0
HER1_T128	-6.152	down	K	SNF1	YDR477W	0	0
HER1_T128	-1.951	down	K	CHK1	YBR274W	0	0
HFA1_S1528	2.178	up	P	SIT4	YDL047W	0	0
HHO1_S130	4.567	up	K	SNF1	YDR477W	0	0
HHO1_S130	-1.547	down	K	SAT4	YCR008W	0	0
HHO1_S130	7.698	up	P	SIW14	YNL032W	0	0
HHO1_S174	1.779	up	P	PPG1	YNR032W	0	0
HHO1_S174	-1.622	down	K	SAT4	YCR008W	0	0
HHO1_S174	-1.881	down	K	SAT4	YCR008W	0	0
HHO1_S174	-1.875	down	K	PKP2	YGL059W	0	0
HHO1_S174	-1.572	down	K	PSK1	YAL017W	0	0
HHO1_S174	-1.574	down	P	PPH3	YDR075W	0	0
HHO1_S174	1.681	up	K	DBF20	YPR111W	0	0
HHO1_S174	1.696	up	K	YPK1	YKL126W	0	0
HHO1_S174	-1.66	down	K	MKK1	YOR231W	0	0
HHO1_S174	-2.169	down	K	MCK1	YNL307C	0	0
HHO1_S177	-3.576	down	K	KNS1	YLL019C	0	0
HHO1_S177	-1.601	down	K	PKP1	YIL042C	0	0
HIR2_T428	-1.703	down	K	KIN2	YLR096W	0	0
HNM1_S42	-2.575	down	K	NNK1	YKL171W	0	0
HNM1_S42	-1.579	down	P	PTP1	YDL230W	0	0
HNM1_S42	2.214	up	K	DBF20	YPR111W	0	0
HNM1_S42	-1.61	down	K	HSL1	YKL101W	0	0
HNM1_S42	-3.129	down	P	SIT4	YDL047W	0	0
HOF1_S421	1.613	up	K	SKY1	YMR216C	0	0
HOF1_S421	-2.599	down	K	TDA1	YMR291W	0	0
HOF1_S421	2.562	up	K	BUD32	YGR262C	0	0
HOF1_S480	6.011	up	K	MKK1	YOR231W	0	0
HOG1_T174	1.552	up	K	TPK3	YKL166C	0	0
HOG1_Y176	-4.367	down	K	BUD32	YGR262C	1	2
HOM2_S318	-1.86	down	K	CLA4	YNL298W	0	0
HOM2_S318	-1.966	down	P	SIT4	YDL047W	0	0
HOM3_T333	-1.988	down	K	YPK2	YMR104C	0	0
HOM3_T333	-2.682	down	K	NNK1	YKL171W	0	0
HOM3_T333	2.268	up	K	PRK1	YIL095W	0	0
HOM3_T333	2.528	up	K	PSK2	YOL045W	0	0
HOS4_S690	1.772	up	K	KNS1	YLL019C	0	0
HOS4_S690	1.799	up	P	YVH1	YIR026C	0	0
HPC2_S265	1.859	up	P	PTC4	YBR125C	0	0
HPC2_S47	1.66	up	K	PSK1	YAL017W	0	0
HRB1_S27	2.402	up	K	BUD32	YGR262C	0	0
HRB1_S338	7.722	up	K	VPS34	YLR240W	0	0
HRK1_S139	1.596	up	K	SNF1	YDR477W	0	0
HRK1_S160	-2.277	down	P	PPH22	YDL188C	0	0
HRK1_S47	-2.002	down	K	PTK1	YKL198C	0	0
HRK1_S47	-7.755	down	K	HRK1	YOR267C	0	0
HRP1_S462	-2.184	down	K	SNF1	YDR477W	0	0
HRP1_S87	2.245	up	K	PHO85	YPL031C	0	0
HRQ1_S17	-1.963	down	K	SNF1	YDR477W	0	0
HRQ1_S17	-1.568	down	K	PRR2	YDL214C	0	0
HRQ1_S17	1.757	up	K	HAL5	YJL165C	0	0
HRQ1_S17	-1.58	down	K	BUB1	YGR188C	0	0
HRQ1_S17	-2.23	down	P	YCH1	YGR203W	0	0
HSE1_S162	2.284	up	K	PHO85	YPL031C	0	0
HSE1_S162	2.07	up	P	PSR1	YLL010C	0	0
HSF1_S471	-1.513	down	K	YCK1	YHR135C	0	0
HSF1_S471	-1.779	down	K	MKK1	YOR231W	0	0
HSF1_S545	-1.597	down	K	SNF1	YDR477W	0	0
HSP12_S21	2.379	up	K	SNF1	YDR477W	0	0
HSP12_S21	2.03	up	K	PTK1	YKL198C	0	0
HSP12_S21	4.481	up	K	SSN3	YPL042C	0	0
HSP12_S21	3.179	up	K	SSN3	YPL042C	0	0
HSP12_S21	3.541	up	K	CTK1	YKL139W	0	0
HSP12_S21	1.702	up	K	SMK1	YPR054W	0	0
HSP12_S21	1.54	up	K	PRR2	YDL214C	0	0
HSP12_S21	1.597	up	K	KKQ8	YKL168C	0	0
HSP12_S21	1.775	up	K	SKY1	YMR216C	0	0
HSP12_S21	2.56	up	K	YCK1	YHR135C	0	0
HSP12_S21	2.32	up	K	TPK1	YJL164C	0	0
HSP12_S21	1.871	up	K	TPK1	YJL164C	0	0
HSP12_S21	2.319	up	K	RTK1	YDL025C	0	0
HSP12_S21	1.711	up	K	RTK1	YDL025C	0	0
HSP12_S21	-1.996	down	K	CDC28	YBR160W	0	0
HSP12_S21	-1.651	down	P	PSR2	YLR019W	0	0
HSP12_S21	2.001	up	P	PTC6	YCR079W	0	0
HSP12_S21	7.642	up	P	PPH22	YDL188C	0	0
HSP12_S21	3.108	up	P	PPH22	YDL188C	0	0
HSP12_S21	2.228	up	P	CNA1	YLR433C	0	0
HSP12_S21	1.957	up	K	KNS1	YLL019C	0	0
HSP12_S21	-1.983	down	P	CMP2	YML057W	0	0
HSP12_S21	-1.926	down	K	PSK1	YAL017W	0	0
HSP12_S21	-6.441	down	P	YCH1	YGR203W	0	0
HSP12_S21	-6.636	down	P	PPH3	YDR075W	0	0
HSP12_S21	-2.382	down	K	SKS1	YPL026C	0	0
HSP12_S21	-2.178	down	K	CMK1	YFR014C	0	0
HSP12_S21	-2.886	down	K	CHK1	YBR274W	0	0
HSP12_S21	-2.523	down	K	DBF20	YPR111W	0	0
HSP12_S21	-7.569	down	K	CLA4	YNL298W	0	0
HSP12_S21	-8.289	down	K	PKP1	YIL042C	0	0
HSP12_S21	-4.555	down	K	PSK2	YOL045W	0	0
HSP12_S21	3.01	up	P	YVH1	YIR026C	0	0
HSP12_S24	3.262	up	K	YCK1	YHR135C	0	0
HSP12_S24	-2.323	down	K	CKA2	YOR061W	0	0
HSP12_S24	2.667	up	K	PHO85	YPL031C	0	0
HSP12_S59	2.644	up	K	SNF1	YDR477W	0	0
HSP12_S59	2.482	up	K	SNF1	YDR477W	0	0
HSP12_S59	3.258	up	K	SSN3	YPL042C	0	0
HSP12_S59	1.908	up	K	SSN3	YPL042C	0	0
HSP12_S59	3.183	up	K	CTK1	YKL139W	0	0
HSP12_S59	1.78	up	K	SMK1	YPR054W	0	0
HSP12_S59	-1.925	down	P	PTP2	YOR208W	0	0
HSP12_S59	2.03	up	K	ARK1	YNL020C	0	0
HSP12_S59	1.667	up	K	SSK2	YNR031C	0	0
HSP12_S59	-1.817	down	K	RIM11	YMR139W	0	0
HSP12_S59	1.824	up	K	YCK1	YHR135C	0	0
HSP12_S59	2.139	up	K	TPK1	YJL164C	0	0
HSP12_S59	2.005	up	K	TPK1	YJL164C	0	0
HSP12_S59	2.881	up	K	KIN28	YDL108W	0	0
HSP12_S59	1.95	up	K	RTK1	YDL025C	0	0
HSP12_S59	-2.789	down	K	TDA1	YMR291W	0	0
HSP12_S59	1.558	up	K	AKL1	YBR059C	0	0
HSP12_S59	-1.883	down	K	CDC28	YBR160W	0	0
HSP12_S59	-2.3	down	K	TOR1	YJR066W	0	0
HSP12_S59	-3.968	down	K	TOR1	YJR066W	0	0
HSP12_S59	2.224	up	P	PPS1	YBR276C	0	0
HSP12_S59	-1.745	down	P	PSR2	YLR019W	0	0
HSP12_S59	-2.503	down	P	PSR2	YLR019W	0	0
HSP12_S59	2.779	up	P	PTC6	YCR079W	0	0
HSP12_S59	1.936	up	P	PTC6	YCR079W	0	0
HSP12_S59	-1.896	down	K	MKK2	YPL140C	0	0
HSP12_S59	1.961	up	K	NNK1	YKL171W	0	0
HSP12_S59	1.627	up	K	NNK1	YKL171W	0	0
HSP12_S59	2.769	up	P	PPH22	YDL188C	0	0
HSP12_S59	1.986	up	P	PPH22	YDL188C	0	0
HSP12_S59	2.231	up	P	CNA1	YLR433C	0	0
HSP12_S59	2.079	up	P	SIW14	YNL032W	0	0
HSP12_S59	1.933	up	P	SIW14	YNL032W	0	0
HSP12_S59	1.626	up	K	PHO85	YPL031C	0	0
HSP12_S59	-1.964	down	P	CMP2	YML057W	0	0
HSP12_S59	-2.431	down	K	PSK1	YAL017W	0	0
HSP12_S59	-1.858	down	P	PTP1	YDL230W	0	0
HSP12_S59	-3.6	down	P	PPH3	YDR075W	0	0
HSP12_S59	-5.326	down	K	SKS1	YPL026C	0	0
HSP12_S59	-1.835	down	K	CMK1	YFR014C	0	0
HSP12_S59	-3.077	down	P	OCA1	YNL099C	0	0
HSP12_S59	-3.654	down	K	CHK1	YBR274W	0	0
HSP12_S59	-3.088	down	K	DBF20	YPR111W	0	0
HSP12_S59	-2.483	down	K	HOG1	YLR113W	0	0
HSP12_S59	-3.012	down	K	HOG1	YLR113W	0	0
HSP12_S59	-3.278	down	K	PBS2	YJL128C	0	0
HSP12_S59	-4.633	down	K	CLA4	YNL298W	0	0
HSP12_S59	-4.231	down	K	CKA1	YIL035C	0	0
HSP12_S59	-1.877	down	K	BUD32	YGR262C	0	0
HSP12_S59	-2.416	down	K	BUD32	YGR262C	0	0
HSP12_S59	-1.916	down	K	MKK1	YOR231W	0	0
HSP12_S59	-7.748	down	K	PKP1	YIL042C	0	0
HSP12_S59	-5.167	down	K	PSK2	YOL045W	0	0
HSP12_S59	-4.344	down	P	PSR1	YLL010C	0	0
HSP12_S59	-5.046	down	P	PSR1	YLL010C	0	0
HSP12_S59	-6.603	down	K	MCK1	YNL307C	0	0
HSP12_S59	2.529	up	P	YVH1	YIR026C	0	0
HSP12_S59	2.394	up	P	YVH1	YIR026C	0	0
HSP12_S73	1.67	up	K	PTK1	YKL198C	0	0
HSP12_S73	3.178	up	K	SSN3	YPL042C	0	0
HSP12_S73	2.802	up	K	SSN3	YPL042C	0	0
HSP12_S73	2.782	up	K	CTK1	YKL139W	0	0
HSP12_S73	2.519	up	K	CTK1	YKL139W	0	0
HSP12_S73	2.367	up	K	SSK2	YNR031C	0	0
HSP12_S73	-1.558	down	K	HAL5	YJL165C	0	0
HSP12_S73	-2.161	down	K	RIM11	YMR139W	0	0
HSP12_S73	1.622	up	K	TPK1	YJL164C	0	0
HSP12_S73	3.607	up	K	KIN28	YDL108W	0	0
HSP12_S73	-2.216	down	K	TDA1	YMR291W	0	0
HSP12_S73	1.805	up	P	PPS1	YBR276C	0	0
HSP12_S73	-2.491	down	P	PSR2	YLR019W	0	0
HSP12_S73	-1.562	down	K	MKK2	YPL140C	0	0
HSP12_S73	-2.53	down	K	MKK2	YPL140C	0	0
HSP12_S73	3.756	up	P	PPH22	YDL188C	0	0
HSP12_S73	3.006	up	P	PPH22	YDL188C	0	0
HSP12_S73	2.616	up	P	CNA1	YLR433C	0	0
HSP12_S73	2.338	up	P	CNA1	YLR433C	0	0
HSP12_S73	-2.653	down	P	CMP2	YML057W	0	0
HSP12_S73	-2.516	down	K	PSK1	YAL017W	0	0
HSP12_S73	-3.32	down	P	PTP1	YDL230W	0	0
HSP12_S73	-5.363	down	P	YCH1	YGR203W	0	0
HSP12_S73	-4.026	down	P	PPH3	YDR075W	0	0
HSP12_S73	-2.261	down	K	SKS1	YPL026C	0	0
HSP12_S73	-2.312	down	K	CMK1	YFR014C	0	0
HSP12_S73	-2.413	down	P	OCA1	YNL099C	0	0
HSP12_S73	-3.721	down	K	CHK1	YBR274W	0	0
HSP12_S73	-2.64	down	K	DBF20	YPR111W	0	0
HSP12_S73	-2.28	down	K	HOG1	YLR113W	0	0
HSP12_S73	-2.648	down	K	PBS2	YJL128C	0	0
HSP12_S73	-2.828	down	K	PBS2	YJL128C	0	0
HSP12_S73	-8.336	down	K	CKA1	YIL035C	0	0
HSP12_S73	-2.276	down	K	BUD32	YGR262C	0	0
HSP12_S73	-9.101	down	K	PKP1	YIL042C	0	0
HSP12_S73	-4.923	down	K	PSK2	YOL045W	0	0
HSP12_S73	-5.997	down	P	PSR1	YLL010C	0	0
HSP12_S73	-6.42	down	K	MCK1	YNL307C	0	0
HSP12_S73	1.893	up	P	YVH1	YIR026C	0	0
HSP12_S87	1.682	up	K	SNF1	YDR477W	0	0
HSP12_S87	3.412	up	K	SSN3	YPL042C	0	0
HSP12_S87	2.246	up	K	TPK1	YJL164C	0	0
HSP12_S87	1.576	up	K	TPK1	YJL164C	0	0
HSP12_S87	-2.952	down	P	PSR2	YLR019W	0	0
HSP12_S87	3.766	up	P	PPH22	YDL188C	0	0
HSP12_S87	-6.155	down	K	PKP1	YIL042C	0	0
HSP12_S87	-6.666	down	K	MCK1	YNL307C	0	0
HSP12_S97	4.016	up	K	CTK1	YKL139W	0	0
HSP12_S97	-2.667	down	K	RIM11	YMR139W	0	0
HSP12_S97	-3.097	down	P	PSR2	YLR019W	0	0
HSP12_S97	-1.834	down	K	MKK2	YPL140C	0	0
HSP12_S97	2.706	up	P	CNA1	YLR433C	0	0
HSP12_S97	1.997	up	P	YVH1	YIR026C	0	0
HSP12_Y25	2.574	up	K	CTK1	YKL139W	0	0
HSP12_Y25	-2.224	down	P	PTP2	YOR208W	0	0
HSP12_Y25	1.786	up	P	PTC6	YCR079W	0	0
HSP12_Y25	-2.168	down	K	MKK2	YPL140C	0	0
HSP12_Y25	-3.227	down	P	PTP1	YDL230W	0	0
HSP12_Y25	-2.383	down	K	SKS1	YPL026C	0	0
HSP12_Y25	-1.88	down	K	HOG1	YLR113W	0	0
HSP12_Y25	-6.803	down	K	CKA1	YIL035C	0	0
HSP12_Y25	2.255	up	P	YVH1	YIR026C	0	0
HSP26_S47	5.852	up	K	PTK1	YKL198C	0	0
HSP26_T42	8.929	up	K	PTK1	YKL198C	0	0
HSP26_T42	7.898	up	K	PTK1	YKL198C	0	0
HSP26_T42	8.79	up	K	SSN3	YPL042C	0	0
HSP26_T42	7.9	up	K	SSN3	YPL042C	0	0
HSP26_T42	8.848	up	K	AKL1	YBR059C	0	0
HSP26_T42	2.768	up	P	PTC4	YBR125C	0	0
HSP26_T42	2.446	up	P	SIT4	YDL047W	0	0
HSP30_S308	6.47	up	K	SSN3	YPL042C	0	0
HSP30_S308	2.446	up	K	VPS15	YBR097W	0	0
HSP30_S308	7.299	up	P	SIT4	YDL047W	0	0
HSP42_S182	4.237	up	K	SSN3	YPL042C	0	0
HSP42_S182	2.482	up	K	CTK1	YKL139W	0	0
HSP42_S182	1.546	up	K	VPS34	YLR240W	0	0
HSP42_S213	1.632	up	K	KIN4	YOR233W	0	0
HSP42_S213	1.535	up	K	VPS15	YBR097W	0	0
HSP42_S213	1.887	up	K	VPS34	YLR240W	0	0
[truncated: 3,488 more rows]

## Sheet: Description
Column Name	Description
pSiteID	Information on the protein gene name, phosphorylated amino acid residues and its position in protein sequence
FC	Fold Change in abundance between conditions (control vs. Kinase/phosphatase deletion), log2-transformed
Up/Down	Indicated if phosphosite increase or decrease phosphorylation in response to kinase/phosphatase deletion
KP	Indicates associated kinase or phosphatase
KP_Gene	Gene name for associated kinase/phosphatase
KP_ORF	Standard name for associated kinase/phosphatase
Heat/Cold	Indicates of the corresponding phosphosite is found tto be dynamically regulated upon heat or cold stress
Cluster	If phosphosites is dynamically regualted upon heat or cold stress indicates corresponding dynamic cluster
