# Supplementary material for: Phosphoproteome dynamics of Saccharomyces cerevisiae under heat shock and cold stress
Source: Mol Syst Biol. 2015 Jun 3;11(6):813. doi: 10.15252/msb.20156170 (PMC4501848; doi:10.15252/msb.20156170)
Supplement: Supplementary file 9 [file msb0011-0813-sd9.xlsx]

## Sheet: Transcriptomics
ORF	Gene Name	Dynamic Phosphorylation
YAL060W		0
YBL064C		0
YBL075C	SSA3	0
YBR001C	NTH2	1
YBR053C		0
YBR056W		0
YBR072W	HSP26	0
YBR169C	SSE2	0
YBR230C		0
YCL042W		0
YCR061W		0
YCR062W		0
YDL021W	GPM2	0
YDL022W	GPD1	1
YDL023C		0
YDL124W		0
YDR001C	NTH1	1
YDR074W	TPS2	0
YDR171W	HSP42	1
YDR214W		0
YDR258C	HSP78	0
YEL060C	PRB1	0
YER103W	SSA4	0
YFL014W	HSP12	0
YFL016C	MDJ1	0
YGL037C		0
YGR088W	CTT1	0
YGR142W	BTN2	0
YGR146C		0
YGR248W	SOL4	0
YGR250C		0
YHL021C		0
YHL024W	NOS1	0
YHR104W	GRE3	0
YIL111W	COX5B	0
YIL136W	OM45	0
YIR039C	YPS6	0
YJR059W	PTK2	1
YKL091C		0
YKL096W	CWP1	0
YKL103C	LAP4	0
YKR011C		0
YLL026W	HSP104	0
YLL039C	UBI4	0
YLR178C	TFS1	0
YLR216C	CPR6	0
YLR251W		0
YLR258W	GSY2	1
YLR259C	HSP60	0
YLR327C		0
YML100W	TSL1	1
YML128C		0
YMR105C	PGM2	1
YMR173W	DDR48	0
YMR186W	HSC82	0
YMR251W		0
YMR251W-A	HOR7	0
YNL007C	SIS1	0
YNL015W	PBI2	0
YNL274C		0
YOL032W		0
YOR020C	HSP10	0
YOR027W	STI1	0
YOR052C		0
YPL230W	USV1	0
YPL240C	HSP82	0
YBR034C	HMT1	0
YBR054W	YRO2	0
YBR126C	TPS1	0
YBR139W		0
YBR238C		0
YCL040W	GLK1	1
YDL204W		0
YDL222C		0
YDR101C		0
YDR358W		1
YDR380W		0
YDR399W	HPT1	0
YER037W		0
YER038C		0
YER054C	GIP2	1
YER062C	HOR2	0
YER067W		0
YER150W	SPI1	0
YER156C		0
YFR053C	HXK1	1
YGR052W		0
YGR136W		0
YGR160W		0
YGR194C	XKS1	0
YHL012W		0
YHR087W		0
YHR089C	GAR1	0
YHR170W	NMD3	0
YHR197W		0
YIL101C	XBP1	0
YIL155C	GUT2	0
YIR026C	YVH1	0
YJL034W	KAR2	0
YJL066C		0
YJL144W		0
YKL078W		0
YKL150W	MCR1	0
YLR009W	PROTEIN	0
YLR061W	RPL22A	0
YLR074C		0
YLR146C	SPE4	0
YLR196W	PWP1	0
YLR198C		0
YLR217W		0
YLR252W		0
YMR169C	ALD3	0
YMR170C	ALD2	0
YMR250W		0
YNL112W	DBP2	1
YNL124W		0
YNL141W	AAH1	0
YNL160W	YGP1	0
YNL248C	RPA49	0
YNL305C		0
YOL153C		0
YOR004W		0
YOR095C	RKI1	0
YOR136W	IDH2	0
YOR243C		0
YOR273C		0
YOR309C		0
YOR317W	FAA1	0
YOR347C	PYK2	0
YOR374W	ALD4	0
YAL061W		0
YBL015W	ACH1	0
YBL039C	URA7	0
YBL054W		0
YBL078C	AUT7	0
YBR006W		0
YBR052C		0
YBR132C	AGP2	0
YBR183W		0
YBR244W		0
YBR266C		0
YBR267W		0
YCL035C		0
YCR021C	HSP30	0
YCR057C	PWP2	0
YDL014W	NOP1	0
YDL062W		0
YDL110C		0
YDL171C	GLT1	0
YDL181W	INH1	0
YDL199C		1
YDL205C	HEM3	0
YDR032C		0
YDR083W		0
YDR111C		0
YDR342C	HXT7	0
YDR343C	HXT6	0
YDR398W		0
YDR465C	RMT2	0
YDR496C		0
YEL024W	RIP1	0
YER035W		0
YER053C		0
YER079W		1
YER119C		0
YFR015C	GSY1	0
YFR017C		1
YGR008C	STF2	0
YGR019W	UGA1	0
YGR043C		0
YGR103W		0
YGR137W		0
YGR145W		1
YGR161C		0
YGR162W	TIF4631	0
YGR234W	YHB1	0
YGR244C	LSC2	0
YGR245C		0
YHR016C	YSC84	1
YHR021C	RPS27B	0
YHR096C	HXT5	0
YHR137W	ARO9	0
YHR138C		0
YHR196W		0
YIL113W		0
YIR017C	MET28	0
YJL010C		0
YJL122W		0
YJL148W	RPA34	0
YJL157C	FAR1	0
YJR003C		0
YJR007W	SUI2	0
YJR096W		0
YJR123W	RPS5	0
YKL009W	MRT4	1
YKL036C		0
YKL142W	MRP8	0
YKL148C	SDH1	0
YKL151C		0
YKL193C	SDS22	0
YKR056W	RNC1	0
YKR067W		0
YKR076W	ECM4	0
YLL020C		0
YLL041C	SDH2	0
YLR063W		0
YLR080W		0
YLR142W	PUT1	0
YLR149C		0
YLR197W	SIK1	0
YLR214W	FRE1	0
YLR438W	CAR2	0
YML018C		0
YML022W	APT1	0
YML120C	NDI1	0
YMR093W		0
YMR173W-A		0
YMR290C	HAS1	0
YMR291W		1
YMR310C		0
YNL002C	RLP7	0
YNL024C		0
YNL036W	NCE103	0
YNL055C	POR1	0
YNL092W		0
YNL120C		0
YNL173C	MDG1	0
YNL182C		0
YNL200C		0
YNL256W		1
YNR001C	CIT1	0
YOL077C		0
YOL084W		0
YOR101W	RAS1	0
YOR161C		0
YOR289W		0
YOR294W	RRS1	0
YOR310C	NOP58	0
YOR315W		0
YOR342C		0
YPL043W	NOP4	0
YPL135W	ISU1	0
YPL165C		0
YPL203W	PKA3	0
YPL207W		0
YPL211W	NIP7	0
YPL247C		1
YPL265W	DIP5	1
YPR016C	TIF6	1
YPR149W	NCE102	0
YAL025C	MAK16	0
YAL059W	ECM1	0
YBL024W	NCL1	1
YBL028C		0
YBL042C	FUI1	0
YBR026C	MRF1'	0
YBR030W		0
YBR048W	RPS11B	0
YBR082C	UBC4	0
YBR084W	MIS1	0
YBR089W		0
YBR142W	MAK5	0
YBR162C		0
YBR203W		0
YBR214W	SDS24	1
YBR241C		0
YBR247C	ENP1	0
YBR271W		0
YBR280C		0
YCL036W		0
YCL054W	SPB1	0
YCR005C	CIT2	0
YCR072C		0
YCR091W	KIN82	0
YDL060W		0
YDL061C	RPS29B	0
YDL063C		0
YDL081C	RPP1A	0
YDL129W		0
YDL150W	RPC53	0
YDL152W		0
YDL167C	NRP1	0
YDL201W		0
YDR019C	GCV1	0
YDR020C		0
YDR021W	FAL1	0
YDR025W	RPS11A	0
YDR037W	KRS1	0
YDR043C	NRG1	0
YDR064W	RPS13	0
YDR075W	PPH3	0
YDR077W	SED1	0
YDR087C	RRP1	0
YDR096W	GIS1	1
YDR112W		0
YDR120C	TRM1	0
YDR161W	TCI1	0
YDR165W		0
YDR184C	ATC1	0
YDR280W	RRP45	0
YDR312W	SSF2	0
YDR324C		0
YDR339C		0
YDR346C		0
YDR412W		0
YDR413C		0
YDR449C		0
YDR491C		0
YDR516C		1
YDR523C	SPS1	0
YDR533C		0
YEL012W	UBC8	0
YER082C		0
YER102W	RPS8B	0
YER126C		0
YER127W	LCP5	0
YFL002C	SPB4	0
YFL054C		0
YFR014C	CMK1	0
YGL014W	AGING	0
YGL029W	CGR1	0
YGL030W	RPL30	0
YGL055W	OLE1	0
YGL078C	DBP3	0
YGL123W	RPS2	0
YGL135W	RPL1B	0
YGL156W	AMS1	0
YGL171W	ROK1	0
YGL255W	ZRT1	0
YGR030C	POP6	0
YGR034W	RPL26B	0
YGR079W		0
YGR127W		0
YGR128C		0
YGR130C		0
YGR148C	RPL24B	0
YGR158C	MTR3	0
YGR177C	ATF2	0
YGR187C	HGH1	0
YGR200C		0
YGR243W		0
YGR272C		0
YGR283C		0
YGR287C		0
YGR289C	MAL11	0
YHL011C	PRS3	0
YHR010W	RPL27A	0
YHR052W		0
YHR066W	SSF1	0
YHR070W		0
YHR088W		0
YHR128W	FUR1	0
YHR140W		0
YHR148W	IMP3	0
YHR169W	DBP8	0
YHR171W	APG7	0
YHR195W	VAB36	0
YIL018W	RPL2B	0
YIL079C		0
YIL087C		0
YIL096C		0
YIL097W		0
YIL107C	PFK26	0
YIL127C		0
YIL133C	RPL16A	0
YIL148W	RPL40A	0
YIL158W		0
YIR014W		0
YIR016W		0
YIR038C	GTT1	0
YJL033W	HCA4	0
YJL057C	IKS1	0
YJL068C		0
YJL069C		0
YJL082W		0
YJL088W	ARG3	0
YJL109C		0
YJL125C	GCD14	0
YJL141C	YAK1	0
YJL142C		0
YJL163C		0
YJL166W	QCR8	0
YJL198W		0
YJL208C	NUC1	0
YJL217W		0
YJR002W	MPP10	0
YJR008W		0
YJR036C		0
YJR041C		0
YJR063W	RPA12	0
YJR070C		0
YJR073C	OPI3	0
YKL004W	AUR1	0
YKL021C	MAK11	0
YKL035W	UGP1	0
YKL082C		0
YKL099C		0
YKL143W	LTV1	0
YKL156W	RPS27A	0
YKL176C		0
YKR024C	DBP7	0
YKR058W	GLG1	0
YKR060W		0
YKR081C		0
YKR099W	BAS1	0
YLL024C	SSA2	1
YLL034C		0
YLL035W		0
YLR002C		0
YLR048W	RPS0B	0
YLR068W		0
YLR073C		0
YLR083C	EMP70	0
YLR129W	DIP2	0
YLR168C	MSF1'	0
YLR175W	CBF5	1
YLR177W		0
YLR180W	SAM1	0
YLR186W		0
YLR205C		0
YLR222C		0
YLR276C	DBP9	0
YLR372W	SUR4	0
YLR392C		0
YLR400W		0
YLR413W		0
YML043C	RRN11	0
YML056C		0
YML073C	RPL6A	0
YML093W		1
YML118W		0
YML130C	ERO1	0
YMR090W		0
YMR103C		0
YMR110C		0
YMR116C	ASC1	0
YMR131C		0
YMR136W	GAT2	0
YMR146C	TIF34	0
YMR174C	PAI3	0
YMR185W		0
YMR195W		0
YMR229C	RRP5	0
YMR239C	RNT1	0
YMR246W	FAA4	0
YMR266W		0
YMR305C	SCW10	0
YMR309C	NIP1	0
YMR315W		0
YNL022C		0
YNL061W	NOP2	0
YNL062C	GCD10	0
YNL065W		0
YNL075W	IMP4	0
YNL096C	RPS7B	1
YNL110C		0
YNL113W	RPC19	0
YNL114C		0
YNL174W		0
YNL175C		0
YNL194C		0
YNL195C		0
YNL208W		0
YNL209W	SSB2	0
YNL281W	HCH1	0
YNL302C	RPS19B	0
YNL308C		0
YNR014W		1
YNR034W	SOL1	0
YNR038W	DBP6	0
YOL010W		0
YOL016C	CMK2	0
YOL048C		0
YOL053W		0
YOL092W		0
YOL101C		0
YOL117W		0
YOL124C		0
YOL141W		0
YOL144W	NOP8	0
YOR021C		0
YOR028C	CIN5	0
YOR056C		0
YOR078W		0
YOR119C	RIO1	0
YOR120W	GCY1	0
YOR145C		0
YOR146W		0
YOR173W		1
YOR178C	GAC1	0
YOR181W	LAS17	0
YOR206W		0
YOR213C	SAS5	0
YOR220W		1
YOR267C		1
YOR287C		0
YOR383C		0
YPL003W	ULA1	0
YPL004C		0
YPL044C		0
YPL061W	ALD6	0
YPL093W		0
YPL101W		0
YPL131W	RPL5	1
YPL146C		0
YPL166W		0
YPL183C		0
YPL220W	RPL1A	0
YPL226W		0
YPR136C		0
YPR137W		0
YPR142C		0
YPR143W		0
YPR144C		0
YPR154W		0
YPR160W	GPH1	1
YAR073W		0
YBL009W		0
YBL027W	RPL19B	0
YBL068W	PRS4	0
YBL072C	RPS8A	0
YBL082C	RHK1	0
YBL086C		0
YBL087C	RPL23A	0
YBR018C	GAL7	0
YBR037C	SCO1	0
YBR061C		0
YBR069C	VAP1	1
YBR084C-A	RPL19A	0
YBR088C	POL30	0
YBR104W	YMC2	0
YBR105C	VID24	0
YBR114W	RAD16	0
YBR116C		0
YBR117C	TKL2	0
YBR141C		0
YBR143C	SUP45	0
YBR147W		0
YBR149W	ARA1	0
YBR155W	CNS1	0
YBR181C	RPS6B	0
YBR187W		0
YBR189W	RPS9B	0
YBR191W	RPL21A	0
YBR202W	CDC47	0
YBR249C	ARO4	1
YBR263W	SHM1	0
YBR285W		0
YBR298C	MAL31	0
YCL037C	SRO9	0
YCL059C	KRR1	0
YCR004C	YCP4	0
YCR016W		0
YCR031C	RPS14A	0
YCR047C		0
YCR085W		0
YCR087W		0
YCR088W	ABP1	1
YDL031W	DBP10	0
YDL050C		0
YDL051W	YLA1	0
YDL072C		0
YDL082W	RPL13A	0
YDL148C		0
YDL151C		0
YDR055W	PST1	0
YDR060W		0
YDR070C		0
YDR085C	AFR1	0
YDR152W		0
YDR204W	COQ4	0
YDR234W	LYS4	0
YDR247W		0
YDR277C	MTH1	0
YDR299W	BFR2	0
YDR321W	ASP1	0
YDR341C	PROTEIN	0
YDR361C		0
YDR365C		0
YDR385W	EFT2	0
YDR388W	RVS167	0
YDR391C		1
YDR395W	SXM1	0
YDR414C	ERD1	0
YDR417C		0
YDR418W	RPL12B	0
YDR429C	TIF35	0
YDR447C	RPS17B	0
YDR450W	RPS18A	0
YDR453C		0
YDR454C	GUK1	0
YDR471W	RPL27B	0
YDR474C		0
YDR492W		0
YDR500C	RPL37B	0
YDR507C	GIN4	1
YDR513W	TTR1	0
YEL026W	SNU13	0
YEL045C		0
YEL054C	RPL12A	1
YEL055C	POL5	0
YER006W		0
YER020W	GPA2	1
YER049W		0
YER056C	FCY2	0
YER074W	RPS24A	0
YER086W	ILV1	0
YER117W	RPL23B	0
YER142C	MAG1	0
YER165W	PAB1	0
YFL023W		0
YFL044C		0
YFR001W		0
YFR031C-A	RPL2A	0
YGL031C	RPL24A	0
YGL047W		0
YGL062W	PYC1	0
YGL076C	RPL7A	0
YGL101W		0
YGL104C		0
YGL120C	PRP43	1
YGL121C		0
YGL147C	RPL9A	0
YGL148W	ARO2	0
YGL169W	SUA5	0
YGL170C		0
YGL208W	SIP2	0
YGL259W	YPS5	0
YGR085C	RPL11B	0
YGR090W		1
YGR109C	CLB6	0
YGR111W		0
YGR123C	PPT1	0
YGR151C		0
YGR152C	RSR1	0
YGR159C	NSR1	0
YGR211W	ZPR1	0
YGR214W	RPS0A	0
YGR251W		0
YGR264C	MES1	0
YGR265W		0
YGR268C		0
YGR280C		0
YGR285C	ZUO1	1
YHL001W	RPL14B	0
YHL033C	RPL8A	0
YHL039W		0
YHR019C	DED81	0
YHR020W		0
YHR040W		0
YHR042W	NCP1	0
YHR062C	RPP1	0
YHR065C	RRP3	0
YHR092C	HXT4	0
YHR097C		0
YHR112C		0
YHR141C	RPL42B	0
YHR143W-A	RPC10	0
YHR144C	DCD1	0
YHR203C	RPS4B	0
YHR204W		0
YHR206W	SKN7	1
YHR209W		0
YHR215W	PHO12	0
YHR216W	PUR5	0
YIL019W		0
YIL047C	SYG1	0
YIL064W		0
YIL078W	THS1	0
YIL103W		0
YIL104C		0
YIL110W		0
YIL117C		0
YIL124W		0
YIL172C		0
YIR012W	SQT1	0
YIR037W	HYR1	0
YJL021C		0
YJL025W	RRN7	0
YJL050W	MTR4	0
YJL080C	SCP160	1
YJL098W	SAP185	0
YJL136C	RPS21B	0
YJL138C	TIF2	0
YJL161W		0
YJL164C	SRA3	0
YJL177W	RPL17B	0
YJL189W	RPL39	0
YJL190C	RPS22A	0
YJL200C		0
YJL212C		0
YJL213W		0
YJR016C	ILV3	0
YJR043C	POL32	0
YJR066W	TOR1	0
YJR071W		0
YJR129C		0
YJR145C	RPS4A	0
YJR148W	BAT2	0
YJR150C	DAN1	0
YKL006W	RPL14A	0
YKL081W	TEF4	0
YKL085W	MDH1	0
YKL109W	HAP4	0
YKL110C	KTI12	0
YKL113C	RAD27	0
YKL125W	RRN3	0
YKL172W	EBP2	0
YKL180W	RPL17A	0
YKL191W	DPH2	0
YKR025W		0
YKR057W	RPS21A	0
YKR059W	TIF1	0
YKR066C	CCP1	0
YKR079C		0
YKR098C	UBP11	0
YLL008W	DRS1	0
YLL011W	SOF1	0
YLL029W		1
YLL044W		0
YLL045C	RPL8B	0
YLR003C		0
YLR051C		0
YLR062C		0
YLR152C		0
YLR176C	RFX1	0
YLR183C		0
YLR185W	RPL37A	0
YLR249W	YEF3	1
YLR270W		0
YLR299W	ECM38	0
YLR312C		0
YLR325C	RPL38	0
YLR338W		0
YLR348C	DIC1	0
YLR356W		0
YLR384C	IKI3	0
YLR385C		0
YLR388W	RPS29A	0
YLR397C	AFG2	0
YLR401C		0
YLR409C		0
YLR432W		0
YLR435W		0
YLR441C	RPS1A	0
YLR448W	RPL6B	0
YLR449W	FPR4	1
YML004C	GLO1	0
YML063W	RPS1B	0
YML070W	DAK1	0
YML080W		0
YML082W		0
YML091C	RPM2	0
YML106W	URA5	0
YML113W	DAT1	0
YML123C	PHO84	0
YMR006C	PLB2	0
YMR014W		0
YMR031C		1
YMR068W		0
YMR104C	YPK2	0
YMR135C		0
YMR194W	RPL36A	0
YMR197C	VTI1	0
YMR241W	YHM2	0
YMR242C	RPL20A	0
YMR243C	ZRC1	0
YMR269W		0
YMR297W	PRC1	0
YNL001W	DOM34	0
YNL023C	FAP1	0
YNL066W	SUN4	0
YNL067W	RPL9B	0
YNL069C	RPL16B	0
YNL077W		0
YNL095C		0
YNL119W		0
YNL132W		0
YNL151C	RPC31	0
YNL162W	RPL42A	0
YNL186W	UBP10	0
YNL217W		0
YNL237W	YTP1	0
YNL241C	ZWF1	0
YNL247W	PROTEIN	0
YNL251C	NRD1	0
YNL254C		0
YNL255C	GIS2	0
YNL282W	POP3	0
YNL292W	PUS4	0
YNL299W	TRF5	0
YNL301C	RPL18B	0
YNL303W		0
YNL313C		0
YNR003C	RPC34	0
YNR012W	URK1	0
YNR051C		0
YNR053C		0
YNR068C		0
YOL022C		1
YOL039W	RPP2A	0
YOL040C	RPS15	0
YOL041C		0
YOL047C		0
YOL079W		0
YOL120C	RPL18A	0
YOL121C	RPS19A	0
YOL123W	HRP1	0
YOL139C	CDC33	1
YOL142W	RRP40	0
YOL155C		0
YOR001W	RRP6	0
YOR051C		0
YOR055W		0
YOR065W	CYT1	0
YOR096W	RPS7A	0
YOR100C		0
YOR108W		0
YOR135C		0
YOR155C		0
YOR182C	RPS30B	0
YOR185C	GSP2	0
YOR204W	DED1	1
YOR210W	RPB10	0
YOR222W		0
YOR224C	RPB8	0
YOR234C	RPL33B	0
YOR252W		0
YOR262W		0
YOR272W	YTM1	0
YOR277C		0
YOR285W		0
YOR288C	MPD1	0
YOR293W	RPS10A	0
YOR312C	RPL20B	0
YOR335C	ALA1	0
YOR340C	RPA43	0
YOR359W		1
YOR369C	RPS12	0
YOR382W		0
YPL050C	MNN9	0
YPL068C		0
YPL086C	HPA1	0
YPL090C	RPS6A	0
YPL106C	SSE1	1
YPL111W	CAR1	0
YPL142C		0
YPL154C	PEP4	0
YPL160W	CDC60	0
YPL198W	RPL7B	0
YPL237W	SUI3	1
YPL238C		0
YPL250C		0
YPL266W	DIM1	0
YPL273W		0
YPR010C	RPA135	0
YPR033C	HTS1	0
YPR041W	TIF5	1
YPR043W	RPL43A	0
YPR044C		0
YPR102C	RPL11A	0
YPR110C	RPC40	0
YPR118W		0
YPR119W	CLB2	0
YPR158W		0
YPR187W	RPO26	0
YPR190C	RPC82	1
YAL034C	FUN19	0
YAL036C	FUN11	0
YAL044C	GCV3	0
YAR071W	PHO11	0
YAR075W		0
YBL003C	HTA2	0
YBL017C	PEP1	0
YBL035C	POL12	0
YBL052C	SAS3	0
YBL076C	ILS1	0
YBL077W		0
YBL081W		0
YBL083C		0
YBL092W	RPL32	0
YBR021W	FUR4	0
YBR031W	RPL4A	0
YBR046C	ZTA1	0
YBR083W	TEC1	0
YBR092C	PHO3	0
YBR093C	PHO5	0
YBR101C		0
YBR106W	PHO88	0
YBR121C	GRS1	0
YBR137W		0
YBR162W-A	YSY6	0
YBR163W		0
YBR190W		0
YBR204C		0
YBR242W		0
YBR252W	DUT1	0
YBR269C		0
YCL014W	BUD3	0
YCL074W		0
YCL076W		0
YCR013C		0
YCR034W	FEN1	1
YCR035C	RRP43	0
YCR051W		0
YCR063W		0
YDL003W	MCD1	1
YDL020C	RPN4	0
YDL024C		0
YDL025C		0
YDL075W	RPL31A	0
YDL083C	RPS16B	0
YDL131W	LYS21	0
YDL136W	RPL35B	0
YDL153C	SAS10	1
YDL166C		0
YDL182W	LYS20	0
YDL184C	RPL41A	0
YDL191W	RPL35A	0
YDL223C		1
YDR023W	SES1	0
YDR024W		0
YDR045C	RPC11	0
YDR091C		0
YDR097C	MSH6	0
YDR110W	FOB1	0
YDR121W		0
YDR129C	SAC6	0
YDR133C		0
YDR134C		0
YDR144C	MKC7	0
YDR206W	EBS1	0
YDR225W	HTA1	0
YDR230W		0
YDR231C		0
YDR259C	YAP6	0
YDR272W	GLO2	0
YDR287W		0
YDR300C	PRO1	0
YDR370C		0
YDR425W		0
YDR435C		0
YDR526C		0
YDR528W		0
YDR529C	QCR7	0
YDR534C		0
YEL011W	GLC3	0
YEL040W	UTR2	0
YEL044W		0
YEL046C	GLY1	1
YER001W	MNN1	0
YER002W		0
YER025W	GCD11	0
YER033C		1
YER036C		0
YER043C	SAH1	0
YER055C	HIS1	0
YER056C-A	RPL34A	0
YER060W	FCY21	0
YER060W-A	FCY22	0
YER070W	RNR1	1
YER091C	MET6	0
YER131W	RPS26B	0
YER141W	COX15	0
YER143W	DDI1	0
YER158C		0
YER163C		0
YER186C		0
YFL042C		0
YFL043C		0
YFL053W	DAK2	0
YFR038W		0
YFR047C		0
YGL006W	PMC1	0
YGL035C	MIG1	1
YGL059W		0
YGL070C	RPB9	0
YGL096W		0
YGL099W		0
YGL102C		0
YGL103W	RPL28	0
YGL111W		0
YGL125W	MET13	0
YGL157W		0
YGL180W	APG1	0
YGL189C	RPS26A	0
YGL211W		0
YGL225W	GOG5	0
YGL234W	ADE5,7	0
YGL246C	RAI1	0
YGL248W	PDE1	0
YGL263W	COS12	0
YGR027C	RPS25A	0
YGR035C		0
YGR066C		0
YGR081C		0
YGR086C		1
YGR095C	RRP46	0
YGR118W	RPS23A	0
YGR149W		0
YGR173W		1
YGR174C	CBP4	0
YGR176W		0
YGR190C		0
YGR191W	HIP1	0
YGR201C		0
YGR205W		0
YGR207C		0
YGR210C		0
YGR256W	GND2	0
YGR286C	BIO2	0
YHL015W	RPS20	0
YHL036W	MUP3	0
YHR021W-A	ECM12	0
YHR030C	SLT2	0
YHR064C	PDR13	0
YHR068W	DYS1	0
YHR069C	RRP4	0
YHR072W	ERG7	0
YHR081W		0
YHR084W	STE12	1
YHR085W		0
YHR094C	HXT1	1
YHR161C	YAP1801	0
YHR187W	IKI1	0
YHR208W	BAT1	0
YIL003W		0
YIL008W		0
YIL011W		0
YIL016W	SNL1	0
YIL034C	CAP2	0
YIL045W	PIG2	0
YIL052C	RPL34B	0
YIL055C		0
YIL089W		0
YIL091C		0
YIL099W	SGA1	0
YIL131C	FKH1	0
YIL147C	SLN1	0
YIL153W	RRD1	1
YIL169C		0
YIR027C	DAL1	0
YIR036C		0
YJL016W		0
YJL017W		0
YJL020C		0
YJL045W		0
YJL087C	TRL1	0
YJL102W	MEF2	0
YJL103C		0
YJL107C		0
YJL111W	CCT7	0
YJL130C	URA2	1
YJL155C	FBP26	0
YJL159W	HSP150	0
YJL183W	MNN11	0
YJL187C	SWE1	0
YJL188C		0
YJR046W	TAH11	0
YJR078W		0
YJR085C		0
YJR097W		0
YJR125C	ENT3	0
YJR127C	ZMS1	0
YJR132W	NMD5	1
YJR143C	PMT4	0
YJR147W	HMS2	0
YJR149W		0
YKL024C	URA6	0
YKL029C	MAE1	0
YKL030W		0
YKL056C		0
YKL067W	YNK1	0
YKL068W	NUP100	0
YKL071W		0
YKL093W	MBR1	0
YKL094W	YJU3	0
YKL120W	OAC1	0
YKL122C	SRP21	0
YKL144C	RPC25	0
YKL163W	PIR3	0
YKL181W	PRS1	0
YKL182W	FAS1	0
YKL187C		0
YKL216W	URA1	0
YKR013W	PRY2	0
YKR043C		0
YKR044W		0
YKR046C		0
YKR052C	MRS4	0
YKR080W	MTD1	0
YKR091W	SRL3	0
YKR092C	SRP40	1
YKR094C	RPL40B	0
YLL009C	COX17	0
YLL022C	HIF1	0
YLL023C		0
YLL054C		0
YLR029C	RPL15A	0
YLR056W	ERG3	0
YLR058C	SHM2	0
YLR075W	RPL10	0
YLR076C		0
YLR089C		0
YLR103C	CDC45	0
YLR133W	CKI1	1
YLR150W	STM1	0
YLR151C		0
YLR167W	RPS31	0
YLR172C	DPH5	0
YLR221C		0
YLR243W		0
YLR264W	RPS28B	0
YLR267W	BOP2	0
YLR275W	SMD2	0
YLR304C	ACO1	0
YLR336C	SGD1	0
YLR355C	ILV5	0
YLR367W	RPS22B	0
YLR405W		0
YLR420W	URA4	0
YLR434C		0
YML024W	RPS17A	0
YML027W	YOX1	0
YML090W		0
YMR001C	CDC5	0
YMR016C	SOK2	0
YMR030W		0
YMR053C	STB2	0
YMR058W	FET3	0
YMR079W	SEC14	1
YMR092C	AIP1	0
YMR094W	CTF13	1
YMR108W	ILV2	0
YMR114C		0
YMR121C	RPL15B	0
YMR127C	SAS2	0
YMR128W	ECM16	0
YMR129W	POM152	0
YMR139W	RIM11	0
YMR142C	RPL13B	0
YMR143W	RPS16A	0
YMR179W	SPT21	0
YMR181C		0
YMR189W	GCV2	0
YMR196W		1
YMR217W	GUA1	0
YMR230W	RPS10B	0
YMR235C	RNA1	0
YMR262W		0
YMR278W		0
YMR279C		0
YMR301C	ATM1	0
YMR307W	GAS1	0
YMR308C	PSE1	0
YMR319C	FET4	0
YMR321C		0
YNL006W	LST8	0
YNL010W		0
YNL045W		0
YNL087W		0
YNL098C	RAS2	0
YNL115C		0
YNL134C		0
YNL149C		0
YNL156C		1
YNL164C		0
YNL178W	RPS3	0
YNL232W	CSL4	0
YNR009W		0
YNR015W	SMM1	0
YNR021W		0
YNR044W	AGA1	0
YNR046W		0
YNR069C		0
YOL002C		0
YOL021C	DIS3	0
YOL061W	PRS5	1
YOL082W		0
YOL083W		0
YOL097C	WRS1	0
YOL103W	ITR2	0
YOL125W		0
YOL127W	RPL25	0
YOL130W	ALR1	0
YOL140W	ARG8	0
YOR048C	RAT1	0
YOR054C		0
YOR063W	RPL3	0
YOR091W		0
YOR116C	RPO31	0
YOR121C		0
YOR133W	EFT1	0
YOR134W	BAG7	0
YOR137C		0
YOR154W		0
YOR167C	RPS28A	0
YOR174W	MED4	0
YOR188W	MSB1	1
YOR207C	RET1	0
YOR229W	WTM2	0
YOR230W	WTM1	0
YOR232W	MGE1	0
YOR233W	KIN4	0
YOR237W	HES1	0
YOR248W		0
YOR260W	GCD1	0
YOR276W	CAF20	1
YOR292C		0
YOR325W		0
YOR375C	GDH1	0
YPL032C	SVL3	1
YPL057C	SUR1	0
YPL094C	SEC62	0
YPL126W	NAN1	0
YPL163C	SVS1	0
YPL186C		1
YPL193W	RSA1	0
YPL196W		0
YPL197C		0
YPL212C	PUS1	0
YPL217C		0
YPL231W	FAS2	0
YPL239W	YAR1	0
YPL245W		0
YPL251W		0
YPL252C	YAH1	0
YPL256C	CLN2	0
YPL263C	KEL3	0
YPL279C		0
YPR047W	MSF1	0
YPR048W	TAH18	0
YPR079W		0
YPR112C		0
YPR120C	CLB5	0
YPR127W		0
YPR132W	RPS23B	0
YPR145W	ASN1	0
YPR163C	TIF3	0
YPR169W		0
YPR172W		0
YPR184W		0
YPR191W	QCR2	0
YAL005C	SSA1	0
YAR068W		0
YBL002W	HTB2	0
YBL018C	POP8	0
YBL020W	RFT1	0
YBL045C	COR1	0
YBR002C	RER2	0
YBR009C	HHF1	0
YBR040W	FIG1	0
YBR079C	RPG1	0
YBR099C		0
YBR108W		0
YBR111C	YSA1	0
YBR172C	SMY2	1
YBR177C	EHT1	0
YBR212W	NGR1	0
YBR273C		1
YBR283C	SSH1	0
YBR284W		0
YCL031C	RRP7	0
YCL050C	APA1	1
YCL064C	CHA1	0
YCR011C	ADP1	0
YCR012W	PGK1	0
YCR043C		0
YCR059C		0
YCR073C	SSK22	0
YCR079W		0
YCR102C		0
YCR106W		0
YDL027C		0
YDL073W		0
YDL084W	SUB2	0
YDL085W		0
YDL111C	RRP42	0
YDL122W	UBP1	0
YDL127W	PCL2	0
YDL149W		0
YDL169C	UGX2	0
YDL233W		0
YDR003W		0
YDR012W	RPL4B	0
YDR018C		0
YDR072C	IPT1	0
YDR122W	KIN1	0
YDR148C	KGD2	0
YDR157W		0
YDR178W	SDH4	0
YDR198C		0
YDR202C		0
YDR211W	GCD6	0
YDR215C		0
YDR222W		0
YDR267C		0
YDR274C		0
YDR330W		0
YDR381W	YRA1	1
YDR382W	RPP2B	0
YDR396W		0
YDR406W	PDR15	0
YDR436W	PPZ2	0
YDR440W	DOT1	0
YDR441C	APT2	0
YDR475C		0
YDR479C		0
YDR490C	PKH1	0
YDR505C	PSP1	0
YDR512C		0
YDR514C		0
YDR524C		0
YDR527W		0
YEL039C	CYC7	0
YEL042W	GDA1	0
YEL053C	MAK10	0
YEL071W		0
YEL073C		0
YER073W	ALD5	0
YER075C	PTP3	0
YER096W	SHC1	0
YER110C	KAP123	0
YER129W	PAK1	1
YER149C	PEA2	0
YER177W	BMH1	1
YFL001W	DEG1	0
YFL022C	FRS2	0
YFL045C	SEC53	0
YFR024C		0
YFR033C	QCR6	0
YFR056C		0
YGL008C	PMA1	1
YGL016W	KAP122	0
YGL032C	AGA2	0
YGL036W	MTC2	0
YGL133W		0
YGL144C		0
YGL184C		0
YGL191W	COX13	0
YGL229C	SAP4	0
YGL250W		0
YGL258W		0
YGR021W		0
YGR023W	MTL1	0
YGR044C	RME1	0
YGR061C	ADE6	0
YGR093W		0
YGR094W	VAS1	1
YGR221C		0
YGR225W	SPO70	0
YGR237C		0
YGR290W		0
YHL013C		0
YHL026C		0
YHL044W		0
YHR007C	ERG11	0
YHR008C	SOD2	0
YHR022C		0
YHR028C	DAP2	0
YHR031C	RTT104	0
YHR043C	DOG2	0
YHR113W		0
YHR133C		0
YHR153C	SPO16	0
YHR160C	PEX18	0
YHR202W		0
YIL020C	HIS6	0
YIL033C	SRA1	0
YIL061C	SNP1	0
YIL092W		0
YIL094C	LYS12	0
YIL119C	RPI1	0
YIL121W		0
YIL140W	SRO4	0
YIL150C	DNA43	0
YIL154C	IMP2'	0
YIL160C	POT1	0
YJL012C		0
YJL015C		0
YJL035C		0
YJL048C		0
YJL076W	NET1	1
YJL089W	SIP4	0
YJL132W		0
YJL145W		0
YJL172W	CPS1	0
YJL195C		0
YJL221C	FSP2	0
YJR031C	GEA1	0
YJR045C	SSC1	0
YJR055W	HIT1	0
YJR074W	MOG1	0
YJR094W-A	RPL43B	0
YJR115W		0
YJR124C		0
YKL010C	UFD4	0
YKL014C		0
YKL026C		0
YKL043W	PHD1	0
YKL044W		0
YKL062W	MSN4	1
YKL065C	YET1	0
YKL066W		0
YKL074C	MUD2	0
YKL131W		0
YKL133C		0
YKL141W	SDH3	0
YKL154W	SRP102	0
YKL165C	MCD4	0
YKL166C	TPK3	0
YKL188C	PXA2	0
YKL195W		0
YKL202W		0
YKR009C	FOX2	0
YKR016W		0
YKR026C	GCN3	0
YKR039W	GAP1	0
YKR049C		0
YLL001W	DNM1	1
YLL012W		0
YLL019C	KNS1	0
YLL052C	AQY2	0
YLR001C		0
YLR007W		0
YLR008C		0
YLR014C	PPR1	0
YLR015W		0
YLR017W	MEU1	0
YLR042C		0
YLR057W		0
YLR070C		0
YLR120C	YPS1	0
YLR132C		0
YLR136C	TIS11	0
YLR203C	MSS51	0
YLR215C		0
YLR231C		0
YLR232W		0
YLR257W		1
YLR287C-A	RPS30A	0
YLR291C	GCD7	0
YLR293C	GSP1	0
YLR303W	MET17	0
YLR323C		0
YLR324W		0
YLR326W		0
YLR339C		0
YLR342W	FKS1	0
YLR433C	CNA1	0
YLR452C	SST2	0
YML023C		0
YML026C	RPS18B	0
YML037C		0
YML042W	CAT2	0
YML054C	CYB2	0
YML057W	CMP2	0
YML060W	OGG1	0
YML097C	VPS9	0
YML110C	COQ5	0
YML125C		0
YMR007W		0
YMR008C	PLB1	0
YMR020W	FMS1	0
YMR080C	NAM7	0
YMR081C	ISF1	0
YMR101C	SRT1	0
YMR107W		0
YMR120C	ADE17	0
YMR123W	PKR1	0
YMR133W	REC114	0
YMR138W	CIN4	0
YMR152W	YIM1	0
YMR175W	SIP18	0
YMR177W	MMT1	0
YMR206W		0
YMR252C		0
YMR258C		0
YMR260C	TIF11	0
YMR271C	URA10	0
YMR302C	PRP12	0
YMR304W	UBP15	0
YMR326C		0
YNL014W		0
YNL030W	HHF2	0
YNL050C		0
YNL053W	MSG5	0
YNL072W	RNH35	0
YNL126W	SPC98	0
YNL138W	SRV2	0
YNL144C		0
YNL150W		0
YNL159C		0
YNL163C	PROTEIN	0
YNL188W	KAR1	0
YNL207W		0
YNL228W		0
YNL240C	NAR1	0
YNL293W	MSB3	0
YNL322C	KRE1	0
YNR002C	FUN34	0
YNR007C	AUT1	0
YNR024W		0
YNR054C		0
YOL007C	CSI2	0
YOL019W		0
YOL054W		0
YOL071W		0
YOL080C		0
YOL096C	COQ3	0
YOL157C		0
YOR003W	YSP3	0
YOR011W		0
YOR019W		0
YOR041C		0
YOR042W		1
YOR049C		0
YOR062C		0
YOR128C	ADE2	0
YOR149C	SMP3	0
YOR168W	GLN4	0
YOR169C		0
YOR175C		0
YOR211C	MGM1	0
YOR212W	STE4	0
YOR236W	DFR1	0
YOR246C		0
YOR247W	SRL1	0
YOR269W	PAC1	0
YOR271C		0
YOR298W		0
YOR306C		0
YOR341W	RPA190	0
YOR352W		0
YOR361C	PRT1	0
YOR386W	PHR1	0
YOR390W		0
YPL014W		0
YPL037C	EGD1	0
YPL067C		0
YPL079W	RPL21B	0
YPL081W	RPS9A	0
YPL087W		0
YPL128C	TBF1	0
YPL157W		0
YPL222W		0
YPL223C	GRE1	0
YPL227C	ALG5	0
YPL241C	CIN2	0
YPL243W	SRP68	0
YPR002W		0
YPR005C	HAL1	0
YPR012W		0
YPR017C	DSS4	0
YPR026W	ATH1	0
YPR030W		0
YPR031W		0
YPR058W	YMC1	0
YPR059C		0
YPR151C		0
YPR202W		0
YAL001C	TFC3	0
YAL033W	POP5	0
YAR015W	ADE1	0
YBL014C	RRN6	0
YBL016W	FUS3	0
YBL030C	PET9	0
YBL049W		0
YBL053W		0
YBL055C		0
YBL101C	ECM21	1
YBL106C	SRO77	0
YBR032W		0
YBR035C	PDX3	0
YBR062C		0
YBR066C	NRG2	0
YBR086C		0
YBR090C		0
YBR100W		0
YBR115C	LYS2	0
YBR154C	RPB5	0
YBR158W		0
YBR179C	FZO1	0
YBR195C	MSI1	0
YBR248C	HIS7	0
YBR257W	POP4	0
YBR276C	PPS1	0
YBR281C		0
YBR287W		0
YBR290W	BSD2	0
YBR292C		0
YBR297W	MAL33	0
YBR300C		0
YCL002C		0
YCL006C		0
YCL024W		1
YCL063W		0
YCR024C-A	PMP1	0
YCR030C		0
YCR036W	RBK1	0
YCR064C		0
YDL046W		0
YDL049C	KNH1	0
YDL055C	PSA1	0
YDL069C	CBS1	0
YDL109C		0
YDL163W		0
YDL164C	CDC9	0
YDL187C		0
YDL194W	SNF3	0
YDL215C	GDH2	0
YDR031W		0
YDR058C	TGL2	0
YDR059C	UBC5	0
YDR081C	PDC2	0
YDR086C	SSS1	0
YDR099W	BMH2	0
YDR100W		0
YDR119W		0
YDR125C	ECM18	0
YDR168W	CDC37	0
YDR170C	SEC7	1
YDR172W	SUP35	0
YDR179W-A		0
YDR190C		0
YDR194C	MSS116	0
YDR197W	CBS2	0
YDR203W		0
YDR209C		0
YDR216W	ADR1	0
YDR224C	HTB1	0
YDR232W	HEM1	0
YDR245W	MNN10	0
YDR269C		0
YDR279W		0
YDR281C		0
YDR293C	SSD1	1
YDR297W	SUR2	0
YDR309C	GIC2	1
YDR345C	HXT3	0
YDR349C	YPS7	0
YDR364C	CDC40	0
YDR397C	NCB2	0
YDR461W	MFA1	0
YDR481C	PHO8	0
YDR541C		0
YEL041W		0
YEL048C		0
YEL061C	CIN8	1
YEL076C-A		0
YER026C	CHO1	0
YER052C	HOM3	0
YER058W	PET117	0
YER069W	ARG5,6	0
YER084W		0
YER087C-A	SBH1	0
YER121W		0
YER132C	PMD1	1
YER137C		0
YER162C	RAD4	0
YER171W	RAD3	0
YER175C		0
YER182W		0
YER189W		0
YFL011W	HXT10	0
YFL029C	CAK1	0
YFL030W		0
YFL036W	RPO41	0
YFL052W		0
YFR003C		0
YFR016C		0
YFR019W	FAB1	0
YFR032C		0
YFR055W		0
YFR057W		0
YGL004C		0
YGL010W		0
YGL028C	SCW11	0
YGL050W		0
YGL081W		0
YGL138C		0
YGL139W		0
YGL217C		0
YGL235W		0
YGL236C		0
YGR041W	BUD9	0
YGR054W		0
YGR059W	SPR3	0
YGR069W		0
YGR074W	SMD1	0
YGR078C	PAC10	0
YGR083C	GCD2	0
YGR089W		0
YGR112W	SHY1	0
YGR121C	MEP1	0
YGR141W		0
YGR155W	CYS4	0
YGR185C	TYS1	0
YGR188C	BUB1	0
YGR195W	SKI6	0
YGR228W		0
YGR229C	SMI1	0
YGR239C	PEX21	0
YGR249W	MGA1	0
YGR258C	RAD2	0
YGR273C		0
YGR288W	MAL13	0
YGR292W	MAL12	0
YHL008C		1
YHL010C		0
YHL014C	YLF2	0
YHL019C	APM2	0
YHL028W	WSC4	0
YHL029C		0
YHL032C	GUT1	0
YHL035C		0
YHL040C	ARN1	0
YHL041W		0
YHR001W		0
YHR001W-A	QCR10	0
YHR005C-A	MRS11	0
YHR015W	MIP6	0
YHR033W		0
YHR041C	SRB2	0
YHR045W		0
YHR046C		0
YHR051W	COX6	0
YHR071W	PCL5	0
YHR100C		0
YHR120W	MSH1	0
YHR127W	HSN1	0
YHR136C	SPL2	0
YHR172W	SPC97	0
YHR173C		0
YHR174W	ENO2	0
YHR199C		0
YHR205W	SCH9	0
YHR214W		0
YHR214W-A		0
YIL004C	BET1	0
YIL030C	SSM4	1
YIL036W		0
YIL043C	CBR1	0
YIL056W		0
YIL065C		0
YIL077C		0
YIL090W		0
YIL098C	FMC1	0
YIL115C	NUP159	0
YIL123W	SIM1	0
YIR007W		0
YIR011C	STS1	0
YIR033W	MGA2	0
YIR034C	LYS1	0
YIR035C		0
YJL008C	CCT8	0
YJL018W		0
YJL019W		0
YJL070C		0
YJL074C	SMC3	0
YJL075C		0
YJL092W	HPR5	0
YJL100W		0
YJL108C		0
YJL116C	NCA3	0
YJL121C	RPE1	0
YJL131C		0
YJL133W	MRS3	0
YJL151C		0
YJL153C	INO1	0
YJL185C		0
YJL191W	RPS14B	0
YJR030C		0
YJR037W		0
YJR039W		0
YJR048W	CYC1	0
YJR065C	ARP3	0
YJR072C		0
YJR091C	JSN1	0
YJR103W	URA8	0
YJR104C	SOD1	1
YJR111C		0
YJR135C	MCM22	0
YJR144W	MGM101	0
YKL083W		0
YKL100C		0
YKL121W		0
YKL124W	SSH4	0
YKL126W	YPK1	0
YKL129C	MYO3	0
YKL158W		0
YKL185W	ASH1	1
YKL194C	MST1	0
YKL201C	MNN4	0
YKL205W	LOS1	0
YKL210W	UBA1	0
YKR012C		0
YKR045C		0
YKR063C	LAS1	0
YKR075C		0
YKR089C		0
YLL007C		0
YLL016W	SDC25	0
YLL038C	ENT4	1
YLL047W		0
YLL048C	YBT1	0
YLL055W		0
YLL061W	MMP1	0
YLR059C	YNT20	0
YLR069C	MEF1	0
YLR079W	SIC1	0
YLR084C		0
YLR105C	SEN2	0
YLR106C		0
YLR107W		0
YLR109W		0
YLR126C		0
YLR164W		0
YLR181C		0
YLR188W	MDL1	0
YLR212C	TUB4	0
YLR228C	ECM22	1
YLR230W		0
YLR240W	VPS34	0
YLR241W		0
YLR271W		0
YLR287C		0
YLR300W	EXG1	0
YLR333C	RPS25B	0
YLR340W	RPP0	0
YLR343W		0
YLR350W		0
YLR406C	RPL31B	0
YLR407W		0
YLR412W		0
YLR450W	HMG2	1
YLR460C		0
YML014W		0
YML017W	PSP2	0
YML019W	OST6	0
YML031W	NDC1	0
YML047C		0
YML081W		0
YML094W	GIM5	0
YML096W		0
YML108W		0
YML116W	ATR1	0
YML122C		0
YMR003W		0
YMR009W		0
YMR041C		0
YMR076C	PDS5	0
YMR082C		0
YMR125W	STO1	0
YMR132C		0
YMR140W		0
YMR144W		0
YMR191W		0
YMR193W	MRPL24	0
YMR199W	CLN1	0
YMR212C		1
YMR215W		0
YMR259C		0
YMR292W	GOT1	0
YMR304C-A		0
YMR311C	GLC8	0
YMR312W		0
YMR316W		0
YMR320W		0
YNL009W	IDP3	0
YNL078W		0
YNL088W	TOP2	1
YNL093W	YPT53	0
YNL111C	CYB5	0
YNL123W		0
YNL143C		0
YNL145W	MFA2	0
YNL153C	GIM3	0
YNL155W		0
YNL190W		0
YNL204C	SPS18	0
YNL226W		0
YNL234W		0
YNL273W	TOF1	0
YNL291C	MID1	0
YNL300W		0
YNL327W	EGT2	0
YNR025C		0
YNR035C	ARC35	0
YNR050C	LYS9	0
YOL085C		0
YOL086C	ADH1	0
YOL087C		0
YOL093W		0
YOL115W	TRF4	0
YOL149W	DCP1	0
YOL150C		0
YOL151W	GRE2	0
YOR006C		0
YOR010C	TIR2	0
YOR012W		0
YOR018W	ROD1	0
YOR047C	STD1	0
YOR098C	NUP1	1
YOR113W	AZF1	0
YOR124C	UBP2	0
YOR140W	SFL1	0
YOR187W	TUF1	0
YOR196C	LIP5	0
YOR203W		0
YOR208W	PTP2	0
YOR215C		0
YOR251C		0
YOR253W		0
YOR254C	SEC63	0
YOR274W	MOD5	0
YOR295W		0
YOR296W		0
YOR313C	SPS4	0
YOR324C		0
YOR337W	TEA1	0
YOR344C	TYE7	0
YOR377W	ATF1	0
YOR392W		0
YPL017C		0
YPL024W	NCE4	0
YPL038W	MET31	0
YPL054W	LEE1	0
YPL065W	VPS28	0
YPL108W		0
YPL123C	RNY1	0
YPL147W	PXA1	0
YPL148C	PPT2	0
YPL152W	RRD2	0
YPL156C		0
YPL175W	SPT14	0
YPL189W		0
YPL216W		0
YPL248C	GAL4	0
YPL249C		0
YPL262W	FUM1	0
YPL264C		0
YPL267W		0
YPR003C		0
YPR006C	ICL2	0
YPR028W	YIP2	1
YPR051W	MAK3	0
YPR053C		0
YPR060C	ARO7	0
YPR074C	TKL1	0
YPR081C		0
YPR093C		0
YPR124W	CTR1	0
YPR125W		0
YPR155C	NCA2	0
YPR164W	KIM3	0
YPR174C		0
YPR175W	DPB2	0
YPR203W		0

## Sheet: Description
This table compares results of transcriptomics studies (Gasch AP Mol Biol Cell. 2000;11(12):4241-57, transcripts with >2 fold up/downregulation in at least 2 measurements were considered) with our phosphoproteomic results.
Column Name	Description
ORF	ORF name
Gene Name	Gene Name
Dynamic Phosphorylation	Indicates if this gene is associated with dynamic phosphoprotein (see Table E2)
