# Supplementary material for: Phosphoproteome dynamics of Saccharomyces cerevisiae under heat shock and cold stress
Source: Mol Syst Biol. 2015 Jun 3;11(6):813. doi: 10.15252/msb.20156170 (PMC4501848; doi:10.15252/msb.20156170)
Supplement: Supplementary file 10 [file msb0011-0813-sd10.xlsx]

## Sheet: SearchParameters
Parameter	Value
Version	1.3.0.3
Fixed modifications	Carbamidomethyl (C)
Randomize	FALSE
Special AAs	KR
Include contaminants	TRUE
MS/MS tol. (FTMS)	90 ppm
Top MS/MS peaks per 100 Da. (FTMS)	10
MS/MS deisotoping (FTMS)	TRUE
MS/MS tol. (ITMS)	0.5 Da
Top MS/MS peaks per 100 Da. (ITMS)	6
MS/MS deisotoping (ITMS)	FALSE
MS/MS tol. (TOF)	0.1 Da
Top MS/MS peaks per 100 Da. (TOF)	10
MS/MS deisotoping (TOF)	TRUE
MS/MS tol. (Unknown)	0.5 Da
Top MS/MS peaks per 100 Da. (Unknown)	6
MS/MS deisotoping (Unknown)	FALSE
Peptide FDR	0.01
Max. peptide PEP	1
Protein FDR	0.01
Site FDR	0.01
Use Normalized Ratios For Occupancy	TRUE
Apply site FDR separately	TRUE
Min. peptide Length	7
Min. score	0
Min. unique peptides	0
Min. razor peptides	1
Min. peptides	1
Use only unmodified peptides and	TRUE
Modifications included in protein quantification	Oxidation (M);Acetyl (Protein N-term)
Peptides used for protein quantification	Razor
Discard unmodified counterpart peptides	TRUE
Min. ratio count	2
Lfq min. ratio count	2
Site quantification	Use least modified peptide
Re-quantify	TRUE
Keep low-scoring versions of identified peptides	No
Label-free protein quantification	FALSE
iBAQ	FALSE
iBAQ log fit	TRUE
MS/MS recalibration	FALSE
Match between runs	TRUE
Time window [min]	2
Find dependent peptides	FALSE
Fasta file	C:\Users\maxquant\Desktop\MaxQuant_1.3\fasta\Yeast_SwissProt.fasta
Labeled amino acid filtering	TRUE
Site tables	Oxidation (M)Sites.txt;Phospho (STY)Sites.txt
Cut peaks	TRUE
Randomize	FALSE
Special AAs	KR
Include contaminants	TRUE
RT shift	FALSE
Advanced ratios	FALSE
AIF correlation	0.8
First pass AIF correlation	0.8
AIF topx	50
AIF min mass	0
AIF SIL weight	4
AIF ISO weight	2
AIF iterative	FALSE
AIF threshold FDR	0.01

## Sheet: ExperimentalDesign
Name	Fraction	Experiment
HeatCold_E2_T22_Fr1	1	T22
HeatCold_E2_T16_Fr1	1	T16
HeatCold_E2_T04_Fr1	1	T04
HeatCold_E2_T18_Fr1	1	T18
HeatCold_E2_T02_Fr1	1	T02
HeatCold_E2_T06_Fr1	1	T06
HeatCold_E2_T00A_Fr1	1	T00A
HeatCold_E2_T08_Fr1	1	T08
HeatCold_E2_T10_Fr1	1	T10
HeatCold_E2_T24_Fr1	1	T24
HeatCold_E2_T12_Fr1	1	T12
HeatCold_E2_T26_Fr1	1	T26
HeatCold_E2_T20_Fr1	1	T20
HeatCold_E2_T14_Fr1	1	T14
HeatCold_E2_T00B_Fr1	1	T00B
HeatCold_E2_T28_Fr1	1	T28
HeatCold_E2_T22_Fr2	2	T22
HeatCold_E2_T18_Fr2	2	T18
HeatCold_E2_T02_Fr2	2	T02
HeatCold_E2_T26_Fr2	2	T26
HeatCold_E2_T28_Fr2	2	T28
HeatCold_E2_T00A_Fr2	2	T00A
HeatCold_E2_T12_Fr2	2	T12
HeatCold_E2_T20_Fr2_130906210825	2	T20
HeatCold_E2_T10_Fr2	2	T10
HeatCold_E2_T08_Fr2	2	T08
HeatCold_E2_T04_Fr2	2	T04
HeatCold_E2_T06_Fr2	2	T06
HeatCold_E2_T00B_Fr2	2	T00B
HeatCold_E2_T14_Fr2	2	T14
HeatCold_E2_T16_Fr2	2	T16
HeatCold_E2_T24_Fr3_full	3	T24
HeatCold_E2_T22_Fr3	3	T22
HeatCold_E2_T18_Fr3_130909182526	3	T18
HeatCold_E2_T20_Fr3	3	T20
HeatCold_E2_T00B_Fr3_130909141228	3	T00B
HeatCold_E2_T06_Fr3	3	T06
HeatCold_E2_T02_Fr3	3	T02
HeatCold_E2_T04_Fr3	3	T04
HeatCold_E2_T08_Fr3	3	T08
HeatCold_E2_T14_Fr3	3	T14
HeatCold_E2_T10_Fr3	3	T10
HeatCold_E2_T28_Fr3	3	T28
HeatCold_E2_T26_Fr3	3	T26
HeatCold_E2_T12_Fr3	3	T12
HeatCold_E2_T00A_Fr3	3	T00A
HeatCold_E2_T16_Fr3	3	T16
HeatCold_E2_T22_Fr4	4	T22
HeatCold_E2_T08_Fr4	4	T08
HeatCold_E2_T18_Fr4	4	T18
HeatCold_E2_T20_Fr4	4	T20
HeatCold_E2_T02_Fr4	4	T02
HeatCold_E2_T10_Fr4	4	T10
HeatCold_E2_T00A_Fr4	4	T00A
HeatCold_E2_T04_Fr4	4	T04
HeatCold_E2_T00B_Fr4	4	T00B
HeatCold_E2_T12_Fr4	4	T12
HeatCold_E2_T06_Fr4	4	T06
HeatCold_E2_T14_Fr4	4	T14
HeatCold_E2_T16_Fr4	4	T16
HeatCold_E2_T24_Fr4	4	T24
HeatCold_E2_T28_Fr4	4	T28
HeatCold_E2_T26_Fr4	4	T26
HeatCold_E2_T02_Fr5	5	T02
HeatCold_E2_T00B_Fr5_131024170908	5	T00B
HeatCold_E2_T14_Fr5	5	T14
HeatCold_E2_T16_Fr5	5	T16
HeatCold_E2_T20_Fr5	5	T20
HeatCold_E2_T00A_Fr5	5	T00A
HeatCold_E2_T12_Fr5	5	T12
HeatCold_E2_T22_Fr5	5	T22
HeatCold_E2_T10_Fr5	5	T10
HeatCold_E2_T18_Fr5	5	T18
HeatCold_E2_T24_Fr5	5	T24
HeatCold_E2_T04_Fr5	5	T04
HeatCold_E2_T28_Fr5	5	T28
HeatCold_E2_T26_Fr5	5	T26
HeatCold_E2_T06_Fr5	5	T06
HeatCold_E2_T08_Fr5	5	T08
HeatCold_E2_T14_Fr6	6	T14
HeatCold_E2_T12_Fr6	6	T12
HeatCold_E2_T06_Fr6	6	T06
HeatCold_E2_T00B_Fr6	6	T00B
HeatCold_E2_T10_Fr6	6	T10
HeatCold_E2_T04_Fr6_131026010603	6	T04
HeatCold_E2_T26_Fr6	6	T26
HeatCold_E2_T18_Fr6	6	T18
HeatCold_E2_T02_Fr6	6	T02
HeatCold_E2_T24_Fr6	6	T24
HeatCold_E2_T00A_Fr6	6	T00A
HeatCold_E2_T28_Fr6	6	T28
HeatCold_E2_T16_Fr6	6	T16
HeatCold_E2_T20_Fr6	6	T20
HeatCold_E2_T08_Fr6	6	T08
HeatCold_E2_T22_Fr6	6	T22
